# Supplementary material for: Integrated analyses reveal evolutionarily conserved and specific injury response genes in dorsal root ganglion
Source: Sci Data. 2022 Nov 2;9:666. doi: 10.1038/s41597-022-01783-8 (PMC9630366; doi:10.1038/s41597-022-01783-8)
Supplement: Supplementary file 2 — Supplementary Table1 [file 41597_2022_1783_MOESM2_ESM.xlsx]

## Sheet: Supplementary Table 1
Supplementary Table 1. Summary of 21 bulk RNA-seq datasets on rodent DRG tissue or neurons upon PNI
ID	GEO accession	SRP accession	injury description	Species	strain	age	timePoint	tissue or neurons	replicate	Pubmed	Year	Journal
D1	GSE20895	SRP002416	spinal nerve ligation	rat	Sprague Dawley	adult	14d;2m	tissue	yes	20452967	2010	Genome Res
D2	GSE59043	SRP044030	spinal nerve ligation	rat	Sprague Dawley	adult	21d	tissue	yes	26551542	2015	Nat Neurosci
D3	GSE53762	SRP034868	spinal nerve transection	rat	Wistar	adult	7d	tissue	yes	24472155	2014	Mol Pain
D4	GSE107180	SRP125336	spinal nerve transection	rat	Wistar	adult	21d	tissue	yes	30335683	2019	Pain
D5	GSE100122	SRP109547	chronic constriction injury of the sciatic nerve	rat	Sprague Dawley	adult	14d	tissue	yes	30782122	2019	BMC Genomics
D6	GSE153240	SRP268785	Sciatic nerve crush	mouse	C57BL/6	adult	1d;3d;7d	tissue	yes	33263277	2020	Elife
D7	GSE67130	SRP056393	Sciatic nerve crush	mouse	DBA;CAST/Ei;C57BL/6	adult	5d	tissue	yes	26004914	2015	Neuron
D8	GSE59547	SRP044619	Sciatic nerve crush	mouse	C57BL/6	adult	7d	neuron	yes	28626869	2017	FEBS Lett
D9	GSE111497	SRP134051	sciatic nerve crush	mouse	C57BL/6	adult	1d;4d;7d	tissue	yes	30401432	2018	Mol Cell
D10	GSE125685	SRP182089	sciatic nerve crush	mouse	C57BL/6 and AJ	adult	3d	neuron	yes	31182472	2019	eNeuro
D11	na	SRP200823	Sciatic nerve crush	rat	Sprague Dawley	adult	3h;9h;12h;1d;4d;7d	tissue	no	31624232	2019	Cell Death Dis
D12	GSE66128	SRP055201	Sciatic nerve crush	mouse	C57BL/6	adult	7d	neuron	yes	27720483	2016	Neuron
D13	GSE117526	SRP154895	partial sciatic nerve ligation	rat	Sprague Dawley	adult	7d	tissue	yes	31858405	2020	Neuromolecular Med
D14	GSE97090	SRP102543	sciatic nerve axotomy	mouse	C57BL/6	adult	1d	tissue	yes	29434374	2018	Nat Cell Biol
D15	GSE182318	SRP332955	sciatic nerve axotomy	mouse	C57BL/6	adult	1d	tissue	yes	34966260	2021	Front Mol Neurosci
D16	na	SRP157873	sciatic nerve transection	mouse	C57BL/6	adult	12h;1d;3d	tissue	yes	30735704	2019	Neurobiol Dis
D17	GSE147400	SRP253717	sciatic nerve transection	mouse	C57BL/6	adult	3d	tissue	yes	32320663	2020	Cell Rep
D18	GSE71453	SRP061708	sciatic nerve transection	mouse	CAST;C57	adult	3d_7d	neuron	yes	27558660	2016	Sci Rep
D19	GSE102721	SRP115543	spared nerve injury	mouse	C57BL/6	adult	1d;3d;7d	tissue	yes	29386116	2018	Cell Rep
D20	GSE111216	SRP133622	Spared nerve injury	mouse	BALB/c	old	7d	tissue	yes	30763288	2019	Pain
D21	GSE107180	SRP125336	spared nerve injury	mouse	C57BL/6;BALB/c;B10.D2	adult	28d	tissue	yes	30335683	2019	Pain
	na, not avaiable
