# Supplementary material for: Integrated analyses reveal evolutionarily conserved and specific injury response genes in dorsal root ganglion
Source: Sci Data. 2022 Nov 2;9:666. doi: 10.1038/s41597-022-01783-8 (PMC9630366; doi:10.1038/s41597-022-01783-8)
Supplement: Supplementary file 3 — Supplementary Table2 [file 41597_2022_1783_MOESM3_ESM.xlsx]

## Sheet: D1_SRP002416
No	newID	Runs	total_count	Pubmed	GEO	SRP	year	species	injury model
D1	con_2w_rep1	SRR042499,SRR042500,SRR042501	26021773	20452967	GSE20895	SRP002416	2010	rat	spinal nerve ligation
D1	con_2w_rep2	SRR042502,SRR042503,SRR042504	26849737	20452967	GSE20895	SRP002416	2010	rat	spinal nerve ligation
D1	SpNL_2w_rep1	SRR042505,SRR042506,SRR042507,SRR042508	33386961	20452967	GSE20895	SRP002416	2010	rat	spinal nerve ligation
D1	SpNL_2w_rep2	SRR042509,SRR042510,SRR042511,SRR042512	35315562	20452967	GSE20895	SRP002416	2010	rat	spinal nerve ligation
D1	con_2m_rep1	SRR042513	8244673	20452967	GSE20895	SRP002416	2010	rat	spinal nerve ligation
D1	con_2m_rep2	SRR042514	6887566	20452967	GSE20895	SRP002416	2010	rat	spinal nerve ligation
D1	SpNL_2m_rep1	SRR042515	7640089	20452967	GSE20895	SRP002416	2010	rat	spinal nerve ligation
D1	SpNL_2m_rep2	SRR042516	8028341	20452967	GSE20895	SRP002416	2010	rat	spinal nerve ligation

## Sheet: D2_SRP044030
No	newID	Runs	total_count	Pubmed	GEO	SRP	year	species	injury model
D2	con_rep1	SRR1505393	10248753	26551542	GSE59043	SRP044030	2015	rat	spinal nerve ligation
D2	con_rep2	SRR1505394	12766715	26551542	GSE59043	SRP044030	2015	rat	spinal nerve ligation
D2	con_rep3	SRR1505395	10162310	26551542	GSE59043	SRP044030	2015	rat	spinal nerve ligation
D2	con_rep4	SRR1505396	18872493	26551542	GSE59043	SRP044030	2015	rat	spinal nerve ligation
D2	spnl_rep1	SRR1505397	13665815	26551542	GSE59043	SRP044030	2015	rat	spinal nerve ligation
D2	spnl_rep2	SRR1505398	32054557	26551542	GSE59043	SRP044030	2015	rat	spinal nerve ligation
D2	spnl_rep3	SRR1505399	19389235	26551542	GSE59043	SRP044030	2015	rat	spinal nerve ligation
D2	spnl_rep4	SRR1505400	14555401	26551542	GSE59043	SRP044030	2015	rat	spinal nerve ligation

## Sheet: D3_SRP034868
No	newID	Runs	total_count	Pubmed	GEO	SRP	year	species	injury model
D3	d50m_naive_rep1	SRR1067723	25684022	24472155	GSE53762	SRP034868	2014	rat	spinal nerve transection
D3	d50m_naive_rep3	SRR1067725	25843552	24472155	GSE53762	SRP034868	2014	rat	spinal nerve transection
D3	d50m_naive_rep2	SRR1067724	25317282	24472155	GSE53762	SRP034868	2014	rat	spinal nerve transection
D3	d50m_SpNT_rep1	SRR1067726	23537644	24472155	GSE53762	SRP034868	2014	rat	spinal nerve transection
D3	d50m_SpNT_rep2	SRR1067727	20110019	24472155	GSE53762	SRP034868	2014	rat	spinal nerve transection
D3	d50m_SpNT_rep3	SRR1067728	23790476	24472155	GSE53762	SRP034868	2014	rat	spinal nerve transection

## Sheet: D4_SRP125336
No	newID	Runs	total_count	Pubmed	GEO	SRP	year	species	injury model
D4	rat_sham_rep1	SRR6310238	26271747	30335683	GSE107180	SRP125336	2019	rat	spinal nerve transection
D4	rat_sham_rep2	SRR6310239	36304335	30335683	GSE107180	SRP125336	2019	rat	spinal nerve transection
D4	rat_sham_rep3	SRR6310240	29139886	30335683	GSE107180	SRP125336	2019	rat	spinal nerve transection
D4	rat_sham_rep4	SRR6310241	29433158	30335683	GSE107180	SRP125336	2019	rat	spinal nerve transection
D4	rat_SpNT_rep1	SRR6310242	32405007	30335683	GSE107180	SRP125336	2019	rat	spinal nerve transection
D4	rat_SpNT_rep2	SRR6310243	35282565	30335683	GSE107180	SRP125336	2019	rat	spinal nerve transection
D4	rat_SpNT_rep3	SRR6310244	33311121	30335683	GSE107180	SRP125336	2019	rat	spinal nerve transection
D4	rat_SpNT_rep4	SRR6310245	28602403	30335683	GSE107180	SRP125336	2019	rat	spinal nerve transection

## Sheet: D5_SRP109547
No	newID	Runs	total_count	Pubmed	GEO	SRP	year	species	injury model
D5	male_naive_rep1	SRR5693112	59445574	30782122	GSE100122	SRP109547	2019	rat	chronic constriction injury of the sciatic nerve
D5	male_naive_rep2	SRR5693113,SRR8452017	60094878	30782122	GSE100122	SRP109547	2019	rat	chronic constriction injury of the sciatic nerve
D5	male_cci_rep1	SRR5693114	72594053	30782122	GSE100122	SRP109547	2019	rat	chronic constriction injury of the sciatic nerve
D5	male_cci_rep2	SRR5693115,SRR8452018	50385279	30782122	GSE100122	SRP109547	2019	rat	chronic constriction injury of the sciatic nerve
D5	female_naive_rep1	SRR5693116,SRR8452019	56385146	30782122	GSE100122	SRP109547	2019	rat	chronic constriction injury of the sciatic nerve
D5	female_naive_rep2	SRR5693117,SRR8452020	48840481	30782122	GSE100122	SRP109547	2019	rat	chronic constriction injury of the sciatic nerve
D5	female_cci_rep1	SRR5693118,SRR8452021	46974301	30782122	GSE100122	SRP109547	2019	rat	chronic constriction injury of the sciatic nerve
D5	female_cci_rep2	SRR5693119,SRR8452022	57138914	30782122	GSE100122	SRP109547	2019	rat	chronic constriction injury of the sciatic nerve

## Sheet: D6_SRP268785
No	newID	Runs	total_count	Pubmed	GEO	SRP	year	species	injury model
D6	sham_rep1	SRR12089669	45553547	33263277	GSE153240	SRP268785	2020	mouse	sciatic nerve crush
D6	sham_rep2	SRR12089670	47319897	33263277	GSE153240	SRP268785	2020	mouse	sciatic nerve crush
D6	sham_rep3	SRR12089671	44319955	33263277	GSE153240	SRP268785	2020	mouse	sciatic nerve crush
D6	d1_rep1	SRR12089672	46834100	33263277	GSE153240	SRP268785	2020	mouse	sciatic nerve crush
D6	d1_rep2	SRR12089673	43105776	33263277	GSE153240	SRP268785	2020	mouse	sciatic nerve crush
D6	d1_rep3	SRR12089674	42567440	33263277	GSE153240	SRP268785	2020	mouse	sciatic nerve crush
D6	d3_rep1	SRR12089676	50047626	33263277	GSE153240	SRP268785	2020	mouse	sciatic nerve crush
D6	d3_rep2	SRR12089675	48310034	33263277	GSE153240	SRP268785	2020	mouse	sciatic nerve crush
D6	d7_rep1	SRR12089678	49690434	33263277	GSE153240	SRP268785	2020	mouse	sciatic nerve crush
D6	d3_rep3	SRR12089677	44624691	33263277	GSE153240	SRP268785	2020	mouse	sciatic nerve crush
D6	d7_rep2	SRR12089680	48056071	33263277	GSE153240	SRP268785	2020	mouse	sciatic nerve crush
D6	d7_rep3	SRR12089679	48242670	33263277	GSE153240	SRP268785	2020	mouse	sciatic nerve crush

## Sheet: D7_SRP056393
No	newID	Runs	total_count	Pubmed	GEO	SRP	year	species	injury model
D7	C57_ScNC_rep1	SRR1923006	38841094	26004914	GSE67130	SRP056393	2015	mouse	sciatic nerve crush
D7	C57_ScNC_rep2	SRR1923007	45275211	26004914	GSE67130	SRP056393	2015	mouse	sciatic nerve crush
D7	C57_ScNC_rep3	SRR1923008	18693093	26004914	GSE67130	SRP056393	2015	mouse	sciatic nerve crush
D7	C57_ScNC_rep4	SRR1923009	40695748	26004914	GSE67130	SRP056393	2015	mouse	sciatic nerve crush
D7	C57_naive_rep1	SRR1923010	35147960	26004914	GSE67130	SRP056393	2015	mouse	sciatic nerve crush
D7	C57_naive_rep2	SRR1923011	36107041	26004914	GSE67130	SRP056393	2015	mouse	sciatic nerve crush
D7	C57_naive_rep3	SRR1923012	36342836	26004914	GSE67130	SRP056393	2015	mouse	sciatic nerve crush
D7	C57_naive_rep4	SRR1923013	39796954	26004914	GSE67130	SRP056393	2015	mouse	sciatic nerve crush
D7	CAST_ScNC_rep1	SRR1923014	39883710	26004914	GSE67130	SRP056393	2015	mouse	sciatic nerve crush
D7	CAST_ScNC_rep2	SRR1923015	45061411	26004914	GSE67130	SRP056393	2015	mouse	sciatic nerve crush
D7	CAST_ScNC_rep3	SRR1923016	40484956	26004914	GSE67130	SRP056393	2015	mouse	sciatic nerve crush
D7	CAST_ScNC_rep4	SRR1923017	51537230	26004914	GSE67130	SRP056393	2015	mouse	sciatic nerve crush
D7	CAST_naive_rep1	SRR1923018	37775633	26004914	GSE67130	SRP056393	2015	mouse	sciatic nerve crush
D7	CAST_naive_rep2	SRR1923019	41621422	26004914	GSE67130	SRP056393	2015	mouse	sciatic nerve crush
D7	CAST_naive_rep3	SRR1923020	36379256	26004914	GSE67130	SRP056393	2015	mouse	sciatic nerve crush
D7	CAST_naive_rep4	SRR1923021	38206226	26004914	GSE67130	SRP056393	2015	mouse	sciatic nerve crush
D7	DBA_ScNC_rep1	SRR1923022	35494610	26004914	GSE67130	SRP056393	2015	mouse	sciatic nerve crush
D7	DBA_ScNC_rep2	SRR1923023	40226350	26004914	GSE67130	SRP056393	2015	mouse	sciatic nerve crush
D7	DBA_ScNC_rep3	SRR1923024	38139170	26004914	GSE67130	SRP056393	2015	mouse	sciatic nerve crush
D7	DBA_ScNC_rep4	SRR1923025	41311060	26004914	GSE67130	SRP056393	2015	mouse	sciatic nerve crush
D7	DBA_naive_rep1	SRR1923026	32363924	26004914	GSE67130	SRP056393	2015	mouse	sciatic nerve crush
D7	DBA_naive_rep2	SRR1923027	38882000	26004914	GSE67130	SRP056393	2015	mouse	sciatic nerve crush
D7	DBA_naive_rep3	SRR1923028	31146571	26004914	GSE67130	SRP056393	2015	mouse	sciatic nerve crush
D7	DBA_naive_rep4	SRR1923029	41436147	26004914	GSE67130	SRP056393	2015	mouse	sciatic nerve crush

## Sheet: D8_SRP044619
No	newID	Runs	total_count	Pubmed	GEO	SRP	year	species	injury model
D8	sham_rep1	SRR1519287,SRR1519288,SRR1519289	70950196	28626869	GSE59547	SRP044619	2017	mouse	sciatic nerve crush
D8	sham_rep2	SRR1519290,SRR1519291,SRR1519292	65908666	28626869	GSE59547	SRP044619	2017	mouse	sciatic nerve crush
D8	sham_rep3	SRR1519293,SRR1519294,SRR1519295	68907563	28626869	GSE59547	SRP044619	2017	mouse	sciatic nerve crush
D8	snc_rep1	SRR1519296,SRR1519297,SRR1519298	64488457	28626869	GSE59547	SRP044619	2017	mouse	sciatic nerve crush
D8	snc_rep2	SRR1519299,SRR1519300,SRR1519301	56073449	28626869	GSE59547	SRP044619	2017	mouse	sciatic nerve crush
D8	snc_rep3	SRR1519302,SRR1519303,SRR1519304	60839893	28626869	GSE59547	SRP044619	2017	mouse	sciatic nerve crush

## Sheet: D9_SRP134051
No	newID	Runs	total_count	Pubmed	GEO	SRP	year	species	injury model
D9	d1_inj_rep1	SRR6811930	35352950	30401432	GSE111497	SRP134051	2018	mouse	sciatic nerve crush
D9	d1_inj_rep2	SRR6811931	32975476	30401432	GSE111497	SRP134051	2018	mouse	sciatic nerve crush
D9	d1_sham_rep1	SRR6811932	28828774	30401432	GSE111497	SRP134051	2018	mouse	sciatic nerve crush
D9	d1_sham_rep2	SRR6811933	18746616	30401432	GSE111497	SRP134051	2018	mouse	sciatic nerve crush
D9	d1_sham_rep3	SRR6811934	20010082	30401432	GSE111497	SRP134051	2018	mouse	sciatic nerve crush
D9	d4_inj_rep1	SRR6811935	19037682	30401432	GSE111497	SRP134051	2018	mouse	sciatic nerve crush
D9	d4_inj_rep2	SRR6811936	30930904	30401432	GSE111497	SRP134051	2018	mouse	sciatic nerve crush
D9	d4_inj_rep3	SRR6811937	47205289	30401432	GSE111497	SRP134051	2018	mouse	sciatic nerve crush
D9	d4_sham_rep1	SRR6811938	16017488	30401432	GSE111497	SRP134051	2018	mouse	sciatic nerve crush
D9	d4_sham_rep2	SRR6811939	27758187	30401432	GSE111497	SRP134051	2018	mouse	sciatic nerve crush
D9	d7_inj_rep1	SRR6811940	22096584	30401432	GSE111497	SRP134051	2018	mouse	sciatic nerve crush
D9	d7_inj_rep2	SRR6811941	35222255	30401432	GSE111497	SRP134051	2018	mouse	sciatic nerve crush
D9	d7_inj_rep3	SRR6811942	30967205	30401432	GSE111497	SRP134051	2018	mouse	sciatic nerve crush
D9	d7_sham_rep1	SRR6811943	17014091	30401432	GSE111497	SRP134051	2018	mouse	sciatic nerve crush
D9	d7_sham_rep2	SRR6811944	24193198	30401432	GSE111497	SRP134051	2018	mouse	sciatic nerve crush
D9	d7_sham_rep3	SRR6811945	48401590	30401432	GSE111497	SRP134051	2018	mouse	sciatic nerve crush
D9	naive_rep1	SRR6811928	9206773	30401432	GSE111497	SRP134051	2018	mouse	sciatic nerve crush
D9	naive_rep2	SRR6811927	23390786	30401432	GSE111497	SRP134051	2018	mouse	sciatic nerve crush
D9	naive_rep3	SRR6811929	19794816	30401432	GSE111497	SRP134051	2018	mouse	sciatic nerve crush

## Sheet: D10_SRP182089
No	newID	Runs	total_count	Pubmed	GEO	SRP	year	species	injury model
D10	wt_ScNC_rep1	SRR8489206,SRR8489207,SRR8489208	63772293	31182472	GSE125685	SRP182089	2019	mouse	sciatic nerve crush
D10	wt_ScNC_rep2	SRR8489209,SRR8489210,SRR8489211	46193460	31182472	GSE125685	SRP182089	2019	mouse	sciatic nerve crush
D10	wt_ScNC_rep3	SRR8489212,SRR8489213,SRR8489214	52173944	31182472	GSE125685	SRP182089	2019	mouse	sciatic nerve crush
D10	wt_ScNC_rep4	SRR8489215,SRR8489216,SRR8489217	44475277	31182472	GSE125685	SRP182089	2019	mouse	sciatic nerve crush
D10	wt_con_rep1	SRR8489182,SRR8489183,SRR8489184	62270517	31182472	GSE125685	SRP182089	2019	mouse	sciatic nerve crush
D10	wt_con_rep2	SRR8489185,SRR8489186,SRR8489187	55583890	31182472	GSE125685	SRP182089	2019	mouse	sciatic nerve crush
D10	wt_con_rep3	SRR8489188,SRR8489189,SRR8489190	55250789	31182472	GSE125685	SRP182089	2019	mouse	sciatic nerve crush
D10	wt_con_rep4	SRR8489191,SRR8489192,SRR8489193	50974638	31182472	GSE125685	SRP182089	2019	mouse	sciatic nerve crush

[truncated: 11 more sheets: D11_SRP200823, D12_SRP055201, D13_SRP154895, D14_SRP102543, D15_SRP332955, D16_SRP157873, D17_SRP253717, D18_SRP061708, D19_SRP115543, D20_SRP133622, D21_SRP125336]
