# Supplementary material for: Integrated analyses reveal evolutionarily conserved and specific injury response genes in dorsal root ganglion
Source: Sci Data. 2022 Nov 2;9:666. doi: 10.1038/s41597-022-01783-8 (PMC9630366; doi:10.1038/s41597-022-01783-8)
Supplement: Supplementary file 4 — Supplementary Table3 [file 41597_2022_1783_MOESM4_ESM.xlsx]

## Sheet: SNI-up
Ensemble ID	gene_type	gene_name	TF family	total compared groups	up-regulated groups	down-regulated groups	score
ENSMUSG00000050359	protein_coding	Sprr1a		8	8	0	8
ENSMUSG00000026247	protein_coding	Ecel1		8	8	0	8
ENSMUSG00000031074	protein_coding	Fgf3		8	8	0	8
ENSMUSG00000029819	protein_coding	Npy		8	8	0	8
ENSMUSG00000030898	protein_coding	Cckbr		8	8	0	8
ENSMUSG00000024907	protein_coding	Gal		8	8	0	8
ENSMUSG00000042816	protein_coding	Gpr151		8	8	0	8
ENSMUSG00000026628	protein_coding	Atf3	TF_bZIP	8	8	0	8
ENSMUSG00000021765	protein_coding	Fst		8	8	0	8
ENSMUSG00000019890	protein_coding	Nts		8	8	0	8
ENSMUSG00000026834	protein_coding	Acvr1c		8	8	0	8
ENSMUSG00000036390	protein_coding	Gadd45a		8	8	0	8
ENSMUSG00000033060	protein_coding	Lmo7		8	8	0	8
ENSMUSG00000022044	protein_coding	Stmn4		8	8	0	8
ENSMUSG00000028226	protein_coding	Mmp16		8	8	0	8
ENSMUSG00000051379	protein_coding	Flrt3		8	8	0	8
ENSMUSG00000020592	protein_coding	Sdc1		8	8	0	8
ENSMUSG00000025473	protein_coding	Adam8		8	8	0	8
ENSMUSG00000052942	protein_coding	Glis3	zf-C2H2	8	8	0	8
ENSMUSG00000044017	protein_coding	Adgrd1		8	8	0	8
ENSMUSG00000050335	protein_coding	Lgals3		8	8	0	8
ENSMUSG00000015243	protein_coding	Abca1		8	8	0	8
ENSMUSG00000027692	protein_coding	Tnik		8	8	0	8
ENSMUSG00000031635	protein_coding	Anxa10		8	7	0	7
ENSMUSG00000051985	protein_coding	Igfn1		8	7	0	7
ENSMUSG00000020838	protein_coding	Slc6a4		8	7	0	7
ENSMUSG00000058153	protein_coding	Sez6l		8	7	0	7
ENSMUSG00000031574	protein_coding	Star		8	7	0	7
ENSMUSG00000063632	protein_coding	Sox11	HMG	8	7	0	7
ENSMUSG00000059645	protein_coding	Gm7361		8	7	0	7
ENSMUSG00000039364	protein_coding	Sectm1b		8	7	0	7
ENSMUSG00000024883	protein_coding	Rin1		8	7	0	7
ENSMUSG00000019647	protein_coding	Sema6a		8	7	0	7
ENSMUSG00000014599	protein_coding	Csf1		8	7	0	7
ENSMUSG00000069793	protein_coding	Slfn9		8	7	0	7
ENSMUSG00000038059	protein_coding	Smim3		8	7	0	7
ENSMUSG00000037280	protein_coding	Galnt6		8	7	0	7
ENSMUSG00000029005	protein_coding	Draxin		8	7	0	7
ENSMUSG00000027907	protein_coding	S100a11		8	7	0	7
ENSMUSG00000001473	protein_coding	Tubb6		8	7	0	7
ENSMUSG00000019866	protein_coding	Crybg1		8	7	0	7
ENSMUSG00000029762	protein_coding	Akr1b8		8	7	0	7
ENSMUSG00000024087	protein_coding	Cyp1b1		8	7	0	7
ENSMUSG00000030917	protein_coding	Tmem159		8	7	0	7
ENSMUSG00000073530	protein_coding	Pappa2		8	7	0	7
ENSMUSG00000026836	protein_coding	Acvr1		8	7	0	7
ENSMUSG00000024770	protein_coding	Lipn		8	6	0	6
ENSMUSG00000023387	protein_coding	Kcnk16		8	6	0	6
ENSMUSG00000027556	protein_coding	Car1		8	6	0	6
ENSMUSG00000046607	protein_coding	Hrk		8	6	0	6
ENSMUSG00000028364	protein_coding	Tnc		8	6	0	6
ENSMUSG00000024066	protein_coding	Xdh		8	6	0	6
ENSMUSG00000056749	protein_coding	Nfil3	TF_bZIP	8	6	0	6
ENSMUSG00000024659	protein_coding	Anxa1		8	6	0	6
ENSMUSG00000034205	protein_coding	Loxl2		8	6	0	6
ENSMUSG00000024737	protein_coding	Slc15a3		8	6	0	6
ENSMUSG00000044734	protein_coding	Serpinb1a		8	6	0	6
ENSMUSG00000029135	protein_coding	Fosl2	TF_bZIP	8	6	0	6
ENSMUSG00000051209	protein_coding	Gpr119		8	6	0	6
ENSMUSG00000047261	protein_coding	Gap43		8	6	0	6
ENSMUSG00000073680	protein_coding	Tmem88b		8	6	0	6
ENSMUSG00000023905	protein_coding	Tnfrsf12a		8	6	0	6
ENSMUSG00000030077	protein_coding	Chl1		8	6	0	6
ENSMUSG00000030272	protein_coding	Camk1		8	6	0	6
ENSMUSG00000028494	protein_coding	Plin2		8	6	0	6
ENSMUSG00000037568	protein_coding	Vash2		8	6	0	6
ENSMUSG00000024672	protein_coding	Ms4a7		8	6	0	6
ENSMUSG00000040118	protein_coding	Cacna2d1		8	6	0	6
ENSMUSG00000030748	protein_coding	Il4ra		8	6	0	6
ENSMUSG00000022148	protein_coding	Fyb		8	6	0	6
ENSMUSG00000017057	protein_coding	Il13ra1		8	6	0	6
ENSMUSG00000029552	protein_coding	Tes		8	6	0	6
ENSMUSG00000005124	protein_coding	Ccn4		8	6	0	6
ENSMUSG00000001870	protein_coding	Ltbp1		8	6	0	6
ENSMUSG00000039153	protein_coding	Runx2	Runt	8	6	0	6
ENSMUSG00000024691	protein_coding	Fam111a		8	6	0	6
ENSMUSG00000028370	protein_coding	Pappa		8	6	0	6
ENSMUSG00000015647	protein_coding	Lama5		8	6	0	6
ENSMUSG00000048764	protein_coding	Tmprss11f		8	5	0	5
ENSMUSG00000037578	protein_coding	Pkd2l1		8	5	0	5
ENSMUSG00000054889	protein_coding	Dsp		8	5	0	5
ENSMUSG00000095493	protein_coding	A630023A22Rik		8	5	0	5
ENSMUSG00000024521	protein_coding	Pmaip1		8	5	0	5
ENSMUSG00000007888	protein_coding	Crlf1		8	5	0	5
ENSMUSG00000038943	protein_coding	Prc1		8	5	0	5
ENSMUSG00000029491	protein_coding	Pde6b		8	5	0	5
ENSMUSG00000068699	protein_coding	Flnc		8	5	0	5
ENSMUSG00000028713	protein_coding	Cyp4b1		8	5	0	5
ENSMUSG00000044626	protein_coding	Liph		8	5	0	5
ENSMUSG00000024256	protein_coding	Adcyap1		8	5	0	5
ENSMUSG00000038642	protein_coding	Ctss		8	5	0	5
ENSMUSG00000037705	protein_coding	Tecta		8	5	0	5
ENSMUSG00000002897	protein_coding	Il17ra		8	5	0	5
ENSMUSG00000025348	protein_coding	Itga7		8	5	0	5
ENSMUSG00000030677	protein_coding	Kif22		8	5	0	5
ENSMUSG00000050164	protein_coding	Mchr1		8	5	0	5
ENSMUSG00000030650	protein_coding	Tmc5		8	5	0	5
ENSMUSG00000021565	protein_coding	Slc6a19		8	5	0	5
ENSMUSG00000021260	protein_coding	Hhipl1		8	5	0	5
ENSMUSG00000028599	protein_coding	Tnfrsf1b		8	5	0	5
ENSMUSG00000024143	protein_coding	Rhoq		8	5	0	5
ENSMUSG00000052684	protein_coding	Jun	TF_bZIP	8	5	0	5
ENSMUSG00000036905	protein_coding	C1qb		8	5	0	5
ENSMUSG00000030095	protein_coding	Tmem43		8	5	0	5
ENSMUSG00000052336	protein_coding	Cx3cr1		8	5	0	5
ENSMUSG00000029193	protein_coding	Cckar		8	5	0	5
ENSMUSG00000054855	protein_coding	Rnd1		8	5	0	5
ENSMUSG00000004098	protein_coding	Col5a3		8	5	0	5
ENSMUSG00000001131	protein_coding	Timp1		8	5	0	5
ENSMUSG00000046186	protein_coding	Cd109		8	5	0	5
ENSMUSG00000025612	protein_coding	Bach1	TF_bZIP	8	5	0	5
ENSMUSG00000021411	protein_coding	Pxdc1		8	5	0	5
ENSMUSG00000033316	protein_coding	Galnt9		8	5	0	5
ENSMUSG00000056306	protein_coding	Sertm1		8	5	0	5
ENSMUSG00000035673	protein_coding	Sbno2		8	5	0	5
ENSMUSG00000002233	protein_coding	Rhoc		8	5	0	5
ENSMUSG00000009376	protein_coding	Met		8	5	0	5
ENSMUSG00000047407	protein_coding	Tgif1	Homeobox	8	5	0	5
ENSMUSG00000046805	protein_coding	Mpeg1		8	5	0	5
ENSMUSG00000073418	protein_coding	C4b		8	5	0	5
ENSMUSG00000000078	protein_coding	Klf6	zf-C2H2	8	5	0	5
ENSMUSG00000031628	protein_coding	Casp3		8	5	0	5
ENSMUSG00000063889	protein_coding	Crem	TF_bZIP	8	5	0	5
ENSMUSG00000069355	protein_coding	Gm5152		8	4	0	4
ENSMUSG00000076434	protein_coding	Wfdc3		8	4	0	4
ENSMUSG00000034555	protein_coding	Tex16		8	4	0	4
ENSMUSG00000109156	protein_coding	Gm45194		8	4	0	4
ENSMUSG00000043760	protein_coding	Pkhd1		8	4	0	4
ENSMUSG00000035498	protein_coding	Cdcp1		8	4	0	4
ENSMUSG00000058400	protein_coding	Qrfpr		8	4	0	4
ENSMUSG00000011008	protein_coding	Mcoln2		8	4	0	4
ENSMUSG00000038591	protein_coding	Colec10		8	4	0	4
ENSMUSG00000028602	protein_coding	Tnfrsf8		8	4	0	4
ENSMUSG00000035594	protein_coding	Chrna5		8	4	0	4
ENSMUSG00000044519	protein_coding	Zfp488	Others	8	4	0	4
ENSMUSG00000022494	protein_coding	Shisa9		8	4	0	4
ENSMUSG00000038331	protein_coding	Satb2	CUT	8	4	0	4
ENSMUSG00000082361	protein_coding	Btc		8	4	0	4
ENSMUSG00000015852	protein_coding	Fcrls		8	4	0	4
ENSMUSG00000020427	protein_coding	Igfbp3		8	4	0	4
ENSMUSG00000078817	protein_coding	Nlrp12		8	4	0	4
ENSMUSG00000075602	protein_coding	Ly6a		8	4	0	4
ENSMUSG00000021453	protein_coding	Gadd45g		8	4	0	4
ENSMUSG00000037035	protein_coding	Inhbb		8	4	0	4
ENSMUSG00000037428	protein_coding	Vgf		8	4	0	4
ENSMUSG00000024349	protein_coding	Sting1		8	4	0	4
ENSMUSG00000079685	protein_coding	Ulbp1		8	4	0	4
ENSMUSG00000036896	protein_coding	C1qc		8	4	0	4
ENSMUSG00000032515	protein_coding	Csrnp1	CSRNP_N	8	4	0	4
ENSMUSG00000037946	protein_coding	Fgd3		8	4	0	4
ENSMUSG00000000278	protein_coding	Scpep1		8	4	0	4
ENSMUSG00000039328	protein_coding	Rnf122		8	4	0	4
ENSMUSG00000055994	protein_coding	Nod2		8	4	0	4
ENSMUSG00000020205	protein_coding	Phlda1		8	4	0	4
ENSMUSG00000078532	protein_coding	Nkain1		8	4	0	4
ENSMUSG00000045871	protein_coding	Slitrk6		8	4	0	4
ENSMUSG00000023067	protein_coding	Cdkn1a		8	4	0	4
ENSMUSG00000050558	protein_coding	Prokr2		8	4	0	4
ENSMUSG00000024164	protein_coding	C3		8	4	0	4
ENSMUSG00000027495	protein_coding	Fam210b		8	4	0	4
ENSMUSG00000079227	protein_coding	Ccr5		8	4	0	4
ENSMUSG00000003752	protein_coding	Itpkc		8	4	0	4
ENSMUSG00000032802	protein_coding	Srxn1		8	4	0	4
ENSMUSG00000021876	protein_coding	Rnase4		8	4	0	4
ENSMUSG00000044667	protein_coding	Plppr4		8	4	0	4
ENSMUSG00000030088	protein_coding	Aldh1l1		8	4	0	4
ENSMUSG00000024376	protein_coding	Epb41l4a		8	4	0	4
ENSMUSG00000002459	protein_coding	Rgs20		8	4	0	4
ENSMUSG00000028581	protein_coding	Laptm5		8	4	0	4
ENSMUSG00000022272	protein_coding	Myo10		8	4	0	4
ENSMUSG00000023032	protein_coding	Slc4a8		8	4	0	4
ENSMUSG00000071714	protein_coding	Csf2rb2		8	4	0	4
ENSMUSG00000046854	protein_coding	Pip5kl1		8	4	0	4
ENSMUSG00000052374	protein_coding	Actn2		8	4	0	4
ENSMUSG00000030102	protein_coding	Itpr1		8	4	0	4
ENSMUSG00000021708	protein_coding	Rasgrf2		8	4	0	4
ENSMUSG00000044934	protein_coding	Zfp367	zf-C2H2	8	4	0	4
ENSMUSG00000038894	protein_coding	Irs2		8	4	0	4
ENSMUSG00000063919	protein_coding	Srrm4		8	4	0	4
ENSMUSG00000058420	protein_coding	Syt17		8	4	0	4
ENSMUSG00000040552	protein_coding	C3ar1		8	4	0	4
ENSMUSG00000038147	protein_coding	Cd84		8	4	0	4
ENSMUSG00000030223	protein_coding	Ptpro		8	4	0	4
ENSMUSG00000021996	protein_coding	Esd		8	4	0	4
ENSMUSG00000040663	protein_coding	Clcf1		8	4	0	4
ENSMUSG00000033350	protein_coding	Chst2		8	4	0	4
ENSMUSG00000020914	protein_coding	Top2a		8	4	0	4
ENSMUSG00000003746	protein_coding	Man1a		8	4	0	4
ENSMUSG00000026475	protein_coding	Rgs16		8	4	0	4
ENSMUSG00000039109	protein_coding	F13a1		8	4	0	4
ENSMUSG00000025089	protein_coding	Gfra1		8	4	0	4
ENSMUSG00000033902	protein_coding	Mapkbp1		8	4	0	4
ENSMUSG00000055044	protein_coding	Pdlim1		8	4	0	4
ENSMUSG00000025648	protein_coding	Pfkfb4		8	4	0	4
ENSMUSG00000029765	protein_coding	Plxna4		8	4	0	4
ENSMUSG00000027750	protein_coding	Postn		8	4	0	4
ENSMUSG00000034275	protein_coding	Igsf9b		8	4	0	4
ENSMUSG00000004730	protein_coding	Adgre1		8	4	0	4
ENSMUSG00000042688	protein_coding	Mapk6		8	4	0	4
ENSMUSG00000026072	protein_coding	Il1r1		8	4	0	4
ENSMUSG00000057531	protein_coding	Dtnbp1		8	4	0	4
ENSMUSG00000051977	protein_coding	Prdm9	zf-C2H2	8	4	0	4
ENSMUSG00000024664	protein_coding	Fads3		8	4	0	4
ENSMUSG00000038650	protein_coding	Rnh1		8	4	0	4
ENSMUSG00000021140	protein_coding	Pcnx		8	4	0	4
ENSMUSG00000029919	protein_coding	Hpgds		8	4	0	4
ENSMUSG00000020142	protein_coding	Slc1a4		8	4	0	4
ENSMUSG00000034832	protein_coding	Tet3		8	4	0	4
ENSMUSG00000029651	protein_coding	Mtus2		8	4	0	4
ENSMUSG00000039883	protein_coding	Lrrc17		8	4	0	4
ENSMUSG00000040511	protein_coding	Pvr		8	4	0	4
ENSMUSG00000025608	protein_coding	Podxl		8	4	0	4
ENSMUSG00000037447	protein_coding	Arid5a	ARID	8	4	0	4
ENSMUSG00000078612	protein_coding	Fyb2		8	4	0	4
ENSMUSG00000025355	protein_coding	Mmp19		8	4	0	4
ENSMUSG00000048490	protein_coding	Nrip1		8	4	0	4
ENSMUSG00000026558	protein_coding	Uck2		8	4	0	4
ENSMUSG00000031681	protein_coding	Smad1	MH1	8	4	0	4
ENSMUSG00000069516	protein_coding	Lyz2		8	4	0	4
ENSMUSG00000028793	protein_coding	Rnf19b		8	4	0	4
ENSMUSG00000022096	protein_coding	Hr		8	4	0	4
ENSMUSG00000027978	protein_coding	Prss12		8	4	0	4
ENSMUSG00000022488	protein_coding	Nckap1l		8	4	0	4
ENSMUSG00000032666	protein_coding	1700025G04Rik		8	4	0	4
ENSMUSG00000068566	protein_coding	Myadm		8	4	0	4
ENSMUSG00000000416	protein_coding	Cttnbp2		8	4	0	4
ENSMUSG00000026796	protein_coding	Niban2		8	4	0	4
ENSMUSG00000022098	protein_coding	Bmp1		8	4	0	4
ENSMUSG00000024366	protein_coding	Gfra3		8	4	0	4
ENSMUSG00000001542	protein_coding	Ell2		8	4	0	4
ENSMUSG00000022912	protein_coding	Pros1		8	4	0	4
ENSMUSG00000028780	protein_coding	Sema3c		8	4	0	4
ENSMUSG00000061950	protein_coding	Ppp4r1		8	4	0	4

## Sheet: SNI-down
Ensemble ID	gene_type	gene_name	TF family	total compared groups	up-regulated groups	down-regulated groups	score
ENSMUSG00000047591	protein_coding	Mafa	TF_bZIP	8	0	4	-4
ENSMUSG00000024232	protein_coding	Bambi		8	0	4	-4
ENSMUSG00000041476	protein_coding	Smpx		8	0	4	-4
ENSMUSG00000035686	protein_coding	Thrsp		8	0	4	-4
ENSMUSG00000032269	protein_coding	Htr3a		8	0	4	-4
ENSMUSG00000045613	protein_coding	Chrm2		8	0	4	-4
ENSMUSG00000000296	protein_coding	Tpd52l1		8	0	4	-4
ENSMUSG00000026824	protein_coding	Kcnj3		8	0	4	-4
ENSMUSG00000055782	protein_coding	Abcd2		8	0	4	-4
ENSMUSG00000041544	protein_coding	Disp3		8	0	4	-4
ENSMUSG00000001334	protein_coding	Fndc5		8	0	4	-4
ENSMUSG00000007594	protein_coding	Hapln4		8	0	4	-4
ENSMUSG00000021974	protein_coding	Fgf9		8	0	4	-4
ENSMUSG00000053519	protein_coding	Kcnip1		8	0	4	-4
ENSMUSG00000004151	protein_coding	Etv1	ETS	8	0	4	-4
ENSMUSG00000040164	protein_coding	Kcns1		8	0	4	-4
ENSMUSG00000048385	protein_coding	Scrt1	zf-C2H2	8	0	4	-4
ENSMUSG00000074892	protein_coding	B3galt5		8	0	4	-4
ENSMUSG00000020396	protein_coding	Nefh		8	0	4	-4
ENSMUSG00000033998	protein_coding	Kcnk1		8	0	4	-4
ENSMUSG00000049176	protein_coding	Frmpd4		8	0	4	-4
ENSMUSG00000003657	protein_coding	Calb2		8	0	5	-5
ENSMUSG00000052861	protein_coding	Dnah6		8	0	5	-5
ENSMUSG00000069911	protein_coding	Insyn2b		8	0	5	-5
ENSMUSG00000064293	protein_coding	Cntn4		8	0	5	-5
ENSMUSG00000027584	protein_coding	Oprl1		8	0	5	-5
ENSMUSG00000054988	protein_coding	Agtr1b		8	0	5	-5
ENSMUSG00000030092	protein_coding	Cntn6		8	0	5	-5
ENSMUSG00000062785	protein_coding	Kcnc3		8	0	5	-5
ENSMUSG00000045589	protein_coding	Frrs1l		8	0	5	-5
ENSMUSG00000036395	protein_coding	Glb1l2		8	0	5	-5
ENSMUSG00000033595	protein_coding	Lgi3		8	0	5	-5
ENSMUSG00000025938	protein_coding	Slco5a1		8	0	5	-5
ENSMUSG00000044071	protein_coding	Tafa2		8	0	5	-5
ENSMUSG00000050511	protein_coding	Oprd1		8	0	6	-6
ENSMUSG00000045648	protein_coding	Vwc2l		8	0	6	-6
ENSMUSG00000045246	protein_coding	Kcng4		8	0	6	-6
ENSMUSG00000079598	protein_coding	Clec2l		8	0	6	-6
ENSMUSG00000047344	protein_coding	Lancl3		8	0	6	-6
ENSMUSG00000026610	protein_coding	Esrrg	ESR-like	8	0	6	-6
ENSMUSG00000059742	protein_coding	Kcnh7		8	0	6	-6
ENSMUSG00000040452	protein_coding	Cdh12		8	0	7	-7
ENSMUSG00000044976	protein_coding	Wdr72		8	0	7	-7
ENSMUSG00000021219	protein_coding	Rgs6		8	0	7	-7
ENSMUSG00000027971	protein_coding	Ndst4		8	0	7	-7
ENSMUSG00000035473	protein_coding	Galm		8	0	7	-7
ENSMUSG00000039257	protein_coding	Vstm2b		8	0	8	-8
ENSMUSG00000047606	protein_coding	Ankrd34c		8	0	8	-8
ENSMUSG00000048004	protein_coding	Tmem196		8	0	8	-8

## Sheet: SpNI_up
Symbol	gene_type	TF family	total compared groups	up-regulated groups	down-regulated groups	score
Sprr1a	protein_coding		5	5	0	5
Crisp3	protein_coding		5	5	0	5
Hamp	protein_coding		5	5	0	5
Csrp3	protein_coding		5	5	0	5
Hpd	protein_coding		5	5	0	5
Vip	protein_coding		5	5	0	5
Npy	protein_coding		5	5	0	5
Has1	protein_coding		5	5	0	5
Gzmb	protein_coding		5	5	0	5
Igsf23	protein_coding		5	5	0	5
Ptprh	protein_coding		5	5	0	5
En1	protein_coding	Homeobox	5	5	0	5
Tacstd2	protein_coding		5	5	0	5
Il24	protein_coding		5	5	0	5
Ucn	protein_coding		5	5	0	5
Serpina3n	protein_coding		5	5	0	5
Cxcl14	protein_coding		5	5	0	5
Cldn4	protein_coding		5	5	0	5
Msln	protein_coding		5	5	0	5
Stac2	protein_coding		5	5	0	5
Ucn2	protein_coding		5	5	0	5
Vtcn1	protein_coding		5	5	0	5
Tgm1	protein_coding		5	5	0	5
Ankrd1	protein_coding		5	5	0	5
Reg3b	protein_coding		5	5	0	5
Igsf7	protein_coding		5	5	0	5
Gal	protein_coding		5	5	0	5
Ecel1	protein_coding		5	5	0	5
Ly49si1	protein_coding		5	5	0	5
Mmp3	protein_coding		5	5	0	5
Tslp	protein_coding		5	5	0	5
Atf3	protein_coding	TF_bZIP	5	5	0	5
Pde6b	protein_coding		5	5	0	5
Lhx6	protein_coding	Homeobox	5	5	0	5
Col7a1	protein_coding		5	5	0	5
Lilrb4	protein_coding		5	5	0	5
Gpnmb	protein_coding		5	5	0	5
Pdyn	protein_coding		5	5	0	5
Arg1	protein_coding		5	5	0	5
Fcrl2	protein_coding		5	5	0	5
Clec2dl1	protein_coding		5	5	0	5
Draxin	protein_coding		5	5	0	5
Mlph	protein_coding		5	5	0	5
Cckbr	protein_coding		5	5	0	5
Ugt1a7c	protein_coding		5	5	0	5
Hk3	protein_coding		5	5	0	5
Dnah3	protein_coding		5	5	0	5
Cd68	protein_coding		5	5	0	5
Tnfaip6	protein_coding		5	5	0	5
Clec2d	protein_coding		5	5	0	5
Trem2	protein_coding		5	5	0	5
Lif	protein_coding		5	5	0	5
Tmprss11f	protein_coding		5	5	0	5
Krt19	protein_coding		5	5	0	5
Thbs2	protein_coding		5	5	0	5
Cthrc1	protein_coding		5	5	0	5
Nos1	protein_coding		5	5	0	5
Serpine1	protein_coding		5	5	0	5
Padi3	protein_coding		5	5	0	5
Cd300a	protein_coding		5	5	0	5
Cck	protein_coding		5	5	0	5
Clec7a	protein_coding		5	5	0	5
Tlr5	protein_coding		5	5	0	5
Crlf1	protein_coding		5	5	0	5
Apobec1	protein_coding		5	5	0	5
Pltp	protein_coding		5	5	0	5
Cenpf	protein_coding		5	5	0	5
Ckap2	protein_coding		5	5	0	5
Lnp1	protein_coding		5	5	0	5
Pthlh	protein_coding		5	5	0	5
Slpi	protein_coding		5	5	0	5
Ildr2	protein_coding		5	5	0	5
LOC688459	protein_coding		5	5	0	5
Fcgr3a	protein_coding		5	5	0	5
Cabp2	protein_coding		5	5	0	5
Smagp	protein_coding		5	5	0	5
Mpeg1	protein_coding		5	5	0	5
Cd33	protein_coding		5	5	0	5
Arl11	protein_coding		5	5	0	5
Ngf	protein_coding		5	5	0	5
Tbxas1	protein_coding		5	5	0	5
Clspn	protein_coding		5	5	0	5
Ccbe1	protein_coding		5	5	0	5
C1qa	protein_coding		5	5	0	5
Sdc1	protein_coding		5	5	0	5
Ibsp	protein_coding		5	5	0	5
Postn	protein_coding		5	5	0	5
Btc	protein_coding		5	5	0	5
Arsj	protein_coding		5	5	0	5
Abca12	protein_coding		5	5	0	5
Gch1	protein_coding		5	5	0	5
Ms4a6a	protein_coding		5	5	0	5
Cdkn1a	protein_coding		5	5	0	5
Col18a1	protein_coding		5	5	0	5
Crybg1	protein_coding		5	5	0	5
Stra6	protein_coding		5	5	0	5
Tnfrsf19	protein_coding		5	5	0	5
Cdhr5	protein_coding		5	5	0	5
Flrt3	protein_coding		5	5	0	5
Srpx2	protein_coding		5	5	0	5
C1qb	protein_coding		5	5	0	5
Clcf1	protein_coding		5	5	0	5
Kif18b	protein_coding		5	5	0	5
Gfap	protein_coding		5	5	0	5
Btbd16	protein_coding		5	5	0	5
Nusap1	protein_coding		5	5	0	5
Eda2r	protein_coding		5	5	0	5
Igsf10	protein_coding		5	5	0	5
Cdh17	protein_coding		5	5	0	5
Abcb1b	protein_coding		5	5	0	5
Top2a	protein_coding		5	5	0	5
Folr2	protein_coding		5	5	0	5
Sema6a	protein_coding		5	5	0	5
Anln	protein_coding		5	5	0	5
Cd300le	protein_coding		5	5	0	5
RT1-Da	protein_coding		5	5	0	5
RGD1561662	protein_coding		5	5	0	5
Ctss	protein_coding		5	5	0	5
Sox11	protein_coding	HMG	5	5	0	5
Rin1	protein_coding		5	5	0	5
Bcl2a1	protein_coding		5	5	0	5
P2ry6	protein_coding		5	5	0	5
Flnc	protein_coding		5	5	0	5
Fcgr2a	protein_coding		5	5	0	5
Tdrd12	protein_coding		5	5	0	5
Dchs2	protein_coding		5	5	0	5
Lrat	protein_coding		5	5	0	5
Cdh22	protein_coding		5	5	0	5
Plbd1	protein_coding		5	5	0	5
Mybl2	protein_coding	MYB	5	5	0	5
Pik3r5	protein_coding		5	5	0	5
Col6a3	protein_coding		5	5	0	5
Cryba2	protein_coding		5	5	0	5
Stap1	protein_coding		5	5	0	5
Plau	protein_coding		5	5	0	5
Gpr34	protein_coding		5	5	0	5
Pou3f1	protein_coding		5	5	0	5
Ms4a4a	protein_coding		5	5	0	5
Cd300lf	protein_coding		5	5	0	5
Klhl30	protein_coding		5	5	0	5
Cfd	protein_coding		5	5	0	5
Cd74	protein_coding		5	5	0	5
Bub1b	protein_coding		5	5	0	5
Cuedc2	protein_coding		5	5	0	5
Misp3	protein_coding		5	5	0	5
Rab32	protein_coding		5	5	0	5
Pbk	protein_coding		5	5	0	5
Uhrf1	protein_coding		5	5	0	5
Cx3cr1	protein_coding		5	5	0	5
Cdca3	protein_coding		5	5	0	5
Epcam	protein_coding		5	5	0	5
Ccr2	protein_coding		5	5	0	5
Cyp2s1	protein_coding		5	5	0	5
Ripk3	protein_coding		5	5	0	5
Bhlhe22	protein_coding	bHLH	5	5	0	5
Msr1	protein_coding		5	5	0	5
Fblim1	protein_coding		5	5	0	5
C1qc	protein_coding		5	5	0	5
Evi2b	protein_coding		5	5	0	5
Emp1	protein_coding		5	5	0	5
Aurkb	protein_coding		5	5	0	5
Kcp	protein_coding		5	5	0	5
Sbsn	protein_coding		5	5	0	5
Gabrb1	protein_coding		5	5	0	5
Mmp19	protein_coding		5	5	0	5
Tspo	protein_coding		5	5	0	5
Lyz2	protein_coding		5	5	0	5
Cdk1	protein_coding		5	5	0	5
Fn1	protein_coding		5	5	0	5
Cxcl10	protein_coding		5	5	0	5
Abcb4	protein_coding		5	5	0	5
Fst	protein_coding		5	5	0	5
Ptpn5	protein_coding		5	5	0	5
RT1-Db2	protein_coding		5	5	0	5
Irf8	protein_coding	IRF	5	5	0	5
Tgfbi	protein_coding		5	5	0	5
Plcb2	protein_coding		5	5	0	5
Marchf1	protein_coding		5	5	0	5
Ncf2	protein_coding		5	5	0	5
Cd86	protein_coding		5	5	0	5
Stmn4	protein_coding		5	5	0	5
Inhba	protein_coding		5	5	0	5
Apod	protein_coding		5	5	0	5
Itgb2	protein_coding		5	5	0	5
Pla2g4a	protein_coding		5	5	0	5
Myof	protein_coding		5	5	0	5
Adamtsl5	protein_coding		5	5	0	5
Csrp2	protein_coding		5	5	0	5
Itgam	protein_coding		5	5	0	5
Cmtm3	protein_coding		5	5	0	5
Tecta	protein_coding		5	5	0	5
St14	protein_coding		5	5	0	5
Itgal	protein_coding		5	5	0	5
Gadd45a	protein_coding		5	5	0	5
Dpp4	protein_coding		5	5	0	5
Sfmbt2	protein_coding		5	5	0	5
Fcer1g	protein_coding		5	5	0	5
Gbp2	protein_coding		5	5	0	5
Rasd1	protein_coding		5	5	0	5
C2	protein_coding		5	5	0	5
Igf2bp2	protein_coding		5	5	0	5
Atp8b4	protein_coding		5	5	0	5
Ncf1	protein_coding		5	5	0	5
Tyrobp	protein_coding		5	5	0	5
Ciita	protein_coding		5	5	0	5
Thbs4	protein_coding		5	5	0	5
RT1-Ba	protein_coding		5	5	0	5
Csf2rb	protein_coding		5	5	0	5
Cd180	protein_coding		5	5	0	5
Clec12a	protein_coding		5	5	0	5
RT1-Db1	protein_coding		5	5	0	5
Tnfaip8l3	protein_coding		5	5	0	5
Plscr1	protein_coding	Others	5	5	0	5
Rasa4	protein_coding		5	5	0	5
Rrm2	protein_coding		5	5	0	5
Ramp1	protein_coding		5	5	0	5
Melk	protein_coding		5	5	0	5
Tbx18	protein_coding	T-box	5	5	0	5
Ube2c	protein_coding		5	5	0	5
Col3a1	protein_coding		5	5	0	5
Pvr	protein_coding		5	5	0	5
Hmgb2	protein_coding	HMG	5	5	0	5
Fcgr2b	protein_coding		5	5	0	5
C1s	protein_coding		5	5	0	5
Tubb6	protein_coding		5	5	0	5
Prc1	protein_coding		5	5	0	5
Csf1	protein_coding		5	5	0	5
Vgf	protein_coding		5	5	0	5
Il1rl1	protein_coding		5	5	0	5
Col27a1	protein_coding		5	5	0	5
Cebpa	protein_coding	TF_bZIP	5	5	0	5
Arhgap9	protein_coding		5	5	0	5
Tmem45a	protein_coding		5	5	0	5
Olr1	protein_coding		5	5	0	5
Tmem88	protein_coding		5	5	0	5
LOC100359539	protein_coding		5	5	0	5
Cd248	protein_coding		5	5	0	5
Runx2	protein_coding	Runt	5	5	0	5
Fbn2	protein_coding		5	5	0	5
Itgax	protein_coding		5	5	0	5
RT1-DMb	protein_coding		5	5	0	5
LOC684871	protein_coding		5	5	0	5
Scube1	protein_coding		5	5	0	5
Parvg	protein_coding		5	5	0	5
Tnfrsf12a	protein_coding		5	5	0	5
Casp8	protein_coding		5	5	0	5
Adamts4	protein_coding		5	5	0	5
Itgb7	protein_coding		5	5	0	5
Bin2	protein_coding		5	5	0	5
LOC103691253	protein_coding		5	5	0	5
C2cd4c	protein_coding		5	5	0	5
Mx2	protein_coding		5	5	0	5
Fam111a	protein_coding		5	5	0	5
Met	protein_coding		5	5	0	5
Aldh1a3	protein_coding		5	5	0	5
Clec4a3	protein_coding		5	5	0	5
Fap	protein_coding		5	5	0	5
Hrk	protein_coding		5	5	0	5
Akr1b8	protein_coding		5	5	0	5
Slc14a1	protein_coding		5	5	0	5
Slfn13	protein_coding		5	5	0	5
Nfam1	protein_coding		5	5	0	5
C3ar1	protein_coding		5	5	0	5
Ezh2	protein_coding		5	5	0	5
Prrg4	protein_coding		5	5	0	5
Spi1	protein_coding	ETS	5	5	0	5
Vav1	protein_coding		5	5	0	5
Cfp	protein_coding		5	5	0	5
Adap2	protein_coding		5	5	0	5
Ifitm1	protein_coding		5	5	0	5
Atp8b1	protein_coding		5	5	0	5
Cybb	protein_coding		5	5	0	5
Tlr8	protein_coding		5	5	0	5
Lat2	protein_coding		5	5	0	5
Nfil3	protein_coding	TF_bZIP	5	5	0	5
Adgre5	protein_coding		5	5	0	5
Cacna2d1	protein_coding		5	5	0	5
Ifi30	protein_coding		5	5	0	5
Fgr	protein_coding		5	5	0	5
Themis2	protein_coding		5	5	0	5
Col6a1	protein_coding		5	5	0	5
Fbn1	protein_coding		5	5	0	5
Dhfr	protein_coding		5	5	0	5
Tnik	protein_coding		5	5	0	5
Mki67	protein_coding		5	5	0	5
Ctse	protein_coding		5	5	0	5
Cyth4	protein_coding		5	5	0	5
Myo7a	protein_coding		5	5	0	5
C4a	protein_coding		5	5	0	5
Tnfaip8l2	protein_coding		5	5	0	5
Lilra5	protein_coding		5	5	0	5
Arid5a	protein_coding	ARID	5	5	0	5
Anpep	protein_coding		5	5	0	5
C4b	protein_coding		5	5	0	5
Kif22	protein_coding		5	5	0	5
Slamf9	protein_coding		5	5	0	5
Thbs1	protein_coding		5	5	0	5
LOC100361913	protein_coding		5	5	0	5
Anxa3	protein_coding		5	5	0	5
LOC100363228	protein_coding		5	5	0	5
Iqgap3	protein_coding		5	5	0	5
Adamts14	protein_coding		5	5	0	5
Ifnlr1	protein_coding		5	5	0	5
Rbp1	protein_coding		5	5	0	5
Aldh1l2	protein_coding		5	5	0	5
Pttg1	protein_coding		5	5	0	5
Gadd45g	protein_coding		5	5	0	5
Plac8	protein_coding		5	5	0	5
Gypc	protein_coding		5	5	0	5
Lrrc25	protein_coding		5	5	0	5
Itga4	protein_coding		5	5	0	5
Sapcd1	protein_coding		5	5	0	5
P3h4	protein_coding		5	5	0	5
Wdfy4	protein_coding		5	5	0	5
Sla	protein_coding		5	5	0	5
Selplg	protein_coding		5	5	0	5
Crabp2	protein_coding		5	5	0	5
Mex3a	protein_coding		5	5	0	5
Adgrd1	protein_coding		5	5	0	5
Nkain1	protein_coding		5	5	0	5
Il1rn	protein_coding		5	5	0	5
Loxl2	protein_coding		5	5	0	5
Sytl4	protein_coding		5	5	0	5
Ocln	protein_coding		5	5	0	5
Mr1	protein_coding		5	5	0	5
Clec9a	protein_coding		5	5	0	5
Kif23	protein_coding		5	5	0	5
Ccr5	protein_coding		5	5	0	5
Col1a1	protein_coding		5	5	0	5
Adcyap1	protein_coding		5	5	0	5
Slfn2	protein_coding		5	5	0	5
Col5a2	protein_coding		5	5	0	5
Aif1	protein_coding		5	5	0	5
Tifab	protein_coding		5	5	0	5
Mgp	protein_coding		5	5	0	5
Psd4	protein_coding		5	5	0	5
Abca1	protein_coding		5	5	0	5
Mafb	protein_coding	TF_bZIP	5	5	0	5
Gpr183	protein_coding		5	5	0	5
Tent5a	protein_coding		5	5	0	5
Jun	protein_coding	TF_bZIP	5	5	0	5
Csrnp1	protein_coding	CSRNP_N	5	5	0	5
Mcm5	protein_coding		5	5	0	5
Gli2	protein_coding	zf-C2H2	5	5	0	5
Kif4a	protein_coding		5	5	0	5
Zfp469	protein_coding		5	5	0	5
Blnk	protein_coding		5	5	0	5
Igfbp3	protein_coding		5	5	0	5
Cd14	protein_coding		5	5	0	5
Csf1r	protein_coding		5	5	0	5
Pik3cg	protein_coding		5	5	0	5
Lum	protein_coding		5	5	0	5
Tlr13	protein_coding		5	5	0	5
Fermt3	protein_coding		5	5	0	5
Ifi47	protein_coding		5	5	0	5
Prss23	protein_coding		5	5	0	5
Cdc20	protein_coding		5	5	0	5
Rdh10	protein_coding		5	5	0	5
Pcolce	protein_coding		5	5	0	5
Flt4	protein_coding		5	5	0	5
Ier5	protein_coding		5	5	0	5
Thbd	protein_coding		5	5	0	5
Frem1	protein_coding		5	5	0	5
Tgfbr1	protein_coding		5	5	0	5
Ptprc	protein_coding		5	5	0	5
Tmem86a	protein_coding		5	5	0	5
Atp2b4	protein_coding		5	5	0	5
Tram2	protein_coding		5	5	0	5
Sbno2	protein_coding		5	5	0	5
P2rx7	protein_coding		5	5	0	5
Cyba	protein_coding		5	5	0	5
Ctsk	protein_coding		5	5	0	5
Mgst2	protein_coding		5	5	0	5
Il4r	protein_coding		5	5	0	5
Phldb3	protein_coding		5	5	0	5
Kif15	protein_coding		5	5	0	5
Ankrd33b	protein_coding		5	5	0	5
Ltbp1	protein_coding		5	5	0	5
Slc1a5	protein_coding		5	5	0	5
Plek	protein_coding	Others	5	5	0	5
Ccnd2	protein_coding		5	5	0	5
Fgd5	protein_coding		5	5	0	5
Nlrp3	protein_coding		5	5	0	5
Myo1f	protein_coding		5	5	0	5
Stx11	protein_coding		5	5	0	5
Mcm6	protein_coding		5	5	0	5
Grin2b	protein_coding		5	5	0	5
Cd6	protein_coding		5	5	0	5
Clec4a1	protein_coding		5	5	0	5
Pld4	protein_coding		5	5	0	5
Col16a1	protein_coding		5	5	0	5
Was	protein_coding		5	5	0	5
Mmp16	protein_coding		5	5	0	5
Maff	protein_coding	TF_bZIP	5	5	0	5
Vim	protein_coding		5	5	0	5
Pycard	protein_coding		5	5	0	5
Kcnk5	protein_coding		5	5	0	5
Emid1	protein_coding		5	5	0	5
RT1-DMa	protein_coding		5	5	0	5
Slc15a3	protein_coding		5	5	0	5
Lsp1	protein_coding		5	5	0	5
St6galnac2	protein_coding		5	5	0	5
Epsti1	protein_coding		5	5	0	5
Medag	protein_coding		5	5	0	5
Sash3	protein_coding		5	5	0	5
Fyb1	protein_coding		5	5	0	5
Csf2ra	protein_coding		5	5	0	5
Cfh	protein_coding		5	5	0	5
Smoc2	protein_coding		5	5	0	5
Tgfb1	protein_coding		5	5	0	5
Rac2	protein_coding		5	5	0	5
Col6a2	protein_coding		5	5	0	5
Itga5	protein_coding		5	5	0	5
Ptafr	protein_coding		5	5	0	5
Dapp1	protein_coding		5	5	0	5
Cd53	protein_coding		5	5	0	5
Ccnd1	protein_coding		5	5	0	5
Gpr88	protein_coding		5	5	0	5
Sh3bp2	protein_coding		5	5	0	5
Fscn1	protein_coding		5	5	0	5
Hcls1	protein_coding		5	5	0	5
Rhbdf2	protein_coding		5	5	0	5
Mrgprf	protein_coding		5	5	0	5
Plscr2	protein_coding		5	5	0	5
Klhl6	protein_coding		5	5	0	5
Kif20a	protein_coding		5	5	0	5
Arhgap30	protein_coding		5	5	0	5
Lmnb1	protein_coding		5	5	0	5
Mmp2	protein_coding		5	5	0	5
Mmp23	protein_coding		5	5	0	5
Litaf	protein_coding	zf-LITAF-like	5	5	0	5
Hk2	protein_coding		5	5	0	5
Cdca2	protein_coding		5	5	0	5
Ssc5d	protein_coding		5	5	0	5
Nradd	protein_coding		5	5	0	5
Gjc1	protein_coding		5	5	0	5
Mx1	protein_coding		5	5	0	5
Syk	protein_coding		5	5	0	5
Irak3	protein_coding		5	5	0	5
Sipa1	protein_coding		5	5	0	5
Nid2	protein_coding		5	5	0	5
N4bp3	protein_coding		5	5	0	5
Casp7	protein_coding		5	5	0	5
Bcl2l11	protein_coding		5	5	0	5
Fzd2	protein_coding		5	5	0	5
Plekha7	protein_coding		5	5	0	5
Col5a1	protein_coding		5	5	0	5
Agpat2	protein_coding		5	5	0	5
Dhrs3	protein_coding		5	5	0	5
Ephb2	protein_coding		5	5	0	5
Tnfrsf26	protein_coding		5	5	0	5
Map4k1	protein_coding		5	5	0	5
Stard13	protein_coding		5	5	0	5
Cfb	protein_coding		5	5	0	5
Piezo1	protein_coding		5	5	0	5
Arhgap45	protein_coding		5	5	0	5
Loxl1	protein_coding		5	5	0	5
Slc9a3	protein_coding		5	5	0	5
Gem	protein_coding		5	5	0	5
Tspan11	protein_coding		5	5	0	5
Chd7	protein_coding		5	5	0	5
Tnfaip2	protein_coding		5	5	0	5
Kifc1	protein_coding		5	5	0	5
C1r	protein_coding		5	5	0	5
Serping1	protein_coding		5	5	0	5
Egr2	protein_coding	zf-C2H2	5	5	0	5
Fosl2	protein_coding	TF_bZIP	5	5	0	5
Cd37	protein_coding		5	5	0	5
Lyn	protein_coding		5	5	0	5
Lrrc15	protein_coding		5	5	0	5
Plcd1	protein_coding		5	5	0	5
Slc2a10	protein_coding		5	5	0	5
Il1r1	protein_coding		5	5	0	5
RGD1304622	protein_coding		5	5	0	5
Adgre1	protein_coding		5	5	0	5
Col12a1	protein_coding		5	5	0	5
Ccnf	protein_coding		5	5	0	5
Slc11a1	protein_coding		5	5	0	5
Ifitm3	protein_coding		5	5	0	5
Gabra5	protein_coding		5	5	0	5
Homer3	protein_coding		5	5	0	5
Smad3	protein_coding	MH1	5	5	0	5
Fxyd5	protein_coding		5	5	0	5
Cd4	protein_coding		5	5	0	5
Ccl6	protein_coding		5	5	0	5
Irf5	protein_coding	IRF	5	5	0	5
Mcm3	protein_coding		5	5	0	5
Cnp	protein_coding		5	5	0	5
Sox4	protein_coding		5	5	0	5
Cytip	protein_coding		5	5	0	5
Gap43	protein_coding		5	5	0	5
Bmp1	protein_coding		5	5	0	5
Ptprt	protein_coding		5	5	0	5
Atp10b	protein_coding		5	5	0	5
Col20a1	protein_coding		5	5	0	5
Clec10a	protein_coding		5	5	0	5
Chl1	protein_coding		5	5	0	5
Anxa1	protein_coding		5	5	0	5
Col15a1	protein_coding		5	5	0	5
Dusp16	protein_coding		5	5	0	5
Emilin2	protein_coding		5	5	0	5
Ier5l	protein_coding		5	5	0	5
Necab2	protein_coding		5	5	0	5
Dnase2	protein_coding		5	5	0	5
Hspg2	protein_coding		5	5	0	5
Gjc3	protein_coding		5	5	0	5
Ptpro	protein_coding		5	5	0	5
Bcl3	protein_coding		5	5	0	5
Sh3bp1	protein_coding		5	5	0	5
Egfr	protein_coding		5	5	0	5
Shtn1	protein_coding		5	5	0	5
PCOLCE2	protein_coding		5	5	0	5
Rhoq	protein_coding		5	5	0	5
Gng11	protein_coding		5	5	0	5
Celf3	protein_coding		5	5	0	5
Tk1	protein_coding		5	5	0	5
Kif11	protein_coding		5	5	0	5
Ly6g6e	protein_coding		5	5	0	5
Pou2f2	protein_coding	Pou	5	5	0	5
Olfml2b	protein_coding		5	5	0	5
Gask1b	protein_coding		5	5	0	5
Cpne9	protein_coding		5	5	0	5
Hic1	protein_coding	zf-C2H2	5	5	0	5
Laptm5	protein_coding		5	5	0	5
Icam1	protein_coding		5	5	0	5
Arpc1b	protein_coding		5	5	0	5
Cd276	protein_coding		5	5	0	5
Adamts2	protein_coding		5	5	0	5
Tnfsf13b	protein_coding		5	5	0	5
Cp	protein_coding		5	5	0	5
Tmem98	protein_coding		5	5	0	5
Unc93b1	protein_coding		5	5	0	5
Rgs16	protein_coding		5	5	0	5
Il16	protein_coding		5	5	0	5
Gm2a	protein_coding		5	5	0	5
Cnn2	protein_coding		5	5	0	5
Nfatc4	protein_coding	RHD	5	5	0	5
Col1a2	protein_coding		5	5	0	5
Gas7	protein_coding		5	5	0	5
Il10ra	protein_coding		5	5	0	5
Casp6	protein_coding		5	5	0	5
Cyp7b1	protein_coding		5	5	0	5
Card11	protein_coding		5	5	0	5
Espl1	protein_coding		5	5	0	5
Eya4	protein_coding		5	5	0	5
Ammecr1	protein_coding		5	5	0	5
Marcks	protein_coding		5	5	0	5
Rnaset2	protein_coding		5	5	0	5
Ggt5	protein_coding		5	5	0	5
Ptpn6	protein_coding		5	5	0	5
Plxdc1	protein_coding		5	5	0	5
Rbl1	protein_coding		5	5	0	5
Cnksr3	protein_coding		5	5	0	5
Map3k6	protein_coding		5	5	0	5
Col28a1	protein_coding		5	5	0	5
Gli1	protein_coding	zf-C2H2	5	5	0	5
Tead1	protein_coding	TEA	5	5	0	5
Foxd2	protein_coding	Fork_head	5	5	0	5
Cmtm7	protein_coding		5	5	0	5
Dcn	protein_coding		5	5	0	5
Btk	protein_coding		5	5	0	5
Man1a1	protein_coding		5	5	0	5
Bgn	protein_coding		5	5	0	5
Grn	protein_coding		5	5	0	5
Sostdc1	protein_coding		5	5	0	5
Il1rap	protein_coding		5	5	0	5
Mrc1	protein_coding		5	5	0	5
Plcg2	protein_coding		5	5	0	5
Glipr1	protein_coding		5	5	0	5
Nupr1	protein_coding		5	5	0	5
Dennd1c	protein_coding		5	5	0	5
Sh2b3	protein_coding		5	5	0	5
MGC108823	protein_coding		5	5	0	5
Axl	protein_coding		5	5	0	5
Gpc3	protein_coding		5	5	0	5
Ctbp2	protein_coding		5	5	0	5
Arhgap11a	protein_coding		5	5	0	5
Lama5	protein_coding		5	5	0	5
Trim47	protein_coding		5	5	0	5
Nkd2	protein_coding		5	5	0	5
Mag	protein_coding		5	5	0	5
Cd63	protein_coding		5	5	0	5
Arhgdib	protein_coding		5	5	0	5
Xdh	protein_coding		5	5	0	5
Eif4ebp1	protein_coding		5	5	0	5
Fcgr1a	protein_coding		5	5	0	5
Foxd3	protein_coding		5	5	0	5
Dram1	protein_coding		5	5	0	5
Gbp5	protein_coding		5	5	0	5
Rhoc	protein_coding		5	5	0	5
Tacc3	protein_coding		5	5	0	5
Olfml2a	protein_coding		5	5	0	5
Nckap1l	protein_coding		5	5	0	5
Colec12	protein_coding		5	5	0	5
Slc6a11	protein_coding		5	5	0	5
Mlkl	protein_coding		5	5	0	5
Lfng	protein_coding		5	5	0	5
Ctsc	protein_coding		5	5	0	5
Adamts7	protein_coding		5	5	0	5
Serpina1	protein_coding		5	5	0	5
Tcf7	protein_coding	HMG	5	5	0	5
Itgb8	protein_coding		5	5	0	5
Ahr	protein_coding	bHLH	5	5	0	5
Epha2	protein_coding		5	5	0	5
Sp140	protein_coding	SAND	5	5	0	5
Cyp1b1	protein_coding		5	5	0	5
Baz1a	protein_coding		5	5	0	5
Dusp6	protein_coding		5	5	0	5
Tmem123	protein_coding		5	5	0	5
Entpd2	protein_coding		5	5	0	5
Tnfrsf1b	protein_coding		5	5	0	5
Ephb3	protein_coding		5	5	0	5
Cxcl16	protein_coding		5	5	0	5
Arl4a	protein_coding		5	5	0	5
Casp3	protein_coding		5	5	0	5
Capg	protein_coding		5	5	0	5
Helz2	protein_coding		5	5	0	5
Btg1	protein_coding		5	5	0	5
Adamts1	protein_coding		5	5	0	5
Ebf2	protein_coding	COE	5	5	0	5
Rhpn1	protein_coding		5	5	0	5
Lmo7	protein_coding		5	5	0	5
Hvcn1	protein_coding		5	5	0	5
C1qtnf6	protein_coding		5	5	0	5
Ttc7a	protein_coding		5	5	0	5
Serpinh1	protein_coding		5	5	0	5
Ccnd3	protein_coding		5	5	0	5
Ets1	protein_coding	ETS	5	5	0	5
Myd88	protein_coding		5	5	0	5
Fmnl3	protein_coding		5	5	0	5
Bcas1	protein_coding		5	5	0	5
Fut4	protein_coding		5	5	0	5
Pter	protein_coding		5	5	0	5
Cebpd	protein_coding	TF_bZIP	5	5	0	5
Rassf10	protein_coding		5	5	0	5
Gfra1	protein_coding		5	5	0	5
Sema3c	protein_coding		5	5	0	5
Rab42	protein_coding		5	5	0	5
Skap2	protein_coding		5	5	0	5
Itpkc	protein_coding		5	5	0	5
Cd44	protein_coding		5	5	0	5
Rgma	protein_coding		5	5	0	5
P2ry13	protein_coding		5	5	0	5
Rab13	protein_coding		5	5	0	5
Ccdc172	protein_coding		5	5	0	5
Hsd17b8	protein_coding		5	5	0	5
Il6r	protein_coding		5	5	0	5
Fam78b	protein_coding		5	5	0	5
RGD1306556	protein_coding		5	5	0	5
Il18bp	protein_coding		5	5	0	5
Entpd1	protein_coding		5	5	0	5
Nlrp1a	protein_coding		5	5	0	5
Ehd2	protein_coding		5	5	0	5
RGD1305464	protein_coding		5	5	0	5
C1ql3	protein_coding		5	5	0	5
Fkbp10	protein_coding		5	5	0	5
Palld	protein_coding		5	5	0	5
Bicra	protein_coding		5	5	0	5
Mycl	protein_coding	bHLH	5	5	0	5
Depdc7	protein_coding		5	5	0	5
Fam110a	protein_coding		5	5	0	5
Itpripl2	protein_coding		5	5	0	5
Sp100	protein_coding		5	5	0	5
Icoslg	protein_coding		5	5	0	5
Rara	protein_coding	THR-like	5	5	0	5
Bmf	protein_coding		5	5	0	5
Sox8	protein_coding	HMG	5	5	0	5
Sh3tc1	protein_coding		5	5	0	5
Antxr1	protein_coding		5	5	0	5
Rab3il1	protein_coding		5	5	0	5
Aspm	protein_coding		5	5	0	5
Cdkn2b	protein_coding		5	5	0	5
Ppic	protein_coding		5	5	0	5
Tpx2	protein_coding		5	5	0	5
Scarf2	protein_coding		5	5	0	5
Sting1	protein_coding		5	5	0	5
Crip1	protein_coding		5	5	0	5
Emp2	protein_coding		5	5	0	5
Nfkb2	protein_coding	RHD	5	5	0	5
Parp3	protein_coding		5	5	0	5
Myc	protein_coding	bHLH	5	5	0	5
Prrx1	protein_coding	Homeobox	5	5	0	5
Tle3	protein_coding		5	5	0	5
Ptpn18	protein_coding		5	5	0	5
Itga9	protein_coding		5	5	0	5
Dock8	protein_coding		5	5	0	5
Ppp1r18	protein_coding		5	5	0	5
Pdlim1	protein_coding		5	5	0	5
Sh3bp5	protein_coding		5	5	0	5
Myl12a	protein_coding		5	5	0	5
Foxc2	protein_coding	Fork_head	5	5	0	5
Elk3	protein_coding	ETS	5	5	0	5
Bach1	protein_coding	TF_bZIP	5	5	0	5
Fhl3	protein_coding		5	5	0	5
Card10	protein_coding		5	5	0	5
Gldn	protein_coding		5	5	0	5
H1f0	protein_coding		5	5	0	5
Polr1g	protein_coding		5	5	0	5
Aebp1	protein_coding		5	5	0	5
Tnfaip8l1	protein_coding		5	5	0	5
Ezr	protein_coding		5	5	0	5
Igtp	protein_coding		5	5	0	5
Dusp26	protein_coding		5	5	0	5
Tln1	protein_coding		5	5	0	5
Filip1l	protein_coding		5	5	0	5
Rab7b	protein_coding		5	5	0	5
LOC103691165	protein_coding		5	5	0	5
Ikbke	protein_coding		5	5	0	5
Galns	protein_coding		5	5	0	5
Sec24d	protein_coding		5	5	0	5
Parp9	protein_coding		5	5	0	5
Fgd2	protein_coding		5	5	0	5
Il13ra1	protein_coding		5	5	0	5
Efemp2	protein_coding		5	5	0	5
Ttyh2	protein_coding		5	5	0	5
Pmfbp1	protein_coding		5	5	0	5
Tnip2	protein_coding		5	5	0	5
Rnpepl1	protein_coding		5	5	0	5
Adam17	protein_coding		5	5	0	5
Meis3	protein_coding	Homeobox	5	5	0	5
Syne3	protein_coding		5	5	0	5
Niban2	protein_coding		5	5	0	5
LOC685067	protein_coding		5	5	0	5
Slc22a4	protein_coding		5	5	0	5
Metrn	protein_coding		5	5	0	5
Sp110	protein_coding	SAND	5	5	0	5
Foxs1	protein_coding	Fork_head	5	5	0	5
Tnfaip8	protein_coding		5	5	0	5
Kank2	protein_coding		5	5	0	5
Maml3	protein_coding		5	5	0	5
Pdgfc	protein_coding		5	5	0	5
Disc1	protein_coding		5	5	0	5
Gusb	protein_coding		5	5	0	5
Mfsd10	protein_coding		5	5	0	5
Zfp367	protein_coding	zf-C2H2	5	5	0	5
Heg1	protein_coding		5	5	0	5
Ankrd44	protein_coding		5	5	0	5
Nab2	protein_coding		5	5	0	5
Irgm2	protein_coding		5	5	0	5
Gfpt2	protein_coding		5	5	0	5
Eva1b	protein_coding		5	5	0	5
Cadm4	protein_coding		5	5	0	5
Pde8a	protein_coding		5	5	0	5
RGD1310587	protein_coding		5	5	0	5
Nck2	protein_coding		5	5	0	5
Tubb2b	protein_coding		5	5	0	5
Arhgap4	protein_coding		5	5	0	5
Stom	protein_coding		5	5	0	5
Dab2	protein_coding		5	5	0	5
Sinhcaf	protein_coding		5	5	0	5
Prag1	protein_coding		5	5	0	5
Scara3	protein_coding		5	5	0	5
Dennd2c	protein_coding		5	5	0	5
Spata2L	protein_coding		5	5	0	5
Slc6a6	protein_coding		5	5	0	5
Ybx3	protein_coding	CSD	5	5	0	5
Traf4	protein_coding		5	5	0	5
Bst2	protein_coding		5	5	0	5
Erbb2	protein_coding		5	5	0	5
Slc22a18	protein_coding		5	5	0	5
Tgfbr3	protein_coding		5	5	0	5
Baiap2	protein_coding		5	5	0	5
Kcnmb4	protein_coding		5	5	0	5
Dnah2	protein_coding		5	5	0	5
Rps6ka1	protein_coding		5	5	0	5
Zfp704	protein_coding		5	5	0	5
Hspa2	protein_coding		5	5	0	5
Gsdmd	protein_coding		5	5	0	5
Synpo2	protein_coding		5	5	0	5
Scn3a	protein_coding		5	5	0	5
Arhgef26	protein_coding		5	5	0	5
Olfml3	protein_coding		5	5	0	5
Tead4	protein_coding	TEA	5	5	0	5
Mmp11	protein_coding		5	5	0	5
Afap1l2	protein_coding		5	5	0	5
Psmb8	protein_coding		5	5	0	5
Akna	protein_coding	Others	5	5	0	5
Panx1	protein_coding		5	5	0	5
Frrs1	protein_coding		5	5	0	5
Rai14	protein_coding		5	5	0	5
Nr2f2	protein_coding	RXR-like	5	5	0	5
Nid1	protein_coding		5	5	0	5
Gcnt1	protein_coding		5	5	0	5
Smad1	protein_coding	MH1	5	5	0	5
Stard8	protein_coding		5	5	0	5
Rarg	protein_coding	THR-like	5	5	0	5
Fhod1	protein_coding		5	5	0	5
Cdkn2c	protein_coding		5	5	0	5
Smpd2	protein_coding		5	5	0	5
Ltbp4	protein_coding		5	5	0	5
Stk10	protein_coding		5	5	0	5
Rreb1	protein_coding	zf-C2H2	5	5	0	5
Efs	protein_coding		5	5	0	5
Lama4	protein_coding		5	5	0	5
Nfatc1	protein_coding	RHD	5	5	0	5
H3f3b	protein_coding		5	5	0	5
Otud1	protein_coding		5	5	0	5
Lamb1	protein_coding		5	5	0	5
Golm1	protein_coding		5	5	0	5
Rnd3	protein_coding		5	5	0	5
LOC100360413	protein_coding		5	5	0	5
Kremen1	protein_coding		5	5	0	5
Bzw2	protein_coding		5	5	0	5
Drd2	protein_coding		5	5	0	5
Faah	protein_coding		5	5	0	5
Gbp4	protein_coding		5	5	0	5
Creb5	protein_coding	TF_bZIP	5	5	0	5
Hrct1	protein_coding		5	5	0	5
Bcor	protein_coding		5	5	0	5
Serinc5	protein_coding		5	5	0	5
C5ar2	protein_coding		5	5	0	5
Tax1bp3	protein_coding		5	5	0	5
Gltp	protein_coding		5	5	0	5
Mtmr11	protein_coding		5	5	0	5
Mcm7	protein_coding		5	5	0	5
Kcnk6	protein_coding		5	5	0	5
Ifitm2	protein_coding		5	5	0	5
Itga2	protein_coding		5	5	0	5
Zbtb42	protein_coding	ZBTB	5	5	0	5
Lgals3	protein_coding		5	5	0	5
Erbb3	protein_coding		5	5	0	5
Hr	protein_coding		5	5	0	5
Pabpc1	protein_coding		5	5	0	5
Irf1	protein_coding	IRF	5	5	0	5
Crtapl1	protein_coding		5	5	0	5
Ugdh	protein_coding		5	5	0	5
Sulf2	protein_coding		5	5	0	5
Baalc	protein_coding		5	5	0	5
Prelp	protein_coding		5	5	0	5
Irak2	protein_coding		5	5	0	5
LOC100359583	protein_coding		5	5	0	5
Tead3	protein_coding	TEA	5	5	0	5
Iqgap1	protein_coding		5	5	0	5
Pip5k1b	protein_coding		5	5	0	5
Pnp	protein_coding		5	5	0	5
Ly86	protein_coding		5	5	0	5
RGD1563888	protein_coding		5	5	0	5
Jak2	protein_coding		5	5	0	5
Clic1	protein_coding		5	5	0	5
Gmfg	protein_coding		5	5	0	5
Tp53i11	protein_coding		5	5	0	5
Dchs1	protein_coding		5	5	0	5
Zfp36l2	protein_coding	zf-CCCH	5	5	0	5
Dennd3	protein_coding		5	5	0	5
Mex3b	protein_coding		5	5	0	5
Phldb1	protein_coding		5	5	0	5
Egflam	protein_coding		5	5	0	5
Frmd6	protein_coding		5	5	0	5
Lmna	protein_coding		5	5	0	5
Klf10	protein_coding	zf-C2H2	5	5	0	5
Ldlrap1	protein_coding		5	5	0	5
Sh3tc2	protein_coding		5	5	0	5
Rest	protein_coding	zf-C2H2	5	5	0	5
Tmem43	protein_coding		5	5	0	5
Ninj1	protein_coding		5	5	0	5
S100a11	protein_coding		5	5	0	5
Ptma	protein_coding		5	5	0	5
Specc1	protein_coding		5	5	0	5
Flna	protein_coding		5	5	0	5
Eef1a1	protein_coding		5	5	0	5
Ppp2r1b	protein_coding		5	5	0	5
Triobp	protein_coding		5	5	0	5
Tmem63a	protein_coding		5	5	0	5
Tgif2	protein_coding	Homeobox	5	5	0	5
Chst14	protein_coding		5	5	0	5
Cbln2	protein_coding		5	5	0	5
Lima1	protein_coding		5	5	0	5
Rasgef1c	protein_coding		5	5	0	5
Itgb3	protein_coding		5	5	0	5
Elf4	protein_coding	ETS	5	5	0	5
Parp14	protein_coding		5	5	0	5
Calhm2	protein_coding		5	5	0	5
Kctd11	protein_coding		5	5	0	5
Zeb2	protein_coding	zf-C2H2	5	5	0	5
Tap1	protein_coding		5	5	0	5
Spr	protein_coding		5	5	0	5
Chsy1	protein_coding		5	5	0	5
Map3k14	protein_coding		5	5	0	5
Syngr2	protein_coding		5	5	0	5
Syne2	protein_coding		5	5	0	5
LOC103691939	protein_coding		5	5	0	5
Mideas	protein_coding		5	5	0	5
Sdc4	protein_coding		5	5	0	5
Zfp36l1	protein_coding	zf-CCCH	5	5	0	5
Ticam1	protein_coding		5	5	0	5
Kirrel1	protein_coding		5	5	0	5
Emilin1	protein_coding		5	5	0	5
Adra2a	protein_coding		5	5	0	5
Reln	protein_coding		5	5	0	5
Evi2a	protein_coding		5	5	0	5
Irgm	protein_coding		5	5	0	5
Vwa1	protein_coding		5	5	0	5
Slc26a2	protein_coding		5	5	0	5
Sned1	protein_coding		5	5	0	5
Creb3l2	protein_coding	TF_bZIP	5	5	0	5
Tjp1	protein_coding		5	5	0	5
Shroom2	protein_coding		5	5	0	5
Adcy6	protein_coding		5	5	0	5
Ncapg2	protein_coding		5	5	0	5
Pgghg	protein_coding		5	5	0	5
Prdm16	protein_coding	zf-C2H2	5	5	0	5
Pik3ap1	protein_coding		5	5	0	5
Asap2	protein_coding		5	5	0	5
Antxr2	protein_coding		5	5	0	5
Tgfbr2	protein_coding		5	5	0	5
Pbxip1	protein_coding		5	5	0	5
Erf	protein_coding	ETS	5	5	0	5
Plxnb2	protein_coding		5	5	0	5
Cmklr1	protein_coding		5	5	0	5
Clic4	protein_coding		5	5	0	5
Anks1a	protein_coding		5	5	0	5
Psmb9	protein_coding		5	5	0	5
Prkd3	protein_coding		5	5	0	5
Itga1	protein_coding		5	5	0	5
Camk2d	protein_coding		5	5	0	5
Ppp1r36	protein_coding		5	5	0	5
Lamc1	protein_coding		5	5	0	5
Itga6	protein_coding		5	5	0	5
Plekha4	protein_coding		5	5	0	5
Soat1	protein_coding		5	5	0	5
Zfp217	protein_coding	zf-C2H2	5	5	0	5
Tp53	protein_coding	P53	5	5	0	5
Ldlrad3	protein_coding		5	5	0	5
Sh3pxd2a	protein_coding		5	5	0	5
Ctdsp2	protein_coding		5	5	0	5
Ephb4	protein_coding		5	5	0	5
Nsg1	protein_coding		5	5	0	5
Bicc1	protein_coding		5	5	0	5
Slc4a7	protein_coding		5	5	0	5
Samd4a	protein_coding		5	5	0	5
Vps37b	protein_coding		5	5	0	5
Fnbp1l	protein_coding		5	5	0	5
Lrig1	protein_coding		5	5	0	5
Col4a2	protein_coding		5	5	0	5
Nedd1	protein_coding		5	5	0	5
Efnb1	protein_coding		5	5	0	5
Uap1l1	protein_coding		5	5	0	5
Usp6nl	protein_coding		5	5	0	5
Ptprj	protein_coding		5	5	0	5
Gprin1	protein_coding		5	5	0	5
Wwtr1	protein_coding		5	5	0	5
Txnip	protein_coding		5	5	0	5
Ets2	protein_coding	ETS	5	5	0	5
Kif19	protein_coding		5	5	0	5
Sox10	protein_coding	HMG	5	5	0	5
Dtnbp1	protein_coding		5	5	0	5
Slc20a2	protein_coding		5	5	0	5
Lcp1	protein_coding		5	5	0	5
Ptpn14	protein_coding		5	5	0	5
Tpm4	protein_coding		5	5	0	5
Elf1	protein_coding	ETS	5	5	0	5
Col4a1	protein_coding		5	5	0	5
Cfap99	protein_coding		5	5	0	5
Slco2b1	protein_coding		5	5	0	5
Epb41l4b	protein_coding		5	5	0	5
Sema4c	protein_coding		5	5	0	5
Fign	protein_coding		5	5	0	5
Aatk	protein_coding		5	5	0	5
Ybx1	protein_coding	CSD	5	5	0	5
Ptpn21	protein_coding		5	5	0	5
Shroom4	protein_coding		5	5	0	5
Rassf3	protein_coding		5	5	0	5
P3h1	protein_coding		5	5	0	5
Metrnl	protein_coding		5	5	0	5
Rnf122	protein_coding		5	5	0	5
Foxp1	protein_coding	Fork_head	5	5	0	5
Phf2	protein_coding		5	5	0	5
Tet3	protein_coding		5	5	0	5
Peli2	protein_coding		5	5	0	5
Mov10	protein_coding		5	5	0	5
Nde1	protein_coding		5	5	0	5
Maoa	protein_coding		5	5	0	5
Plekho2	protein_coding		5	5	0	5
Cilk1	protein_coding		5	5	0	5
Cdc42se2	protein_coding		5	5	0	5
Tenm3	protein_coding		5	5	0	5
Gpx7	protein_coding		5	5	0	5
Hbegf	protein_coding		5	5	0	5
Lbr	protein_coding		5	5	0	5
Zcchc14	protein_coding		5	5	0	5
Rgs12	protein_coding		5	5	0	5
Sfrp1	protein_coding		5	5	0	5
Maml1	protein_coding		5	5	0	5
Erbin	protein_coding		5	5	0	5
Vsir	protein_coding		5	5	0	5
Zfp276	protein_coding	zf-C2H2	5	5	0	5
Cux1	protein_coding	CUT	5	5	0	5
Rcn3	protein_coding		5	5	0	5
Dnmbp	protein_coding		5	5	0	5
Mcm2	protein_coding		5	5	0	5
Acsl4	protein_coding		5	5	0	5
Wipf1	protein_coding		5	5	0	5
Trim5	protein_coding		5	5	0	5
LOC120093156	protein_coding		5	5	0	5
Arid5b	protein_coding		5	5	0	5
Dok1	protein_coding		5	5	0	5
Ecm1	protein_coding		5	5	0	5
Selenon	protein_coding		5	5	0	5
Eif4ebp2	protein_coding		5	5	0	5
Lbh	protein_coding		5	5	0	5
Psme1	protein_coding		5	5	0	5
Gpc1	protein_coding		5	5	0	5
Pm20d1	protein_coding		5	5	0	5
Soga1	protein_coding		5	5	0	5
Fam126a	protein_coding		5	5	0	5
Map3k1	protein_coding		5	5	0	5
H6pd	protein_coding		5	5	0	5
Nr4a2	protein_coding	NGFIB-like	5	5	0	5
Stk17b	protein_coding		5	5	0	5
Sox5	protein_coding	HMG	5	5	0	5
Celf2	protein_coding		5	5	0	5
Vkorc1	protein_coding		5	5	0	5
Sspn	protein_coding		5	5	0	5
Afap1	protein_coding		5	5	0	5
Trim56	protein_coding		5	5	0	5
Atad2	protein_coding		5	5	0	5
Gabpb2	protein_coding	Others	5	5	0	5
Bak1	protein_coding		5	5	0	5
Cldn19	protein_coding		5	5	0	5
Fem1c	protein_coding		5	5	0	5
Rhou	protein_coding		5	5	0	5
RT1-A2	protein_coding		5	5	0	5
Matn2	protein_coding		5	5	0	5
Atp10d	protein_coding		5	5	0	5
Rufy1	protein_coding		5	5	0	5
Spata13	protein_coding		5	5	0	5
Emp3	protein_coding		5	5	0	5
Tm4sf1	protein_coding		5	5	0	5
Fyco1	protein_coding		5	5	0	5
Rela	protein_coding	RHD	5	5	0	5
Cdc42se1	protein_coding		5	5	0	5
Zcchc24	protein_coding		5	5	0	5
Srgap2	protein_coding		5	5	0	5
Galnt2	protein_coding		5	5	0	5
Naprt	protein_coding		5	5	0	5
Stat5a	protein_coding	STAT	5	5	0	5
Nr1h3	protein_coding	THR-like	5	5	0	5
Cdk15	protein_coding		5	5	0	5
Akap7	protein_coding		5	5	0	5
Ptpn1	protein_coding		5	5	0	5
Cln8	protein_coding		5	5	0	5
Akap2	protein_coding		5	5	0	5
Lmnb2	protein_coding		5	5	0	5
Ptbp1	protein_coding		5	5	0	5
Pdlim4	protein_coding		5	5	0	5
Prss12	protein_coding		5	5	0	5
Prickle3	protein_coding		5	5	0	5
Hdac7	protein_coding		5	5	0	5
Scamp2	protein_coding		5	5	0	5
Klf6	protein_coding	zf-C2H2	5	5	0	5
Lama2	protein_coding		5	5	0	5
Plod3	protein_coding		5	5	0	5
Itpripl1	protein_coding		5	5	0	5
Myo1c	protein_coding		5	5	0	5
Nrip1	protein_coding		5	5	0	5
Cited2	protein_coding		5	5	0	5
Six5	protein_coding	Homeobox	5	5	0	5
Pou3f2	protein_coding	Pou	5	5	0	5
Reep3	protein_coding		5	5	0	5
Nedd9	protein_coding		5	5	0	5
Itgb4	protein_coding		5	5	0	5
Ifngr2	protein_coding		5	5	0	5
Cdyl	protein_coding		5	5	0	5
Nr4a1	protein_coding	NGFIB-like	5	5	0	5
Itpr3	protein_coding		5	5	0	5
S1pr2	protein_coding		5	5	0	5
Foxp4	protein_coding	Fork_head	5	5	0	5
Dap	protein_coding		5	5	0	5
Rab34	protein_coding		5	5	0	5
Arap1	protein_coding		5	5	0	5
Tp53i13	protein_coding		5	5	0	5
Marcksl1	protein_coding		5	5	0	5
Hes1	protein_coding	bHLH	5	5	0	5
Agrn	protein_coding		5	5	0	5
Angptl2	protein_coding		5	5	0	5
Itprip	protein_coding		5	5	0	5
Zbed3	protein_coding		5	5	0	5
Prkab1	protein_coding		5	5	0	5
Cotl1	protein_coding		5	5	0	5
Slc39a1	protein_coding		5	5	0	5
Pxn	protein_coding		5	5	0	5
Col14a1	protein_coding		5	5	0	5
Gng12	protein_coding		5	5	0	5
Ptpn13	protein_coding		5	5	0	5
Csrp1	protein_coding		5	5	0	5
Mylip	protein_coding		5	5	0	5
Abl1	protein_coding		5	5	0	5
Rab33b	protein_coding		5	5	0	5
Slain2	protein_coding		5	5	0	5
Cttnbp2nl	protein_coding		5	5	0	5
Net1	protein_coding		5	5	0	5
Tek	protein_coding		5	5	0	5
Frmd8	protein_coding		5	5	0	5
Sox13	protein_coding	HMG	5	5	0	5
Fxyd1	protein_coding		5	5	0	5
F3	protein_coding		5	5	0	5
Ankrd13a	protein_coding		5	5	0	5
Fpgs	protein_coding		5	5	0	5
Pdgfrb	protein_coding		5	5	0	5
Ppp1r12a	protein_coding		5	5	0	5
Necap2	protein_coding		5	5	0	5
Glmp	protein_coding	NCU-G1	5	5	0	5
Fkbp9	protein_coding		5	5	0	5
Tnfrsf1a	protein_coding		5	5	0	5
Pdcl3	protein_coding		5	5	0	5
Irf7	protein_coding	IRF	5	5	0	5
Rassf8	protein_coding		5	5	0	5
St6gal1	protein_coding		5	5	0	5
Fam210b	protein_coding		5	5	0	5
Trip6	protein_coding		5	5	0	5
Limd2	protein_coding		5	5	0	5
Ss18	protein_coding		5	5	0	5
Slc50a1	protein_coding		5	5	0	5
Pag1	protein_coding		5	5	0	5
Elk4	protein_coding	ETS	5	5	0	5
Wasf2	protein_coding		5	5	0	5
Apaf1	protein_coding		5	5	0	5
Mafk	protein_coding	TF_bZIP	5	5	0	5
Efhd2	protein_coding		5	5	0	5
Tyw1	protein_coding		5	5	0	5
Mxd4	protein_coding	bHLH	5	5	0	5
Rhbdf1	protein_coding		5	5	0	5
Tcf3	protein_coding	bHLH	5	5	0	5
Apcdd1	protein_coding		5	5	0	5
Midn	protein_coding		5	5	0	5
Slc29a3	protein_coding		5	5	0	5
Natd1	protein_coding		5	5	0	5
Kif1c	protein_coding		5	5	0	5
Rnft1	protein_coding		5	5	0	5
Cyp4v3	protein_coding		5	5	0	5
Sardh	protein_coding		5	5	0	5
Manba	protein_coding		5	5	0	5
Zfp496	protein_coding	zf-C2H2	5	5	0	5
Tap2	protein_coding		5	5	0	5
Igsf11	protein_coding		5	5	0	5
Sh3d19	protein_coding		5	5	0	5
Sertad1	protein_coding		5	5	0	5
Loxl3	protein_coding		5	5	0	5
Apba3	protein_coding		5	5	0	5
LOC681658	protein_coding		5	5	0	5
Shb	protein_coding		5	5	0	5
Nln	protein_coding		5	5	0	5
Amotl1	protein_coding		5	5	0	5
Adgra2	protein_coding		5	5	0	5
Efhd1	protein_coding		5	5	0	5
Smad5	protein_coding	MH1	5	5	0	5
Scrib	protein_coding		5	5	0	5
Grik2	protein_coding		5	5	0	5
Lzts2	protein_coding		5	5	0	5
Ltbr	protein_coding		5	5	0	5
Mad2l2	protein_coding		5	5	0	5
Prdx6	protein_coding		5	5	0	5
Mta2	protein_coding	zf-GATA	5	5	0	5
Relb	protein_coding	RHD	5	5	0	5
Mapkapk2	protein_coding		5	5	0	5
Smtn	protein_coding		5	5	0	5
Lgi4	protein_coding		5	5	0	5
Evc	protein_coding		5	5	0	5
Vcl	protein_coding		5	5	0	5
Kat6a	protein_coding		5	5	0	5
Tshz1	protein_coding	zf-C2H2	5	5	0	5
Mxra8	protein_coding		5	5	0	5
Nfkb1	protein_coding	RHD	5	5	0	5
Slc12a4	protein_coding		5	5	0	5
Ddah2	protein_coding		5	5	0	5
Dhh	protein_coding		5	5	0	5
Src	protein_coding		5	5	0	5
Map4k4	protein_coding		5	5	0	5
Dnajb5	protein_coding		5	5	0	5
Il1a	protein_coding		5	4	0	4
LOC102554842	protein_coding		5	4	0	4
Mroh4	protein_coding		5	4	0	4
Gpr101	protein_coding		5	4	0	4
LOC103693048	protein_coding		5	4	0	4
Lsmem1	protein_coding		5	4	0	4
Il6	protein_coding		5	4	0	4
Serpinb2	protein_coding		5	4	0	4
Slc30a3	protein_coding		5	4	0	4
Asprv1	protein_coding		5	4	0	4
Plet1	protein_coding		5	4	0	4
Cldn7	protein_coding		5	4	0	4
Aox2	protein_coding		5	4	0	4
Nox4	protein_coding		5	4	0	4
RGD1559482	protein_coding		5	4	0	4
Htr2b	protein_coding		5	4	0	4
Sstr3	protein_coding		5	4	0	4
Gdnf	protein_coding		5	4	0	4
Cmtm2a	protein_coding		5	4	0	4
Prlh	protein_coding		5	4	0	4
Acp7	protein_coding		5	4	0	4
Pglyrp4	protein_coding		5	4	0	4
Siglec1	protein_coding		5	4	0	4
Mlxipl	protein_coding		5	4	0	4
Il1r2	protein_coding		5	4	0	4
Prlhr	protein_coding		5	4	0	4
Trim80	protein_coding		5	4	0	4
Lilrb3	protein_coding		5	4	0	4
Cidec	protein_coding		5	4	0	4
Mcoln3	protein_coding		5	4	0	4
Galntl6	protein_coding		5	4	0	4
Cyp27b1	protein_coding		5	4	0	4
Slfn1	protein_coding		5	4	0	4
Tmem273	protein_coding		5	4	0	4
Dsc2	protein_coding		5	4	0	4
Ms4a6c	protein_coding		5	4	0	4
Col17a1	protein_coding		5	4	0	4
Cxcl9	protein_coding		5	4	0	4
Cenpw	protein_coding		5	4	0	4
Plch2	protein_coding		5	4	0	4
Cst7	protein_coding		5	4	0	4
LOC498276	protein_coding		5	4	0	4
Rdh16	protein_coding		5	4	0	4
Rbpjl	protein_coding	CSL	5	4	0	4
Card14	protein_coding		5	4	0	4
Scimp	protein_coding		5	4	0	4
LOC120093104	protein_coding		5	4	0	4
Pax5	protein_coding	PAX	5	4	0	4
Chrna1	protein_coding		5	4	0	4
Fndc1	protein_coding		5	4	0	4
Cfap44	protein_coding		5	4	0	4
Tmem119	protein_coding		5	4	0	4
Fgf2	protein_coding		5	4	0	4
RT1-Bb	protein_coding		5	4	0	4
Sectm1a	protein_coding		5	4	0	4
Vcan	protein_coding		5	4	0	4
Btla	protein_coding		5	4	0	4
Socs3	protein_coding		5	4	0	4
Col8a1	protein_coding		5	4	0	4
Anlnl1	protein_coding		5	4	0	4
Tfec	protein_coding	bHLH	5	4	0	4
Stat4	protein_coding		5	4	0	4
Neurl3	protein_coding		5	4	0	4
Il18rap	protein_coding		5	4	0	4
Cd300ld	protein_coding		5	4	0	4
Gp6	protein_coding		5	4	0	4
Lrrc38	protein_coding		5	4	0	4
Gna15	protein_coding		5	4	0	4
Mxd3	protein_coding		5	4	0	4
Gprc5a	protein_coding		5	4	0	4
Cyp4b1	protein_coding		5	4	0	4
LOC100911796	protein_coding		5	4	0	4
C3	protein_coding		5	4	0	4
Napsa	protein_coding		5	4	0	4
Slfn4	protein_coding		5	4	0	4
Sstr4	protein_coding		5	4	0	4
Arsi	protein_coding		5	4	0	4
Ccrl2	protein_coding		5	4	0	4
RT1-CE1	protein_coding		5	4	0	4
Fos	protein_coding	TF_bZIP	5	4	0	4
LOC108352965	protein_coding		5	4	0	4
Apobec3	protein_coding		5	4	0	4
RT1-DOb	protein_coding		5	4	0	4
Klhl41	protein_coding		5	4	0	4
Gcsam	protein_coding		5	4	0	4
Scube2	protein_coding		5	4	0	4
Ttk	protein_coding		5	4	0	4
Cav3	protein_coding		5	4	0	4
Aoah	protein_coding		5	4	0	4
Itga10	protein_coding		5	4	0	4
LOC102546864	protein_coding		5	4	0	4
Sucnr1	protein_coding		5	4	0	4
Doc2b	protein_coding		5	4	0	4
Pimreg	protein_coding		5	4	0	4
Ptprv	protein_coding		5	4	0	4
RT1-CE12	protein_coding		5	4	0	4
Cysltr1	protein_coding		5	4	0	4
Adam8	protein_coding		5	4	0	4
LOC691418	protein_coding		5	4	0	4
Kcnh4	protein_coding		5	4	0	4
Cenpt	protein_coding	Others	5	4	0	4
RGD1563400	protein_coding		5	4	0	4
Acp5	protein_coding		5	4	0	4
Mcm10	protein_coding		5	4	0	4
Dtl	protein_coding		5	4	0	4
Ms4a6bl	protein_coding		5	4	0	4
Sapcd2	protein_coding		5	4	0	4
Kif2c	protein_coding		5	4	0	4
Alkal2	protein_coding		5	4	0	4
Sh2b2	protein_coding		5	4	0	4
Lox	protein_coding		5	4	0	4
Kcnk13	protein_coding		5	4	0	4
Meox2	protein_coding	Homeobox	5	4	0	4
Fes	protein_coding		5	4	0	4
Cgas	protein_coding		5	4	0	4
Fmo9	protein_coding		5	4	0	4
Knstrn	protein_coding		5	4	0	4
Il18	protein_coding		5	4	0	4
A2m	protein_coding		5	4	0	4
Syt13	protein_coding		5	4	0	4
Cldn23	protein_coding		5	4	0	4
Fam83d	protein_coding		5	4	0	4
Tlr7	protein_coding		5	4	0	4
Rasgrp4	protein_coding		5	4	0	4
Tlr1	protein_coding		5	4	0	4
Nlrc4	protein_coding		5	4	0	4
Fosl1	protein_coding	TF_bZIP	5	4	0	4
RGD1307182	protein_coding		5	4	0	4
Steap1	protein_coding		5	4	0	4
Rbm47	protein_coding		5	4	0	4
Mnda	protein_coding		5	4	0	4
LOC102556096	protein_coding		5	4	0	4
Ccnb2	protein_coding		5	4	0	4
Mmd	protein_coding		5	4	0	4
Kif14	protein_coding		5	4	0	4
Tpbg	protein_coding		5	4	0	4
Egr1	protein_coding	zf-C2H2	5	4	0	4
Slamf8	protein_coding		5	4	0	4
Clec4a	protein_coding		5	4	0	4
Ect2	protein_coding		5	4	0	4
Ntn1	protein_coding		5	4	0	4
Apoh	protein_coding		5	4	0	4
Cep55	protein_coding		5	4	0	4
Gngt2	protein_coding		5	4	0	4
Ticam2	protein_coding		5	4	0	4
Tasl	protein_coding		5	4	0	4
Rgs1	protein_coding		5	4	0	4
Col6a6	protein_coding		5	4	0	4
Tlr2	protein_coding		5	4	0	4
Htr1f	protein_coding		5	4	0	4
Igfbp6	protein_coding		5	4	0	4
C5ar1	protein_coding		5	4	0	4
Pla1a	protein_coding		5	4	0	4
Npas2	protein_coding	bHLH	5	4	0	4
Neu2	protein_coding		5	4	0	4
Otop1	protein_coding		5	4	0	4
Il21r	protein_coding		5	4	0	4
Osr2	protein_coding	zf-C2H2	5	4	0	4
Wnt10a	protein_coding		5	4	0	4
Upp1	protein_coding		5	4	0	4
Islr	protein_coding		5	4	0	4
Cd22	protein_coding		5	4	0	4
Bmp7	protein_coding		5	4	0	4
Mme	protein_coding		5	4	0	4
Fgf5	protein_coding		5	4	0	4
Wfdc1	protein_coding		5	4	0	4
Samsn1	protein_coding		5	4	0	4
Fbxo5	protein_coding		5	4	0	4
Ikzf1	protein_coding	zf-C2H2	5	4	0	4
Sgca	protein_coding		5	4	0	4
Rgs18	protein_coding		5	4	0	4
Cks2	protein_coding		5	4	0	4
Klra2	protein_coding		5	4	0	4
Gpr65	protein_coding		5	4	0	4
Dnah1	protein_coding		5	4	0	4
Gbp6	protein_coding		5	4	0	4
Cnr2	protein_coding		5	4	0	4
Cldn1	protein_coding		5	4	0	4
Abi3	protein_coding		5	4	0	4
Pmf1	protein_coding		5	4	0	4
Des	protein_coding		5	4	0	4
Ctla2a	protein_coding		5	4	0	4
Tmem35b	protein_coding		5	4	0	4
Ccna2	protein_coding		5	4	0	4
Trim30	protein_coding		5	4	0	4
Ifit3	protein_coding		5	4	0	4
Adamts12	protein_coding		5	4	0	4
Rfx2	protein_coding	RFX	5	4	0	4
Arntl2	protein_coding	bHLH	5	4	0	4
S100a4	protein_coding		5	4	0	4
Gucy2d	protein_coding		5	4	0	4
Plk1	protein_coding		5	4	0	4
Smpdl3a	protein_coding		5	4	0	4
Cd109	protein_coding		5	4	0	4
Npr3	protein_coding		5	4	0	4
Ptchd1	protein_coding		5	4	0	4
Nuf2	protein_coding		5	4	0	4
Prdm1	protein_coding	zf-C2H2	5	4	0	4
Snx20	protein_coding		5	4	0	4
Adcy4	protein_coding		5	4	0	4
Glis3	protein_coding	zf-C2H2	5	4	0	4
Tph2	protein_coding		5	4	0	4
Tgm2	protein_coding		5	4	0	4
Xirp2	protein_coding		5	4	0	4
Kcnj15	protein_coding		5	4	0	4
Adamts9	protein_coding		5	4	0	4
Pax9	protein_coding	PAX	5	4	0	4
Steap4	protein_coding		5	4	0	4
Dok3	protein_coding		5	4	0	4
Gpr171	protein_coding		5	4	0	4
Vash2	protein_coding		5	4	0	4
Jph2	protein_coding		5	4	0	4
Timp1	protein_coding		5	4	0	4
Igsf6	protein_coding		5	4	0	4
Cpxm1	protein_coding		5	4	0	4
Tagap	protein_coding		5	4	0	4
Abcg3l3	protein_coding		5	4	0	4
Xkr7	protein_coding		5	4	0	4
Dctd	protein_coding		5	4	0	4
Asf1b	protein_coding		5	4	0	4
Vit	protein_coding		5	4	0	4
Slco2a1	protein_coding		5	4	0	4
Lcp2	protein_coding		5	4	0	4
Egr3	protein_coding	zf-C2H2	5	4	0	4
Sult5a1	protein_coding		5	4	0	4
Zfp697	protein_coding	zf-C2H2	5	4	0	4
Trib3	protein_coding		5	4	0	4
Ncf4	protein_coding		5	4	0	4
Casp1	protein_coding		5	4	0	4
Sh3gl3	protein_coding		5	4	0	4
Myo1g	protein_coding		5	4	0	4
Tmem150b	protein_coding		5	4	0	4
Il2rg	protein_coding		5	4	0	4
Herc6	protein_coding		5	4	0	4
Cxadr	protein_coding		5	4	0	4
Ly96	protein_coding		5	4	0	4
Slamf7	protein_coding		5	4	0	4
Cdk18	protein_coding		5	4	0	4
Lpar4	protein_coding		5	4	0	4
P2rx2	protein_coding		5	4	0	4
LOC100911413	protein_coding		5	4	0	4
Arntl	protein_coding	bHLH	5	4	0	4
Rps2	protein_coding		5	4	0	4
Zfp36	protein_coding		5	4	0	4
Mustn1	protein_coding		5	4	0	4
Neurl1b	protein_coding		5	4	0	4
Lvrn	protein_coding		5	4	0	4
Mob3c	protein_coding		5	4	0	4
Pappa2	protein_coding		5	4	0	4
Fbxo32	protein_coding		5	4	0	4
Tbx15	protein_coding	T-box	5	4	0	4
Junb	protein_coding	TF_bZIP	5	4	0	4
Lyl1	protein_coding	bHLH	5	4	0	4
Prr11	protein_coding		5	4	0	4
Sox9	protein_coding	HMG	5	4	0	4
Glt8d2	protein_coding		5	4	0	4
Olr63	protein_coding		5	4	0	4
Lrrc8e	protein_coding		5	4	0	4
Adrb2	protein_coding		5	4	0	4
C1rl	protein_coding		5	4	0	4
Tlr3	protein_coding		5	4	0	4
LOC497940	protein_coding		5	4	0	4
Sh2d1b	protein_coding		5	4	0	4
Hlx	protein_coding	Homeobox	5	4	0	4
Rspo1	protein_coding		5	4	0	4
Rnase4	protein_coding		5	4	0	4
Tec	protein_coding		5	4	0	4
Bard1	protein_coding		5	4	0	4
LOC691141	protein_coding		5	4	0	4
Btg2	protein_coding		5	4	0	4
Spry1	protein_coding		5	4	0	4
LOC102555439	protein_coding		5	4	0	4
LOC102555634	protein_coding		5	4	0	4
Tmem140	protein_coding		5	4	0	4
Apobr	protein_coding		5	4	0	4
RGD1565866	protein_coding		5	4	0	4
Tgif1	protein_coding	Homeobox	5	4	0	4
Pamr1	protein_coding		5	4	0	4
Qprt	protein_coding		5	4	0	4
Npl	protein_coding		5	4	0	4
RT1-CE2	protein_coding		5	4	0	4
Dsg2	protein_coding		5	4	0	4
Arse	protein_coding		5	4	0	4
Htra3	protein_coding		5	4	0	4
Irag2	protein_coding		5	4	0	4
Ndc80	protein_coding		5	4	0	4
Cklf	protein_coding		5	4	0	4
Ackr3	protein_coding		5	4	0	4
Lrrc17	protein_coding		5	4	0	4
LOC100360218	protein_coding		5	4	0	4
Dusp1	protein_coding		5	4	0	4
Npm3	protein_coding		5	4	0	4
LOC100912416	protein_coding		5	4	0	4
Trpv4	protein_coding		5	4	0	4
Cdkn3	protein_coding		5	4	0	4
Scara5	protein_coding		5	4	0	4
Mfng	protein_coding		5	4	0	4
Nt5c	protein_coding		5	4	0	4
Foxm1	protein_coding	Fork_head	5	4	0	4
Ung	protein_coding		5	4	0	4
Dkk2	protein_coding		5	4	0	4
Pdgfra	protein_coding		5	4	0	4
Pawr	protein_coding		5	4	0	4
Trerf1	protein_coding	zf-C2H2	5	4	0	4
Slc4a8	protein_coding		5	4	0	4
Usp18	protein_coding		5	4	0	4
Srpx	protein_coding		5	4	0	4
C7	protein_coding		5	4	0	4
LOC102554600	protein_coding		5	4	0	4
Lrrc75a	protein_coding		5	4	0	4
Nrep	protein_coding		5	4	0	4
Lrrtm4	protein_coding		5	4	0	4
Id2	protein_coding	bHLH	5	4	0	4
Smco4	protein_coding		5	4	0	4
Usp1	protein_coding		5	4	0	4
Ppp1r13l	protein_coding		5	4	0	4
Chi3l1	protein_coding		5	4	0	4
Ier2	protein_coding		5	4	0	4
Shisa7	protein_coding		5	4	0	4
Nabp1	protein_coding		5	4	0	4
Zfp866	protein_coding	zf-C2H2	5	4	0	4
Slc7a6os	protein_coding		5	4	0	4
Abcc9	protein_coding		5	4	0	4
Crem	protein_coding	TF_bZIP	5	4	0	4
Stxbp6	protein_coding		5	4	0	4
Mfap2	protein_coding		5	4	0	4
P2ry12	protein_coding		5	4	0	4
Fgd3	protein_coding		5	4	0	4
Zdhhc21	protein_coding		5	4	0	4
Krt7	protein_coding		5	4	0	4
Lhfpl2	protein_coding		5	4	0	4
Prr18	protein_coding		5	4	0	4
Slc29a4	protein_coding		5	4	0	4
Arhgap20	protein_coding		5	4	0	4
Cndp1	protein_coding		5	4	0	4
Tnfsf13	protein_coding		5	4	0	4
Kdm6b	protein_coding		5	4	0	4
Gsap	protein_coding		5	4	0	4
Rtp4	protein_coding		5	4	0	4
Fhl2	protein_coding		5	4	0	4
Insc	protein_coding		5	4	0	4
Lamb2	protein_coding		5	4	0	4
Gpsm3	protein_coding		5	4	0	4
Dusp10	protein_coding		5	4	0	4
Ypel2	protein_coding		5	4	0	4
Galnt4	protein_coding		5	4	0	4
Timeless	protein_coding		5	4	0	4
Hspb1	protein_coding		5	4	0	4
Tcf19	protein_coding		5	4	0	4
Edn3	protein_coding		5	4	0	4
Dtx1	protein_coding		5	4	0	4
Abcc3	protein_coding		5	4	0	4
Casp2	protein_coding		5	4	0	4
Duox2	protein_coding		5	4	0	4
Prr16	protein_coding		5	4	0	4
Atf1	protein_coding	TF_bZIP	5	4	0	4
Rps19l2	protein_coding		5	4	0	4
Rpia	protein_coding		5	4	0	4
Tjp2	protein_coding		5	4	0	4
Procr	protein_coding		5	4	0	4
Phykpl	protein_coding		5	4	0	4
Glis2	protein_coding	zf-C2H2	5	4	0	4
Mdfic	protein_coding		5	4	0	4
Gfpt1	protein_coding		5	4	0	4
Cdkn1b	protein_coding		5	4	0	4
Pid1	protein_coding		5	4	0	4
Pola1	protein_coding		5	4	0	4
Atp13a3	protein_coding		5	4	0	4
Fat4	protein_coding		5	4	0	4
Trim34	protein_coding		5	4	0	4
Il17rc	protein_coding		5	4	0	4
Zfp395	protein_coding	Others	5	4	0	4
Rab15	protein_coding		5	4	0	4
Zbtb12	protein_coding	ZBTB	5	4	0	4
Stab1	protein_coding		5	4	0	4
Wfdc2	protein_coding		5	4	0	4
Cdh5	protein_coding		5	4	0	4
Scpep1	protein_coding		5	4	0	4
Plat	protein_coding		5	4	0	4
Enc1	protein_coding		5	4	0	4
Rab31	protein_coding		5	4	0	4
Cd93	protein_coding		5	4	0	4
Sema4a	protein_coding		5	4	0	4
Rbpms	protein_coding		5	4	0	4
Hmgn1	protein_coding		5	4	0	4
Nhlrc3	protein_coding		5	4	0	4
Wnt6	protein_coding		5	4	0	4
RGD1561157	protein_coding		5	4	0	4
Lmo2	protein_coding		5	4	0	4
Pros1	protein_coding		5	4	0	4
Stxbp2	protein_coding		5	4	0	4
Dtx3l	protein_coding		5	4	0	4
Trim25	protein_coding		5	4	0	4
Nes	protein_coding		5	4	0	4
Tiam2	protein_coding		5	4	0	4
LOC361346	protein_coding		5	4	0	4
Rftn1	protein_coding		5	4	0	4
Hells	protein_coding		5	4	0	4
Plxnb1	protein_coding		5	4	0	4
Bmp2k	protein_coding		5	4	0	4
Mchr1	protein_coding		5	4	0	4
Rp2	protein_coding		5	4	0	4
Traf1	protein_coding		5	4	0	4
Ypel1	protein_coding		5	4	0	4
Rab43	protein_coding		5	4	0	4
Mtss2	protein_coding		5	4	0	4
Man2b1	protein_coding		5	4	0	4
Ngef	protein_coding		5	4	0	4
Apbb1ip	protein_coding		5	4	0	4
Slc1a1	protein_coding		5	4	0	4
Pim1	protein_coding		5	4	0	4
Ftl1	protein_coding		5	4	0	4
Eng	protein_coding		5	4	0	4
Snap23	protein_coding		5	4	0	4
Casp4	protein_coding		5	4	0	4
Copz2	protein_coding		5	4	0	4
Rps18	protein_coding		5	4	0	4
Adamts20	protein_coding		5	4	0	4
Cd34	protein_coding		5	4	0	4
Rpl39	protein_coding		5	4	0	4
Plekha1	protein_coding		5	4	0	4
Mboat1	protein_coding		5	4	0	4
Cdca4	protein_coding		5	4	0	4
RT1-CE10	protein_coding		5	4	0	4
Rps27l	protein_coding		5	4	0	4
Plcd3	protein_coding		5	4	0	4
Srsf9	protein_coding		5	4	0	4
Mreg	protein_coding		5	4	0	4
Sema4f	protein_coding		5	4	0	4
Sidt2	protein_coding		5	4	0	4
Ppp1r14b	protein_coding		5	4	0	4
Fkbp7	protein_coding		5	4	0	4
Fam181b	protein_coding		5	4	0	4
Senp1	protein_coding		5	4	0	4
Bok	protein_coding		5	4	0	4
Fnip2	protein_coding		5	4	0	4
Parp16	protein_coding		5	4	0	4
Lpxn	protein_coding		5	4	0	4
Col9a3	protein_coding		5	4	0	4
C2cd2	protein_coding		5	4	0	4
Mdk	protein_coding		5	4	0	4
Tmod3	protein_coding		5	4	0	4
Raver2	protein_coding		5	4	0	4
Lpp	protein_coding		5	4	0	4
Slc44a1	protein_coding		5	4	0	4
Pml	protein_coding		5	4	0	4
Nrros	protein_coding		5	4	0	4
RGD1559575	protein_coding		5	4	0	4
C1qtnf1	protein_coding		5	4	0	4
Mvp	protein_coding		5	4	0	4
Rbm43	protein_coding		5	4	0	4
Lrp4	protein_coding		5	4	0	4
Ipo5	protein_coding		5	4	0	4
Isy1	protein_coding		5	4	0	4
Ptpn2	protein_coding		5	4	0	4
Prcp	protein_coding		5	4	0	4
Tut4	protein_coding		5	4	0	4
Slfn5	protein_coding		5	4	0	4
Amotl2	protein_coding		5	4	0	4
Klf11	protein_coding	zf-C2H2	5	4	0	4
Ripk1	protein_coding		5	4	0	4
Ppp2r5a	protein_coding		5	4	0	4
Tet2	protein_coding	Others	5	4	0	4
Zfp536	protein_coding	zf-C2H2	5	4	0	4
RT1-CE5	protein_coding		5	4	0	4
Ncapd2	protein_coding		5	4	0	4
Fam43a	protein_coding		5	4	0	4
Inf2	protein_coding		5	4	0	4
Nfya	protein_coding	NF-YA	5	4	0	4
Mob1a	protein_coding		5	4	0	4
Slc31a2	protein_coding		5	4	0	4
Rps3a	protein_coding		5	4	0	4
Rad54l2	protein_coding		5	4	0	4
Pard3b	protein_coding		5	4	0	4
Cdk2	protein_coding		5	4	0	4
Osmr	protein_coding		5	4	0	4
Rbms2	protein_coding		5	4	0	4
Stag1	protein_coding		5	4	0	4
Scarf1	protein_coding		5	4	0	4
Heph	protein_coding		5	4	0	4
Igsf9b	protein_coding		5	4	0	4
Spry2	protein_coding		5	4	0	4
Dgcr6	protein_coding		5	4	0	4
Smurf1	protein_coding		5	4	0	4
Dvl2	protein_coding		5	4	0	4
Xaf1	protein_coding		5	4	0	4
Prrc1	protein_coding		5	4	0	4
Tfeb	protein_coding	bHLH	5	4	0	4
LOC691143	protein_coding		5	4	0	4
Cntrl	protein_coding		5	4	0	4
Unk	protein_coding		5	4	0	4
Gab1	protein_coding		5	4	0	4
Phf12	protein_coding		5	4	0	4
Rbm19	protein_coding		5	4	0	4
Rasal2	protein_coding		5	4	0	4
Septin2	protein_coding		5	4	0	4
Tmem179b	protein_coding		5	4	0	4
Cidea	protein_coding		5	4	0	4
Sox2	protein_coding	HMG	5	4	0	4
Ints13	protein_coding		5	4	0	4
P4hb	protein_coding		5	4	0	4
Mbtd1	protein_coding		5	4	0	4
RT1-A1	protein_coding		5	4	0	4
Kdm2b	protein_coding		5	4	0	4
Plekhf2	protein_coding		5	4	0	4
Stk32a	protein_coding		5	4	0	4
Rras	protein_coding		5	4	0	4
Gpx8	protein_coding		5	4	0	4
Zhx2	protein_coding	Homeobox	5	4	0	4
Igfbp7	protein_coding		5	4	0	4
Acvrl1	protein_coding		5	4	0	4
Peli3	protein_coding		5	4	0	4
Pkd2	protein_coding		5	4	0	4
Rab12	protein_coding		5	4	0	4
Cpne8	protein_coding		5	4	0	4
Pold1	protein_coding		5	4	0	4
Fli1	protein_coding	ETS	5	4	0	4
Ston1	protein_coding		5	4	0	4
Renbp	protein_coding		5	4	0	4
Ppp4r3a	protein_coding		5	4	0	4
Pllp	protein_coding		5	4	0	4
Mcl1	protein_coding		5	4	0	4
Ccnyl1	protein_coding		5	4	0	4
Ctdsp1	protein_coding		5	4	0	4
Cnot6	protein_coding		5	4	0	4
Arhgef10	protein_coding		5	4	0	4
Add3	protein_coding		5	4	0	4
Pld1	protein_coding		5	4	0	4
Egfl8	protein_coding		5	4	0	4
Sp1	protein_coding	zf-C2H2	5	4	0	4
Acp6	protein_coding		5	4	0	4
Gadd45b	protein_coding		5	4	0	4
Plagl2	protein_coding	zf-C2H2	5	4	0	4
H2az2	protein_coding		5	4	0	4
Zdhhc12	protein_coding		5	4	0	4
Dek	protein_coding		5	4	0	4
Dusp7	protein_coding		5	4	0	4
Mettl9	protein_coding		5	4	0	4
Epb41l2	protein_coding		5	4	0	4
Map2k3	protein_coding		5	4	0	4
Abcd1	protein_coding		5	4	0	4
Sdk1	protein_coding		5	4	0	4
Dock1	protein_coding		5	4	0	4
Rps17	protein_coding		5	4	0	4
Samd1	protein_coding		5	4	0	4
Limd1	protein_coding		5	4	0	4
B4galt2	protein_coding		5	4	0	4
Sec61b	protein_coding		5	4	0	4
Crtc3	protein_coding		5	4	0	4
Sash1	protein_coding		5	4	0	4
Aen	protein_coding		5	4	0	4
Fcgrt	protein_coding		5	4	0	4
Pknox1	protein_coding	Homeobox	5	4	0	4
Gpx1	protein_coding		5	4	0	4
Aldh3b1	protein_coding		5	4	0	4
Dgka	protein_coding		5	4	0	4
Pnrc2	protein_coding		5	4	0	4
Qser1	protein_coding		5	4	0	4
Glb1l	protein_coding		5	4	0	4
Cdk4	protein_coding		5	4	0	4
Tmpo	protein_coding		5	4	0	4
Anp32b	protein_coding		5	4	0	4
Plxnb3	protein_coding		5	4	0	4
Cnot6l	protein_coding		5	4	0	4
Samd9	protein_coding		5	4	0	4
Itpr2	protein_coding		5	4	0	4
Desi2	protein_coding		5	4	0	4
Ccdc50	protein_coding		5	4	0	4
Plk2	protein_coding		5	4	0	4
Dnmt1	protein_coding		5	4	0	4
Mcmbp	protein_coding		5	4	0	4
Ap1s1	protein_coding		5	4	0	4
Uggt2	protein_coding		5	4	0	4
LOC100360522	protein_coding		5	4	0	4
Ppp1r3b	protein_coding		5	4	0	4
Ikbkb	protein_coding		5	4	0	4
Rxra	protein_coding	RXR-like	5	4	0	4
Ppfibp1	protein_coding		5	4	0	4
B3gnt9	protein_coding		5	4	0	4
Zmiz1	protein_coding	zf-MIZ	5	4	0	4
Ctsh	protein_coding		5	4	0	4
Sh3pxd2b	protein_coding		5	4	0	4
Rnf2	protein_coding		5	4	0	4
Hmgn2	protein_coding		5	4	0	4
Rpl18	protein_coding		5	4	0	4
Rpl7	protein_coding		5	4	0	4
Vangl1	protein_coding		5	4	0	4
Rpl12	protein_coding		5	4	0	4
Nr2f1	protein_coding	RXR-like	5	4	0	4
Sirpa	protein_coding		5	4	0	4
Miip	protein_coding		5	4	0	4
Spint2	protein_coding		5	4	0	4
Sema3b	protein_coding		5	4	0	4
Fgfr2	protein_coding		5	4	0	4
Map3k11	protein_coding		5	4	0	4
Tbc1d20	protein_coding		5	4	0	4
Mex3d	protein_coding		5	4	0	4
Smad4	protein_coding	MH1	5	4	0	4
Tcf12	protein_coding	bHLH	5	4	0	4
Lmbr1l	protein_coding		5	4	0	4
Ryk	protein_coding		5	4	0	4
Itgb1	protein_coding		5	4	0	4
Sh3rf1	protein_coding		5	4	0	4
Arhgef40	protein_coding		5	4	0	4
Dyrk3	protein_coding		5	4	0	4
Ski	protein_coding		5	4	0	4
Calu	protein_coding		5	4	0	4
Gnai3	protein_coding		5	4	0	4
Impdh2	protein_coding		5	4	0	4
Rgl2	protein_coding		5	4	0	4
Jpt2	protein_coding		5	4	0	4
Top2b	protein_coding		5	4	0	4
Ifnar2	protein_coding		5	4	0	4
Sipa1l2	protein_coding		5	4	0	4
Alox5ap	protein_coding		5	4	0	4
Sp3	protein_coding	zf-C2H2	5	4	0	4
Rps4x	protein_coding		5	4	0	4
Mical3	protein_coding		5	4	0	4
Fzd8	protein_coding		5	4	0	4
Fabp5	protein_coding		5	4	0	4
Stk38	protein_coding		5	4	0	4
Rpsa	protein_coding		5	4	0	4
Rassf1	protein_coding		5	4	0	4
Limk2	protein_coding		5	4	0	4
Bnip2	protein_coding		5	4	0	4
Lix1l	protein_coding		5	4	0	4
Npr1	protein_coding		5	4	0	4
Akt2	protein_coding		5	4	0	4
Ppp4r3b	protein_coding		5	4	0	4
Rbpj	protein_coding	CSL	5	4	0	4
Zfp703	protein_coding		5	4	0	4
Pou2f1	protein_coding	Pou	5	4	0	4
Arhgap31	protein_coding		5	4	0	4
Ptk2	protein_coding		5	4	0	4
Phf10	protein_coding		5	4	0	4
Rplp0	protein_coding		5	4	0	4
Rhoj	protein_coding		5	4	0	4
Pcgf5	protein_coding		5	4	0	4
Mxd1	protein_coding	bHLH	5	4	0	4
Ankrd28	protein_coding		5	4	0	4
Rack1	protein_coding		5	4	0	4
Sf3b3	protein_coding		5	4	0	4
Rps8	protein_coding		5	4	0	4
Rpl41	protein_coding		5	4	0	4
Twf1	protein_coding		5	4	0	4
Phldb2	protein_coding		5	4	0	4
Rps10	protein_coding		5	4	0	4
Sppl2b	protein_coding		5	4	0	4
Tjap1	protein_coding		5	4	0	4
Rps16	protein_coding		5	4	0	4
Zbtb38	protein_coding	ZBTB	5	4	0	4
Igsf8	protein_coding		5	4	0	4
Rubcn	protein_coding		5	4	0	4
Mcam	protein_coding		5	4	0	4
Rplp1	protein_coding		5	4	0	4
Rftn2	protein_coding		5	4	0	4
Rpl15	protein_coding		5	4	0	4
Wipi1	protein_coding		5	4	0	4
Septin9	protein_coding		5	4	0	4
Zmynd8	protein_coding		5	4	0	4
Rpl27a	protein_coding		5	4	0	4
Nin	protein_coding		5	4	0	4
Rps6	protein_coding		5	4	0	4
Rpl17	protein_coding		5	4	0	4
Taf15	protein_coding		5	4	0	4
Frat2	protein_coding		5	4	0	4
Mmp12	protein_coding		5	3	0	3
Lce1f	protein_coding		5	3	0	3
Olr857	protein_coding		5	3	0	3
Ugt1a1	protein_coding		5	3	0	3
Ccl17	protein_coding		5	3	0	3
Cd8b	protein_coding		5	3	0	3
Hhla1	protein_coding		5	3	0	3
Cd8a	protein_coding		5	3	0	3
RGD1562156	protein_coding		5	3	0	3
Irx5	protein_coding	Homeobox	5	3	0	3
Tmprss6	protein_coding		5	3	0	3
LOC497796	protein_coding		5	3	0	3
RT1-M2	protein_coding		5	3	0	3
Ccl22	protein_coding		5	3	0	3
Mmp8	protein_coding		5	3	0	3
Mmp9	protein_coding		5	3	0	3
Kmo	protein_coding		5	3	0	3
LOC689757	protein_coding		5	3	0	3
Il12rb2	protein_coding		5	3	0	3
Cd5	protein_coding		5	3	0	3
Atp2c2	protein_coding		5	3	0	3
Slamf1	protein_coding		5	3	0	3
Gapt	protein_coding		5	3	0	3
Slc4a5	protein_coding		5	3	0	3
Depdc1	protein_coding		5	3	0	3
Fam237b	protein_coding		5	3	0	3
Klra17	protein_coding		5	3	0	3
Ccl12	protein_coding		5	3	0	3
Tnfrsf22	protein_coding		5	3	0	3
E2f8	protein_coding	E2F	5	3	0	3
Xirp1	protein_coding		5	3	0	3
Tnfrsf8	protein_coding		5	3	0	3
Batf3	protein_coding	TF_bZIP	5	3	0	3
Cr2	protein_coding		5	3	0	3
Sgo1	protein_coding		5	3	0	3
Cd247	protein_coding		5	3	0	3
Troap	protein_coding		5	3	0	3
Abca4	protein_coding		5	3	0	3
Pclaf	protein_coding		5	3	0	3
Lst1	protein_coding		5	3	0	3
Defb36	protein_coding		5	3	0	3
Naip6	protein_coding		5	3	0	3
Trim10	protein_coding		5	3	0	3
Lyc2	protein_coding		5	3	0	3
Klrk1	protein_coding		5	3	0	3
Icos	protein_coding		5	3	0	3
Ptpn7	protein_coding		5	3	0	3
Cenpa	protein_coding	Others	5	3	0	3
Asgr2	protein_coding		5	3	0	3
RT1-DOa	protein_coding		5	3	0	3
Pcdh20	protein_coding		5	3	0	3
Cdsn	protein_coding		5	3	0	3
Naip5	protein_coding		5	3	0	3
Cyp2d1	protein_coding		5	3	0	3
Tlr11	protein_coding		5	3	0	3
Peg12	protein_coding		5	3	0	3
Il18r1	protein_coding		5	3	0	3
Izumo1r	protein_coding		5	3	0	3
Cd80	protein_coding		5	3	0	3
Ctsw	protein_coding		5	3	0	3
Il2ra	protein_coding		5	3	0	3
Acvr1c	protein_coding		5	3	0	3
Ptpn22	protein_coding		5	3	0	3
Erfe	protein_coding		5	3	0	3
Klrc3	protein_coding		5	3	0	3
Il2rb	protein_coding		5	3	0	3
Col22a1	protein_coding		5	3	0	3
RGD1565355	protein_coding		5	3	0	3
Cenph	protein_coding		5	3	0	3
Blk	protein_coding		5	3	0	3
Ccdc69	protein_coding		5	3	0	3
Cd200r1	protein_coding		5	3	0	3
Irf4	protein_coding	IRF	5	3	0	3
Dnase1l3	protein_coding		5	3	0	3
Xkr5	protein_coding		5	3	0	3
Ly6g6c	protein_coding		5	3	0	3
Angpt4	protein_coding		5	3	0	3
Oip5	protein_coding		5	3	0	3
Oas3	protein_coding		5	3	0	3
Cd300c2	protein_coding		5	3	0	3
Adgrg5	protein_coding		5	3	0	3
Edn1	protein_coding		5	3	0	3
B3gnt7	protein_coding		5	3	0	3
Ltc4s	protein_coding		5	3	0	3
Ly49si2	protein_coding		5	3	0	3
Osm	protein_coding		5	3	0	3
Tnfrsf14	protein_coding		5	3	0	3
Satb2	protein_coding	CUT	5	3	0	3
Adam33	protein_coding		5	3	0	3
Ccn1	protein_coding		5	3	0	3
Fcna	protein_coding		5	3	0	3
Ms4a6b	protein_coding		5	3	0	3
Zc3h12d	protein_coding		5	3	0	3
Sytl1	protein_coding		5	3	0	3
Dscc1	protein_coding		5	3	0	3
Selp	protein_coding		5	3	0	3
LOC120098258	protein_coding		5	3	0	3
Tmem144	protein_coding		5	3	0	3
Tfpi2	protein_coding		5	3	0	3
Slc44a5	protein_coding		5	3	0	3
Olr1584	protein_coding		5	3	0	3
Tmem37	protein_coding		5	3	0	3
Cd38	protein_coding		5	3	0	3
Wscd2	protein_coding		5	3	0	3
Bmp2	protein_coding		5	3	0	3
LOC103692282	protein_coding		5	3	0	3
Rmi2	protein_coding		5	3	0	3
Sox7	protein_coding	HMG	5	3	0	3
Hao1	protein_coding		5	3	0	3
Cxcr6	protein_coding		5	3	0	3
Nudt6	protein_coding		5	3	0	3
Star	protein_coding		5	3	0	3
Gvin1	protein_coding		5	3	0	3
Tg	protein_coding		5	3	0	3
Nckap5	protein_coding		5	3	0	3
Dpep2	protein_coding		5	3	0	3
Ska1	protein_coding		5	3	0	3
Olr1585	protein_coding		5	3	0	3
Clec3b	protein_coding		5	3	0	3
Lat	protein_coding		5	3	0	3
Psd2	protein_coding		5	3	0	3
Dsn1	protein_coding		5	3	0	3
Ms4a7	protein_coding		5	3	0	3
Cxcl13	protein_coding		5	3	0	3
Cd2	protein_coding		5	3	0	3
P2rx1	protein_coding		5	3	0	3
LOC689800	protein_coding		5	3	0	3
Csf3r	protein_coding		5	3	0	3
Otogl	protein_coding		5	3	0	3
Cenpu	protein_coding		5	3	0	3
Il1b	protein_coding		5	3	0	3
Dnah11	protein_coding		5	3	0	3
Epop	protein_coding		5	3	0	3
Rem1	protein_coding		5	3	0	3
Cd28	protein_coding		5	3	0	3
St18	protein_coding	zf-C2HC	5	3	0	3
Grhl1	protein_coding	CP2	5	3	0	3
Ticrr	protein_coding		5	3	0	3
Spon2	protein_coding		5	3	0	3
Cd101	protein_coding		5	3	0	3
Myo18b	protein_coding		5	3	0	3
Glis1	protein_coding	zf-C2H2	5	3	0	3
Tbc1d10c	protein_coding		5	3	0	3
Map3k8	protein_coding		5	3	0	3
Rab38	protein_coding		5	3	0	3
Ecm2	protein_coding		5	3	0	3
Casp12	protein_coding		5	3	0	3
Enpp3	protein_coding		5	3	0	3
Prss53	protein_coding		5	3	0	3
Slfn3	protein_coding		5	3	0	3
Slc28a2	protein_coding		5	3	0	3
Hspb7	protein_coding		5	3	0	3
Itk	protein_coding		5	3	0	3
Aim2	protein_coding		5	3	0	3
Capn6	protein_coding		5	3	0	3
Rerg	protein_coding		5	3	0	3
Fadd	protein_coding		5	3	0	3
Acap1	protein_coding		5	3	0	3
Arhgef39	protein_coding		5	3	0	3
LOC308990	protein_coding		5	3	0	3
RGD1559588	protein_coding		5	3	0	3
Tlr6	protein_coding		5	3	0	3
LOC100912402	protein_coding		5	3	0	3
Gcgr	protein_coding		5	3	0	3
[truncated: 420 more rows]

## Sheet: SpNI_down
Symbol	gene_type	TF family	total compared groups	up-regulated groups	down-regulated groups	score
Iapp	protein_coding		5	0	3	-3
Mrgprd	protein_coding		5	0	3	-3
Cpn1	protein_coding		5	0	3	-3
Amdhd1	protein_coding		5	0	3	-3
Gdpd4	protein_coding		5	0	3	-3
Chrna3	protein_coding		5	0	3	-3
Shisal2b	protein_coding		5	0	3	-3
Insm2	protein_coding	zf-C2H2	5	0	3	-3
Htr3a	protein_coding		5	0	3	-3
Chrnb4	protein_coding		5	0	3	-3
Plscr5	protein_coding		5	0	3	-3
Ky	protein_coding		5	0	3	-3
Krt25	protein_coding		5	0	3	-3
LOC108350059	protein_coding		5	0	3	-3
Htr1a	protein_coding		5	0	3	-3
RGD1564899	protein_coding		5	0	3	-3
Hal	protein_coding		5	0	3	-3
Mrgprx1	protein_coding		5	0	3	-3
Ahrr	protein_coding	bHLH	5	0	3	-3
Srd5a2	protein_coding		5	0	3	-3
Tmem91	protein_coding		5	0	3	-3
Dmrta1	protein_coding	DM	5	0	3	-3
Crh	protein_coding		5	0	3	-3
Plppr5	protein_coding		5	0	3	-3
Siah3	protein_coding		5	0	3	-3
Mc4r	protein_coding		5	0	3	-3
Lipg	protein_coding		5	0	3	-3
Tcf15	protein_coding	bHLH	5	0	3	-3
Th	protein_coding		5	0	3	-3
Kcng1	protein_coding		5	0	3	-3
LOC120100907	protein_coding		5	0	3	-3
Slc5a11	protein_coding		5	0	3	-3
LOC103691573	protein_coding		5	0	3	-3
Dynlrb2	protein_coding		5	0	3	-3
LOC300308	protein_coding		5	0	3	-3
Serpina10	protein_coding		5	0	3	-3
Slc25a18	protein_coding		5	0	3	-3
Grip2	protein_coding		5	0	3	-3
Sstr1	protein_coding		5	0	3	-3
Nrn1l	protein_coding		5	0	3	-3
Ctxn2	protein_coding		5	0	3	-3
Slco4c1	protein_coding		5	0	3	-3
Myo3a	protein_coding		5	0	3	-3
Mindy4b	protein_coding		5	0	3	-3
Dnah9	protein_coding		5	0	3	-3
L3mbtl1	protein_coding	zf-C2HC	5	0	3	-3
LOC100360940	protein_coding		5	0	3	-3
Grxcr1	protein_coding		5	0	3	-3
Dnah5	protein_coding		5	0	3	-3
Tdrd1	protein_coding		5	0	3	-3
Dscaml1	protein_coding		5	0	3	-3
Slc12a1	protein_coding		5	0	3	-3
Psca	protein_coding		5	0	3	-3
Stc1	protein_coding		5	0	3	-3
Perm1	protein_coding		5	0	3	-3
Tmc2	protein_coding		5	0	3	-3
Drc1	protein_coding		5	0	3	-3
Cdh24	protein_coding		5	0	3	-3
Gal3st3	protein_coding		5	0	3	-3
Bpifb5	protein_coding		5	0	3	-3
Abcc2	protein_coding		5	0	3	-3
Cdr1	protein_coding		5	0	3	-3
Ipcef1	protein_coding		5	0	3	-3
Grxcr2	protein_coding		5	0	3	-3
Stk31	protein_coding		5	0	3	-3
Cdnf	protein_coding		5	0	3	-3
Ccdc148	protein_coding		5	0	3	-3
LOC120097840	protein_coding		5	0	3	-3
Pnma1	protein_coding		5	0	3	-3
Rlbp1	protein_coding		5	0	3	-3
Tbxa2r	protein_coding		5	0	3	-3
Tdh	protein_coding		5	0	3	-3
Cela1	protein_coding		5	0	3	-3
Gsg1l	protein_coding		5	0	3	-3
Mlf1	protein_coding		5	0	3	-3
Zfp791	protein_coding	zf-C2H2	5	0	3	-3
LOC103690230	protein_coding		5	0	3	-3
Gipr	protein_coding		5	0	3	-3
Lrrc74a	protein_coding		5	0	3	-3
Spdya	protein_coding		5	0	3	-3
Ptger2	protein_coding		5	0	3	-3
Cit	protein_coding		5	0	3	-3
Cacna1h	protein_coding		5	0	3	-3
Zdhhc23	protein_coding		5	0	3	-3
LOC103693540	protein_coding		5	0	3	-3
Fgfr4	protein_coding		5	0	3	-3
Zbtb8b	protein_coding	ZBTB	5	0	3	-3
Pdzd7	protein_coding		5	0	3	-3
Colec11	protein_coding		5	0	3	-3
RGD1562660	protein_coding		5	0	3	-3
Mgmt	protein_coding		5	0	3	-3
Dnah17	protein_coding		5	0	3	-3
Gpr35	protein_coding		5	0	3	-3
Frzb	protein_coding		5	0	3	-3
Ppargc1b	protein_coding		5	0	3	-3
Dok7	protein_coding		5	0	3	-3
Sp6	protein_coding	zf-C2H2	5	0	3	-3
Hpdl	protein_coding		5	0	3	-3
Ddit4l	protein_coding		5	0	3	-3
Cnmd	protein_coding		5	0	3	-3
Rasal3	protein_coding		5	0	3	-3
Gp5	protein_coding		5	0	3	-3
Mtfp1	protein_coding		5	0	3	-3
Adamts8	protein_coding		5	0	3	-3
Slco1c1	protein_coding		5	0	3	-3
Pde1b	protein_coding		5	0	3	-3
Lrrc74b	protein_coding		5	0	3	-3
Arhgef38	protein_coding		5	0	3	-3
Kcnk1	protein_coding		5	0	3	-3
Oacyl	protein_coding		5	0	3	-3
Sult2b1	protein_coding		5	0	3	-3
Gpr150	protein_coding		5	0	3	-3
Insrr	protein_coding		5	0	3	-3
P2ry1	protein_coding		5	0	3	-3
Evpl	protein_coding		5	0	3	-3
Jph4	protein_coding		5	0	3	-3
LOC103690158	protein_coding		5	0	3	-3
LOC102547897	protein_coding		5	0	3	-3
Jhy	protein_coding		5	0	3	-3
Ajm1	protein_coding		5	0	3	-3
Arfgef3	protein_coding		5	0	3	-3
Cfap43	protein_coding		5	0	3	-3
Fbll1	protein_coding		5	0	3	-3
Iqsec3	protein_coding		5	0	3	-3
Mypop	protein_coding		5	0	3	-3
Tppp	protein_coding		5	0	3	-3
Whrn	protein_coding		5	0	3	-3
Ppp1r3e	protein_coding		5	0	3	-3
Rps6ka6	protein_coding		5	0	3	-3
Tspan1	protein_coding		5	0	3	-3
St8sia5	protein_coding		5	0	3	-3
Wnk2	protein_coding		5	0	3	-3
Depp1	protein_coding		5	0	3	-3
Atp1a3	protein_coding		5	0	3	-3
Lrp1b	protein_coding		5	0	3	-3
Camk2n2	protein_coding		5	0	3	-3
Lrfn1	protein_coding		5	0	3	-3
Trpa1	protein_coding		5	0	3	-3
Kif9	protein_coding		5	0	3	-3
Fn3k	protein_coding		5	0	3	-3
Fam13c	protein_coding		5	0	3	-3
Plekha6	protein_coding		5	0	3	-3
Tmem151a	protein_coding		5	0	3	-3
Phyhip	protein_coding		5	0	3	-3
Sh2d4a	protein_coding		5	0	3	-3
Rac3	protein_coding		5	0	3	-3
Nup93	protein_coding		5	0	3	-3
Cuzd1	protein_coding		5	0	3	-3
Brinp1	protein_coding		5	0	3	-3
LOC102554479	protein_coding		5	0	3	-3
Elfn1	protein_coding		5	0	3	-3
Elfn2	protein_coding		5	0	3	-3
Triqk	protein_coding		5	0	3	-3
Slc16a2	protein_coding		5	0	3	-3
Nrxn2	protein_coding		5	0	3	-3
Calhm5	protein_coding		5	0	3	-3
Sh3bgr	protein_coding		5	0	3	-3
Lrfn2	protein_coding		5	0	3	-3
Mark1	protein_coding		5	0	3	-3
Camsap3	protein_coding		5	0	3	-3
Kif21b	protein_coding		5	0	3	-3
Unc13a	protein_coding		5	0	3	-3
Asb13	protein_coding		5	0	3	-3
Atp1b3	protein_coding		5	0	3	-3
Fbxo36	protein_coding		5	0	3	-3
Gng7	protein_coding		5	0	3	-3
Olfm1	protein_coding		5	0	3	-3
Lpcat4	protein_coding		5	0	3	-3
Col19a1	protein_coding		5	0	3	-3
Spsb4	protein_coding		5	0	3	-3
Trim67	protein_coding		5	0	3	-3
Efnb2	protein_coding		5	0	3	-3
Lrrn2	protein_coding		5	0	3	-3
Rhpn2	protein_coding		5	0	3	-3
Sez6l2	protein_coding		5	0	3	-3
Six1	protein_coding	Homeobox	5	0	3	-3
Ctnna2	protein_coding		5	0	3	-3
Madd	protein_coding		5	0	3	-3
Tst	protein_coding		5	0	3	-3
Smarcd3	protein_coding		5	0	3	-3
Esrra	protein_coding	ESR-like	5	0	3	-3
Armcx6	protein_coding		5	0	3	-3
Aass	protein_coding		5	0	3	-3
LOC691995	protein_coding		5	0	3	-3
Maneal	protein_coding		5	0	3	-3
Lin28b	protein_coding	CSD	5	0	3	-3
Syn1	protein_coding		5	0	3	-3
Abcc5	protein_coding		5	0	3	-3
Tmem70	protein_coding		5	0	3	-3
C17h6orf52	protein_coding		5	0	3	-3
Samd15	protein_coding		5	0	3	-3
Sptbn4	protein_coding		5	0	3	-3
Shbg	protein_coding		5	0	3	-3
Slc1a3	protein_coding		5	0	3	-3
Stap2	protein_coding		5	0	3	-3
Crip2	protein_coding		5	0	3	-3
Gpr75	protein_coding		5	0	3	-3
Samd11	protein_coding		5	0	3	-3
Snph	protein_coding		5	0	3	-3
RGD1561440	protein_coding		5	0	3	-3
Map2k6	protein_coding		5	0	3	-3
Etl4	protein_coding		5	0	3	-3
Emc9	protein_coding		5	0	3	-3
Tbx3	protein_coding	T-box	5	0	3	-3
Scg3	protein_coding		5	0	3	-3
Zfp711	protein_coding	zf-C2H2	5	0	3	-3
Galnt17	protein_coding		5	0	3	-3
Zfp385b	protein_coding		5	0	3	-3
Abcg4	protein_coding		5	0	3	-3
Lysmd2	protein_coding		5	0	3	-3
Gstk1	protein_coding		5	0	3	-3
Cacna1e	protein_coding		5	0	3	-3
Dcaf12l1	protein_coding		5	0	3	-3
Pld5	protein_coding		5	0	3	-3
LOC100366030	protein_coding		5	0	3	-3
Nmnat2	protein_coding		5	0	3	-3
Klhdc1	protein_coding		5	0	3	-3
Ppp2r2b	protein_coding		5	0	3	-3
Chac2	protein_coding		5	0	3	-3
Cep70	protein_coding		5	0	3	-3
Fbxl16	protein_coding		5	0	3	-3
Ccdc96	protein_coding		5	0	3	-3
Plxnc1	protein_coding		5	0	3	-3
Btbd3	protein_coding		5	0	3	-3
Ndufv2	protein_coding		5	0	3	-3
Snx19	protein_coding		5	0	3	-3
Dnajb4	protein_coding		5	0	3	-3
Fundc1	protein_coding		5	0	3	-3
Plcl1	protein_coding		5	0	3	-3
Ramac	protein_coding		5	0	3	-3
Mrap	protein_coding		5	0	3	-3
Fam124a	protein_coding		5	0	3	-3
Bmp6	protein_coding		5	0	3	-3
Ppfia4	protein_coding		5	0	3	-3
Plekhm3	protein_coding		5	0	3	-3
Far2	protein_coding		5	0	3	-3
Rnf7	protein_coding		5	0	3	-3
Trappc2	protein_coding		5	0	3	-3
Zfp385a	protein_coding	zf-C2H2	5	0	3	-3
Dlg2	protein_coding		5	0	3	-3
Klhl32	protein_coding		5	0	3	-3
Morn1	protein_coding		5	0	3	-3
Fbxo16	protein_coding		5	0	3	-3
Sqle	protein_coding		5	0	3	-3
Ccdc157	protein_coding		5	0	3	-3
Myh10	protein_coding		5	0	3	-3
Ndufb10	protein_coding		5	0	3	-3
Clstn3	protein_coding		5	0	3	-3
Eva1c	protein_coding		5	0	3	-3
Tlcd4	protein_coding		5	0	3	-3
Acot13	protein_coding		5	0	3	-3
Cdkl4	protein_coding		5	0	3	-3
Dnajc24	protein_coding		5	0	3	-3
Pcdh11x	protein_coding		5	0	3	-3
Gpd2	protein_coding		5	0	3	-3
Wfs1	protein_coding		5	0	3	-3
Sdhaf3	protein_coding		5	0	3	-3
Slc35f2	protein_coding		5	0	3	-3
Fbxo41	protein_coding		5	0	3	-3
Tmeff2	protein_coding		5	0	3	-3
Tram1l1	protein_coding		5	0	3	-3
Kif5b	protein_coding		5	0	3	-3
Cbfb	protein_coding	CBF	5	0	3	-3
Mphosph8	protein_coding		5	0	3	-3
Kyat3	protein_coding		5	0	3	-3
Sema3e	protein_coding		5	0	3	-3
Dtd2	protein_coding		5	0	3	-3
Atp1b1	protein_coding		5	0	3	-3
Nudt14	protein_coding		5	0	3	-3
LOC100910046	protein_coding		5	0	3	-3
Zrsr2	protein_coding		5	0	3	-3
Layn	protein_coding		5	0	3	-3
Kbtbd7	protein_coding		5	0	3	-3
LOC102550729	protein_coding		5	0	3	-3
Mrps36	protein_coding		5	0	3	-3
Ctif	protein_coding		5	0	3	-3
Mcc	protein_coding		5	0	3	-3
Nmrk1	protein_coding		5	0	3	-3
Gipc2	protein_coding		5	0	3	-3
Pja1	protein_coding		5	0	3	-3
Cryl1	protein_coding		5	0	3	-3
Fbxo31	protein_coding		5	0	3	-3
Map3k9	protein_coding		5	0	3	-3
LOC497899	protein_coding		5	0	3	-3
Ttc3	protein_coding		5	0	3	-3
Cox17	protein_coding		5	0	3	-3
Ano4	protein_coding		5	0	3	-3
Nlgn1	protein_coding		5	0	3	-3
Plxna3	protein_coding		5	0	3	-3
Phgdh	protein_coding		5	0	3	-3
Ccl27	protein_coding		5	0	3	-3
Gpr180	protein_coding		5	0	3	-3
Btbd2	protein_coding		5	0	3	-3
LOC108348123	protein_coding		5	0	3	-3
Apc2	protein_coding		5	0	3	-3
Kif1b	protein_coding		5	0	3	-3
Frrs1l	protein_coding		5	0	3	-3
Slc37a1	protein_coding		5	0	3	-3
LOC100359937	protein_coding		5	0	3	-3
Chp1	protein_coding		5	0	3	-3
Znhit2	protein_coding		5	0	3	-3
Pdzk1	protein_coding		5	0	3	-3
Clmp	protein_coding		5	0	3	-3
Acot7	protein_coding		5	0	3	-3
Srp9	protein_coding		5	0	3	-3
Arhgap35	protein_coding		5	0	3	-3
LOC120093537	protein_coding		5	0	3	-3
Slc25a14	protein_coding		5	0	3	-3
Wnt5a	protein_coding		5	0	3	-3
Uqcrh	protein_coding		5	0	3	-3
Ndfip1	protein_coding		5	0	3	-3
Tom1l1	protein_coding		5	0	3	-3
Nptxr	protein_coding		5	0	3	-3
Fam241b	protein_coding		5	0	3	-3
Abcf3	protein_coding		5	0	3	-3
Obi1	protein_coding		5	0	3	-3
Ift27	protein_coding		5	0	3	-3
Gas6	protein_coding		5	0	3	-3
Lyrm4	protein_coding		5	0	3	-3
Gpr155	protein_coding		5	0	3	-3
Ndufb8	protein_coding		5	0	3	-3
Trpt1	protein_coding		5	0	3	-3
Casd1	protein_coding		5	0	3	-3
Katnal1	protein_coding		5	0	3	-3
Cops2	protein_coding		5	0	3	-3
LOC102552880	protein_coding		5	0	3	-3
Mapre2	protein_coding		5	0	3	-3
Musk	protein_coding		5	0	3	-3
Nxph3	protein_coding		5	0	3	-3
Fam216a	protein_coding		5	0	3	-3
Mapre3	protein_coding		5	0	3	-3
Mrpl42	protein_coding		5	0	3	-3
Zfp717	protein_coding		5	0	3	-3
Tmem175	protein_coding		5	0	3	-3
Slc25a16	protein_coding		5	0	3	-3
Dnajc21	protein_coding	zf-C2H2	5	0	3	-3
LOC102549583	protein_coding		5	0	3	-3
Polr2k	protein_coding		5	0	3	-3
Klhl12	protein_coding		5	0	3	-3
Gabrb3	protein_coding		5	0	3	-3
St13	protein_coding		5	0	3	-3
Actr10	protein_coding		5	0	3	-3
Fam131b	protein_coding		5	0	3	-3
Dnajb14	protein_coding		5	0	3	-3
Cystm1	protein_coding		5	0	3	-3
Zdhhc2	protein_coding		5	0	3	-3
Ifi27	protein_coding		5	0	3	-3
Hagh	protein_coding		5	0	3	-3
Alg11	protein_coding		5	0	3	-3
Lztfl1	protein_coding		5	0	3	-3
Ppm1e	protein_coding		5	0	3	-3
Atg4d	protein_coding		5	0	3	-3
Smpd3	protein_coding		5	0	3	-3
Dclk2	protein_coding		5	0	3	-3
Nrcam	protein_coding		5	0	3	-3
Clvs2	protein_coding		5	0	3	-3
Osbpl6	protein_coding		5	0	3	-3
Tceal1	protein_coding		5	0	3	-3
Gcnt2	protein_coding		5	0	3	-3
Pcsk6	protein_coding		5	0	3	-3
Tmem158	protein_coding		5	0	3	-3
Dcun1d4	protein_coding		5	0	3	-3
Cpeb1	protein_coding	Others	5	0	3	-3
Gpr173	protein_coding		5	0	3	-3
Slc9a6	protein_coding		5	0	3	-3
Fhdc1	protein_coding		5	0	3	-3
Tmem60	protein_coding		5	0	3	-3
Uqcrb	protein_coding		5	0	3	-3
Ndufa3	protein_coding		5	0	3	-3
Prkar2b	protein_coding		5	0	3	-3
Rnf150	protein_coding		5	0	3	-3
Eid2	protein_coding		5	0	3	-3
Tmx4	protein_coding		5	0	3	-3
Gramd1b	protein_coding		5	0	3	-3
Svip	protein_coding		5	0	3	-3
Ebf1	protein_coding	COE	5	0	3	-3
Rogdi	protein_coding		5	0	3	-3
Dctn3l1	protein_coding		5	0	3	-3
Tfb1m	protein_coding	Others	5	0	3	-3
Atp5f1a	protein_coding		5	0	3	-3
Timm8b	protein_coding		5	0	3	-3
Myo1e	protein_coding		5	0	3	-3
Clip3	protein_coding		5	0	3	-3
Atp6v1g2	protein_coding		5	0	3	-3
Pip4k2a	protein_coding		5	0	3	-3
Pnpla6	protein_coding		5	0	3	-3
Atl1	protein_coding		5	0	3	-3
Slc40a1	protein_coding		5	0	3	-3
Fpgt	protein_coding		5	0	3	-3
Slc35d1	protein_coding		5	0	3	-3
Uchl5	protein_coding		5	0	3	-3
Cox14	protein_coding		5	0	3	-3
Mgll	protein_coding		5	0	3	-3
Smap2	protein_coding		5	0	3	-3
Prkar1b	protein_coding		5	0	3	-3
Fhit	protein_coding		5	0	3	-3
MGC116202	protein_coding		5	0	3	-3
Incenp	protein_coding		5	0	3	-3
Jkamp	protein_coding		5	0	3	-3
Dld	protein_coding		5	0	3	-3
Impact	protein_coding		5	0	3	-3
Slc25a45	protein_coding		5	0	3	-3
Sema6b	protein_coding		5	0	3	-3
Preb	protein_coding	Others	5	0	3	-3
Prxl2b	protein_coding		5	0	3	-3
Timm23	protein_coding		5	0	3	-3
Mif	protein_coding		5	0	3	-3
Scamp5	protein_coding		5	0	3	-3
Ppip5k1	protein_coding		5	0	3	-3
Alg2	protein_coding		5	0	3	-3
Tmem143	protein_coding		5	0	3	-3
Aifm1	protein_coding		5	0	3	-3
Atp6v1h	protein_coding		5	0	3	-3
Lmbrd1	protein_coding		5	0	3	-3
Cyb5r1	protein_coding		5	0	3	-3
Rab11a	protein_coding		5	0	3	-3
Fh	protein_coding		5	0	3	-3
Tdrkh	protein_coding		5	0	3	-3
Tmem223	protein_coding		5	0	3	-3
Mtres1	protein_coding		5	0	3	-3
Prom1	protein_coding		5	0	3	-3
Gnaq	protein_coding		5	0	3	-3
Ech1	protein_coding		5	0	3	-3
Paxx	protein_coding		5	0	3	-3
Arfgef1	protein_coding		5	0	3	-3
Aldoa	protein_coding		5	0	3	-3
Atp5f1c	protein_coding		5	0	3	-3
Nfasc	protein_coding		5	0	3	-3
Rassf5	protein_coding		5	0	3	-3
Reep2	protein_coding		5	0	3	-3
Eml2	protein_coding		5	0	3	-3
Ablim3	protein_coding		5	0	3	-3
Ndufb9	protein_coding		5	0	3	-3
Syt11	protein_coding		5	0	3	-3
Cox6a1	protein_coding		5	0	3	-3
Daam1	protein_coding		5	0	3	-3
Tmem126a	protein_coding		5	0	3	-3
Trappc1	protein_coding		5	0	3	-3
Hdac9	protein_coding		5	0	3	-3
Bcap31	protein_coding		5	0	3	-3
Ssu72	protein_coding		5	0	3	-3
Mpc1	protein_coding		5	0	3	-3
Kctd9	protein_coding		5	0	3	-3
Traf3	protein_coding		5	0	3	-3
Coq2	protein_coding		5	0	3	-3
Fxr2	protein_coding		5	0	3	-3
Vps35	protein_coding		5	0	3	-3
Ndufs4	protein_coding		5	0	3	-3
Vcpkmt	protein_coding		5	0	3	-3
Trap1	protein_coding		5	0	3	-3
Fbxl4	protein_coding		5	0	3	-3
Sdhd	protein_coding		5	0	3	-3
Tdrd7	protein_coding		5	0	3	-3
Etv5	protein_coding	ETS	5	0	3	-3
Tbc1d8	protein_coding		5	0	3	-3
Uba6	protein_coding		5	0	3	-3
Ss18l2	protein_coding		5	0	3	-3
Trappc2l	protein_coding		5	0	3	-3
Elp2	protein_coding		5	0	3	-3
Serpina11	protein_coding		5	0	3	-3
Hsd17b12	protein_coding		5	0	3	-3
Yipf6	protein_coding		5	0	3	-3
Ndufc2	protein_coding		5	0	3	-3
Nckap1	protein_coding		5	0	3	-3
Smim29	protein_coding		5	0	3	-3
Atp6v1d	protein_coding		5	0	3	-3
Cox5b	protein_coding		5	0	3	-3
Hspe1	protein_coding		5	0	3	-3
Cltc	protein_coding		5	0	3	-3
Nalcn	protein_coding		5	0	3	-3
Helq	protein_coding		5	0	3	-3
Epb41	protein_coding		5	0	3	-3
LOC102557111	protein_coding		5	0	3	-3
Ddx10	protein_coding		5	0	3	-3
Zfyve9	protein_coding		5	0	3	-3
Vps36	protein_coding		5	0	3	-3
Gcc2	protein_coding		5	0	3	-3
Mkrn1	protein_coding		5	0	3	-3
RGD1306502	protein_coding		5	0	3	-3
Slc25a20	protein_coding		5	0	3	-3
Akap11	protein_coding		5	0	3	-3
Kctd17	protein_coding		5	0	3	-3
Efr3a	protein_coding		5	0	3	-3
Vamp4	protein_coding		5	0	3	-3
LOC102555672	protein_coding		5	0	3	-3
Atpsckmt	protein_coding		5	0	3	-3
Map3k12	protein_coding		5	0	3	-3
Cox6c	protein_coding		5	0	3	-3
Mbnl2	protein_coding		5	0	3	-3
Dnaja3	protein_coding		5	0	3	-3
Ipo8	protein_coding		5	0	3	-3
Nudt11	protein_coding		5	0	3	-3
Lactb2	protein_coding		5	0	3	-3
Grsf1	protein_coding		5	0	3	-3
Lrrc8c	protein_coding		5	0	3	-3
S100b	protein_coding		5	0	3	-3
Sirt3	protein_coding		5	0	3	-3
Ccdc181	protein_coding		5	0	3	-3
Sgpp1	protein_coding		5	0	3	-3
Faim	protein_coding		5	0	3	-3
Eif2b2	protein_coding		5	0	3	-3
Bbs5	protein_coding		5	0	3	-3
Ocrl	protein_coding		5	0	3	-3
LOC679960	protein_coding		5	0	3	-3
Tmem41b	protein_coding		5	0	3	-3
Pi4k2a	protein_coding		5	0	3	-3
Rufy3	protein_coding		5	0	3	-3
Wdr54	protein_coding		5	0	3	-3
Tmem141	protein_coding		5	0	3	-3
Nudcd1	protein_coding		5	0	3	-3
Mrrf	protein_coding		5	0	3	-3
Stx12	protein_coding		5	0	3	-3
Nme7	protein_coding		5	0	3	-3
RGD1560065	protein_coding		5	0	3	-3
Brsk2	protein_coding		5	0	3	-3
Dync1li1	protein_coding		5	0	3	-3
RGD1565784	protein_coding		5	0	3	-3
Cry2	protein_coding		5	0	3	-3
Exoc6b	protein_coding		5	0	3	-3
Hadhb	protein_coding		5	0	3	-3
Mkks	protein_coding		5	0	3	-3
Rundc3b	protein_coding		5	0	3	-3
Enox2	protein_coding		5	0	3	-3
Anapc15	protein_coding		5	0	3	-3
Btbd6	protein_coding		5	0	3	-3
Pim2	protein_coding		5	0	3	-3
Zcwpw2	protein_coding		5	0	3	-3
Acot8	protein_coding		5	0	3	-3
B3gat3	protein_coding		5	0	3	-3
Atp2a2	protein_coding		5	0	3	-3
Ece2	protein_coding		5	0	3	-3
Mrps30	protein_coding		5	0	3	-3
Exoc6	protein_coding		5	0	3	-3
Lnpep	protein_coding		5	0	3	-3
Atp5pd	protein_coding		5	0	3	-3
Rnf214	protein_coding		5	0	3	-3
Uba3	protein_coding		5	0	3	-3
Blvra	protein_coding		5	0	3	-3
Hps3	protein_coding		5	0	3	-3
Mrgprb4	protein_coding		5	0	4	-4
Mtnr1a	protein_coding		5	0	4	-4
Camkv	protein_coding		5	0	4	-4
Cysltr2	protein_coding		5	0	4	-4
Htr3b	protein_coding		5	0	4	-4
Ca12	protein_coding		5	0	4	-4
Slc51a	protein_coding		5	0	4	-4
Insyn2b	protein_coding		5	0	4	-4
Slc30a8	protein_coding		5	0	4	-4
Astl	protein_coding		5	0	4	-4
Camk1g	protein_coding		5	0	4	-4
Scn11a	protein_coding		5	0	4	-4
Cldn3	protein_coding		5	0	4	-4
Ascl4	protein_coding	bHLH	5	0	4	-4
Pde11a	protein_coding		5	0	4	-4
Igsf21	protein_coding		5	0	4	-4
Serpinb1b	protein_coding		5	0	4	-4
Ckmt2	protein_coding		5	0	4	-4
Tmem233	protein_coding		5	0	4	-4
Ptgdrl	protein_coding		5	0	4	-4
Kcnk18	protein_coding		5	0	4	-4
Slc17a8	protein_coding		5	0	4	-4
Abra	protein_coding		5	0	4	-4
Chrnb3	protein_coding		5	0	4	-4
Tnni3k	protein_coding		5	0	4	-4
Krt75	protein_coding		5	0	4	-4
Krt26	protein_coding		5	0	4	-4
Asb18	protein_coding		5	0	4	-4
Efna3	protein_coding		5	0	4	-4
Pnma8a	protein_coding		5	0	4	-4
Ppp1r3g	protein_coding		5	0	4	-4
Gnmt	protein_coding		5	0	4	-4
Bnc1	protein_coding	zf-C2H2	5	0	4	-4
Sidt1	protein_coding		5	0	4	-4
Adra1a	protein_coding		5	0	4	-4
Tmem266	protein_coding		5	0	4	-4
Fbxo40	protein_coding		5	0	4	-4
Scrg1	protein_coding		5	0	4	-4
Tdo2	protein_coding		5	0	4	-4
Atp13a4	protein_coding		5	0	4	-4
Dynlt5	protein_coding		5	0	4	-4
Odf3b	protein_coding		5	0	4	-4
Slc30a2	protein_coding		5	0	4	-4
Ly6h	protein_coding		5	0	4	-4
Slc17a2	protein_coding		5	0	4	-4
Col10a1	protein_coding		5	0	4	-4
Kcnmb2	protein_coding		5	0	4	-4
Kcng3	protein_coding		5	0	4	-4
Ankrd66	protein_coding		5	0	4	-4
Calca	protein_coding		5	0	4	-4
Dnah6	protein_coding		5	0	4	-4
Trpc4	protein_coding		5	0	4	-4
S100a5	protein_coding		5	0	4	-4
Lrrc31	protein_coding		5	0	4	-4
RGD1562229	protein_coding		5	0	4	-4
Ces5a	protein_coding		5	0	4	-4
Hes5	protein_coding	bHLH	5	0	4	-4
Corin	protein_coding		5	0	4	-4
Enpp6	protein_coding		5	0	4	-4
Rbp2	protein_coding		5	0	4	-4
Kcnc3	protein_coding		5	0	4	-4
Slitrk3	protein_coding		5	0	4	-4
Fbp2	protein_coding		5	0	4	-4
Tigd4	protein_coding		5	0	4	-4
Oprm1	protein_coding		5	0	4	-4
Pnpla1	protein_coding		5	0	4	-4
Pou4f3	protein_coding	Pou	5	0	4	-4
Hsbp1l1	protein_coding		5	0	4	-4
Lamp5	protein_coding		5	0	4	-4
Cyp2a3	protein_coding		5	0	4	-4
Syt16	protein_coding		5	0	4	-4
Hoxb8	protein_coding	Homeobox	5	0	4	-4
Nrsn2	protein_coding		5	0	4	-4
Shank1	protein_coding		5	0	4	-4
Ccdc177	protein_coding		5	0	4	-4
Clca2	protein_coding		5	0	4	-4
Onecut1	protein_coding	CUT	5	0	4	-4
Rassf6	protein_coding		5	0	4	-4
Mgat4c	protein_coding		5	0	4	-4
Oprd1	protein_coding		5	0	4	-4
Slc24a4	protein_coding		5	0	4	-4
Rxfp1	protein_coding		5	0	4	-4
Scrt2	protein_coding	zf-C2H2	5	0	4	-4
Fam163a	protein_coding		5	0	4	-4
Fzd9	protein_coding		5	0	4	-4
Pianp	protein_coding		5	0	4	-4
Acot4	protein_coding		5	0	4	-4
Lmo3	protein_coding		5	0	4	-4
Tuba8	protein_coding		5	0	4	-4
Prdm12	protein_coding	zf-C2H2	5	0	4	-4
LOC120101002	protein_coding		5	0	4	-4
Dsp	protein_coding		5	0	4	-4
Pcdh8	protein_coding		5	0	4	-4
Pik3c2g	protein_coding		5	0	4	-4
C1qtnf4	protein_coding		5	0	4	-4
LOC102552343	protein_coding		5	0	4	-4
Tmem145	protein_coding		5	0	4	-4
Caln1	protein_coding		5	0	4	-4
Rph3a	protein_coding		5	0	4	-4
Scrt1	protein_coding	zf-C2H2	5	0	4	-4
Spef2	protein_coding		5	0	4	-4
Dmrtc1a	protein_coding	Others	5	0	4	-4
Hoxb5	protein_coding	Homeobox	5	0	4	-4
RGD1309651	protein_coding		5	0	4	-4
LOC120097783	protein_coding		5	0	4	-4
Agt	protein_coding		5	0	4	-4
Sec1	protein_coding		5	0	4	-4
Pclo	protein_coding		5	0	4	-4
Fndc7	protein_coding		5	0	4	-4
Cfap57	protein_coding		5	0	4	-4
Bcl11a	protein_coding	zf-C2H2	5	0	4	-4
Lrrc3b	protein_coding		5	0	4	-4
Myadml2	protein_coding		5	0	4	-4
Dnah7	protein_coding		5	0	4	-4
Chrna4	protein_coding		5	0	4	-4
Rhbdl1	protein_coding		5	0	4	-4
Slc45a3	protein_coding		5	0	4	-4
Agbl4	protein_coding		5	0	4	-4
Dlgap2	protein_coding		5	0	4	-4
Gramd2a	protein_coding		5	0	4	-4
Esr1	protein_coding	ESR-like	5	0	4	-4
Stk26	protein_coding		5	0	4	-4
LOC102552823	protein_coding		5	0	4	-4
Hkdc1	protein_coding		5	0	4	-4
Unc5a	protein_coding		5	0	4	-4
Kcnq4	protein_coding		5	0	4	-4
Wwc1	protein_coding		5	0	4	-4
Sdr39u1	protein_coding		5	0	4	-4
Dmrtc1b	protein_coding		5	0	4	-4
Syt15	protein_coding		5	0	4	-4
Cdo1	protein_coding		5	0	4	-4
Gabrg1	protein_coding		5	0	4	-4
Ripk4	protein_coding		5	0	4	-4
Slc34a2	protein_coding		5	0	4	-4
Brinp3	protein_coding		5	0	4	-4
RGD1561444	protein_coding		5	0	4	-4
Mgst3	protein_coding		5	0	4	-4
Nptx2	protein_coding		5	0	4	-4
Slc25a34	protein_coding		5	0	4	-4
Cdk5r2	protein_coding		5	0	4	-4
Rasl10b	protein_coding		5	0	4	-4
Ksr2	protein_coding		5	0	4	-4
Mns1	protein_coding		5	0	4	-4
Ntrk3	protein_coding		5	0	4	-4
LOC100910577	protein_coding	zf-C2H2	5	0	4	-4
Mospd1	protein_coding		5	0	4	-4
Dpf3	protein_coding		5	0	4	-4
Rgs11	protein_coding		5	0	4	-4
Vwa7	protein_coding		5	0	4	-4
Bcl11b	protein_coding	zf-C2H2	5	0	4	-4
Cux2	protein_coding	CUT	5	0	4	-4
Slc36a1	protein_coding		5	0	4	-4
Srgap3	protein_coding		5	0	4	-4
Tll1	protein_coding		5	0	4	-4
LOC102555317	protein_coding		5	0	4	-4
Jag2	protein_coding		5	0	4	-4
Lrrc9	protein_coding		5	0	4	-4
Timp4	protein_coding		5	0	4	-4
Tpd52l1	protein_coding		5	0	4	-4
MAST1	protein_coding		5	0	4	-4
Kcnh5	protein_coding		5	0	4	-4
Rnf207	protein_coding		5	0	4	-4
Lurap1l	protein_coding		5	0	4	-4
St3gal6	protein_coding		5	0	4	-4
Tmem106a	protein_coding		5	0	4	-4
Clybl	protein_coding		5	0	4	-4
Atp8a2	protein_coding		5	0	4	-4
Slc45a1	protein_coding		5	0	4	-4
Cda	protein_coding		5	0	4	-4
Ccdc89	protein_coding		5	0	4	-4
Amz1	protein_coding		5	0	4	-4
Diras2	protein_coding		5	0	4	-4
Adgrb2	protein_coding		5	0	4	-4
Ptpru	protein_coding		5	0	4	-4
RGD1560028	protein_coding		5	0	4	-4
LOC108348293	protein_coding		5	0	4	-4
RGD1302996	protein_coding		5	0	4	-4
Dipk1c	protein_coding		5	0	4	-4
Cpne3	protein_coding		5	0	4	-4
Tmeff1	protein_coding		5	0	4	-4
Scel	protein_coding		5	0	4	-4
Srsf12	protein_coding		5	0	4	-4
Cntnap1	protein_coding		5	0	4	-4
Samd12	protein_coding		5	0	4	-4
Diras1	protein_coding		5	0	4	-4
Dach1	protein_coding	DACH	5	0	4	-4
S100a13	protein_coding		5	0	4	-4
Prdm8	protein_coding	zf-C2H2	5	0	4	-4
Htr2a	protein_coding		5	0	4	-4
Cpeb3	protein_coding		5	0	4	-4
Ankdd1b	protein_coding		5	0	4	-4
Acsbg1	protein_coding		5	0	4	-4
Ndufa10l1	protein_coding		5	0	4	-4
Srrm3	protein_coding		5	0	4	-4
Bmpr1b	protein_coding		5	0	4	-4
Chn2	protein_coding		5	0	4	-4
Phospho1	protein_coding		5	0	4	-4
Abhd1	protein_coding		5	0	4	-4
Cfap20dc	protein_coding		5	0	4	-4
Gabra2	protein_coding		5	0	4	-4
Efna5	protein_coding		5	0	4	-4
Ubxn2a	protein_coding		5	0	4	-4
Trpm8	protein_coding		5	0	4	-4
Sema7a	protein_coding		5	0	4	-4
Map1b	protein_coding		5	0	4	-4
Prss35	protein_coding		5	0	4	-4
Ndufs5	protein_coding		5	0	4	-4
Zfp92	protein_coding		5	0	4	-4
Fam189b	protein_coding		5	0	4	-4
Tango2	protein_coding		5	0	4	-4
Plcb3	protein_coding		5	0	4	-4
Myom2	protein_coding		5	0	4	-4
Diablo	protein_coding		5	0	4	-4
Scn1b	protein_coding		5	0	4	-4
LOC102549059	protein_coding		5	0	4	-4
Ttll11	protein_coding		5	0	4	-4
RGD1564053	protein_coding		5	0	4	-4
Haghl	protein_coding		5	0	4	-4
Rab39a	protein_coding		5	0	4	-4
Tpmt	protein_coding		5	0	4	-4
Rnft2	protein_coding		5	0	4	-4
Pls1	protein_coding		5	0	4	-4
Eps8l2	protein_coding		5	0	4	-4
Daam2	protein_coding		5	0	4	-4
Atp8b3	protein_coding		5	0	4	-4
Slc7a4	protein_coding		5	0	4	-4
Adam23	protein_coding		5	0	4	-4
Syn2	protein_coding		5	0	4	-4
Eml1	protein_coding		5	0	4	-4
Wasf3	protein_coding		5	0	4	-4
Gas2	protein_coding		5	0	4	-4
Cacybp	protein_coding		5	0	4	-4
Fam89a	protein_coding		5	0	4	-4
Ret	protein_coding		5	0	4	-4
Pak3	protein_coding		5	0	4	-4
Cyhr1	protein_coding		5	0	4	-4
RGD1560394	protein_coding		5	0	4	-4
Fam229b	protein_coding		5	0	4	-4
Nr3c2	protein_coding	ESR-like	5	0	4	-4
Map1a	protein_coding		5	0	4	-4
Pde4d	protein_coding		5	0	4	-4
Hivep1	protein_coding	zf-C2H2	5	0	4	-4
Camk1d	protein_coding		5	0	4	-4
Popdc3	protein_coding		5	0	4	-4
Dnm1	protein_coding		5	0	4	-4
Klhl17	protein_coding		5	0	4	-4
Il17d	protein_coding		5	0	4	-4
Zfhx4	protein_coding	Homeobox	5	0	4	-4
Stxbp1	protein_coding		5	0	4	-4
Map3k10	protein_coding		5	0	4	-4
Ehhadh	protein_coding		5	0	4	-4
Rpa1	protein_coding		5	0	4	-4
Gpr137	protein_coding		5	0	4	-4
Unc79	protein_coding		5	0	4	-4
Cacnb4	protein_coding		5	0	4	-4
Acot1	protein_coding		5	0	4	-4
LOC108350175	protein_coding		5	0	4	-4
Dynlt3	protein_coding		5	0	4	-4
Wasf1	protein_coding		5	0	4	-4
Rbp4	protein_coding		5	0	4	-4
St8sia3	protein_coding		5	0	4	-4
Rell2	protein_coding		5	0	4	-4
Adap1	protein_coding		5	0	4	-4
Rbm20	protein_coding		5	0	4	-4
Gys1	protein_coding		5	0	4	-4
Zfp483	protein_coding	zf-C2H2	5	0	4	-4
RGD1308117	protein_coding		5	0	4	-4
Carmil3	protein_coding		5	0	4	-4
Brsk1	protein_coding		5	0	4	-4
Unc5c	protein_coding		5	0	4	-4
Pik3cb	protein_coding		5	0	4	-4
Mcm8	protein_coding		5	0	4	-4
Bex4	protein_coding		5	0	4	-4
Mapk8ip2	protein_coding		5	0	4	-4
Trim36	protein_coding		5	0	4	-4
Slc16a6	protein_coding		5	0	4	-4
Slc13a3	protein_coding		5	0	4	-4
Pak5	protein_coding		5	0	4	-4
Pi4ka	protein_coding		5	0	4	-4
Atp13a2	protein_coding		5	0	4	-4
Dmtn	protein_coding		5	0	4	-4
LOC102550657	protein_coding		5	0	4	-4
Folh1	protein_coding		5	0	4	-4
Ncdn	protein_coding		5	0	4	-4
LOC103690742	protein_coding		5	0	4	-4
Enah	protein_coding		5	0	4	-4
Aurkc	protein_coding		5	0	4	-4
Tlx2	protein_coding	Homeobox	5	0	4	-4
Kcnj12	protein_coding		5	0	4	-4
Fam131c	protein_coding		5	0	4	-4
Cdr2l	protein_coding		5	0	4	-4
Prkag2	protein_coding		5	0	4	-4
Hspa4l	protein_coding		5	0	4	-4
Actl6b	protein_coding		5	0	4	-4
Oprl1	protein_coding		5	0	4	-4
Nipal3	protein_coding		5	0	4	-4
Fbxo44	protein_coding		5	0	4	-4
Cox7b	protein_coding		5	0	4	-4
Ric3	protein_coding		5	0	4	-4
Amigo2	protein_coding		5	0	4	-4
Kcnc4	protein_coding		5	0	4	-4
Hint3	protein_coding		5	0	4	-4
Elmo1	protein_coding		5	0	4	-4
Gchfr	protein_coding		5	0	4	-4
Synj1	protein_coding		5	0	4	-4
Sult4a1	protein_coding		5	0	4	-4
Pitpnm1	protein_coding		5	0	4	-4
Pnkd	protein_coding		5	0	4	-4
Ndufa5	protein_coding		5	0	4	-4
Ywhag	protein_coding		5	0	4	-4
Nedd4l	protein_coding		5	0	4	-4
Cntn1	protein_coding		5	0	4	-4
Vopp1	protein_coding		5	0	4	-4
Slc25a4	protein_coding		5	0	4	-4
Lynx1	protein_coding		5	0	4	-4
Slc25a12	protein_coding		5	0	4	-4
Gsta1	protein_coding		5	0	4	-4
Nacad	protein_coding		5	0	4	-4
Ndufaf5	protein_coding		5	0	4	-4
Tppp3	protein_coding		5	0	4	-4
Aff3	protein_coding	AF-4	5	0	4	-4
Ttbk2	protein_coding		5	0	4	-4
Scrn3	protein_coding		5	0	4	-4
Cend1	protein_coding		5	0	4	-4
Timm10	protein_coding		5	0	4	-4
Ppfia3	protein_coding		5	0	4	-4
Htatip2	protein_coding		5	0	4	-4
Epb41l1	protein_coding		5	0	4	-4
Stip1	protein_coding		5	0	4	-4
Skp1	protein_coding		5	0	4	-4
Slit1	protein_coding		5	0	4	-4
Dync1i2	protein_coding		5	0	4	-4
Ndufaf1	protein_coding		5	0	4	-4
Pdzd4	protein_coding		5	0	4	-4
Lias	protein_coding		5	0	4	-4
Kif5a	protein_coding		5	0	4	-4
Vps41	protein_coding		5	0	4	-4
Tstd3	protein_coding		5	0	4	-4
Ndufaf7	protein_coding		5	0	4	-4
Pitpnc1	protein_coding		5	0	4	-4
Reep5	protein_coding		5	0	4	-4
Carmil2	protein_coding		5	0	4	-4
Ndufb3	protein_coding		5	0	4	-4
Mycbp2	protein_coding		5	0	4	-4
Smyd2	protein_coding		5	0	4	-4
Fkbpl	protein_coding		5	0	4	-4
Usp35	protein_coding		5	0	4	-4
Dgki	protein_coding		5	0	4	-4
Ngfr	protein_coding		5	0	4	-4
Col23a1	protein_coding		5	0	4	-4
Klc1	protein_coding		5	0	4	-4
Sucla2	protein_coding		5	0	4	-4
Calm2	protein_coding		5	0	4	-4
Ndufab1	protein_coding		5	0	4	-4
Xylt2	protein_coding		5	0	4	-4
Dffa	protein_coding		5	0	4	-4
Pex14	protein_coding		5	0	4	-4
Tcea2	protein_coding		5	0	4	-4
Mdga2	protein_coding		5	0	4	-4
Ube2v2	protein_coding		5	0	4	-4
Pyurf	protein_coding		5	0	4	-4
Pcbp3	protein_coding		5	0	4	-4
Mapk8ip3	protein_coding		5	0	4	-4
Elavl2	protein_coding		5	0	4	-4
Dennd10	protein_coding		5	0	4	-4
Frs3	protein_coding		5	0	4	-4
Purg	protein_coding	Others	5	0	4	-4
Sord	protein_coding		5	0	4	-4
Slc25a53	protein_coding		5	0	4	-4
Gstm1	protein_coding		5	0	4	-4
Fkbp3	protein_coding		5	0	4	-4
Serf1	protein_coding		5	0	4	-4
RGD1308147	protein_coding		5	0	4	-4
Mrpl1	protein_coding		5	0	4	-4
Ankrd46	protein_coding		5	0	4	-4
Mapt	protein_coding		5	0	4	-4
Astn1	protein_coding		5	0	4	-4
Mcoln1	protein_coding		5	0	4	-4
Tnk2	protein_coding		5	0	4	-4
Stk32c	protein_coding		5	0	4	-4
RGD1310429	protein_coding		5	0	4	-4
Pfkp	protein_coding		5	0	4	-4
Emc4	protein_coding		5	0	4	-4
Suclg1	protein_coding		5	0	4	-4
Dennd4a	protein_coding		5	0	4	-4
Dnajc28	protein_coding		5	0	4	-4
Gfra2	protein_coding		5	0	4	-4
Tmem230	protein_coding		5	0	4	-4
Dexi	protein_coding		5	0	4	-4
Tubg2	protein_coding		5	0	4	-4
Tubb4b	protein_coding		5	0	4	-4
Osbpl3	protein_coding		5	0	4	-4
Mnat1	protein_coding		5	0	4	-4
Fgf1	protein_coding		5	0	4	-4
Arfgef2	protein_coding		5	0	4	-4
Tomm5	protein_coding		5	0	4	-4
Sacm1l	protein_coding		5	0	4	-4
Phactr1	protein_coding		5	0	4	-4
Phospho2	protein_coding		5	0	4	-4
Kcnn3	protein_coding		5	0	4	-4
Btrc	protein_coding		5	0	4	-4
Osbpl7	protein_coding		5	0	4	-4
Apoo	protein_coding		5	0	4	-4
Ndufb6	protein_coding		5	0	4	-4
Guf1	protein_coding		5	0	4	-4
Gabarapl2	protein_coding		5	0	4	-4
Agl	protein_coding		5	0	4	-4
Tubg1	protein_coding		5	0	4	-4
Aco2	protein_coding		5	0	4	-4
Atp5po	protein_coding		5	0	4	-4
Prkaca	protein_coding		5	0	4	-4
RGD1307100	protein_coding		5	0	4	-4
Apbb3	protein_coding		5	0	4	-4
Ackr1	protein_coding		5	0	4	-4
Ndufb7	protein_coding		5	0	4	-4
Tcaim	protein_coding		5	0	4	-4
LOC100911668	protein_coding	Homeobox	5	0	4	-4
Rabl6	protein_coding		5	0	4	-4
Tanc1	protein_coding		5	0	4	-4
Pde4dip	protein_coding		5	0	4	-4
Ndufa4	protein_coding		5	0	4	-4
Ap2a1	protein_coding		5	0	4	-4
Ndufa8	protein_coding		5	0	4	-4
Rab4a	protein_coding		5	0	4	-4
Dnm1l	protein_coding		5	0	4	-4
Phkg2	protein_coding		5	0	4	-4
Trim23	protein_coding		5	0	4	-4
Smarca2	protein_coding		5	0	4	-4
Flywch1	protein_coding		5	0	4	-4
Dym	protein_coding		5	0	4	-4
Timm29	protein_coding		5	0	4	-4
Scoc	protein_coding		5	0	4	-4
Kctd5	protein_coding		5	0	4	-4
Arhgef9	protein_coding		5	0	4	-4
Zfp954	protein_coding	zf-C2H2	5	0	4	-4
Plpbp	protein_coding		5	0	4	-4
Fam126b	protein_coding		5	0	4	-4
Sdha	protein_coding		5	0	4	-4
Miga2	protein_coding		5	0	4	-4
Atp6v1e1	protein_coding		5	0	4	-4
Usp8	protein_coding		5	0	4	-4
Tsen15	protein_coding		5	0	4	-4
Psmg3	protein_coding		5	0	4	-4
Srp19	protein_coding		5	0	4	-4
Ahsa1	protein_coding		5	0	4	-4
Ttll5	protein_coding		5	0	4	-4
Tmem169	protein_coding		5	0	4	-4
Pmpca	protein_coding		5	0	4	-4
Psd3	protein_coding		5	0	4	-4
Sncg	protein_coding		5	0	4	-4
Hsp90aa1	protein_coding		5	0	4	-4
Gpx4	protein_coding		5	0	4	-4
Klhl11	protein_coding		5	0	4	-4
Fastkd2	protein_coding		5	0	4	-4
NEWGENE_6497122	protein_coding		5	0	4	-4
P4htm	protein_coding		5	0	4	-4
Mtmr9	protein_coding		5	0	4	-4
Ghitm	protein_coding		5	0	4	-4
Elovl5	protein_coding		5	0	4	-4
Dctn3	protein_coding		5	0	4	-4
Acvr1b	protein_coding		5	0	4	-4
Pdhx	protein_coding		5	0	4	-4
Rcbtb1	protein_coding		5	0	4	-4
Spryd7	protein_coding		5	0	4	-4
Atp9a	protein_coding		5	0	4	-4
Pcdha4	protein_coding		5	0	4	-4
Abhd4	protein_coding		5	0	4	-4
Dnaja4	protein_coding		5	0	4	-4
Arl6ip1	protein_coding		5	0	4	-4
Uqcc1	protein_coding		5	0	4	-4
Ighmbp2	protein_coding		5	0	4	-4
Nsun4	protein_coding		5	0	4	-4
Dipk2a	protein_coding		5	0	4	-4
Ap3s2	protein_coding		5	0	4	-4
Cmas	protein_coding		5	0	4	-4
Usp14	protein_coding		5	0	4	-4
Uqcrc2	protein_coding		5	0	4	-4
Nfe2l1	protein_coding	TF_bZIP	5	0	4	-4
Atp5mc3	protein_coding		5	0	4	-4
Tmem63b	protein_coding		5	0	4	-4
G3bp2	protein_coding		5	0	4	-4
Gpr176	protein_coding		5	0	4	-4
Ap3d1	protein_coding		5	0	4	-4
Usp32	protein_coding		5	0	4	-4
Fbxo21	protein_coding		5	0	4	-4
Psmd6	protein_coding		5	0	4	-4
Lgals8	protein_coding		5	0	4	-4
Ndufa9	protein_coding		5	0	4	-4
Vegfa	protein_coding		5	0	4	-4
Cluh	protein_coding		5	0	4	-4
Ciao1	protein_coding		5	0	4	-4
Inpp4b	protein_coding		5	0	4	-4
Ddx1	protein_coding		5	0	4	-4
Bmpr2	protein_coding		5	0	4	-4
Cbr4	protein_coding		5	0	4	-4
Magi1	protein_coding		5	0	4	-4
Slc19a2	protein_coding		5	0	4	-4
Rabep2	protein_coding		5	0	4	-4
Zdhhc17	protein_coding		5	0	4	-4
Syne1	protein_coding		5	0	4	-4
Cep290	protein_coding		5	0	4	-4
Eea1	protein_coding		5	0	4	-4
Mtap	protein_coding		5	0	4	-4
Bloc1s5	protein_coding		5	0	4	-4
Guk1	protein_coding		5	0	4	-4
Opa1	protein_coding		5	0	4	-4
Rtca	protein_coding		5	0	4	-4
Rfesd	protein_coding		5	0	4	-4
Mms19	protein_coding		5	0	4	-4
Akap17b	protein_coding		5	0	4	-4
Mrps10	protein_coding		5	0	4	-4
Yaf2	protein_coding		5	0	4	-4
Ap1b1	protein_coding		5	0	4	-4
Ccp110	protein_coding		5	0	4	-4
Fam13b	protein_coding		5	0	4	-4
Dolpp1	protein_coding		5	0	4	-4
Tmem176b	protein_coding		5	0	4	-4
Mrpl41	protein_coding		5	0	4	-4
Ube2n	protein_coding		5	0	4	-4
Tmem18	protein_coding		5	0	4	-4
Arl4c	protein_coding		5	0	4	-4
Polr3a	protein_coding		5	0	4	-4
Ndufa10	protein_coding		5	0	4	-4
Ube3b	protein_coding		5	0	4	-4
Atmin	protein_coding		5	0	4	-4
Dmac2l	protein_coding		5	0	4	-4
Cert1	protein_coding		5	0	4	-4
Gskip	protein_coding		5	0	4	-4
Myo9a	protein_coding		5	0	4	-4
Usp15	protein_coding		5	0	4	-4
Odr4	protein_coding		5	0	4	-4
Rnf14	protein_coding		5	0	4	-4
Mapk1	protein_coding		5	0	4	-4
Fbxo28	protein_coding		5	0	4	-4
Cyb5d2	protein_coding		5	0	4	-4
Psmd14	protein_coding		5	0	4	-4
Mtch2	protein_coding		5	0	4	-4
Gba2	protein_coding		5	0	4	-4
Dzip3	protein_coding		5	0	4	-4
C2cd5	protein_coding		5	0	4	-4
Vps39	protein_coding		5	0	4	-4
Sod1	protein_coding		5	0	4	-4
Otof	protein_coding		5	0	5	-5
Hapln1	protein_coding		5	0	5	-5
Sst	protein_coding		5	0	5	-5
Htr5b	protein_coding		5	0	5	-5
Sptssb	protein_coding		5	0	5	-5
Myo1a	protein_coding		5	0	5	-5
Cntn6	protein_coding		5	0	5	-5
Cbln4	protein_coding		5	0	5	-5
Cdh3	protein_coding		5	0	5	-5
St6gal2	protein_coding		5	0	5	-5
Abca6	protein_coding		5	0	5	-5
Rgs8	protein_coding		5	0	5	-5
Cst12	protein_coding		5	0	5	-5
Zfp804b	protein_coding		5	0	5	-5
Kcnf1	protein_coding		5	0	5	-5
Prr15l	protein_coding		5	0	5	-5
LOC684792	protein_coding		5	0	5	-5
Ngb	protein_coding		5	0	5	-5
Doc2a	protein_coding		5	0	5	-5
Myh8	protein_coding		5	0	5	-5
Calml4	protein_coding		5	0	5	-5
Dpp10	protein_coding		5	0	5	-5
Gsta3	protein_coding		5	0	5	-5
Rem2	protein_coding		5	0	5	-5
Slc46a2	protein_coding		5	0	5	-5
Mdfic2	protein_coding		5	0	5	-5
Grid2ip	protein_coding		5	0	5	-5
Trmt9b	protein_coding		5	0	5	-5
Hapln4	protein_coding		5	0	5	-5
Pvalb	protein_coding		5	0	5	-5
Calb2	protein_coding		5	0	5	-5
Cdh9	protein_coding		5	0	5	-5
Kcnip4	protein_coding		5	0	5	-5
Lypd1	protein_coding		5	0	5	-5
Itgb6	protein_coding		5	0	5	-5
Esrrb	protein_coding	ESR-like	5	0	5	-5
Casr	protein_coding		5	0	5	-5
Ano3	protein_coding		5	0	5	-5
Kcns1	protein_coding		5	0	5	-5
Klhl14	protein_coding		5	0	5	-5
Grik1	protein_coding		5	0	5	-5
Nmb	protein_coding		5	0	5	-5
Hoxd1	protein_coding	Homeobox	5	0	5	-5
Tmem151b	protein_coding		5	0	5	-5
Plcd4	protein_coding		5	0	5	-5
Cacng5	protein_coding		5	0	5	-5
Slc16a12	protein_coding		5	0	5	-5
Trpm6	protein_coding		5	0	5	-5
Kcnj4	protein_coding		5	0	5	-5
Cntn3	protein_coding		5	0	5	-5
Kcnj5	protein_coding		5	0	5	-5
Lhfpl1	protein_coding		5	0	5	-5
Glb1l2	protein_coding		5	0	5	-5
Skor2	protein_coding		5	0	5	-5
Prlr	protein_coding		5	0	5	-5
Chrna6	protein_coding		5	0	5	-5
Hs6st2	protein_coding		5	0	5	-5
Krt28	protein_coding		5	0	5	-5
Exoc1l	protein_coding		5	0	5	-5
B3gat2	protein_coding		5	0	5	-5
Galnt5	protein_coding		5	0	5	-5
Tafa3	protein_coding		5	0	5	-5
Cntn4	protein_coding		5	0	5	-5
Kcnd2	protein_coding		5	0	5	-5
LOC102553881	protein_coding		5	0	5	-5
Kcnh7	protein_coding		5	0	5	-5
Tmem255a	protein_coding		5	0	5	-5
P2rx6	protein_coding		5	0	5	-5
Arhgap8	protein_coding		5	0	5	-5
Mpped1	protein_coding		5	0	5	-5
Syne4	protein_coding		5	0	5	-5
Cdh12	protein_coding		5	0	5	-5
Ass1	protein_coding		5	0	5	-5
Vsnl1	protein_coding		5	0	5	-5
Ankrd34c	protein_coding		5	0	5	-5
Hrh3	protein_coding		5	0	5	-5
Scg2	protein_coding		5	0	5	-5
Gpr22	protein_coding		5	0	5	-5
Spock3	protein_coding		5	0	5	-5
Lin7b	protein_coding		5	0	5	-5
Kcns3	protein_coding		5	0	5	-5
Rgs4	protein_coding		5	0	5	-5
Cacna1i	protein_coding		5	0	5	-5
Lix1	protein_coding		5	0	5	-5
Sptlc3	protein_coding		5	0	5	-5
Caly	protein_coding		5	0	5	-5
Nyap2	protein_coding		5	0	5	-5
Htr1d	protein_coding		5	0	5	-5
Nrn1	protein_coding		5	0	5	-5
Plpp4	protein_coding		5	0	5	-5
Gjd2	protein_coding		5	0	5	-5
Phf24	protein_coding		5	0	5	-5
Mrgprx3	protein_coding		5	0	5	-5
Amigo3	protein_coding		5	0	5	-5
Car2	protein_coding		5	0	5	-5
Kcna4	protein_coding		5	0	5	-5
Necab1	protein_coding		5	0	5	-5
Rnf112	protein_coding		5	0	5	-5
Patj	protein_coding		5	0	5	-5
Disp3	protein_coding		5	0	5	-5
Nwd2	protein_coding		5	0	5	-5
Cpm	protein_coding		5	0	5	-5
Kcnd3	protein_coding		5	0	5	-5
Piwil2	protein_coding		5	0	5	-5
Mt3	protein_coding		5	0	5	-5
Hydin	protein_coding		5	0	5	-5
Nptx1	protein_coding		5	0	5	-5
Kcnk9	protein_coding		5	0	5	-5
Pla2g4e	protein_coding		5	0	5	-5
Ccdc68	protein_coding		5	0	5	-5
Clec2l	protein_coding		5	0	5	-5
Kcnip2	protein_coding		5	0	5	-5
Gabra1	protein_coding		5	0	5	-5
Kctd4	protein_coding		5	0	5	-5
Lancl3	protein_coding		5	0	5	-5
Hs3st2	protein_coding		5	0	5	-5
Inhbb	protein_coding		5	0	5	-5
Hpca	protein_coding		5	0	5	-5
Ceacam16	protein_coding		5	0	5	-5
Htr2c	protein_coding		5	0	5	-5
Gabrg2	protein_coding		5	0	5	-5
Kcnc1	protein_coding		5	0	5	-5
LOC100362176	protein_coding		5	0	5	-5
Grm4	protein_coding		5	0	5	-5
Ankrd34a	protein_coding		5	0	5	-5
Smad9	protein_coding	MH1	5	0	5	-5
Il31ra	protein_coding		5	0	5	-5
RGD1561442	protein_coding		5	0	5	-5
Cntnap4	protein_coding		5	0	5	-5
Nog	protein_coding		5	0	5	-5
Si	protein_coding		5	0	5	-5
Kirrel3	protein_coding		5	0	5	-5
Dgkg	protein_coding		5	0	5	-5
Kcnip3	protein_coding		5	0	5	-5
Itga11	protein_coding		5	0	5	-5
Pcsk9	protein_coding		5	0	5	-5
Cd55	protein_coding		5	0	5	-5
Galr1	protein_coding		5	0	5	-5
Foxj1	protein_coding		5	0	5	-5
Scn5a	protein_coding		5	0	5	-5
Grem2	protein_coding		5	0	5	-5
Vstm2a	protein_coding		5	0	5	-5
Csmd3	protein_coding		5	0	5	-5
Scn10a	protein_coding		5	0	5	-5
Smim18	protein_coding		5	0	5	-5
Perp	protein_coding		5	0	5	-5
Lingo4	protein_coding		5	0	5	-5
Sorl1	protein_coding		5	0	5	-5
Ppef1	protein_coding		5	0	5	-5
Fabp3	protein_coding		5	0	5	-5
Prmt8	protein_coding		5	0	5	-5
Unc13c	protein_coding		5	0	5	-5
Prkg2	protein_coding		5	0	5	-5
Trappc3l	protein_coding		5	0	5	-5
Rab27b	protein_coding		5	0	5	-5
Ccdc160	protein_coding		5	0	5	-5
Brinp2	protein_coding		5	0	5	-5
Cryga	protein_coding		5	0	5	-5
Nim1k	protein_coding		5	0	5	-5
Cpne5	protein_coding		5	0	5	-5
Klhdc7a	protein_coding		5	0	5	-5
Pwwp3b	protein_coding		5	0	5	-5
Lpar5	protein_coding		5	0	5	-5
Kcnj6	protein_coding		5	0	5	-5
Syt6	protein_coding		5	0	5	-5
Adgrv1	protein_coding		5	0	5	-5
LOC100910996	protein_coding		5	0	5	-5
Fam81a	protein_coding		5	0	5	-5
Kcng2	protein_coding		5	0	5	-5
RGD1307461	protein_coding		5	0	5	-5
Vwc2l	protein_coding		5	0	5	-5
Ranbp3l	protein_coding		5	0	5	-5
Mcf2	protein_coding		5	0	5	-5
Gabra4	protein_coding		5	0	5	-5
Egfem1	protein_coding		5	0	5	-5
Epha6	protein_coding		5	0	5	-5
Slc16a14	protein_coding		5	0	5	-5
Ccdc184	protein_coding		5	0	5	-5
Nrsn1	protein_coding		5	0	5	-5
Dmgdh	protein_coding		5	0	5	-5
Acp3	protein_coding		5	0	5	-5
Greb1l	protein_coding		5	0	5	-5
Slc35f4	protein_coding		5	0	5	-5
Kcnab1	protein_coding		5	0	5	-5
Calcb	protein_coding		5	0	5	-5
Aifm3	protein_coding		5	0	5	-5
Nap1l5	protein_coding		5	0	5	-5
Tmem45b	protein_coding		5	0	5	-5
LOC103692985	protein_coding		5	0	5	-5
Isl2	protein_coding	Homeobox	5	0	5	-5
Kcnv1	protein_coding		5	0	5	-5
Tex15	protein_coding		5	0	5	-5
Tmem150c	protein_coding		5	0	5	-5
Vamp1	protein_coding		5	0	5	-5
Ifitm10	protein_coding		5	0	5	-5
Frmpd4	protein_coding		5	0	5	-5
Fras1	protein_coding		5	0	5	-5
Rcor2	protein_coding	MYB	5	0	5	-5
Rprm	protein_coding		5	0	5	-5
Kcnb2	protein_coding		5	0	5	-5
Syt9	protein_coding		5	0	5	-5
Trpv1	protein_coding		5	0	5	-5
Hapln2	protein_coding		5	0	5	-5
Ly75	protein_coding		5	0	5	-5
Rtn4rl1	protein_coding		5	0	5	-5
Klhl33	protein_coding		5	0	5	-5
Cacng2	protein_coding		5	0	5	-5
Tox2	protein_coding	HMG	5	0	5	-5
Creg2	protein_coding		5	0	5	-5
Ankrd35	protein_coding		5	0	5	-5
Hpse	protein_coding		5	0	5	-5
Cdh7	protein_coding		5	0	5	-5
Dpysl4	protein_coding		5	0	5	-5
Kcnn2	protein_coding		5	0	5	-5
Penk	protein_coding		5	0	5	-5
Rit2	protein_coding		5	0	5	-5
Faim2	protein_coding		5	0	5	-5
Col25a1	protein_coding		5	0	5	-5
Nefl	protein_coding		5	0	5	-5
Frmd7	protein_coding		5	0	5	-5
Rab37	protein_coding		5	0	5	-5
Bcan	protein_coding		5	0	5	-5
Gria2	protein_coding		5	0	5	-5
Slc27a6	protein_coding		5	0	5	-5
Tcerg1l	protein_coding		5	0	5	-5
Kcnh6	protein_coding		5	0	5	-5
Esrrg	protein_coding	ESR-like	5	0	5	-5
LOC103690059	protein_coding		5	0	5	-5
LOC102554819	protein_coding		5	0	5	-5
Arap2	protein_coding		5	0	5	-5
Thsd4	protein_coding		5	0	5	-5
Amer2	protein_coding		5	0	5	-5
Scn1a	protein_coding		5	0	5	-5
Gpc5	protein_coding		5	0	5	-5
St6galnac5	protein_coding		5	0	5	-5
Scml4	protein_coding		5	0	5	-5
Vstm2b	protein_coding		5	0	5	-5
Rarres1	protein_coding		5	0	5	-5
Cd164l2	protein_coding		5	0	5	-5
Frmpd1	protein_coding		5	0	5	-5
Lgi3	protein_coding		5	0	5	-5
Sema5b	protein_coding		5	0	5	-5
Avil	protein_coding		5	0	5	-5
Dlgap3	protein_coding		5	0	5	-5
Tmem132c	protein_coding		5	0	5	-5
Tmem25	protein_coding		5	0	5	-5
Chodl	protein_coding		5	0	5	-5
Chst5	protein_coding		5	0	5	-5
Cadps2	protein_coding		5	0	5	-5
F2rl2	protein_coding		5	0	5	-5
Tspan8	protein_coding		5	0	5	-5
Parm1	protein_coding		5	0	5	-5
Entpd3	protein_coding		5	0	5	-5
Lrguk	protein_coding		5	0	5	-5
Atp2b3	protein_coding		5	0	5	-5
Kcnq5	protein_coding		5	0	5	-5
Macrod2	protein_coding		5	0	5	-5
Kcnc2	protein_coding		5	0	5	-5
Thsd7b	protein_coding		5	0	5	-5
Kctd8	protein_coding		5	0	5	-5
Adgra1	protein_coding		5	0	5	-5
Pla2g3	protein_coding		5	0	5	-5
Hhatl	protein_coding		5	0	5	-5
Dpp6	protein_coding		5	0	5	-5
Rapgef4	protein_coding		5	0	5	-5
Hebp2	protein_coding		5	0	5	-5
Sertm1	protein_coding		5	0	5	-5
Tceal5	protein_coding		5	0	5	-5
Chga	protein_coding		5	0	5	-5
Rbfox3	protein_coding		5	0	5	-5
Plekhd1	protein_coding		5	0	5	-5
Rapgefl1	protein_coding		5	0	5	-5
Paqr5	protein_coding		5	0	5	-5
Minar1	protein_coding		5	0	5	-5
Cpne4	protein_coding		5	0	5	-5
Slc4a11	protein_coding		5	0	5	-5
Phyhipl	protein_coding		5	0	5	-5
Htr7	protein_coding		5	0	5	-5
Dok4	protein_coding		5	0	5	-5
Crabp1	protein_coding		5	0	5	-5
LOC304725	protein_coding		5	0	5	-5
Tmem54	protein_coding		5	0	5	-5
Ntng1	protein_coding		5	0	5	-5
Nrg2	protein_coding		5	0	5	-5
Pla2g7	protein_coding		5	0	5	-5
Ckmt1	protein_coding		5	0	5	-5
Mal2	protein_coding		5	0	5	-5
Smim17	protein_coding		5	0	5	-5
Drgx	protein_coding	Homeobox	5	0	5	-5
Gpr149	protein_coding		5	0	5	-5
Togaram2	protein_coding		5	0	5	-5
Fgf12	protein_coding		5	0	5	-5
Zfp804a	protein_coding		5	0	5	-5
Syt3	protein_coding		5	0	5	-5
Ttll7	protein_coding		5	0	5	-5
Rgs6	protein_coding		5	0	5	-5
Armh4	protein_coding		5	0	5	-5
Fads6	protein_coding		5	0	5	-5
Tac1	protein_coding		5	0	5	-5
Mfsd4a	protein_coding		5	0	5	-5
Pacsin1	protein_coding		5	0	5	-5
Syt12	protein_coding		5	0	5	-5
Abcd2	protein_coding		5	0	5	-5
Robo2	protein_coding		5	0	5	-5
Tmie	protein_coding		5	0	5	-5
Cabp7	protein_coding		5	0	5	-5
Slitrk4	protein_coding		5	0	5	-5
Chrna7	protein_coding		5	0	5	-5
Abcc12	protein_coding		5	0	5	-5
Fgf9	protein_coding		5	0	5	-5
Khk	protein_coding		5	0	5	-5
Tspoap1	protein_coding		5	0	5	-5
Rgs10	protein_coding		5	0	5	-5
Lrrn1	protein_coding		5	0	5	-5
Slc47a2	protein_coding		5	0	5	-5
Acsl6	protein_coding		5	0	5	-5
Pnlip	protein_coding		5	0	5	-5
Gcnt4	protein_coding		5	0	5	-5
Ar	protein_coding	ESR-like	5	0	5	-5
Cyp4f39	protein_coding		5	0	5	-5
Nat8l	protein_coding		5	0	5	-5
Nefm	protein_coding		5	0	5	-5
Scn8a	protein_coding		5	0	5	-5
St8sia1	protein_coding		5	0	5	-5
Scx	protein_coding	bHLH	5	0	5	-5
Tlcd3b	protein_coding		5	0	5	-5
LOC102553298	protein_coding		5	0	5	-5
Amigo1	protein_coding		5	0	5	-5
Nppa	protein_coding		5	0	5	-5
Smpx	protein_coding		5	0	5	-5
Kcnt2	protein_coding		5	0	5	-5
Osbpl10	protein_coding		5	0	5	-5
Lingo2	protein_coding		5	0	5	-5
Cnpy1	protein_coding		5	0	5	-5
Atp1a1	protein_coding		5	0	5	-5
Cnnm1	protein_coding		5	0	5	-5
Zmat4	protein_coding		5	0	5	-5
Adra2c	protein_coding		5	0	5	-5
Ndst4	protein_coding		5	0	5	-5
Ache	protein_coding		5	0	5	-5
Susd4	protein_coding		5	0	5	-5
Islr2	protein_coding		5	0	5	-5
Gstm6	protein_coding		5	0	5	-5
Plppr4	protein_coding		5	0	5	-5
Ak5	protein_coding		5	0	5	-5
Tspyl4	protein_coding		5	0	5	-5
Aldh1b1	protein_coding		5	0	5	-5
LOC100911661	protein_coding		5	0	5	-5
Kndc1	protein_coding		5	0	5	-5
Olfm3	protein_coding		5	0	5	-5
Chrne	protein_coding		5	0	5	-5
Amph	protein_coding		5	0	5	-5
Ptgfr	protein_coding		5	0	5	-5
Flrt1	protein_coding		5	0	5	-5
Tesc	protein_coding		5	0	5	-5
Marchf11	protein_coding		5	0	5	-5
Galnt18	protein_coding		5	0	5	-5
Tpbgl	protein_coding		5	0	5	-5
Mkx	protein_coding	Homeobox	5	0	5	-5
Fgf18	protein_coding		5	0	5	-5
Mst1r	protein_coding		5	0	5	-5
Tyrp1	protein_coding		5	0	5	-5
Stbd1	protein_coding		5	0	5	-5
Lrrc73	protein_coding		5	0	5	-5
Tcf23	protein_coding	bHLH	5	0	5	-5
Tox3	protein_coding	HMG	5	0	5	-5
Tmem108	protein_coding		5	0	5	-5
Zdhhc22	protein_coding		5	0	5	-5
Klrg2	protein_coding		5	0	5	-5
Snap25	protein_coding		5	0	5	-5
Camk2a	protein_coding		5	0	5	-5
Dusp5	protein_coding		5	0	5	-5
Camk4	protein_coding		5	0	5	-5
Ndst3	protein_coding		5	0	5	-5
Ca8	protein_coding		5	0	5	-5
Ppp4r4	protein_coding		5	0	5	-5
Adora1	protein_coding		5	0	5	-5
Cnr1	protein_coding		5	0	5	-5
Adgrg2	protein_coding		5	0	5	-5
Cd24	protein_coding		5	0	5	-5
Arpp21	protein_coding		5	0	5	-5
Galnt14	protein_coding		5	0	5	-5
Ccdc141	protein_coding		5	0	5	-5
Dscam	protein_coding		5	0	5	-5
Sv2b	protein_coding		5	0	5	-5
Trnp1	protein_coding		5	0	5	-5
Vstm2l	protein_coding		5	0	5	-5
Necab3	protein_coding		5	0	5	-5
Slc35f3	protein_coding		5	0	5	-5
Dgkh	protein_coding		5	0	5	-5
Rnf182	protein_coding		5	0	5	-5
P2rx5	protein_coding		5	0	5	-5
Abcc8	protein_coding		5	0	5	-5
Sh3gl2	protein_coding		5	0	5	-5
LOC108353188	protein_coding		5	0	5	-5
Fabp7	protein_coding		5	0	5	-5
Fam189a1	protein_coding		5	0	5	-5
Spry3	protein_coding		5	0	5	-5
Kcna3	protein_coding		5	0	5	-5
Chst9	protein_coding		5	0	5	-5
Chchd10	protein_coding		5	0	5	-5
Hoxb6	protein_coding	Homeobox	5	0	5	-5
Flt3	protein_coding		5	0	5	-5
Sphkap	protein_coding		5	0	5	-5
Sgpp2	protein_coding		5	0	5	-5
Lrrc55	protein_coding		5	0	5	-5
Jph3	protein_coding		5	0	5	-5
Pcp4l1	protein_coding		5	0	5	-5
LOC102553825	protein_coding		5	0	5	-5
Hs6st3	protein_coding		5	0	5	-5
Erich3	protein_coding		5	0	5	-5
Wipf3	protein_coding		5	0	5	-5
Kcna2	protein_coding		5	0	5	-5
Efhc2	protein_coding		5	0	5	-5
Magee2	protein_coding		5	0	5	-5
Grin3a	protein_coding		5	0	5	-5
Trpc3	protein_coding		5	0	5	-5
Car10	protein_coding		5	0	5	-5
Zfp551	protein_coding		5	0	5	-5
Slc24a2	protein_coding		5	0	5	-5
Fndc5	protein_coding		5	0	5	-5
Pctp	protein_coding		5	0	5	-5
Chgb	protein_coding		5	0	5	-5
Bex1	protein_coding		5	0	5	-5
Nefh	protein_coding		5	0	5	-5
Myt1l	protein_coding	zf-C2HC	5	0	5	-5
Clrn1	protein_coding		5	0	5	-5
Ablim2	protein_coding		5	0	5	-5
Krt222	protein_coding		5	0	5	-5
Coro6	protein_coding		5	0	5	-5
Cntnap5c	protein_coding		5	0	5	-5
Mctp2	protein_coding		5	0	5	-5
Lrfn5	protein_coding		5	0	5	-5
Vwa5b2	protein_coding		5	0	5	-5
Atp11a	protein_coding		5	0	5	-5
Lin7a	protein_coding		5	0	5	-5
Ntsr1	protein_coding		5	0	5	-5
Kcnab2	protein_coding		5	0	5	-5
Syndig1l	protein_coding		5	0	5	-5
Slc9a9	protein_coding		5	0	5	-5
Chrm3	protein_coding		5	0	5	-5
Tmem72	protein_coding		5	0	5	-5
Synm	protein_coding		5	0	5	-5
Rab3a	protein_coding		5	0	5	-5
Cxxc4	protein_coding		5	0	5	-5
Wnt7a	protein_coding		5	0	5	-5
Igfbp2	protein_coding		5	0	5	-5
Isl1	protein_coding	Homeobox	5	0	5	-5
Pgf	protein_coding		5	0	5	-5
Nrip2	protein_coding		5	0	5	-5
Extl2	protein_coding		5	0	5	-5
Tmem74	protein_coding		5	0	5	-5
Clic3	protein_coding		5	0	5	-5
Lrrc49	protein_coding		5	0	5	-5
RGD1560784	protein_coding		5	0	5	-5
Dnm3	protein_coding		5	0	5	-5
Epn3	protein_coding		5	0	5	-5
Vstm5	protein_coding		5	0	5	-5
Clip4	protein_coding		5	0	5	-5
Lingo1	protein_coding		5	0	5	-5
Anxa5	protein_coding		5	0	5	-5
Fam43b	protein_coding		5	0	5	-5
Panx2	protein_coding		5	0	5	-5
Ankrd55	protein_coding		5	0	5	-5
Six4	protein_coding	Homeobox	5	0	5	-5
Fxyd7	protein_coding		5	0	5	-5
RGD1306941	protein_coding		5	0	5	-5
Kcnt1	protein_coding		5	0	5	-5
Caskin1	protein_coding		5	0	5	-5
Slco5a1	protein_coding		5	0	5	-5
Cdh18	protein_coding		5	0	5	-5
Fstl1	protein_coding		5	0	5	-5
Nwd1	protein_coding		5	0	5	-5
Dleu7	protein_coding		5	0	5	-5
Cntnap2	protein_coding		5	0	5	-5
Rab3c	protein_coding		5	0	5	-5
Pcdhac1	protein_coding		5	0	5	-5
Pirt	protein_coding		5	0	5	-5
Chp2	protein_coding		5	0	5	-5
Fgf13	protein_coding		5	0	5	-5
Cntnap5a	protein_coding		5	0	5	-5
Glrb	protein_coding		5	0	5	-5
Cdh10	protein_coding		5	0	5	-5
Kcnb1	protein_coding		5	0	5	-5
Unc80	protein_coding		5	0	5	-5
Trhde	protein_coding		5	0	5	-5
Nell1	protein_coding		5	0	5	-5
Slc30a10	protein_coding		5	0	5	-5
Cacna2d3	protein_coding		5	0	5	-5
Map3k5	protein_coding		5	0	5	-5
Ppp1r1c	protein_coding		5	0	5	-5
Gyg1	protein_coding		5	0	5	-5
Asah2	protein_coding		5	0	5	-5
Gna14	protein_coding		5	0	5	-5
Shf	protein_coding		5	0	5	-5
Rims1	protein_coding		5	0	5	-5
Slc12a3	protein_coding		5	0	5	-5
Ldb2	protein_coding		5	0	5	-5
Bves	protein_coding		5	0	5	-5
Pip5kl1	protein_coding		5	0	5	-5
Pank1	protein_coding		5	0	5	-5
Colgalt2	protein_coding		5	0	5	-5
Ppp1r2	protein_coding		5	0	5	-5
Slc8a2	protein_coding		5	0	5	-5
Rtn4rl2	protein_coding		5	0	5	-5
Sorcs3	protein_coding		5	0	5	-5
Sgcz	protein_coding		5	0	5	-5
Mab21l2	protein_coding		5	0	5	-5
LOC501038	protein_coding		5	0	5	-5
Rap1gap2	protein_coding		5	0	5	-5
Trpc5	protein_coding		5	0	5	-5
Trim9	protein_coding		5	0	5	-5
Rtl4	protein_coding		5	0	5	-5
LRRTM1	protein_coding		5	0	5	-5
Luzp2	protein_coding		5	0	5	-5
Gpr162	protein_coding		5	0	5	-5
Adam11	protein_coding		5	0	5	-5
Paqr9	protein_coding		5	0	5	-5
Grm8	protein_coding		5	0	5	-5
Hecw1	protein_coding		5	0	5	-5
Dgkz	protein_coding		5	0	5	-5
Inpp5j	protein_coding		5	0	5	-5
Ust	protein_coding		5	0	5	-5
Rgs7bp	protein_coding		5	0	5	-5
Rnf157	protein_coding		5	0	5	-5
Fstl5	protein_coding		5	0	5	-5
Chst15	protein_coding		5	0	5	-5
LOC100125362	protein_coding		5	0	5	-5
Kcnip1	protein_coding		5	0	5	-5
Pygb	protein_coding		5	0	5	-5
Nrg1	protein_coding		5	0	5	-5
Unc5d	protein_coding		5	0	5	-5
Gabbr2	protein_coding		5	0	5	-5
Dzank1	protein_coding		5	0	5	-5
B3galt1	protein_coding		5	0	5	-5
Prelid2	protein_coding		5	0	5	-5
Zcchc12	protein_coding		5	0	5	-5
Gfod1	protein_coding		5	0	5	-5
Pnma8c	protein_coding		5	0	5	-5
Casz1	protein_coding	Others	5	0	5	-5
B3galt5	protein_coding		5	0	5	-5
Bola3	protein_coding		5	0	5	-5
Slc25a33	protein_coding		5	0	5	-5
Etv1	protein_coding	ETS	5	0	5	-5
Slc9a5	protein_coding		5	0	5	-5
Slc17a7	protein_coding		5	0	5	-5
Ppm1j	protein_coding		5	0	5	-5
Aox4	protein_coding		5	0	5	-5
Pou4f2	protein_coding	Pou	5	0	5	-5
Rgs3	protein_coding		5	0	5	-5
Slc35g2	protein_coding		5	0	5	-5
Ntsr2	protein_coding		5	0	5	-5
Gdpd2	protein_coding		5	0	5	-5
Gabrb2	protein_coding		5	0	5	-5
Egln3	protein_coding		5	0	5	-5
Csdc2	protein_coding	CSD	5	0	5	-5
Ccdc126	protein_coding		5	0	5	-5
Cadps	protein_coding		5	0	5	-5
Rab9b	protein_coding		5	0	5	-5
Adam22	protein_coding		5	0	5	-5
Nhlh2	protein_coding	bHLH	5	0	5	-5
Pth1r	protein_coding		5	0	5	-5
Elovl7	protein_coding		5	0	5	-5
Grk3	protein_coding		5	0	5	-5
LOC108353239	protein_coding		5	0	5	-5
Prkce	protein_coding		5	0	5	-5
Spag1	protein_coding		5	0	5	-5
Tmem14a	protein_coding		5	0	5	-5
Trim37	protein_coding		5	0	5	-5
Lyrm7	protein_coding		5	0	5	-5
Rcan2	protein_coding		5	0	5	-5
Ryr2	protein_coding		5	0	5	-5
Kcnh2	protein_coding		5	0	5	-5
Gls2	protein_coding		5	0	5	-5
Ism2	protein_coding		5	0	5	-5
Rragd	protein_coding		5	0	5	-5
Nrxn3	protein_coding		5	0	5	-5
Omg	protein_coding		5	0	5	-5
Pde4c	protein_coding		5	0	5	-5
Gng4	protein_coding		5	0	5	-5
Tsc22d3	protein_coding	TSC22	5	0	5	-5
Hcn2	protein_coding		5	0	5	-5
Ebf4	protein_coding	COE	5	0	5	-5
Chrm2	protein_coding		5	0	5	-5
Ankrd13d	protein_coding		5	0	5	-5
Ank1	protein_coding		5	0	5	-5
Astn2	protein_coding		5	0	5	-5
Angel1	protein_coding		5	0	5	-5
Apba1	protein_coding		5	0	5	-5
Kcnj3	protein_coding		5	0	5	-5
Ppp1r1a	protein_coding		5	0	5	-5
Ncoa7	protein_coding		5	0	5	-5
Ralgapa2	protein_coding		5	0	5	-5
Tceal3	protein_coding		5	0	5	-5
Ube2ql1	protein_coding		5	0	5	-5
Elapor2	protein_coding		5	0	5	-5
Glt1d1	protein_coding		5	0	5	-5
Pnma8b	protein_coding		5	0	5	-5
Il7r	protein_coding		5	0	5	-5
Mafa	protein_coding	TF_bZIP	5	0	5	-5
Kcnma1	protein_coding		5	0	5	-5
Asic1	protein_coding		5	0	5	-5
Cep126	protein_coding		5	0	5	-5
Eepd1	protein_coding		5	0	5	-5
Ppcs	protein_coding		5	0	5	-5
Akr7a3	protein_coding		5	0	5	-5
Akr1b10	protein_coding		5	0	5	-5
Asphd2	protein_coding		5	0	5	-5
RGD1560398	protein_coding		5	0	5	-5
Scn4a	protein_coding		5	0	5	-5
Mctp1	protein_coding		5	0	5	-5
Entpd4	protein_coding		5	0	5	-5
Trarg1	protein_coding		5	0	5	-5
Lsamp	protein_coding		5	0	5	-5
Zfp365	protein_coding		5	0	5	-5
Piezo2	protein_coding		5	0	5	-5
Rhobtb2	protein_coding		5	0	5	-5
Shox2	protein_coding	Homeobox	5	0	5	-5
Stambpl1	protein_coding		5	0	5	-5
Fbln2	protein_coding		5	0	5	-5
Syt7	protein_coding		5	0	5	-5
Kcna5	protein_coding		5	0	5	-5
Grin1	protein_coding		5	0	5	-5
Syt2	protein_coding		5	0	5	-5
A4galt	protein_coding		5	0	5	-5
RGD1563072	protein_coding		5	0	5	-5
Gstm7	protein_coding		5	0	5	-5
Sgsm1	protein_coding		5	0	5	-5
Herc3	protein_coding		5	0	5	-5
Nkiras1	protein_coding		5	0	5	-5
Rab36	protein_coding		5	0	5	-5
Clcn4	protein_coding		5	0	5	-5
Shisal1	protein_coding		5	0	5	-5
Plcxd2	protein_coding		5	0	5	-5
Ttc21a	protein_coding		5	0	5	-5
Tmem35a	protein_coding		5	0	5	-5
Acyp2	protein_coding		5	0	5	-5
Arhgef4	protein_coding		5	0	5	-5
Slc66a2	protein_coding		5	0	5	-5
Crbn	protein_coding		5	0	5	-5
Klhl1	protein_coding		5	0	5	-5
Dync1i1	protein_coding		5	0	5	-5
Tm6sf1	protein_coding		5	0	5	-5
Pcsk2	protein_coding		5	0	5	-5
Grm7	protein_coding		5	0	5	-5
Abca5	protein_coding		5	0	5	-5
Lhfpl4	protein_coding		5	0	5	-5
Nxpe3	protein_coding		5	0	5	-5
Map3k13	protein_coding		5	0	5	-5
Fcho1	protein_coding		5	0	5	-5
Pcnx2	protein_coding		5	0	5	-5
Gprc5c	protein_coding		5	0	5	-5
Fxyd2	protein_coding		5	0	5	-5
Prune2	protein_coding		5	0	5	-5
Fez1	protein_coding		5	0	5	-5
Tmem132e	protein_coding		5	0	5	-5
Ntm	protein_coding		5	0	5	-5
Large1	protein_coding		5	0	5	-5
Slitrk1	protein_coding		5	0	5	-5
Fmn1	protein_coding		5	0	5	-5
Ptprd	protein_coding		5	0	5	-5
Ttc39b	protein_coding		5	0	5	-5
Lrp3	protein_coding		5	0	5	-5
Epha7	protein_coding		5	0	5	-5
Gpr156	protein_coding		5	0	5	-5
Opcml	protein_coding		5	0	5	-5
Chst2	protein_coding		5	0	5	-5
Rnf208	protein_coding		5	0	5	-5
Impdh1	protein_coding		5	0	5	-5
Dmxl2	protein_coding		5	0	5	-5
Ubash3b	protein_coding		5	0	5	-5
Magee1	protein_coding		5	0	5	-5
Rtn4r	protein_coding		5	0	5	-5
Decr2	protein_coding		5	0	5	-5
Fkbp1b	protein_coding		5	0	5	-5
Asic2	protein_coding		5	0	5	-5
Dlgap1	protein_coding		5	0	5	-5
Ttc9b	protein_coding		5	0	5	-5
Anxa8	protein_coding		5	0	5	-5
Baiap2l1	protein_coding		5	0	5	-5
Tmtc1	protein_coding		5	0	5	-5
Slc25a40	protein_coding		5	0	5	-5
Tmem255b	protein_coding		5	0	5	-5
Aqp11	protein_coding		5	0	5	-5
Slc4a4	protein_coding		5	0	5	-5
Ntrk1	protein_coding		5	0	5	-5
Snhg11	protein_coding		5	0	5	-5
Papln	protein_coding		5	0	5	-5
Dapk1	protein_coding		5	0	5	-5
Fam13a	protein_coding		5	0	5	-5
Kcnd1	protein_coding		5	0	5	-5
Klhdc8b	protein_coding		5	0	5	-5
Mest	protein_coding		5	0	5	-5
Ccdc85a	protein_coding		5	0	5	-5
Dner	protein_coding		5	0	5	-5
Map7d2	protein_coding		5	0	5	-5
Ldoc1	protein_coding		5	0	5	-5
Sh3bgrl2	protein_coding		5	0	5	-5
Mpped2	protein_coding		5	0	5	-5
Tmem178b	protein_coding		5	0	5	-5
Snrpn	protein_coding		5	0	5	-5
Kbtbd3	protein_coding		5	0	5	-5
Gucy1a2	protein_coding		5	0	5	-5
Nsg2	protein_coding		5	0	5	-5
Tnr	protein_coding		5	0	5	-5
Akain1	protein_coding		5	0	5	-5
Them6	protein_coding		5	0	5	-5
Lrrn3	protein_coding		5	0	5	-5
Cadm1	protein_coding		5	0	5	-5
Lrrc24	protein_coding		5	0	5	-5
Fam234b	protein_coding		5	0	5	-5
RGD1307443	protein_coding		5	0	5	-5
Impa2	protein_coding		5	0	5	-5
Atp2b2	protein_coding		5	0	5	-5
Scg5	protein_coding		5	0	5	-5
Nell2	protein_coding		5	0	5	-5
Fam184a	protein_coding		5	0	5	-5
Sptb	protein_coding		5	0	5	-5
Stac	protein_coding		5	0	5	-5
Ppp1r3c	protein_coding		5	0	5	-5
Gpr26	protein_coding		5	0	5	-5
Hdac11	protein_coding		5	0	5	-5
Pomgnt2	protein_coding		5	0	5	-5
Csmd1	protein_coding		5	0	5	-5
Lnx1	protein_coding		5	0	5	-5
Ptprk	protein_coding		5	0	5	-5
Nap1l2	protein_coding		5	0	5	-5
Rbm11	protein_coding		5	0	5	-5
Tenm1	protein_coding		5	0	5	-5
Mdh1	protein_coding		5	0	5	-5
Gdap1	protein_coding		5	0	5	-5
Skida1	protein_coding		5	0	5	-5
Entpd6	protein_coding		5	0	5	-5
Lzts1	protein_coding		5	0	5	-5
Chac1	protein_coding		5	0	5	-5
Mapk10	protein_coding		5	0	5	-5
Spire2	protein_coding		5	0	5	-5
Dock11	protein_coding		5	0	5	-5
Cntn2	protein_coding		5	0	5	-5
Cabp1	protein_coding		5	0	5	-5
Rgs17	protein_coding		5	0	5	-5
Hsph1	protein_coding		5	0	5	-5
Cmpk2	protein_coding		5	0	5	-5
Zdhhc15	protein_coding		5	0	5	-5
Nacc2	protein_coding		5	0	5	-5
B3gnt2	protein_coding		5	0	5	-5
Nap1l3	protein_coding		5	0	5	-5
Cdkl1	protein_coding		5	0	5	-5
Cacna2d2	protein_coding		5	0	5	-5
Amer1	protein_coding		5	0	5	-5
Edil3	protein_coding		5	0	5	-5
LOC108351885	protein_coding		5	0	5	-5
Dtnb	protein_coding		5	0	5	-5
Ppp1r3f	protein_coding		5	0	5	-5
Plcxd3	protein_coding		5	0	5	-5
Sacs	protein_coding		5	0	5	-5
Chrna5	protein_coding		5	0	5	-5
Lgi1	protein_coding		5	0	5	-5
Pcyt1b	protein_coding		5	0	5	-5
Parvb	protein_coding		5	0	5	-5
Slc16a9	protein_coding		5	0	5	-5
Ecrg4	protein_coding		5	0	5	-5
Septin4	protein_coding		5	0	5	-5
Camkk1	protein_coding		5	0	5	-5
Gabra3	protein_coding		5	0	5	-5
Zc2hc1a	protein_coding		5	0	5	-5
Dock3	protein_coding		5	0	5	-5
Mindy3	protein_coding		5	0	5	-5
Serpinb6a	protein_coding		5	0	5	-5
Pitpnm2	protein_coding		5	0	5	-5
Galnt13	protein_coding		5	0	5	-5
Nrxn1	protein_coding		5	0	5	-5
Cds2	protein_coding		5	0	5	-5
Limk1	protein_coding		5	0	5	-5
Cdh15	protein_coding		5	0	5	-5
Lrp11	protein_coding		5	0	5	-5
Fam162a	protein_coding		5	0	5	-5
Zfp385d	protein_coding		5	0	5	-5
Elovl4	protein_coding		5	0	5	-5
Abhd8	protein_coding		5	0	5	-5
LOC108349997	protein_coding		5	0	5	-5
Nrarp	protein_coding		5	0	5	-5
Tmem163	protein_coding		5	0	5	-5
Tmem41a	protein_coding		5	0	5	-5
Atcay	protein_coding		5	0	5	-5
Osbp2	protein_coding		5	0	5	-5
Oxr1	protein_coding		5	0	5	-5
Snapc5	protein_coding		5	0	5	-5
Nsf	protein_coding		5	0	5	-5
Iscu	protein_coding		5	0	5	-5
Ica1	protein_coding		5	0	5	-5
Slc15a2	protein_coding		5	0	5	-5
Tmem30b	protein_coding		5	0	5	-5
Prkca	protein_coding		5	0	5	-5
Miga1	protein_coding		5	0	5	-5
Sbk1	protein_coding		5	0	5	-5
Gprin3	protein_coding		5	0	5	-5
Steap3	protein_coding		5	0	5	-5
Rasgrp1	protein_coding		5	0	5	-5
Depdc5	protein_coding		5	0	5	-5
Pcdh9	protein_coding		5	0	5	-5
Prkg1	protein_coding		5	0	5	-5
Tbc1d30	protein_coding		5	0	5	-5
Map7	protein_coding		5	0	5	-5
Ccdc32	protein_coding		5	0	5	-5
Abcb9	protein_coding		5	0	5	-5
Reps2	protein_coding		5	0	5	-5
Mtmr7	protein_coding		5	0	5	-5
Pex5l	protein_coding		5	0	5	-5
Eif5a2	protein_coding		5	0	5	-5
Jakmip3	protein_coding		5	0	5	-5
Scn9a	protein_coding		5	0	5	-5
Nckipsd	protein_coding		5	0	5	-5
Nebl	protein_coding		5	0	5	-5
Kifc2	protein_coding		5	0	5	-5
RGD1561897	protein_coding		5	0	5	-5
RGD1304884	protein_coding		5	0	5	-5
Otud7a	protein_coding		5	0	5	-5
Tspan7	protein_coding		5	0	5	-5
Slc6a17	protein_coding		5	0	5	-5
RragB	protein_coding		5	0	5	-5
Zfr2	protein_coding		5	0	5	-5
Dgkb	protein_coding		5	0	5	-5
Fkbp4	protein_coding		5	0	5	-5
Cdkl2	protein_coding		5	0	5	-5
Syt1	protein_coding		5	0	5	-5
Mfsd6	protein_coding		5	0	5	-5
Gnao1	protein_coding		5	0	5	-5
Lrrc4c	protein_coding		5	0	5	-5
Mcu	protein_coding		5	0	5	-5
Jakmip1	protein_coding		5	0	5	-5
Hey2	protein_coding	bHLH	5	0	5	-5
Grid1	protein_coding		5	0	5	-5
Sv2c	protein_coding		5	0	5	-5
Gnal	protein_coding		5	0	5	-5
Med12l	protein_coding		5	0	5	-5
Ccdc171	protein_coding		5	0	5	-5
Arhgap44	protein_coding		5	0	5	-5
Mycbpap	protein_coding		5	0	5	-5
Pard6a	protein_coding		5	0	5	-5
Elavl4	protein_coding		5	0	5	-5
Cdh4	protein_coding		5	0	5	-5
Slc24a3	protein_coding		5	0	5	-5
Fry	protein_coding		5	0	5	-5
Ppm1h	protein_coding		5	0	5	-5
Ddx25	protein_coding		5	0	5	-5
Ndrg4	protein_coding		5	0	5	-5
Gmpr	protein_coding		5	0	5	-5
Ap3b2	protein_coding		5	0	5	-5
Ccdc28a	protein_coding		5	0	5	-5
Slc25a25	protein_coding		5	0	5	-5
Slc27a3	protein_coding		5	0	5	-5
Iqcb1	protein_coding		5	0	5	-5
Dpyd	protein_coding		5	0	5	-5
Zbtb18	protein_coding	ZBTB	5	0	5	-5
LOC108351956	protein_coding		5	0	5	-5
Pcdh7	protein_coding		5	0	5	-5
Aox1	protein_coding		5	0	5	-5
Slc8a3	protein_coding		5	0	5	-5
Jakmip2	protein_coding		5	0	5	-5
Usp31	protein_coding		5	0	5	-5
Pdgfd	protein_coding		5	0	5	-5
Fundc2	protein_coding		5	0	5	-5
Slc45a4	protein_coding		5	0	5	-5
Tdrp	protein_coding		5	0	5	-5
LOC100911432	protein_coding		5	0	5	-5
Tex9	protein_coding		5	0	5	-5
Neto2	protein_coding		5	0	5	-5
Ldhb	protein_coding		5	0	5	-5
Map2k4	protein_coding		5	0	5	-5
Vav2	protein_coding		5	0	5	-5
Got1	protein_coding		5	0	5	-5
Rims3	protein_coding		5	0	5	-5
Fbxo9	protein_coding		5	0	5	-5
Fat3	protein_coding		5	0	5	-5
Kcnk4	protein_coding		5	0	5	-5
Stum	protein_coding		5	0	5	-5
Ogfod1	protein_coding		5	0	5	-5
Pfkm	protein_coding		5	0	5	-5
Scn4b	protein_coding		5	0	5	-5
Ap1s2	protein_coding		5	0	5	-5
Alkbh3	protein_coding		5	0	5	-5
Bnip3	protein_coding		5	0	5	-5
Ctnnd2	protein_coding		5	0	5	-5
Zfp827	protein_coding	zf-C2H2	5	0	5	-5
Rbms3	protein_coding		5	0	5	-5
Henmt1	protein_coding		5	0	5	-5
Elovl2	protein_coding		5	0	5	-5
Cptp	protein_coding		5	0	5	-5
Atr	protein_coding		5	0	5	-5
Camk2g	protein_coding		5	0	5	-5
Ttc39a	protein_coding		5	0	5	-5
Strbp	protein_coding		5	0	5	-5
Bend6	protein_coding		5	0	5	-5
Vat1l	protein_coding		5	0	5	-5
Dnajc15	protein_coding		5	0	5	-5
Fgfbp3	protein_coding		5	0	5	-5
RGD1561327	protein_coding		5	0	5	-5
Adk	protein_coding		5	0	5	-5
Dnajc27	protein_coding		5	0	5	-5
Sema3f	protein_coding		5	0	5	-5
Stau2	protein_coding		5	0	5	-5
Fam217b	protein_coding		5	0	5	-5
Ralyl	protein_coding		5	0	5	-5
Mtmr6	protein_coding		5	0	5	-5
Epb41l3	protein_coding		5	0	5	-5
Gpld1	protein_coding		5	0	5	-5
Tmem184c	protein_coding		5	0	5	-5
Rita1	protein_coding		5	0	5	-5
Syp	protein_coding		5	0	5	-5
Tfrc	protein_coding		5	0	5	-5
Ankrd29	protein_coding		5	0	5	-5
Ttl	protein_coding		5	0	5	-5
Pgap4	protein_coding		5	0	5	-5
Tmem229b	protein_coding		5	0	5	-5
Ola1	protein_coding		5	0	5	-5
Tmem47	protein_coding		5	0	5	-5
Pir	protein_coding		5	0	5	-5
[truncated: 271 more rows]

## Sheet: ScNI-up(mouse)
Ensemble ID	gene_type	gene_name	TF family	total compared groups	up-regulated groups	down-regulated groups	score
ENSMUSG00000021765	protein_coding	Fst		20	20	0	20
ENSMUSG00000033060	protein_coding	Lmo7		20	20	0	20
ENSMUSG00000031574	protein_coding	Star		20	20	0	20
ENSMUSG00000026628	protein_coding	Atf3	TF_bZIP	20	20	0	20
ENSMUSG00000027611	protein_coding	Procr		20	20	0	20
ENSMUSG00000019647	protein_coding	Sema6a		20	20	0	20
ENSMUSG00000038059	protein_coding	Smim3		20	20	0	20
ENSMUSG00000073680	protein_coding	Tmem88b		20	20	0	20
ENSMUSG00000014599	protein_coding	Csf1		20	20	0	20
ENSMUSG00000051379	protein_coding	Flrt3		20	20	0	20
ENSMUSG00000025473	protein_coding	Adam8		20	20	0	20
ENSMUSG00000056749	protein_coding	Nfil3	TF_bZIP	20	20	0	20
ENSMUSG00000026836	protein_coding	Acvr1		20	20	0	20
ENSMUSG00000046223	protein_coding	Plaur		20	20	0	20
ENSMUSG00000036390	protein_coding	Gadd45a		20	20	0	20
ENSMUSG00000063632	protein_coding	Sox11	HMG	20	20	0	20
ENSMUSG00000023905	protein_coding	Tnfrsf12a		20	20	0	20
ENSMUSG00000039328	protein_coding	Rnf122		20	20	0	20
ENSMUSG00000052684	protein_coding	Jun	TF_bZIP	20	20	0	20
ENSMUSG00000042816	protein_coding	Gpr151		20	19	0	19
ENSMUSG00000001473	protein_coding	Tubb6		20	19	0	19
ENSMUSG00000022044	protein_coding	Stmn4		20	19	0	19
ENSMUSG00000055723	protein_coding	Rras2		20	19	0	19
ENSMUSG00000050164	protein_coding	Mchr1		20	19	0	19
ENSMUSG00000025348	protein_coding	Itga7		20	19	0	19
ENSMUSG00000044734	protein_coding	Serpinb1a		20	19	0	19
ENSMUSG00000020205	protein_coding	Phlda1		20	19	0	19
ENSMUSG00000079442	protein_coding	St6galnac4		20	19	0	19
ENSMUSG00000028226	protein_coding	Mmp16		20	19	0	19
ENSMUSG00000024143	protein_coding	Rhoq		20	19	0	19
ENSMUSG00000030272	protein_coding	Camk1		20	19	0	19
ENSMUSG00000033902	protein_coding	Mapkbp1		20	19	0	19
ENSMUSG00000021453	protein_coding	Gadd45g		20	19	0	19
ENSMUSG00000032802	protein_coding	Srxn1		20	19	0	19
ENSMUSG00000020427	protein_coding	Igfbp3		20	19	0	19
ENSMUSG00000044667	protein_coding	Plppr4		20	19	0	19
ENSMUSG00000025089	protein_coding	Gfra1		20	19	0	19
ENSMUSG00000025612	protein_coding	Bach1	TF_bZIP	20	19	0	19
ENSMUSG00000035673	protein_coding	Sbno2		20	19	0	19
ENSMUSG00000037568	protein_coding	Vash2		20	19	0	19
ENSMUSG00000030095	protein_coding	Tmem43		20	19	0	19
ENSMUSG00000046688	protein_coding	Tifa		20	19	0	19
ENSMUSG00000030102	protein_coding	Itpr1		20	19	0	19
ENSMUSG00000050359	protein_coding	Sprr1a		20	18	0	18
ENSMUSG00000031074	protein_coding	Fgf3		20	18	0	18
ENSMUSG00000029819	protein_coding	Npy		20	18	0	18
ENSMUSG00000020838	protein_coding	Slc6a4		20	18	0	18
ENSMUSG00000030898	protein_coding	Cckbr		20	18	0	18
ENSMUSG00000037411	protein_coding	Serpine1		20	18	0	18
ENSMUSG00000058153	protein_coding	Sez6l		20	18	0	18
ENSMUSG00000050747	protein_coding	Trim15		20	18	0	18
ENSMUSG00000069793	protein_coding	Slfn9		20	18	0	18
ENSMUSG00000024256	protein_coding	Adcyap1		20	18	0	18
ENSMUSG00000011008	protein_coding	Mcoln2		20	18	0	18
ENSMUSG00000024521	protein_coding	Pmaip1		20	18	0	18
ENSMUSG00000023067	protein_coding	Cdkn1a		20	18	0	18
ENSMUSG00000028713	protein_coding	Cyp4b1		20	18	0	18
ENSMUSG00000030677	protein_coding	Kif22		20	18	0	18
ENSMUSG00000029135	protein_coding	Fosl2	TF_bZIP	20	18	0	18
ENSMUSG00000031628	protein_coding	Casp3		20	18	0	18
ENSMUSG00000054855	protein_coding	Rnd1		20	18	0	18
ENSMUSG00000002459	protein_coding	Rgs20		20	18	0	18
ENSMUSG00000024691	protein_coding	Fam111a		20	18	0	18
ENSMUSG00000037428	protein_coding	Vgf		20	18	0	18
ENSMUSG00000015243	protein_coding	Abca1		20	18	0	18
ENSMUSG00000063889	protein_coding	Crem	TF_bZIP	20	18	0	18
ENSMUSG00000000078	protein_coding	Klf6	zf-C2H2	20	18	0	18
ENSMUSG00000000278	protein_coding	Scpep1		20	18	0	18
ENSMUSG00000026072	protein_coding	Il1r1		20	18	0	18
ENSMUSG00000027495	protein_coding	Fam210b		20	18	0	18
ENSMUSG00000029552	protein_coding	Tes		20	18	0	18
ENSMUSG00000019890	protein_coding	Nts		20	17	0	17
ENSMUSG00000024907	protein_coding	Gal		20	17	0	17
ENSMUSG00000024883	protein_coding	Rin1		20	17	0	17
ENSMUSG00000037705	protein_coding	Tecta		20	17	0	17
ENSMUSG00000034783	protein_coding	Cd207		20	17	0	17
ENSMUSG00000039364	protein_coding	Sectm1b		20	17	0	17
ENSMUSG00000026100	protein_coding	Mstn		20	17	0	17
ENSMUSG00000001131	protein_coding	Timp1		20	17	0	17
ENSMUSG00000020932	protein_coding	Gfap		20	17	0	17
ENSMUSG00000028494	protein_coding	Plin2		20	17	0	17
ENSMUSG00000078532	protein_coding	Nkain1		20	17	0	17
ENSMUSG00000024376	protein_coding	Epb41l4a		20	17	0	17
ENSMUSG00000021125	protein_coding	Arg2		20	17	0	17
ENSMUSG00000024664	protein_coding	Fads3		20	17	0	17
ENSMUSG00000038894	protein_coding	Irs2		20	17	0	17
ENSMUSG00000046731	protein_coding	Kctd11		20	17	0	17
ENSMUSG00000011179	protein_coding	Odc1		20	17	0	17
ENSMUSG00000037447	protein_coding	Arid5a	ARID	20	17	0	17
ENSMUSG00000030748	protein_coding	Il4ra		20	17	0	17
ENSMUSG00000021140	protein_coding	Pcnx		20	17	0	17
ENSMUSG00000039232	protein_coding	Stx11		20	17	0	17
ENSMUSG00000030917	protein_coding	Tmem159		20	17	0	17
ENSMUSG00000038591	protein_coding	Colec10		20	16	0	16
ENSMUSG00000026247	protein_coding	Ecel1		20	16	0	16
ENSMUSG00000000416	protein_coding	Cttnbp2		20	16	0	16
ENSMUSG00000024066	protein_coding	Xdh		20	16	0	16
ENSMUSG00000035373	protein_coding	Ccl7		20	16	0	16
ENSMUSG00000029762	protein_coding	Akr1b8		20	16	0	16
ENSMUSG00000044017	protein_coding	Adgrd1		20	16	0	16
ENSMUSG00000020592	protein_coding	Sdc1		20	16	0	16
ENSMUSG00000027313	protein_coding	Chac1		20	16	0	16
ENSMUSG00000038943	protein_coding	Prc1		20	16	0	16
ENSMUSG00000037280	protein_coding	Galnt6		20	16	0	16
ENSMUSG00000040511	protein_coding	Pvr		20	16	0	16
ENSMUSG00000035594	protein_coding	Chrna5		20	16	0	16
ENSMUSG00000017057	protein_coding	Il13ra1		20	16	0	16
ENSMUSG00000004951	protein_coding	Hspb1		20	16	0	16
ENSMUSG00000003752	protein_coding	Itpkc		20	16	0	16
ENSMUSG00000030077	protein_coding	Chl1		20	16	0	16
ENSMUSG00000022893	protein_coding	Adamts1		20	16	0	16
ENSMUSG00000027692	protein_coding	Tnik		20	16	0	16
ENSMUSG00000002233	protein_coding	Rhoc		20	16	0	16
ENSMUSG00000052921	protein_coding	Arhgef15		20	16	0	16
ENSMUSG00000028896	protein_coding	Rcc1		20	16	0	16
ENSMUSG00000029651	protein_coding	Mtus2		20	16	0	16
ENSMUSG00000040118	protein_coding	Cacna2d1		20	16	0	16
ENSMUSG00000027997	protein_coding	Casp6		20	16	0	16
ENSMUSG00000030223	protein_coding	Ptpro		20	16	0	16
ENSMUSG00000026675	protein_coding	Hsd17b7		20	16	0	16
ENSMUSG00000019876	protein_coding	Pkib		20	16	0	16
ENSMUSG00000042688	protein_coding	Mapk6		20	16	0	16
ENSMUSG00000038650	protein_coding	Rnh1		20	16	0	16
ENSMUSG00000046854	protein_coding	Pip5kl1		20	16	0	16
ENSMUSG00000026558	protein_coding	Uck2		20	16	0	16
ENSMUSG00000048764	protein_coding	Tmprss11f		20	15	0	15
ENSMUSG00000026834	protein_coding	Acvr1c		20	15	0	15
ENSMUSG00000079227	protein_coding	Ccr5		20	15	0	15
ENSMUSG00000047407	protein_coding	Tgif1	Homeobox	20	15	0	15
ENSMUSG00000024087	protein_coding	Cyp1b1		20	15	0	15
ENSMUSG00000028599	protein_coding	Tnfrsf1b		20	15	0	15
ENSMUSG00000047261	protein_coding	Gap43		20	15	0	15
ENSMUSG00000050271	protein_coding	Prag1		20	15	0	15
ENSMUSG00000005124	protein_coding	Ccn4		20	15	0	15
ENSMUSG00000020773	protein_coding	Trim47		20	15	0	15
ENSMUSG00000022272	protein_coding	Myo10		20	15	0	15
ENSMUSG00000039910	protein_coding	Cited2		20	15	0	15
ENSMUSG00000027907	protein_coding	S100a11		20	15	0	15
ENSMUSG00000044934	protein_coding	Zfp367	zf-C2H2	20	15	0	15
ENSMUSG00000025648	protein_coding	Pfkfb4		20	15	0	15
ENSMUSG00000050335	protein_coding	Lgals3		20	15	0	15
ENSMUSG00000001542	protein_coding	Ell2		20	15	0	15
ENSMUSG00000027800	protein_coding	Tm4sf1		20	15	0	15
ENSMUSG00000032515	protein_coding	Csrnp1	CSRNP_N	20	15	0	15
ENSMUSG00000053113	protein_coding	Socs3		20	15	0	15
ENSMUSG00000021876	protein_coding	Rnase4		20	15	0	15
ENSMUSG00000048490	protein_coding	Nrip1		20	15	0	15
ENSMUSG00000021996	protein_coding	Esd		20	15	0	15
ENSMUSG00000040322	protein_coding	Slc25a24		20	15	0	15
ENSMUSG00000058057	protein_coding	Mettl7a3		20	15	0	15
ENSMUSG00000055078	protein_coding	Gabra5		20	15	0	15
ENSMUSG00000031681	protein_coding	Smad1	MH1	20	15	0	15
ENSMUSG00000029209	protein_coding	Gnpda2		20	15	0	15
ENSMUSG00000021843	protein_coding	Ktn1		20	15	0	15
ENSMUSG00000024770	protein_coding	Lipn		20	14	0	14
ENSMUSG00000031635	protein_coding	Anxa10		20	14	0	14
ENSMUSG00000069355	protein_coding	Gm5152		20	14	0	14
ENSMUSG00000028602	protein_coding	Tnfrsf8		20	14	0	14
ENSMUSG00000038676	protein_coding	Ucn		20	14	0	14
ENSMUSG00000076434	protein_coding	Wfdc3		20	14	0	14
ENSMUSG00000024803	protein_coding	Ankrd1		20	14	0	14
ENSMUSG00000024517	protein_coding	Grp		20	14	0	14
ENSMUSG00000068699	protein_coding	Flnc		20	14	0	14
ENSMUSG00000023387	protein_coding	Kcnk16		20	15	1	14
ENSMUSG00000050558	protein_coding	Prokr2		20	14	0	14
ENSMUSG00000095493	protein_coding	A630023A22Rik		20	14	0	14
ENSMUSG00000059645	protein_coding	Gm7361		20	14	0	14
ENSMUSG00000038523	protein_coding	1700003F12Rik		20	14	0	14
ENSMUSG00000024987	protein_coding	Cyp26a1		20	14	0	14
ENSMUSG00000028255	protein_coding	Clca1		20	14	0	14
ENSMUSG00000050721	protein_coding	Plekho2		20	14	0	14
ENSMUSG00000038331	protein_coding	Satb2	CUT	20	14	0	14
ENSMUSG00000015852	protein_coding	Fcrls		20	14	0	14
ENSMUSG00000010660	protein_coding	Plcd1		20	14	0	14
ENSMUSG00000033316	protein_coding	Galnt9		20	14	0	14
ENSMUSG00000021411	protein_coding	Pxdc1		20	14	0	14
ENSMUSG00000044626	protein_coding	Liph		20	14	0	14
ENSMUSG00000027978	protein_coding	Prss12		20	14	0	14
ENSMUSG00000019866	protein_coding	Crybg1		20	14	0	14
ENSMUSG00000052942	protein_coding	Glis3	zf-C2H2	20	14	0	14
ENSMUSG00000040312	protein_coding	Cchcr1		20	14	0	14
ENSMUSG00000022895	protein_coding	Ets2	ETS	20	14	0	14
ENSMUSG00000073805	protein_coding	Insyn2a		20	14	0	14
ENSMUSG00000025746	protein_coding	Il6		20	14	0	14
ENSMUSG00000033350	protein_coding	Chst2		20	14	0	14
ENSMUSG00000024679	protein_coding	Ms4a6d		20	14	0	14
ENSMUSG00000034107	protein_coding	Ano7		20	14	0	14
ENSMUSG00000015652	protein_coding	Steap1		20	14	0	14
ENSMUSG00000023032	protein_coding	Slc4a8		20	14	0	14
ENSMUSG00000026656	protein_coding	Fcgr2b		20	14	0	14
ENSMUSG00000055994	protein_coding	Nod2		20	14	0	14
ENSMUSG00000001627	protein_coding	Ifrd1		20	14	0	14
ENSMUSG00000030650	protein_coding	Tmc5		20	14	0	14
ENSMUSG00000020737	protein_coding	Jpt1		20	14	0	14
ENSMUSG00000030854	protein_coding	Ptpn5		20	14	0	14
ENSMUSG00000063919	protein_coding	Srrm4		20	14	0	14
ENSMUSG00000021565	protein_coding	Slc6a19		20	14	0	14
ENSMUSG00000025351	protein_coding	Cd63		20	14	0	14
ENSMUSG00000024891	protein_coding	Slc29a2		20	14	0	14
ENSMUSG00000024349	protein_coding	Sting1		20	14	0	14
ENSMUSG00000036002	protein_coding	Fam214b		20	14	0	14
ENSMUSG00000021070	protein_coding	Bdkrb2		20	14	0	14
ENSMUSG00000004347	protein_coding	Pde1c		20	14	0	14
ENSMUSG00000033983	protein_coding	Coil		20	14	0	14
ENSMUSG00000034300	protein_coding	Fam53c		20	14	0	14
ENSMUSG00000032641	protein_coding	Gpr19		20	14	0	14
ENSMUSG00000024737	protein_coding	Slc15a3		20	13	0	13
ENSMUSG00000027556	protein_coding	Car1		20	13	0	13
ENSMUSG00000043020	protein_coding	Dnai3		20	13	0	13
ENSMUSG00000038151	protein_coding	Prdm1	zf-C2H2	20	13	0	13
ENSMUSG00000052336	protein_coding	Cx3cr1		20	13	0	13
ENSMUSG00000006546	protein_coding	Cryba2		20	13	0	13
ENSMUSG00000009596	protein_coding	Taf7l		20	13	0	13
ENSMUSG00000073489	protein_coding	Ifi204		20	13	0	13
ENSMUSG00000027559	protein_coding	Car3		20	13	0	13
ENSMUSG00000004105	protein_coding	Angptl2		20	13	0	13
ENSMUSG00000035352	protein_coding	Ccl12		20	13	0	13
ENSMUSG00000029491	protein_coding	Pde6b		20	13	0	13
ENSMUSG00000035498	protein_coding	Cdcp1		20	13	0	13
ENSMUSG00000034205	protein_coding	Loxl2		20	13	0	13
ENSMUSG00000022494	protein_coding	Shisa9		20	13	0	13
ENSMUSG00000002897	protein_coding	Il17ra		20	13	0	13
ENSMUSG00000048779	protein_coding	P2ry6		20	13	0	13
ENSMUSG00000035274	protein_coding	Tpbg		20	13	0	13
ENSMUSG00000056708	protein_coding	Ier5		20	13	0	13
ENSMUSG00000025608	protein_coding	Podxl		20	13	0	13
ENSMUSG00000091345	protein_coding	Col6a5		20	13	0	13
ENSMUSG00000022148	protein_coding	Fyb		20	13	0	13
ENSMUSG00000004043	protein_coding	Stat5a	STAT	20	13	0	13
ENSMUSG00000106350	protein_coding	Kif19b		20	13	0	13
ENSMUSG00000035385	protein_coding	Ccl2		20	13	0	13
ENSMUSG00000024621	protein_coding	Csf1r		20	13	0	13
ENSMUSG00000025044	protein_coding	Msr1		20	13	0	13
ENSMUSG00000029919	protein_coding	Hpgds		20	13	0	13
ENSMUSG00000043895	protein_coding	S1pr2		20	13	0	13
ENSMUSG00000000567	protein_coding	Sox9	HMG	20	13	0	13
ENSMUSG00000022096	protein_coding	Hr		20	13	0	13
ENSMUSG00000034832	protein_coding	Tet3		20	13	0	13
ENSMUSG00000028003	protein_coding	Lrat		20	13	0	13
ENSMUSG00000028100	protein_coding	Nudt17		20	13	0	13
ENSMUSG00000027035	protein_coding	Cers6		20	13	0	13
ENSMUSG00000021708	protein_coding	Rasgrf2		20	13	0	13
ENSMUSG00000028645	protein_coding	Slc2a1		20	13	0	13
ENSMUSG00000032578	protein_coding	Cish		20	13	0	13
ENSMUSG00000029641	protein_coding	Rasl11a		20	13	0	13
ENSMUSG00000026796	protein_coding	Niban2		20	13	0	13
ENSMUSG00000050022	protein_coding	Amz1		20	13	0	13
ENSMUSG00000015745	protein_coding	Plekho1		20	13	0	13
ENSMUSG00000022948	protein_coding	Setd4		20	13	0	13
ENSMUSG00000029084	protein_coding	Cd38		20	13	0	13
ENSMUSG00000037060	protein_coding	Cavin3		20	13	0	13
ENSMUSG00000061950	protein_coding	Ppp4r1		20	13	0	13
ENSMUSG00000027583	protein_coding	Zbtb46	ZBTB	20	13	0	13
ENSMUSG00000041594	protein_coding	Tmtc4		20	13	0	13
ENSMUSG00000045136	protein_coding	Tubb2b		20	13	0	13
ENSMUSG00000028793	protein_coding	Rnf19b		20	13	0	13
ENSMUSG00000012428	protein_coding	Steap4		20	13	0	13
ENSMUSG00000029201	protein_coding	Ugdh		20	13	0	13
ENSMUSG00000109901	protein_coding	Chmp1b		20	13	0	13
ENSMUSG00000073494	protein_coding	Sh2d1b2		20	12	0	12
ENSMUSG00000051985	protein_coding	Igfn1		20	12	0	12
ENSMUSG00000049796	protein_coding	Crh		20	13	1	12
ENSMUSG00000024659	protein_coding	Anxa1		20	12	0	12
ENSMUSG00000029378	protein_coding	Areg		20	12	0	12
ENSMUSG00000009185	protein_coding	Ccl8		20	12	0	12
ENSMUSG00000039899	protein_coding	Fgl2		20	12	0	12
ENSMUSG00000020798	protein_coding	Spns3		20	12	0	12
ENSMUSG00000026639	protein_coding	Lamb3		20	12	0	12
ENSMUSG00000027261	protein_coding	Hao1		20	12	0	12
ENSMUSG00000038642	protein_coding	Ctss		20	12	0	12
ENSMUSG00000015947	protein_coding	Fcgr1		20	12	0	12
ENSMUSG00000063060	protein_coding	Sox7	HMG	20	12	0	12
ENSMUSG00000029581	protein_coding	Fscn1		20	12	0	12
ENSMUSG00000025150	protein_coding	Cbr2		20	12	0	12
ENSMUSG00000050730	protein_coding	Arhgap42		20	12	0	12
ENSMUSG00000045725	protein_coding	Prr15		20	12	0	12
ENSMUSG00000044364	protein_coding	Tmem74b		20	12	0	12
ENSMUSG00000023992	protein_coding	Trem2		20	12	0	12
ENSMUSG00000004730	protein_coding	Adgre1		20	12	0	12
ENSMUSG00000091898	protein_coding	Tnnc1		20	12	0	12
ENSMUSG00000036887	protein_coding	C1qa		20	12	0	12
ENSMUSG00000036896	protein_coding	C1qc		20	12	0	12
ENSMUSG00000028370	protein_coding	Pappa		20	12	0	12
ENSMUSG00000036905	protein_coding	C1qb		20	12	0	12
ENSMUSG00000052160	protein_coding	Pld4		20	12	0	12
ENSMUSG00000021260	protein_coding	Hhipl1		20	12	0	12
ENSMUSG00000079685	protein_coding	Ulbp1		20	12	0	12
ENSMUSG00000024366	protein_coding	Gfra3		20	12	0	12
ENSMUSG00000026712	protein_coding	Mrc1		20	12	0	12
ENSMUSG00000003644	protein_coding	Rps6ka1		20	12	0	12
ENSMUSG00000074480	protein_coding	Mex3a		20	12	0	12
ENSMUSG00000024397	protein_coding	Aif1		20	12	0	12
ENSMUSG00000039985	protein_coding	Sinhcaf		20	12	0	12
ENSMUSG00000040612	protein_coding	Ildr2		20	12	0	12
ENSMUSG00000018920	protein_coding	Cxcl16		20	12	0	12
ENSMUSG00000073418	protein_coding	C4b		20	12	0	12
ENSMUSG00000026107	protein_coding	Nabp1		20	12	0	12
ENSMUSG00000099655	protein_coding	2310034G01Rik		20	12	0	12
ENSMUSG00000046186	protein_coding	Cd109		20	12	0	12
ENSMUSG00000055044	protein_coding	Pdlim1		20	12	0	12
ENSMUSG00000026880	protein_coding	Stom		20	12	0	12
ENSMUSG00000115338	protein_coding	Pnp		20	12	0	12
ENSMUSG00000034275	protein_coding	Igsf9b		20	12	0	12
ENSMUSG00000031490	protein_coding	Eif4ebp1		20	12	0	12
ENSMUSG00000059173	protein_coding	Pde1a		20	12	0	12
ENSMUSG00000022602	protein_coding	Arc		20	12	0	12
ENSMUSG00000022150	protein_coding	Dab2		20	12	0	12
ENSMUSG00000003746	protein_coding	Man1a		20	12	0	12
ENSMUSG00000075225	protein_coding	Ccdc162		20	12	0	12
ENSMUSG00000038267	protein_coding	Slc22a23		20	12	0	12
ENSMUSG00000051209	protein_coding	Gpr119		20	12	0	12
ENSMUSG00000020142	protein_coding	Slc1a4		20	12	0	12
ENSMUSG00000024647	protein_coding	Cbln2		20	12	0	12
ENSMUSG00000042846	protein_coding	Lrrtm3		20	12	0	12
ENSMUSG00000024771	protein_coding	Lipk		20	12	0	12
ENSMUSG00000041870	protein_coding	Ankrd13a		20	12	0	12
ENSMUSG00000069094	protein_coding	Pde7a		20	12	0	12
ENSMUSG00000050064	protein_coding	Zfp697	zf-C2H2	20	12	0	12
ENSMUSG00000026094	protein_coding	Stk17b		20	12	0	12
ENSMUSG00000057531	protein_coding	Dtnbp1		20	12	0	12
ENSMUSG00000030681	protein_coding	Mvp		20	12	0	12
ENSMUSG00000036160	protein_coding	Surf6		20	12	0	12
ENSMUSG00000068220	protein_coding	Lgals1		20	12	0	12
ENSMUSG00000031799	protein_coding	Tpm4		20	12	0	12
ENSMUSG00000035021	protein_coding	Baz1a		20	12	0	12
ENSMUSG00000043003	protein_coding	Rasef		20	12	0	12
ENSMUSG00000030256	protein_coding	Bhlhe41	bHLH	20	12	0	12
ENSMUSG00000032502	protein_coding	Stac		20	12	0	12
ENSMUSG00000039879	protein_coding	Heca		20	12	0	12
ENSMUSG00000024404	protein_coding	Riok3		20	12	0	12
ENSMUSG00000068566	protein_coding	Myadm		20	12	0	12
ENSMUSG00000001054	protein_coding	Rmnd5b		20	12	0	12
ENSMUSG00000030523	protein_coding	Trpm1		20	11	0	11
ENSMUSG00000035355	protein_coding	Kcnh4		20	11	0	11
ENSMUSG00000037035	protein_coding	Inhbb		20	11	0	11
ENSMUSG00000095620	protein_coding	Csta2		20	11	0	11
ENSMUSG00000037578	protein_coding	Pkd2l1		20	11	0	11
ENSMUSG00000068735	protein_coding	Trp53i11		20	12	1	11
ENSMUSG00000036437	protein_coding	Npy1r		20	11	0	11
ENSMUSG00000015647	protein_coding	Lama5		20	11	0	11
ENSMUSG00000030088	protein_coding	Aldh1l1		20	11	0	11
ENSMUSG00000041202	protein_coding	Pla2g2d		20	11	0	11
ENSMUSG00000050321	protein_coding	Neto1		20	11	0	11
ENSMUSG00000007888	protein_coding	Crlf1		20	11	0	11
ENSMUSG00000040552	protein_coding	C3ar1		20	11	0	11
ENSMUSG00000039208	protein_coding	Metrnl		20	11	0	11
ENSMUSG00000019122	protein_coding	Ccl9		20	11	0	11
ENSMUSG00000029765	protein_coding	Plxna4		20	11	0	11
ENSMUSG00000025017	protein_coding	Pik3ap1		20	11	0	11
ENSMUSG00000078612	protein_coding	Fyb2		20	11	0	11
ENSMUSG00000042804	protein_coding	Gpr153		20	11	0	11
ENSMUSG00000028849	protein_coding	Map7d1		20	11	0	11
ENSMUSG00000024672	protein_coding	Ms4a7		20	11	0	11
ENSMUSG00000039109	protein_coding	F13a1		20	11	0	11
ENSMUSG00000043091	protein_coding	Tuba1c		20	11	0	11
ENSMUSG00000029005	protein_coding	Draxin		20	11	0	11
ENSMUSG00000028459	protein_coding	Cd72		20	12	1	11
ENSMUSG00000058715	protein_coding	Fcer1g		20	11	0	11
ENSMUSG00000042286	protein_coding	Stab1		20	11	0	11
ENSMUSG00000017204	protein_coding	Gsdma		20	11	0	11
ENSMUSG00000015766	protein_coding	Eps8		20	11	0	11
ENSMUSG00000020573	protein_coding	Pik3cg		20	11	0	11
ENSMUSG00000059498	protein_coding	Fcgr3		20	11	0	11
ENSMUSG00000001870	protein_coding	Ltbp1		20	11	0	11
ENSMUSG00000111375	protein_coding	Btbd8		20	11	0	11
ENSMUSG00000025355	protein_coding	Mmp19		20	11	0	11
ENSMUSG00000062866	protein_coding	Phactr2		20	11	0	11
ENSMUSG00000030519	protein_coding	Apba2		20	11	0	11
ENSMUSG00000032666	protein_coding	1700025G04Rik		20	11	0	11
ENSMUSG00000038552	protein_coding	Fndc4		20	11	0	11
ENSMUSG00000018008	protein_coding	Cyth4		20	11	0	11
ENSMUSG00000027859	protein_coding	Ngf		20	11	0	11
ENSMUSG00000027540	protein_coding	Ptpn1		20	11	0	11
ENSMUSG00000050989	protein_coding	Selenon		20	11	0	11
ENSMUSG00000071637	protein_coding	Cebpd	TF_bZIP	20	11	0	11
ENSMUSG00000023249	protein_coding	Parp3		20	11	0	11
ENSMUSG00000032280	protein_coding	Tle3		20	11	0	11
ENSMUSG00000048807	protein_coding	Slc35e4		20	11	0	11
ENSMUSG00000020423	protein_coding	Btg2		20	11	0	11
ENSMUSG00000024036	protein_coding	Slc37a1		20	11	0	11
ENSMUSG00000024190	protein_coding	Dusp1		20	11	0	11
ENSMUSG00000059866	protein_coding	Tnip2		20	11	0	11
ENSMUSG00000062168	protein_coding	Ppef1		20	11	0	11
ENSMUSG00000041959	protein_coding	S100a10		20	11	0	11
ENSMUSG00000048696	protein_coding	Mex3d		20	11	0	11
ENSMUSG00000048216	protein_coding	Gpr85		20	11	0	11
ENSMUSG00000018362	protein_coding	Kpna2		20	11	0	11
ENSMUSG00000036478	protein_coding	Btg1		20	11	0	11
ENSMUSG00000032204	protein_coding	Aqp9		20	10	0	10
ENSMUSG00000015484	protein_coding	Fam163a		20	10	0	10
ENSMUSG00000108022	protein_coding	Gm7298		20	10	0	10
ENSMUSG00000020122	protein_coding	Egfr		20	10	0	10
ENSMUSG00000022582	protein_coding	Ly6g		20	10	0	10
ENSMUSG00000025091	protein_coding	Pnliprp2		20	10	0	10
ENSMUSG00000035861	protein_coding	Tmprss11b		20	10	0	10
ENSMUSG00000069873	protein_coding	4930438A08Rik		20	10	0	10
ENSMUSG00000027927	protein_coding	Lelp1		20	10	0	10
ENSMUSG00000027832	protein_coding	Ptx3		20	10	0	10
ENSMUSG00000038567	protein_coding	Cyp24a1		20	10	0	10
ENSMUSG00000103523	protein_coding	2210017I01Rik		20	10	0	10
ENSMUSG00000071714	protein_coding	Csf2rb2		20	10	0	10
ENSMUSG00000026536	protein_coding	Ifi211		20	10	0	10
ENSMUSG00000073530	protein_coding	Pappa2		20	10	0	10
ENSMUSG00000067006	protein_coding	Serpinb5		20	10	0	10
ENSMUSG00000028360	protein_coding	Slc44a5		20	10	0	10
ENSMUSG00000066867	protein_coding	Oas1e		20	10	0	10
ENSMUSG00000051590	protein_coding	Map3k19		20	10	0	10
ENSMUSG00000074115	protein_coding	Saa1		20	10	0	10
ENSMUSG00000027322	protein_coding	Siglec1		20	10	0	10
ENSMUSG00000022098	protein_coding	Bmp1		20	10	0	10
ENSMUSG00000022014	protein_coding	Epsti1		20	10	0	10
ENSMUSG00000052316	protein_coding	Lrrc15		20	10	0	10
ENSMUSG00000043263	protein_coding	Ifi209		20	10	0	10
ENSMUSG00000030214	protein_coding	Plbd1		20	10	0	10
ENSMUSG00000030921	protein_coding	Trim30a		20	10	0	10
ENSMUSG00000053063	protein_coding	Clec12a		20	10	0	10
ENSMUSG00000046805	protein_coding	Mpeg1		20	10	0	10
ENSMUSG00000037731	protein_coding	Themis2		20	10	0	10
ENSMUSG00000024331	protein_coding	Dsc2		20	10	0	10
ENSMUSG00000028545	protein_coding	Bend5		20	10	0	10
ENSMUSG00000044811	protein_coding	Cd300c2		20	10	0	10
ENSMUSG00000034116	protein_coding	Vav1		20	10	0	10
ENSMUSG00000028581	protein_coding	Laptm5		20	10	0	10
ENSMUSG00000024164	protein_coding	C3		20	10	0	10
ENSMUSG00000023349	protein_coding	Clec4n		20	10	0	10
ENSMUSG00000024677	protein_coding	Ms4a6b		20	10	0	10
ENSMUSG00000049988	protein_coding	Lrrc25		20	10	0	10
ENSMUSG00000043832	protein_coding	Clec4a3		20	10	0	10
ENSMUSG00000031304	protein_coding	Il2rg		20	10	0	10
ENSMUSG00000027995	protein_coding	Tlr2		20	10	0	10
ENSMUSG00000039473	protein_coding	Ubn1		20	10	0	10
ENSMUSG00000079049	protein_coding	Serpinb1c		20	10	0	10
ENSMUSG00000029126	protein_coding	Nsg1		20	10	0	10
ENSMUSG00000029193	protein_coding	Cckar		20	10	0	10
ENSMUSG00000030579	protein_coding	Tyrobp		20	10	0	10
ENSMUSG00000051439	protein_coding	Cd14		20	10	0	10
ENSMUSG00000022587	protein_coding	Ly6e		20	10	0	10
ENSMUSG00000094910	protein_coding	D430019H16Rik		20	10	0	10
ENSMUSG00000024008	protein_coding	Cpne5		20	10	0	10
ENSMUSG00000056306	protein_coding	Sertm1		20	10	0	10
ENSMUSG00000052565	protein_coding	H1f3		20	10	0	10
ENSMUSG00000026418	protein_coding	Tnni1		20	10	0	10
ENSMUSG00000032554	protein_coding	Trf		20	10	0	10
ENSMUSG00000004849	protein_coding	Ap1s1		20	10	0	10
ENSMUSG00000042826	protein_coding	Fgf11		20	10	0	10
ENSMUSG00000031766	protein_coding	Slc12a3		20	10	0	10
ENSMUSG00000022912	protein_coding	Pros1		20	10	0	10
ENSMUSG00000008398	protein_coding	Elk3	ETS	20	10	0	10
ENSMUSG00000026674	protein_coding	Ddr2		20	10	0	10
ENSMUSG00000035184	protein_coding	Fam124a		20	10	0	10
ENSMUSG00000047497	protein_coding	Adamts12		20	10	0	10
ENSMUSG00000054520	protein_coding	Sh3bp2		20	10	0	10
ENSMUSG00000036181	protein_coding	H1f2		20	10	0	10
ENSMUSG00000027560	protein_coding	Dok5		20	10	0	10
ENSMUSG00000057751	protein_coding	Megf6		20	10	0	10
ENSMUSG00000033581	protein_coding	Igf2bp2		20	10	0	10
ENSMUSG00000050296	protein_coding	Abca12		20	10	0	10
ENSMUSG00000048482	protein_coding	Bdnf		20	10	0	10
ENSMUSG00000027198	protein_coding	Ext2		20	10	0	10
ENSMUSG00000035356	protein_coding	Nfkbiz		20	10	0	10
ENSMUSG00000066838	protein_coding	Zfp772	zf-C2H2	20	10	0	10
ENSMUSG00000001260	protein_coding	Gabrg1		20	10	0	10
ENSMUSG00000051977	protein_coding	Prdm9	zf-C2H2	20	10	0	10
ENSMUSG00000005667	protein_coding	Mthfd2		20	10	0	10
ENSMUSG00000037638	protein_coding	Zbtb42	ZBTB	20	10	0	10
ENSMUSG00000020176	protein_coding	Grb10		20	10	0	10
ENSMUSG00000053091	protein_coding	Lins1		20	10	0	10
ENSMUSG00000007041	protein_coding	Clic1		20	10	0	10
ENSMUSG00000017677	protein_coding	Wsb1		20	10	0	10
ENSMUSG00000031297	protein_coding	Slc7a3		20	10	0	10
ENSMUSG00000025809	protein_coding	Itgb1		20	10	0	10
ENSMUSG00000028480	protein_coding	Glipr2		20	10	0	10
ENSMUSG00000037628	protein_coding	Cdkn3		20	10	0	10
ENSMUSG00000035671	protein_coding	Zswim4		20	10	0	10
ENSMUSG00000037458	protein_coding	Azin1		20	10	0	10
ENSMUSG00000037580	protein_coding	Gch1		20	10	0	10
ENSMUSG00000024261	protein_coding	Syt4		20	10	0	10

## Sheet: mus-ScNI-down
Ensemble ID	gene_type	gene_name	TF family	total compared groups	up-regulated groups	down-regulated groups	score
ENSMUSG00000090667	protein_coding	Mdfic2		20	0	10	-10
ENSMUSG00000042254	protein_coding	Cilp		20	0	10	-10
ENSMUSG00000049409	protein_coding	Prokr1		20	0	10	-10
ENSMUSG00000029188	protein_coding	Slc34a2		20	0	10	-10
ENSMUSG00000026322	protein_coding	Htr4		20	0	10	-10
ENSMUSG00000039114	protein_coding	Nrn1		20	0	10	-10
ENSMUSG00000031448	protein_coding	Adprhl1		20	0	10	-10
ENSMUSG00000022861	protein_coding	Dgkg		20	0	10	-10
ENSMUSG00000037188	protein_coding	Grhl3	CP2	20	0	10	-10
ENSMUSG00000056215	protein_coding	Lrguk		20	0	10	-10
ENSMUSG00000044505	protein_coding	Lingo4		20	0	10	-10
ENSMUSG00000034402	protein_coding	Kcnh5		20	0	10	-10
ENSMUSG00000048706	protein_coding	Lurap1l		20	0	10	-10
ENSMUSG00000031932	protein_coding	Gpr83		20	0	10	-10
ENSMUSG00000052372	protein_coding	Il1rapl1		20	0	10	-10
ENSMUSG00000005268	protein_coding	Prlr		20	0	10	-10
ENSMUSG00000045994	protein_coding	B3gat1		20	0	10	-10
ENSMUSG00000049313	protein_coding	Sorl1		20	0	10	-10
ENSMUSG00000021852	protein_coding	Slc35f4		20	0	10	-10
ENSMUSG00000027489	protein_coding	Necab3		20	0	10	-10
ENSMUSG00000040125	protein_coding	Gpr26		20	0	10	-10
ENSMUSG00000032036	protein_coding	Kirrel3		20	0	10	-10
ENSMUSG00000031727	protein_coding	Pmfbp1		20	0	10	-10
ENSMUSG00000034731	protein_coding	Dgkh		20	0	10	-10
ENSMUSG00000047996	protein_coding	Prrg1		20	0	10	-10
ENSMUSG00000035273	protein_coding	Hpse		20	0	10	-10
ENSMUSG00000046699	protein_coding	Slitrk4		20	0	10	-10
ENSMUSG00000034227	protein_coding	Foxj1	Fork_head	20	0	10	-10
ENSMUSG00000072966	protein_coding	Gprasp2		20	0	10	-10
ENSMUSG00000035407	protein_coding	Kank4		20	0	10	-10
ENSMUSG00000039137	protein_coding	Whrn		20	0	10	-10
ENSMUSG00000030337	protein_coding	Vamp1		20	0	10	-10
ENSMUSG00000026494	protein_coding	Kif26b		20	0	10	-10
ENSMUSG00000046999	protein_coding	1110032F04Rik		20	0	10	-10
ENSMUSG00000036251	protein_coding	Trpm8		20	0	10	-10
ENSMUSG00000003872	protein_coding	Lin7b		20	0	10	-10
ENSMUSG00000005640	protein_coding	Insrr		20	0	10	-10
ENSMUSG00000025318	protein_coding	Jph3		20	0	10	-10
ENSMUSG00000054477	protein_coding	Kcnn2		20	0	10	-10
ENSMUSG00000064329	protein_coding	Scn1a		20	0	10	-10
ENSMUSG00000053626	protein_coding	Tll1		20	0	10	-10
ENSMUSG00000074892	protein_coding	B3galt5		20	0	10	-10
ENSMUSG00000043461	protein_coding	Sptssb		20	0	10	-10
ENSMUSG00000040452	protein_coding	Cdh12		20	0	10	-10
ENSMUSG00000045287	protein_coding	Rtn4rl1		20	0	10	-10
ENSMUSG00000059479	protein_coding	B3gnt8		20	0	10	-10
ENSMUSG00000057766	protein_coding	Ankrd29		20	0	10	-10
ENSMUSG00000050272	protein_coding	Dscam		20	0	10	-10
ENSMUSG00000044976	protein_coding	Wdr72		20	0	10	-10
ENSMUSG00000056648	protein_coding	Hoxb8	Homeobox	20	0	10	-10
ENSMUSG00000043639	protein_coding	Rbm20		20	0	10	-10
ENSMUSG00000048899	protein_coding	Rimkla		20	0	10	-10
ENSMUSG00000031139	protein_coding	Mcf2		20	0	10	-10
ENSMUSG00000026824	protein_coding	Kcnj3		20	0	10	-10
ENSMUSG00000090799	protein_coding	Klhl33		20	0	10	-10
ENSMUSG00000025175	protein_coding	Fn3k		20	0	10	-10
ENSMUSG00000078958	protein_coding	Atp6ap1l		20	0	10	-10
ENSMUSG00000047766	protein_coding	Lrrc49		20	0	10	-10
ENSMUSG00000004748	protein_coding	Mtfp1		20	0	10	-10
ENSMUSG00000108348	protein_coding	Gm42372		20	0	10	-10
ENSMUSG00000046961	protein_coding	Gpr156		20	0	10	-10
ENSMUSG00000040420	protein_coding	Cdh18		20	0	10	-10
ENSMUSG00000021974	protein_coding	Fgf9		20	0	10	-10
ENSMUSG00000033998	protein_coding	Kcnk1		20	0	10	-10
ENSMUSG00000022307	protein_coding	Oxr1		20	0	10	-10
ENSMUSG00000017692	protein_coding	Rhbdl3		20	0	10	-10
ENSMUSG00000032380	protein_coding	Dapk2		20	0	11	-11
ENSMUSG00000027347	protein_coding	Rasgrp1		20	0	11	-11
ENSMUSG00000000296	protein_coding	Tpd52l1		20	0	11	-11
ENSMUSG00000030350	protein_coding	Prmt8		20	0	11	-11
ENSMUSG00000031688	protein_coding	Pou4f2	Pou	20	0	11	-11
ENSMUSG00000048376	protein_coding	F2r		20	0	11	-11
ENSMUSG00000029370	protein_coding	Rassf6		20	0	11	-11
ENSMUSG00000032269	protein_coding	Htr3a		20	0	11	-11
ENSMUSG00000071537	protein_coding	Klrg2		20	0	11	-11
ENSMUSG00000036502	protein_coding	Tmem255a		20	0	11	-11
ENSMUSG00000022860	protein_coding	Chodl		20	0	11	-11
ENSMUSG00000033578	protein_coding	Tmem35a		20	0	11	-11
ENSMUSG00000090061	protein_coding	Nwd2		20	0	11	-11
ENSMUSG00000096146	protein_coding	Kcnj11		20	0	11	-11
ENSMUSG00000033981	protein_coding	Gria2		20	0	11	-11
ENSMUSG00000020591	protein_coding	Ntsr2		20	0	11	-11
ENSMUSG00000063594	protein_coding	Gng8		20	0	11	-11
ENSMUSG00000041653	protein_coding	Pnpla3		20	0	11	-11
ENSMUSG00000054988	protein_coding	Agtr1b		20	0	11	-11
ENSMUSG00000039313	protein_coding	Minar1		20	0	11	-11
ENSMUSG00000031492	protein_coding	Chrnb3		20	0	11	-11
ENSMUSG00000070552	protein_coding	Mrgprx1		20	0	11	-11
ENSMUSG00000020732	protein_coding	Rab37		20	0	11	-11
ENSMUSG00000022577	protein_coding	Ly6h		20	0	11	-11
ENSMUSG00000059742	protein_coding	Kcnh7		20	0	11	-11
ENSMUSG00000053519	protein_coding	Kcnip1		20	0	11	-11
ENSMUSG00000027963	protein_coding	Extl2		20	0	11	-11
ENSMUSG00000024798	protein_coding	Htr7		20	0	11	-11
ENSMUSG00000069911	protein_coding	Insyn2b		20	0	11	-11
ENSMUSG00000053297	protein_coding	AI854703	zf-C2H2	20	0	11	-11
ENSMUSG00000007653	protein_coding	Gabrb2		20	0	11	-11
ENSMUSG00000037843	protein_coding	Vstm2l		20	0	11	-11
ENSMUSG00000026828	protein_coding	Galnt5		20	0	11	-11
ENSMUSG00000079051	protein_coding	Vinac1		20	0	11	-11
ENSMUSG00000025475	protein_coding	Adgra1		20	0	11	-11
ENSMUSG00000045246	protein_coding	Kcng4		20	0	11	-11
ENSMUSG00000092083	protein_coding	Kcnb2		20	0	11	-11
ENSMUSG00000025189	protein_coding	Cnnm1		20	0	11	-11
ENSMUSG00000051022	protein_coding	Hs3st1		20	0	11	-11
ENSMUSG00000025885	protein_coding	Myo5b		20	0	11	-11
ENSMUSG00000045589	protein_coding	Frrs1l		20	0	11	-11
ENSMUSG00000047344	protein_coding	Lancl3		20	0	11	-11
ENSMUSG00000037509	protein_coding	Arhgef4		20	0	11	-11
ENSMUSG00000020836	protein_coding	Coro6		20	0	11	-11
ENSMUSG00000032172	protein_coding	Olfm2		20	0	11	-11
ENSMUSG00000030731	protein_coding	Syt3		20	0	11	-11
ENSMUSG00000048834	protein_coding	Vstm2a		20	0	11	-11
ENSMUSG00000044071	protein_coding	Tafa2		20	0	11	-11
ENSMUSG00000021613	protein_coding	Hapln1		20	0	12	-12
ENSMUSG00000031491	protein_coding	Chrna6		20	0	12	-12
ENSMUSG00000040972	protein_coding	Igsf21		20	0	12	-12
ENSMUSG00000052026	protein_coding	Slc6a7		20	0	12	-12
ENSMUSG00000040724	protein_coding	Kcna2		20	0	12	-12
ENSMUSG00000004151	protein_coding	Etv1	ETS	20	0	12	-12
ENSMUSG00000022763	protein_coding	Aifm3		20	0	12	-12
ENSMUSG00000020155	protein_coding	Kcnmb1		20	0	12	-12
ENSMUSG00000033966	protein_coding	Cdkl4		20	0	12	-12
ENSMUSG00000026158	protein_coding	Ogfrl1		20	0	12	-12
ENSMUSG00000021255	protein_coding	Esrrb	ESR-like	20	0	12	-12
ENSMUSG00000042757	protein_coding	Tmem108		20	0	12	-12
ENSMUSG00000040136	protein_coding	Abcc8		20	0	12	-12
ENSMUSG00000066129	protein_coding	Kndc1		20	0	12	-12
ENSMUSG00000048385	protein_coding	Scrt1	zf-C2H2	20	0	12	-12
ENSMUSG00000045625	protein_coding	Pigz		20	0	12	-12
ENSMUSG00000007594	protein_coding	Hapln4		20	0	12	-12
ENSMUSG00000046532	protein_coding	Ar	ESR-like	20	0	12	-12
ENSMUSG00000091722	protein_coding	Siah3		20	0	12	-12
ENSMUSG00000034570	protein_coding	Inpp5j		20	0	12	-12
ENSMUSG00000030092	protein_coding	Cntn6		20	0	12	-12
ENSMUSG00000048004	protein_coding	Tmem196		20	0	12	-12
ENSMUSG00000029359	protein_coding	Tesc		20	0	12	-12
ENSMUSG00000034648	protein_coding	Lrrn1		20	0	12	-12
ENSMUSG00000041544	protein_coding	Disp3		20	0	12	-12
ENSMUSG00000027971	protein_coding	Ndst4		20	0	12	-12
ENSMUSG00000038264	protein_coding	Sema7a		20	0	12	-12
ENSMUSG00000079598	protein_coding	Clec2l		20	0	12	-12
ENSMUSG00000001076	protein_coding	C1ql4		20	0	13	-13
ENSMUSG00000031849	protein_coding	Comp		20	0	13	-13
ENSMUSG00000026173	protein_coding	Plcd4		20	0	13	-13
ENSMUSG00000025105	protein_coding	Bnc1	zf-C2H2	20	0	13	-13
ENSMUSG00000046321	protein_coding	Hs3st2		20	0	13	-13
ENSMUSG00000040164	protein_coding	Kcns1		20	0	13	-13
ENSMUSG00000049176	protein_coding	Frmpd4		20	0	13	-13
ENSMUSG00000047161	protein_coding	Chst9		20	0	13	-13
ENSMUSG00000047746	protein_coding	Fbxo40		20	0	13	-13
ENSMUSG00000025468	protein_coding	Caly		20	0	13	-13
ENSMUSG00000048483	protein_coding	Zdhhc22		20	0	13	-13
ENSMUSG00000025141	protein_coding	Myadml2		20	0	13	-13
ENSMUSG00000020099	protein_coding	Unc5b		20	0	13	-13
ENSMUSG00000032523	protein_coding	Hhatl		20	0	13	-13
ENSMUSG00000045613	protein_coding	Chrm2		20	0	13	-13
ENSMUSG00000045318	protein_coding	Adra2c		20	0	13	-13
ENSMUSG00000039620	protein_coding	Trmt9b		20	0	13	-13
ENSMUSG00000049612	protein_coding	Omg		20	0	13	-13
ENSMUSG00000051067	protein_coding	Lingo3		20	0	13	-13
ENSMUSG00000021219	protein_coding	Rgs6		20	0	13	-13
ENSMUSG00000056656	protein_coding	Apol8		20	0	13	-13
ENSMUSG00000022176	protein_coding	Rem2		20	0	14	-14
ENSMUSG00000096606	protein_coding	Tpbgl		20	0	14	-14
ENSMUSG00000052861	protein_coding	Dnah6		20	0	14	-14
ENSMUSG00000041617	protein_coding	Ccdc74a		20	0	14	-14
ENSMUSG00000001334	protein_coding	Fndc5		20	0	14	-14
ENSMUSG00000032593	protein_coding	Amigo3		20	0	14	-14
ENSMUSG00000048616	protein_coding	Nog		20	0	14	-14
ENSMUSG00000042448	protein_coding	Hoxd1	Homeobox	20	0	14	-14
ENSMUSG00000050511	protein_coding	Oprd1		20	0	14	-14
ENSMUSG00000024232	protein_coding	Bambi		20	0	14	-14
ENSMUSG00000026610	protein_coding	Esrrg	ESR-like	20	0	14	-14
ENSMUSG00000037977	protein_coding	6430571L13Rik		20	0	14	-14
ENSMUSG00000035686	protein_coding	Thrsp		20	0	14	-14
ENSMUSG00000047591	protein_coding	Mafa	TF_bZIP	20	0	14	-14
ENSMUSG00000027796	protein_coding	Smad9	MH1	20	0	14	-14
ENSMUSG00000024497	protein_coding	Pou4f3	Pou	20	0	14	-14
ENSMUSG00000034161	protein_coding	Scx	bHLH	20	0	14	-14
ENSMUSG00000035473	protein_coding	Galm		20	0	14	-14
ENSMUSG00000016179	protein_coding	Camk1g		20	0	15	-15
ENSMUSG00000008590	protein_coding	Htr3b		20	0	15	-15
ENSMUSG00000036395	protein_coding	Glb1l2		20	0	15	-15
ENSMUSG00000047606	protein_coding	Ankrd34c		20	0	15	-15
ENSMUSG00000055782	protein_coding	Abcd2		20	0	15	-15
ENSMUSG00000039257	protein_coding	Vstm2b		20	0	15	-15
ENSMUSG00000033595	protein_coding	Lgi3		20	0	15	-15
ENSMUSG00000048304	protein_coding	Slitrk3		20	0	15	-15
ENSMUSG00000037709	protein_coding	Fam13a		20	0	15	-15
ENSMUSG00000045009	protein_coding	Prrt3		20	0	16	-16
ENSMUSG00000027584	protein_coding	Oprl1		20	0	17	-17
ENSMUSG00000045648	protein_coding	Vwc2l		20	0	18	-18

## Sheet: rat-ScNI-up
Symbol	gene_type	TF family	total compared groups	up-regulated groups	down-regulated groups	score
Serpina3n	protein_coding		7	7	0	7
Reg3b	protein_coding		7	7	0	7
Atf3	protein_coding	TF_bZIP	7	7	0	7
Sox11	protein_coding	HMG	7	7	0	7
Gadd45a	protein_coding		7	7	0	7
Vgf	protein_coding		7	7	0	7
Lce1f	protein_coding		7	6	0	6
Hamp	protein_coding		7	6	0	6
Crisp3	protein_coding		7	6	0	6
Csrp3	protein_coding		7	6	0	6
Cldn4	protein_coding		7	6	0	6
Serpinb2	protein_coding		7	6	0	6
Ptprh	protein_coding		7	6	0	6
Gzmb	protein_coding		7	6	0	6
Ankrd1	protein_coding		7	6	0	6
Mmp3	protein_coding		7	6	0	6
Tgm1	protein_coding		7	6	0	6
Gal	protein_coding		7	6	0	6
Nos1	protein_coding		7	6	0	6
Tslp	protein_coding		7	6	0	6
Cckbr	protein_coding		7	6	0	6
Has1	protein_coding		7	6	0	6
Arg1	protein_coding		7	6	0	6
Socs3	protein_coding		7	6	0	6
Flrt3	protein_coding		7	6	0	6
LOC688459	protein_coding		7	6	0	6
Alkal2	protein_coding		7	6	0	6
Smagp	protein_coding		7	6	0	6
Sema6a	protein_coding		7	6	0	6
Cacna2d1	protein_coding		7	6	0	6
Adcyap1	protein_coding		7	6	0	6
Tnik	protein_coding		7	6	0	6
Ccdc172	protein_coding		7	6	0	6
Mmp16	protein_coding		7	6	0	6
Jun	protein_coding	TF_bZIP	7	6	0	6
Chl1	protein_coding		7	6	0	6
Sbno2	protein_coding		7	6	0	6
Syt4	protein_coding		7	6	0	6
Bdnf	protein_coding		7	6	0	6
Gadd45g	protein_coding		7	6	0	6
Ifnlr1	protein_coding		7	6	0	6
Pdlim1	protein_coding		7	6	0	6
Il1r1	protein_coding		7	6	0	6
C2cd2	protein_coding		7	6	0	6
Hspb1	protein_coding		7	6	0	6
Sprr1a	protein_coding		7	5	0	5
Il24	protein_coding		7	5	0	5
Hpd	protein_coding		7	5	0	5
Vip	protein_coding		7	5	0	5
Npy	protein_coding		7	5	0	5
Stac2	protein_coding		7	5	0	5
En1	protein_coding	Homeobox	7	5	0	5
Il6	protein_coding		7	5	0	5
Ucn	protein_coding		7	5	0	5
Pde6b	protein_coding		7	5	0	5
Dnah3	protein_coding		7	5	0	5
Lsmem1	protein_coding		7	5	0	5
Ecel1	protein_coding		7	5	0	5
Draxin	protein_coding		7	5	0	5
Igsf23	protein_coding		7	5	0	5
Clec7a	protein_coding		7	5	0	5
Clnk	protein_coding		7	5	0	5
Pglyrp4	protein_coding		7	5	0	5
Mlph	protein_coding		7	5	0	5
Tnfaip6	protein_coding		7	5	0	5
Cdhr5	protein_coding		7	5	0	5
Sdc1	protein_coding		7	5	0	5
Fgf2	protein_coding		7	5	0	5
Stmn4	protein_coding		7	5	0	5
Cryba2	protein_coding		7	5	0	5
Gch1	protein_coding		7	5	0	5
Padi3	protein_coding		7	5	0	5
Crybg1	protein_coding		7	5	0	5
Dhfr	protein_coding		7	5	0	5
Ptpn5	protein_coding		7	5	0	5
Cdkn1a	protein_coding		7	5	0	5
Phldb3	protein_coding		7	5	0	5
Rasd1	protein_coding		7	5	0	5
Pvr	protein_coding		7	5	0	5
Serpina1	protein_coding		7	5	0	5
Flnc	protein_coding		7	5	0	5
Tubb6	protein_coding		7	5	0	5
Pappa2	protein_coding		7	5	0	5
Tph2	protein_coding		7	5	0	5
Atp2b4	protein_coding		7	5	0	5
Thbs1	protein_coding		7	5	0	5
Misp3	protein_coding		7	5	0	5
Nabp1	protein_coding		7	5	0	5
Ptprt	protein_coding		7	5	0	5
Rhoq	protein_coding		7	5	0	5
Ccl2	protein_coding		7	5	0	5
Abca1	protein_coding		7	5	0	5
Ankrd33b	protein_coding		7	5	0	5
Cbln2	protein_coding		7	5	0	5
Slc4a8	protein_coding		7	5	0	5
Zdhhc21	protein_coding		7	5	0	5
Gfra1	protein_coding		7	5	0	5
Gap43	protein_coding		7	5	0	5
Csrnp1	protein_coding	CSRNP_N	7	5	0	5
Ptpro	protein_coding		7	5	0	5
Scn3a	protein_coding		7	5	0	5
Rassf10	protein_coding		7	5	0	5
Ggt5	protein_coding		7	5	0	5
Tubb2b	protein_coding		7	5	0	5
Scube1	protein_coding		7	5	0	5
PCOLCE2	protein_coding		7	5	0	5
Itpkc	protein_coding		7	5	0	5
Sema3c	protein_coding		7	5	0	5
Nfil3	protein_coding	TF_bZIP	7	5	0	5
Ahr	protein_coding	bHLH	7	5	0	5
Peli3	protein_coding		7	5	0	5
Camk2d	protein_coding		7	5	0	5
Acsl4	protein_coding		7	5	0	5
Rab15	protein_coding		7	5	0	5
Parp3	protein_coding		7	5	0	5
Smad1	protein_coding	MH1	7	5	0	5
Smoc1	protein_coding		7	5	0	5
Dusp26	protein_coding		7	5	0	5
Akap6	protein_coding		7	5	0	5
Plekha2	protein_coding		7	5	0	5
Srgap1	protein_coding		7	5	0	5
Vtcn1	protein_coding		7	4	0	4
LOC103693048	protein_coding		7	4	0	4
Abca12	protein_coding		7	4	0	4
Il12rb2	protein_coding		7	4	0	4
Il1a	protein_coding		7	4	0	4
Acp7	protein_coding		7	4	0	4
Hhla1	protein_coding		7	4	0	4
LOC108351097	protein_coding		7	4	0	4
Csf2rb	protein_coding		7	4	0	4
RT1-Da	protein_coding		7	4	0	4
Prlh	protein_coding		7	4	0	4
Pdyn	protein_coding		7	4	0	4
Fmo9	protein_coding		7	4	0	4
Reg3a	protein_coding		7	4	0	4
Tecta	protein_coding		7	4	0	4
Cidec	protein_coding		7	4	0	4
Lnp1	protein_coding		7	4	0	4
Serpine1	protein_coding		7	4	0	4
Clec2d	protein_coding		7	4	0	4
Htr2b	protein_coding		7	4	0	4
Tdrd12	protein_coding		7	4	0	4
Thbd	protein_coding		7	4	0	4
Gabra5	protein_coding		7	4	0	4
Cdh17	protein_coding		7	4	0	4
Cyp4b1	protein_coding		7	4	0	4
Aldh1l2	protein_coding		7	4	0	4
Slc14a1	protein_coding		7	4	0	4
Gabrb1	protein_coding		7	4	0	4
Csf1	protein_coding		7	4	0	4
Pappa1	protein_coding		7	4	0	4
Npy2r	protein_coding		7	4	0	4
Steap1	protein_coding		7	4	0	4
Cr2	protein_coding		7	4	0	4
LOC103691165	protein_coding		7	4	0	4
Ildr2	protein_coding		7	4	0	4
Megf11	protein_coding		7	4	0	4
Mmp19	protein_coding		7	4	0	4
Tpbg	protein_coding		7	4	0	4
Htr1f	protein_coding		7	4	0	4
Stx11	protein_coding		7	4	0	4
Stat4	protein_coding		7	4	0	4
Mmd	protein_coding		7	4	0	4
Zfp367	protein_coding	zf-C2H2	7	4	0	4
Gpr88	protein_coding		7	4	0	4
Arid5a	protein_coding	ARID	7	4	0	4
Ssc5d	protein_coding		7	4	0	4
Postn	protein_coding		7	4	0	4
LOC100360218	protein_coding		7	4	0	4
Nkain1	protein_coding		7	4	0	4
Medag	protein_coding		7	4	0	4
Lcp1	protein_coding		7	4	0	4
Ccbe1	protein_coding		7	4	0	4
Tenm4	protein_coding		7	4	0	4
Sel1l3	protein_coding		7	4	0	4
Arntl2	protein_coding	bHLH	7	4	0	4
Maoa	protein_coding		7	4	0	4
RGD1306556	protein_coding		7	4	0	4
Onecut2	protein_coding	CUT	7	4	0	4
Il13ra1	protein_coding		7	4	0	4
Igsf9b	protein_coding		7	4	0	4
Ptger4	protein_coding		7	4	0	4
Pcdh15	protein_coding		7	4	0	4
Clstn2	protein_coding		7	4	0	4
C3	protein_coding		7	4	0	4
Cemip	protein_coding		7	4	0	4
Il4r	protein_coding		7	4	0	4
Man1a1	protein_coding		7	4	0	4
Phactr2	protein_coding		7	4	0	4
Sema4f	protein_coding		7	4	0	4
Macf1	protein_coding		7	4	0	4
Spr	protein_coding		7	4	0	4
Gpc1	protein_coding		7	4	0	4
Nrip1	protein_coding		7	4	0	4
Polr1g	protein_coding		7	4	0	4
Lifr	protein_coding		7	4	0	4
Chst10	protein_coding		7	4	0	4
Slc39a6	protein_coding		7	4	0	4
Ripor1	protein_coding		7	4	0	4
Cdk15	protein_coding		7	4	0	4
Kctd16	protein_coding		7	4	0	4
Azin2	protein_coding		7	4	0	4
Pmfbp1	protein_coding		7	4	0	4
Pcnx1	protein_coding		7	4	0	4
Cemip2	protein_coding		7	4	0	4
Nsg1	protein_coding		7	4	0	4
Tln1	protein_coding		7	4	0	4
Erc2	protein_coding		7	4	0	4
Serpinb1a	protein_coding		7	4	0	4
Atp9b	protein_coding		7	4	0	4
Ipo5	protein_coding		7	4	0	4
Xkr4	protein_coding		7	4	0	4
Dst	protein_coding		7	4	0	4
Mreg	protein_coding		7	4	0	4
Cd44	protein_coding		7	4	0	4
Ppfia2	protein_coding		7	4	0	4
Ehbp1	protein_coding		7	4	0	4

## Sheet: rat-ScNI-down
Symbol	gene_type	TF family	total compared groups	up-regulated groups	down-regulated groups	score
Ifit3	protein_coding		7	0	4	-4
Mx1	protein_coding		7	0	4	-4
Gbp1	protein_coding		7	0	4	-4
Zbp1	protein_coding		7	0	4	-4
RGD1305184	protein_coding		7	0	4	-4
Rsad2	protein_coding		7	0	4	-4
Oas1a	protein_coding		7	0	4	-4
LOC108351606	protein_coding		7	0	4	-4
Cxcl10	protein_coding		7	0	4	-4
MGC108823	protein_coding		7	0	4	-4
RT1-N2	protein_coding		7	0	4	-4
Oas2	protein_coding		7	0	4	-4
Apol9a	protein_coding		7	0	4	-4
Ddx60	protein_coding		7	0	4	-4
Ifit2	protein_coding		7	0	4	-4
RT1-S3	protein_coding		7	0	4	-4
Uba7	protein_coding		7	0	4	-4
Irgm2	protein_coding		7	0	4	-4
Slfn1	protein_coding		7	0	4	-4
LOC102555634	protein_coding		7	0	4	-4
LOC103690031	protein_coding		7	0	4	-4
Cmpk2	protein_coding		7	0	4	-4
Gbp5	protein_coding		7	0	4	-4
Pmp2	protein_coding		7	0	4	-4
Acan	protein_coding		7	0	4	-4
RT1-T24-4	protein_coding		7	0	4	-4
Rnf213	protein_coding		7	0	4	-4
Col2a1	protein_coding		7	0	4	-4
Igtp	protein_coding		7	0	4	-4
Slc28a2	protein_coding		7	0	4	-4
Parp9	protein_coding		7	0	4	-4
Helz2	protein_coding		7	0	4	-4
RT1-T24-3	protein_coding		7	0	5	-5
RT1-N3	protein_coding		7	0	5	-5
Trim34	protein_coding		7	0	5	-5
Herc6	protein_coding		7	0	5	-5
Tnfsf10	protein_coding		7	0	5	-5
Vstm2b	protein_coding		7	0	5	-5
Slfn4	protein_coding		7	0	6	-6
