# Supplementary material for: Integrated analyses reveal evolutionarily conserved and specific injury response genes in dorsal root ganglion
Source: Sci Data. 2022 Nov 2;9:666. doi: 10.1038/s41597-022-01783-8 (PMC9630366; doi:10.1038/s41597-022-01783-8)
Supplement: Supplementary file 5 — Supplementary Table4 [file 41597_2022_1783_MOESM5_ESM.xlsx]

## Sheet: mouse_up
									Orthologous information
Ensemble ID	gene_type	gene_name	Family	ScNI_all	ScNI_up	ScNI_down	ScNI_score	maximum |LFC|	ortho_id	ortho_type1	ortho_type2	gene_name(mouse)	gene_name(rat)
ENSMUSG00000021765	protein_coding	Fst		20	20	0	20	7.45756	OG0012973	single-copy	single-copy	Fst	Fst
ENSMUSG00000033060	protein_coding	Lmo7		20	20	0	20	7.32766	OG0010565	single-copy	single-copy	Lmo7	Lmo7
ENSMUSG00000031574	protein_coding	Star		20	20	0	20	7.0376	OG0004601	single-copy	single-copy	Star	Star
ENSMUSG00000026628	protein_coding	Atf3	TF_bZIP	20	20	0	20	6.8961	OG0016796	single-copy	single-copy	Atf3	Atf3
ENSMUSG00000027611	protein_coding	Procr		20	20	0	20	6.57492	OG0007098	single-copy	single-copy	Procr	Procr
ENSMUSG00000019647	protein_coding	Sema6a		20	20	0	20	5.58824	OG0005735	single-copy	single-copy	Sema6a	Sema6a
ENSMUSG00000038059	protein_coding	Smim3		20	20	0	20	5.58062	OG0005038	single-copy	single-copy	Smim3	Smim3
ENSMUSG00000073680	protein_coding	Tmem88b		20	20	0	20	4.94766	OG0003590	single-copy	single-copy	Tmem88b	Tmem88b
ENSMUSG00000014599	protein_coding	Csf1		20	20	0	20	4.93566	OG0014842	single-copy	single-copy	Csf1	Csf1
ENSMUSG00000051379	protein_coding	Flrt3		20	20	0	20	4.52564	OG0013103	single-copy	single-copy	Flrt3	Flrt3
ENSMUSG00000025473	protein_coding	Adam8		20	20	0	20	4.42718	OG0017555	single-copy	single-copy	Adam8	Adam8
ENSMUSG00000056749	protein_coding	Nfil3	TF_bZIP	20	20	0	20	4.39781	OG0009109	single-copy	single-copy	Nfil3	Nfil3
ENSMUSG00000026836	protein_coding	Acvr1		20	20	0	20	4.11425	OG0017586	single-copy	single-copy	Acvr1	Acvr1
ENSMUSG00000046223	protein_coding	Plaur		20	20	0	20	4.02885	OG0007569	single-copy	single-copy	Plaur	Plaur
ENSMUSG00000036390	protein_coding	Gadd45a		20	20	0	20	3.77113	OG0012886	single-copy	single-copy	Gadd45a	Gadd45a
ENSMUSG00000063632	protein_coding	Sox11	HMG	20	20	0	20	3.75351	OG0004894	single-copy	single-copy	Sox11	Sox11
ENSMUSG00000023905	protein_coding	Tnfrsf12a		20	20	0	20	3.18942	OG0018207	mus_uncluster	mus_uncluster	Tnfrsf12a
ENSMUSG00000039328	protein_coding	Rnf122		20	20	0	20	2.44329	OG0006264	single-copy	single-copy	Rnf122	Rnf122
ENSMUSG00000052684	protein_coding	Jun	TF_bZIP	20	20	0	20	2.12792	OG0011188	single-copy	single-copy	Jun	Jun
ENSMUSG00000042816	protein_coding	Gpr151		20	19	0	19	6.48495	OG0012327	single-copy	single-copy	Gpr151	Gpr151
ENSMUSG00000001473	protein_coding	Tubb6		20	19	0	19	5.60148	OG0000066	multi-copy	N:N	Tubb6	Tubb6
ENSMUSG00000022044	protein_coding	Stmn4		20	19	0	19	5.2191	OG0004546	single-copy	single-copy	Stmn4	Stmn4
ENSMUSG00000055723	protein_coding	Rras2		20	19	0	19	4.93203	OG0006074	single-copy	single-copy	Rras2	Rras2
ENSMUSG00000050164	protein_coding	Mchr1		20	19	0	19	4.85993	OG0010084	single-copy	single-copy	Mchr1	Mchr1
ENSMUSG00000025348	protein_coding	Itga7		20	19	0	19	3.8678	OG0011270	single-copy	single-copy	Itga7	Itga7
ENSMUSG00000044734	protein_coding	Serpinb1a		20	19	0	19	3.85664	OG0000458	multi-copy	M:N	Serpinb1a	Serpinb1a
ENSMUSG00000020205	protein_coding	Phlda1		20	19	0	19	3.75231	OG0007748	single-copy	single-copy	Phlda1	Phlda1
ENSMUSG00000079442	protein_coding	St6galnac4		20	19	0	19	3.73772	OG0004624	single-copy	single-copy	St6galnac4	St6galnac4
ENSMUSG00000028226	protein_coding	Mmp16		20	19	0	19	3.50582	OG0009797	single-copy	single-copy	Mmp16	Mmp16
ENSMUSG00000024143	protein_coding	Rhoq		20	19	0	19	3.37066	OG0018256	mus_uncluster	mus_uncluster	Rhoq
ENSMUSG00000030272	protein_coding	Camk1		20	19	0	19	3.3258	OG0016168	single-copy	single-copy	Camk1	Camk1
ENSMUSG00000033902	protein_coding	Mapkbp1		20	19	0	19	2.99461	OG0010166	single-copy	single-copy	Mapkbp1	Mapkbp1
ENSMUSG00000021453	protein_coding	Gadd45g		20	19	0	19	2.94395	OG0012884	single-copy	single-copy	Gadd45g	Gadd45g
ENSMUSG00000032802	protein_coding	Srxn1		20	19	0	19	2.83534	OG0004670	single-copy	single-copy	Srxn1	Srxn1
ENSMUSG00000020427	protein_coding	Igfbp3		20	19	0	19	2.81672	OG0011556	single-copy	single-copy	Igfbp3	Igfbp3
ENSMUSG00000044667	protein_coding	Plppr4		20	19	0	19	2.77398	OG0007480	single-copy	single-copy	Plppr4	Plppr4
ENSMUSG00000025089	protein_coding	Gfra1		20	19	0	19	2.74608	OG0012746	single-copy	single-copy	Gfra1	Gfra1
ENSMUSG00000025612	protein_coding	Bach1	TF_bZIP	20	19	0	19	2.63292	OG0016589	single-copy	single-copy	Bach1	Bach1
ENSMUSG00000035673	protein_coding	Sbno2		20	19	0	19	2.60805	OG0005897	single-copy	single-copy	Sbno2	Sbno2
ENSMUSG00000037568	protein_coding	Vash2		20	19	0	19	2.58616	OG0002762	single-copy	single-copy	Vash2	Vash2
ENSMUSG00000030095	protein_coding	Tmem43		20	19	0	19	2.52459	OG0003630	single-copy	single-copy	Tmem43	Tmem43
ENSMUSG00000046688	protein_coding	Tifa		20	19	0	19	2.20103	OG0003930	single-copy	single-copy	Tifa	Tifa
ENSMUSG00000030102	protein_coding	Itpr1		20	19	0	19	2.1159	OG0000363	multi-copy	N:N	Itpr1	Itpr1
ENSMUSG00000050359	protein_coding	Sprr1a		20	18	0	18	9.9391	OG0004742	single-copy	single-copy	Sprr1a	Sprr1a
ENSMUSG00000031074	protein_coding	Fgf3		20	18	0	18	9.3093	OG0013175	single-copy	single-copy	Fgf3	Fgf3
ENSMUSG00000029819	protein_coding	Npy		20	18	0	18	8.92029	OG0008884	single-copy	single-copy	Npy	Npy
ENSMUSG00000020838	protein_coding	Slc6a4		20	18	0	18	8.28871	OG0005158	single-copy	single-copy	Slc6a4	Slc6a4
ENSMUSG00000030898	protein_coding	Cckbr		20	18	0	18	8.22061	OG0015877	single-copy	single-copy	Cckbr	Cckbr
ENSMUSG00000037411	protein_coding	Serpine1		20	18	0	18	7.74028	OG0005681	single-copy	single-copy	Serpine1	Serpine1
ENSMUSG00000058153	protein_coding	Sez6l		20	18	0	18	7.60166	OG0005651	single-copy	single-copy	Sez6l	Sez6l
ENSMUSG00000050747	protein_coding	Trim15		20	18	0	18	7.01917	OG0003335	single-copy	single-copy	Trim15	Trim15
ENSMUSG00000069793	protein_coding	Slfn9		20	18	0	18	6.1492	OG0001224	multi-copy	1:N	Slfn9
ENSMUSG00000024256	protein_coding	Adcyap1		20	18	0	18	5.97002	OG0017513	single-copy	single-copy	Adcyap1	Adcyap1
ENSMUSG00000011008	protein_coding	Mcoln2		20	18	0	18	5.11959	OG0010069	single-copy	single-copy	Mcoln2	Mcoln2
ENSMUSG00000024521	protein_coding	Pmaip1		20	18	0	18	4.65912	OG0007461	single-copy	single-copy	Pmaip1	Pmaip1
ENSMUSG00000023067	protein_coding	Cdkn1a		20	18	0	18	4.13668	OG0015621	single-copy	single-copy	Cdkn1a	Cdkn1a
ENSMUSG00000028713	protein_coding	Cyp4b1		20	18	0	18	4.12874	OG0014643	single-copy	single-copy	Cyp4b1	Cyp4b1
ENSMUSG00000030677	protein_coding	Kif22		20	18	0	18	3.55861	OG0010993	single-copy	single-copy	Kif22	Kif22
ENSMUSG00000029135	protein_coding	Fosl2	TF_bZIP	20	18	0	18	3.55453	OG0013054	single-copy	single-copy	Fosl2	Fosl2
ENSMUSG00000031628	protein_coding	Casp3		20	18	0	18	3.24946	OG0016079	single-copy	single-copy	Casp3	Casp3
ENSMUSG00000054855	protein_coding	Rnd1		20	18	0	18	3.22332	OG0006277	single-copy	single-copy	Rnd1	Rnd1
ENSMUSG00000002459	protein_coding	Rgs20		20	18	0	18	3.16932	OG0006393	single-copy	single-copy	Rgs20	Rgs20
ENSMUSG00000024691	protein_coding	Fam111a		20	18	0	18	2.9247	OG0001749	multi-copy	1:N	Fam111a	Fam111a
ENSMUSG00000037428	protein_coding	Vgf		20	18	0	18	2.81608	OG0002736	single-copy	single-copy	Vgf	Vgf
ENSMUSG00000015243	protein_coding	Abca1		20	18	0	18	2.54938	OG0001031	multi-copy	N:N	Abca1	Abca1
ENSMUSG00000063889	protein_coding	Crem	TF_bZIP	20	18	0	18	2.48099	OG0014901	single-copy	single-copy	Crem	Crem
ENSMUSG00000000078	protein_coding	Klf6	zf-C2H2	20	18	0	18	2.39381	OG0010946	single-copy	single-copy	Klf6	Klf6
ENSMUSG00000000278	protein_coding	Scpep1		20	18	0	18	2.24751	OG0005838	single-copy	single-copy	Scpep1	Scpep1
ENSMUSG00000026072	protein_coding	Il1r1		20	18	0	18	2.17599	OG0011488	single-copy	single-copy	Il1r1	Il1r1
ENSMUSG00000027495	protein_coding	Fam210b		20	18	0	18	2.14254	OG0013429	single-copy	single-copy	Fam210b	Fam210b
ENSMUSG00000029552	protein_coding	Tes		20	18	0	18	2.13665	OG0000302	multi-copy	N:N	Tes	Tes
ENSMUSG00000019890	protein_coding	Nts		20	17	0	17	9.11114	OG0008779	single-copy	single-copy	Nts	Nts
ENSMUSG00000024907	protein_coding	Gal		20	17	0	17	9.07984	OG0012880	single-copy	single-copy	Gal	Gal
ENSMUSG00000024883	protein_coding	Rin1		20	17	0	17	7.43972	OG0006327	single-copy	single-copy	Rin1	Rin1
ENSMUSG00000037705	protein_coding	Tecta		20	17	0	17	6.95433	OG0004108	single-copy	single-copy	Tecta	Tecta
ENSMUSG00000034783	protein_coding	Cd207		20	17	0	17	5.88098	OG0015781	single-copy	single-copy	Cd207	Cd207
ENSMUSG00000039364	protein_coding	Sectm1b		20	17	0	17	4.71741	OG0005771	single-copy	single-copy	Sectm1b	Sectm1b
ENSMUSG00000026100	protein_coding	Mstn		20	17	0	17	4.50987	OG0009542	single-copy	single-copy	Mstn	Mstn
ENSMUSG00000001131	protein_coding	Timp1		20	17	0	17	4.21273	OG0003904	single-copy	single-copy	Timp1	Timp1
ENSMUSG00000020932	protein_coding	Gfap		20	17	0	17	3.95728	OG0012754	single-copy	single-copy	Gfap	Gfap
ENSMUSG00000028494	protein_coding	Plin2		20	17	0	17	3.30796	OG0007506	single-copy	single-copy	Plin2	Plin2
ENSMUSG00000078532	protein_coding	Nkain1		20	17	0	17	3.23733	OG0009049	single-copy	single-copy	Nkain1	Nkain1
ENSMUSG00000024376	protein_coding	Epb41l4a		20	17	0	17	3.08759	OG0013749	single-copy	single-copy	Epb41l4a	Epb41l4a
ENSMUSG00000021125	protein_coding	Arg2		20	17	0	17	2.99337	OG0017022	single-copy	single-copy	Arg2	Arg2
ENSMUSG00000024664	protein_coding	Fads3		20	17	0	17	2.83813	OG0013530	single-copy	single-copy	Fads3	Fads3
ENSMUSG00000038894	protein_coding	Irs2		20	17	0	17	2.65555	OG0011307	single-copy	single-copy	Irs2	Irs2
ENSMUSG00000046731	protein_coding	Kctd11		20	17	0	17	2.4549	OG0011060	single-copy	single-copy	Kctd11	Kctd11
ENSMUSG00000011179	protein_coding	Odc1		20	17	0	17	2.30748	OG0008666	single-copy	single-copy	Odc1	Odc1
ENSMUSG00000037447	protein_coding	Arid5a	ARID	20	17	0	17	2.20637	OG0016954	single-copy	single-copy	Arid5a	Arid5a
ENSMUSG00000030748	protein_coding	Il4ra		20	17	0	17	2.13134	OG0011456	single-copy	single-copy	Il4ra	Il4r
ENSMUSG00000021140	protein_coding	Pcnx		20	17	0	17	2.1207	OG0007973	single-copy	single-copy	Pcnx	Pcnx1
ENSMUSG00000039232	protein_coding	Stx11		20	17	0	17	2.04817	OG0004516	single-copy	single-copy	Stx11	Stx11
ENSMUSG00000030917	protein_coding	Tmem159		20	17	0	17	2.04699	OG0003753	single-copy	single-copy	Tmem159	Tmem159
ENSMUSG00000038591	protein_coding	Colec10		20	16	0	16	8.11737	OG0015062	single-copy	single-copy	Colec10	Colec10
ENSMUSG00000026247	protein_coding	Ecel1		20	16	0	16	6.9798	OG0014012	single-copy	single-copy	Ecel1	Ecel1
ENSMUSG00000000416	protein_coding	Cttnbp2		20	16	0	16	6.84761	OG0014745	single-copy	single-copy	Cttnbp2	Cttnbp2
ENSMUSG00000024066	protein_coding	Xdh		20	16	0	16	6.71141	OG0002467	single-copy	single-copy	Xdh	Xdh
ENSMUSG00000035373	protein_coding	Ccl7		20	16	0	16	6.6077	OG0015860	single-copy	single-copy	Ccl7	Ccl7
ENSMUSG00000029762	protein_coding	Akr1b8		20	16	0	16	5.57989	OG0001867	multi-copy	1:N	Akr1b8	Akr1b8
ENSMUSG00000044017	protein_coding	Adgrd1		20	16	0	16	5.04401	OG0017501	single-copy	single-copy	Adgrd1	Adgrd1
ENSMUSG00000020592	protein_coding	Sdc1		20	16	0	16	4.51495	OG0005823	single-copy	single-copy	Sdc1	Sdc1
ENSMUSG00000027313	protein_coding	Chac1		20	16	0	16	3.43666	OG0015456	single-copy	single-copy	Chac1	Chac1
ENSMUSG00000038943	protein_coding	Prc1		20	16	0	16	3.42821	OG0007198	single-copy	single-copy	Prc1	Prc1
ENSMUSG00000037280	protein_coding	Galnt6		20	16	0	16	3.40627	OG0012861	single-copy	single-copy	Galnt6	Galnt6
ENSMUSG00000040511	protein_coding	Pvr		20	16	0	16	3.30331	OG0006816	single-copy	single-copy	Pvr	Pvr
ENSMUSG00000035594	protein_coding	Chrna5		20	16	0	16	3.24384	OG0015385	single-copy	single-copy	Chrna5	Chrna5
ENSMUSG00000017057	protein_coding	Il13ra1		20	16	0	16	3.03045	OG0001607	multi-copy	1:N	Il13ra1	Il13ra1
ENSMUSG00000004951	protein_coding	Hspb1		20	16	0	16	2.93243	OG0011699	single-copy	single-copy	Hspb1	Hspb1
ENSMUSG00000003752	protein_coding	Itpkc		20	16	0	16	2.86629	OG0011241	single-copy	single-copy	Itpkc	Itpkc
ENSMUSG00000030077	protein_coding	Chl1		20	16	0	16	2.76852	OG0015420	single-copy	single-copy	Chl1	Chl1
ENSMUSG00000022893	protein_coding	Adamts1		20	16	0	16	2.59692	OG0017552	single-copy	single-copy	Adamts1	Adamts1
ENSMUSG00000027692	protein_coding	Tnik		20	16	0	16	2.51471	OG0000625	multi-copy	N:N	Tnik	Tnik
ENSMUSG00000002233	protein_coding	Rhoc		20	16	0	16	2.40697	OG0006362	single-copy	single-copy	Rhoc	Rhoc
ENSMUSG00000052921	protein_coding	Arhgef15		20	16	0	16	2.39785	OG0016980	single-copy	single-copy	Arhgef15	Arhgef15
ENSMUSG00000028896	protein_coding	Rcc1		20	16	0	16	2.2564	OG0006515	single-copy	single-copy	Rcc1	Rcc1
ENSMUSG00000029651	protein_coding	Mtus2		20	16	0	16	2.23586	OG0009476	single-copy	single-copy	Mtus2	Mtus2
ENSMUSG00000040118	protein_coding	Cacna2d1		20	16	0	16	2.20663	OG0016217	single-copy	single-copy	Cacna2d1	Cacna2d1
ENSMUSG00000027997	protein_coding	Casp6		20	16	0	16	2.15527	OG0016077	single-copy	single-copy	Casp6	Casp6
ENSMUSG00000030223	protein_coding	Ptpro		20	16	0	16	2.05226	OG0006842	single-copy	single-copy	Ptpro	Ptpro
ENSMUSG00000026675	protein_coding	Hsd17b7		20	16	0	16	2.03225	OG0011719	single-copy	single-copy	Hsd17b7	Hsd17b7
ENSMUSG00000019876	protein_coding	Pkib		20	16	0	16	1.95559	OG0007614	single-copy	single-copy	Pkib	Pkib
ENSMUSG00000042688	protein_coding	Mapk6		20	16	0	16	1.92515	OG0010175	single-copy	single-copy	Mapk6	Mapk6
ENSMUSG00000038650	protein_coding	Rnh1		20	16	0	16	1.87045	OG0006194	single-copy	single-copy	Rnh1	Rnh1
ENSMUSG00000046854	protein_coding	Pip5kl1		20	16	0	16	1.81484	OG0007647	single-copy	single-copy	Pip5kl1	Pip5kl1
ENSMUSG00000026558	protein_coding	Uck2		20	16	0	16	1.63682	OG0002937	single-copy	single-copy	Uck2	Uck2
ENSMUSG00000048764	protein_coding	Tmprss11f		20	15	0	15	8.73713	OG0003565	single-copy	single-copy	Tmprss11f	Tmprss11f
ENSMUSG00000026834	protein_coding	Acvr1c		20	15	0	15	5.2486	OG0017584	single-copy	single-copy	Acvr1c	Acvr1c
ENSMUSG00000079227	protein_coding	Ccr5		20	15	0	15	5.24292	OG0015813	single-copy	single-copy	Ccr5	Ccr5
ENSMUSG00000047407	protein_coding	Tgif1	Homeobox	20	15	0	15	4.87743	OG0003997	single-copy	single-copy	Tgif1	Tgif1
ENSMUSG00000024087	protein_coding	Cyp1b1		20	15	0	15	4.74362	OG0014665	single-copy	single-copy	Cyp1b1	Cyp1b1
ENSMUSG00000028599	protein_coding	Tnfrsf1b		20	15	0	15	4.22839	OG0003521	single-copy	single-copy	Tnfrsf1b	Tnfrsf1b
ENSMUSG00000047261	protein_coding	Gap43		20	15	0	15	3.86102	OG0012850	single-copy	single-copy	Gap43	Gap43
ENSMUSG00000050271	protein_coding	Prag1		20	15	0	15	3.59659	OG0007205	single-copy	single-copy	Prag1	Prag1
ENSMUSG00000005124	protein_coding	Ccn4		20	15	0	15	3.45842	OG0015853	single-copy	single-copy	Ccn4	Ccn4
ENSMUSG00000020773	protein_coding	Trim47		20	15	0	15	3.30972	OG0003311	single-copy	single-copy	Trim47	Trim47
ENSMUSG00000022272	protein_coding	Myo10		20	15	0	15	3.18942	OG0009404	single-copy	single-copy	Myo10	Myo10
ENSMUSG00000039910	protein_coding	Cited2		20	15	0	15	3.17255	OG0015325	single-copy	single-copy	Cited2	Cited2
ENSMUSG00000027907	protein_coding	S100a11		20	15	0	15	3.01667	OG0005978	single-copy	single-copy	S100a11	S100a11
ENSMUSG00000044934	protein_coding	Zfp367	zf-C2H2	20	15	0	15	2.86265	OG0002188	single-copy	single-copy	Zfp367	Zfp367
ENSMUSG00000025648	protein_coding	Pfkfb4		20	15	0	15	2.71247	OG0007820	single-copy	single-copy	Pfkfb4	Pfkfb4
ENSMUSG00000050335	protein_coding	Lgals3		20	15	0	15	2.68365	OG0010665	single-copy	single-copy	Lgals3	Lgals3
ENSMUSG00000001542	protein_coding	Ell2		20	15	0	15	2.6361	OG0001757	multi-copy	1:N	Ell2	Ell2
ENSMUSG00000027800	protein_coding	Tm4sf1		20	15	0	15	2.60998	OG0003856	single-copy	single-copy	Tm4sf1	Tm4sf1
ENSMUSG00000032515	protein_coding	Csrnp1	CSRNP_N	20	15	0	15	2.39137	OG0014817	single-copy	single-copy	Csrnp1	Csrnp1
ENSMUSG00000053113	protein_coding	Socs3		20	15	0	15	2.31994	OG0004921	single-copy	single-copy	Socs3	Socs3
ENSMUSG00000021876	protein_coding	Rnase4		20	15	0	15	2.31659	OG0006285	single-copy	single-copy	Rnase4	Rnase4
ENSMUSG00000048490	protein_coding	Nrip1		20	15	0	15	2.27435	OG0008836	single-copy	single-copy	Nrip1	Nrip1
ENSMUSG00000021996	protein_coding	Esd		20	15	0	15	2.0847	OG0013652	single-copy	single-copy	Esd	Esd
ENSMUSG00000040322	protein_coding	Slc25a24		20	15	0	15	2.08453	OG0005357	single-copy	single-copy	Slc25a24	Slc25a24
ENSMUSG00000058057	protein_coding	Mettl7a3		20	15	0	15	1.86755	OG0000520	multi-copy	1:N	Mettl7a3
ENSMUSG00000055078	protein_coding	Gabra5		20	15	0	15	1.76035	OG0012901	single-copy	single-copy	Gabra5	Gabra5
ENSMUSG00000031681	protein_coding	Smad1	MH1	20	15	0	15	1.42563	OG0000656	multi-copy	N:N	Smad1	Smad1
ENSMUSG00000029209	protein_coding	Gnpda2		20	15	0	15	1.30745	OG0012419	single-copy	single-copy	Gnpda2	Gnpda2
ENSMUSG00000021843	protein_coding	Ktn1		20	15	0	15	1.13684	OG0010791	single-copy	single-copy	Ktn1	Ktn1
ENSMUSG00000024770	protein_coding	Lipn		20	14	0	14	10.4168	OG0010596	single-copy	single-copy	Lipn	Lipn
ENSMUSG00000031635	protein_coding	Anxa10		20	14	0	14	9.71344	OG0017141	single-copy	single-copy	Anxa10	Anxa10
ENSMUSG00000069355	protein_coding	Gm5152		20	14	0	14	8.88849	OG0000068	mus_cluster	mus_cluster	Gm5152
ENSMUSG00000028602	protein_coding	Tnfrsf8		20	14	0	14	8.57456	OG0003516	single-copy	single-copy	Tnfrsf8	Tnfrsf8
ENSMUSG00000038676	protein_coding	Ucn		20	14	0	14	8.15421	OG0002934	single-copy	single-copy	Ucn	Ucn
ENSMUSG00000076434	protein_coding	Wfdc3		20	14	0	14	7.6654	OG0002525	single-copy	single-copy	Wfdc3	Wfdc3
ENSMUSG00000024803	protein_coding	Ankrd1		20	14	0	14	7.64285	OG0017206	single-copy	single-copy	Ankrd1	Ankrd1
ENSMUSG00000024517	protein_coding	Grp		20	14	0	14	7.33749	OG0012201	single-copy	single-copy	Grp	Grp
ENSMUSG00000068699	protein_coding	Flnc		20	14	0	14	7.28024	OG0000382	multi-copy	N:N	Flnc	Flnc
ENSMUSG00000023387	protein_coding	Kcnk16		20	15	1	14	7.13513	OG0011093	single-copy	single-copy	Kcnk16	Kcnk16
ENSMUSG00000050558	protein_coding	Prokr2		20	14	0	14	6.68552	OG0007092	single-copy	single-copy	Prokr2	Prokr2
ENSMUSG00000095493	protein_coding	A630023A22Rik		20	14	0	14	6.53221	OG0018768	mus_uncluster	mus_uncluster	A630023A22Rik
ENSMUSG00000059645	protein_coding	Gm7361		20	14	0	14	6.39296	OG0000018	mus_cluster	mus_cluster	Gm7361
ENSMUSG00000038523	protein_coding	1700003F12Rik		20	14	0	14	5.95118	OG0018031	single-copy	single-copy	1700003F12Rik	RGD1561517
ENSMUSG00000024987	protein_coding	Cyp26a1		20	14	0	14	5.13906	OG0014661	single-copy	single-copy	Cyp26a1	Cyp26a1
ENSMUSG00000028255	protein_coding	Clca1		20	14	0	14	5.10709	OG0015309	single-copy	single-copy	Clca1	Clca1
ENSMUSG00000050721	protein_coding	Plekho2		20	14	0	14	4.85447	OG0007512	single-copy	single-copy	Plekho2	Plekho2
ENSMUSG00000038331	protein_coding	Satb2	CUT	20	14	0	14	4.44135	OG0005906	single-copy	single-copy	Satb2	Satb2
ENSMUSG00000015852	protein_coding	Fcrls		20	14	0	14	4.20247	OG0013229	single-copy	single-copy	Fcrls	Fcrl2
ENSMUSG00000010660	protein_coding	Plcd1		20	14	0	14	4.18638	OG0007561	single-copy	single-copy	Plcd1	Plcd1
ENSMUSG00000033316	protein_coding	Galnt9		20	14	0	14	4.16954	OG0012859	single-copy	single-copy	Galnt9	Galnt9
ENSMUSG00000021411	protein_coding	Pxdc1		20	14	0	14	4.15852	OG0006808	single-copy	single-copy	Pxdc1	Pxdc1
ENSMUSG00000044626	protein_coding	Liph		20	14	0	14	4.15364	OG0010599	single-copy	single-copy	Liph	Liph
ENSMUSG00000027978	protein_coding	Prss12		20	14	0	14	4.13892	OG0007025	single-copy	single-copy	Prss12	Prss12
ENSMUSG00000019866	protein_coding	Crybg1		20	14	0	14	4.13294	OG0014858	single-copy	single-copy	Crybg1	Crybg1
ENSMUSG00000052942	protein_coding	Glis3	zf-C2H2	20	14	0	14	3.93609	OG0012651	single-copy	single-copy	Glis3	Glis3
ENSMUSG00000040312	protein_coding	Cchcr1		20	14	0	14	3.90289	OG0015881	single-copy	single-copy	Cchcr1	Cchcr1
ENSMUSG00000022895	protein_coding	Ets2	ETS	20	14	0	14	3.67528	OG0013622	single-copy	single-copy	Ets2	Ets2
ENSMUSG00000073805	protein_coding	Insyn2a		20	14	0	14	3.55102	OG0011380	single-copy	single-copy	Insyn2a	Insyn2a
ENSMUSG00000025746	protein_coding	Il6		20	14	0	14	3.47386	OG0011453	single-copy	single-copy	Il6	Il6
ENSMUSG00000033350	protein_coding	Chst2		20	14	0	14	3.37118	OG0015367	single-copy	single-copy	Chst2	Chst2
ENSMUSG00000024679	protein_coding	Ms4a6d		20	14	0	14	3.25617	OG0009575	single-copy	single-copy	Ms4a6d	Ms4a6a
ENSMUSG00000034107	protein_coding	Ano7		20	14	0	14	3.22673	OG0017152	single-copy	single-copy	Ano7	Ano7
ENSMUSG00000015652	protein_coding	Steap1		20	14	0	14	3.02948	OG0004581	single-copy	single-copy	Steap1	Steap1
ENSMUSG00000023032	protein_coding	Slc4a8		20	14	0	14	2.65075	OG0000658	multi-copy	N:N	Slc4a8	Slc4a8
ENSMUSG00000026656	protein_coding	Fcgr2b		20	14	0	14	2.60436	OG0013244	single-copy	single-copy	Fcgr2b	Fcgr2b
ENSMUSG00000055994	protein_coding	Nod2		20	14	0	14	2.35442	OG0008968	single-copy	single-copy	Nod2	Nod2
ENSMUSG00000001627	protein_coding	Ifrd1		20	14	0	14	2.35359	OG0011586	single-copy	single-copy	Ifrd1	Ifrd1
ENSMUSG00000030650	protein_coding	Tmc5		20	14	0	14	2.32216	OG0003835	single-copy	single-copy	Tmc5	Tmc5
ENSMUSG00000020737	protein_coding	Jpt1		20	14	0	14	2.2379	OG0011193	single-copy	single-copy	Jpt1	Jpt1
ENSMUSG00000030854	protein_coding	Ptpn5		20	14	0	14	2.21947	OG0006855	single-copy	single-copy	Ptpn5	Ptpn5
ENSMUSG00000063919	protein_coding	Srrm4		20	14	0	14	2.20591	OG0004683	single-copy	single-copy	Srrm4	Srrm4
ENSMUSG00000021565	protein_coding	Slc6a19		20	14	0	14	2.15651	OG0005162	single-copy	single-copy	Slc6a19	Slc6a19
ENSMUSG00000025351	protein_coding	Cd63		20	14	0	14	2.12394	OG0015737	single-copy	single-copy	Cd63	Cd63
ENSMUSG00000024891	protein_coding	Slc29a2		20	14	0	14	2.0858	OG0005311	single-copy	single-copy	Slc29a2	Slc29a2
ENSMUSG00000024349	protein_coding	Sting1		20	14	0	14	1.84165	OG0004572	single-copy	single-copy	Sting1	Sting1
ENSMUSG00000036002	protein_coding	Fam214b		20	14	0	14	1.75069	OG0013427	single-copy	single-copy	Fam214b	Fam214b
ENSMUSG00000021070	protein_coding	Bdkrb2		20	14	0	14	1.7427	OG0016496	single-copy	single-copy	Bdkrb2	Bdkrb2
ENSMUSG00000004347	protein_coding	Pde1c		20	14	0	14	1.68733	OG0007932	single-copy	single-copy	Pde1c	Pde1c
ENSMUSG00000033983	protein_coding	Coil		20	14	0	14	1.3702	OG0015107	single-copy	single-copy	Coil	Coil
ENSMUSG00000034300	protein_coding	Fam53c		20	14	0	14	1.34625	OG0013386	single-copy	single-copy	Fam53c	Fam53c
ENSMUSG00000032641	protein_coding	Gpr19		20	14	0	14	1.19507	OG0012306	single-copy	single-copy	Gpr19	Gpr19
ENSMUSG00000024737	protein_coding	Slc15a3		20	13	0	13	8.3312	OG0005434	single-copy	single-copy	Slc15a3	Slc15a3
ENSMUSG00000027556	protein_coding	Car1		20	13	0	13	8.22671	OG0016121	single-copy	single-copy	Car1	Car1
ENSMUSG00000043020	protein_coding	Dnai3		20	13	0	13	7.92241
ENSMUSG00000038151	protein_coding	Prdm1	zf-C2H2	20	13	0	13	7.77674	OG0007195	single-copy	single-copy	Prdm1	Prdm1
ENSMUSG00000052336	protein_coding	Cx3cr1		20	13	0	13	7.49974	OG0014717	single-copy	single-copy	Cx3cr1	Cx3cr1
ENSMUSG00000006546	protein_coding	Cryba2		20	13	0	13	7.30935	OG0014863	single-copy	single-copy	Cryba2	Cryba2
ENSMUSG00000009596	protein_coding	Taf7l		20	13	0	13	7.29858	OG0001183	multi-copy	1:N	Taf7l	Taf7l
ENSMUSG00000073489	protein_coding	Ifi204		20	13	0	13	6.15623	OG0000356	multi-copy	1:N	Ifi204
ENSMUSG00000027559	protein_coding	Car3		20	13	0	13	6.12917	OG0016114	single-copy	single-copy	Car3	Ca3
ENSMUSG00000004105	protein_coding	Angptl2		20	13	0	13	6.1058	OG0001009	multi-copy	N:N	Angptl2	Angptl2
ENSMUSG00000035352	protein_coding	Ccl12		20	13	0	13	5.4829	OG0015874	single-copy	single-copy	Ccl12	Ccl12
ENSMUSG00000029491	protein_coding	Pde6b		20	13	0	13	5.46661	OG0000717	multi-copy	N:N	Pde6b	Pde6b
ENSMUSG00000035498	protein_coding	Cdcp1		20	13	0	13	5.2762	OG0015681	single-copy	single-copy	Cdcp1	Cdcp1
ENSMUSG00000034205	protein_coding	Loxl2		20	13	0	13	4.80759	OG0010544	single-copy	single-copy	Loxl2	Loxl2
ENSMUSG00000022494	protein_coding	Shisa9		20	13	0	13	4.50217	OG0005534	single-copy	single-copy	Shisa9	Shisa9
ENSMUSG00000002897	protein_coding	Il17ra		20	13	0	13	4.42652	OG0011505	single-copy	single-copy	Il17ra	Il17ra
ENSMUSG00000048779	protein_coding	P2ry6		20	13	0	13	4.4098	OG0008151	single-copy	single-copy	P2ry6	P2ry6
ENSMUSG00000035274	protein_coding	Tpbg		20	13	0	13	4.22926	OG0003437	single-copy	single-copy	Tpbg	Tpbg
ENSMUSG00000056708	protein_coding	Ier5		20	13	0	13	3.94568	OG0011612	single-copy	single-copy	Ier5	Ier5
ENSMUSG00000025608	protein_coding	Podxl		20	13	0	13	3.8945	OG0007413	single-copy	single-copy	Podxl	Podxl
ENSMUSG00000091345	protein_coding	Col6a5		20	13	0	13	3.87553	OG0015071	single-copy	single-copy	Col6a5	Col6a5
ENSMUSG00000022148	protein_coding	Fyb		20	13	0	13	3.46113	OG0012934	single-copy	single-copy	Fyb	Fyb1
ENSMUSG00000004043	protein_coding	Stat5a	STAT	20	13	0	13	3.17548	OG0000644	multi-copy	N:N	Stat5a	Stat5a
ENSMUSG00000106350	protein_coding	Kif19b		20	13	0	13	3.10843
ENSMUSG00000035385	protein_coding	Ccl2		20	13	0	13	3.10741	OG0015871	single-copy	single-copy	Ccl2	Ccl2
ENSMUSG00000024621	protein_coding	Csf1r		20	13	0	13	3.02528	OG0014841	single-copy	single-copy	Csf1r	Csf1r
ENSMUSG00000025044	protein_coding	Msr1		20	13	0	13	2.98677	OG0009550	single-copy	single-copy	Msr1	Msr1
ENSMUSG00000029919	protein_coding	Hpgds		20	13	0	13	2.87211	OG0011766	single-copy	single-copy	Hpgds	Hpgds
ENSMUSG00000043895	protein_coding	S1pr2		20	13	0	13	2.70698	OG0005962	single-copy	single-copy	S1pr2	S1pr2
ENSMUSG00000000567	protein_coding	Sox9	HMG	20	13	0	13	2.61551	OG0004880	single-copy	single-copy	Sox9	Sox9
ENSMUSG00000022096	protein_coding	Hr		20	13	0	13	2.48718	OG0011755	single-copy	single-copy	Hr	Hr
ENSMUSG00000034832	protein_coding	Tet3		20	13	0	13	2.44677	OG0004070	single-copy	single-copy	Tet3	Tet3
ENSMUSG00000028003	protein_coding	Lrat		20	13	0	13	2.41868	OG0010523	single-copy	single-copy	Lrat	Lrat
ENSMUSG00000028100	protein_coding	Nudt17		20	13	0	13	2.37823	OG0008756	single-copy	single-copy	Nudt17	Nudt17
ENSMUSG00000027035	protein_coding	Cers6		20	13	0	13	2.33211	OG0015511	single-copy	single-copy	Cers6	Cers6
ENSMUSG00000021708	protein_coding	Rasgrf2		20	13	0	13	2.30213	OG0000690	multi-copy	N:N	Rasgrf2	Rasgrf2
ENSMUSG00000028645	protein_coding	Slc2a1		20	13	0	13	2.2186	OG0005308	single-copy	single-copy	Slc2a1	Slc2a1
ENSMUSG00000032578	protein_coding	Cish		20	13	0	13	2.21488	OG0015327	single-copy	single-copy	Cish	Cish
ENSMUSG00000029641	protein_coding	Rasl11a		20	13	0	13	2.18326	OG0006603	single-copy	single-copy	Rasl11a	Rasl11a
ENSMUSG00000026796	protein_coding	Niban2		20	13	0	13	2.05297
ENSMUSG00000050022	protein_coding	Amz1		20	13	0	13	2.02144	OG0017245	single-copy	single-copy	Amz1	Amz1
ENSMUSG00000015745	protein_coding	Plekho1		20	13	0	13	1.98826	OG0007513	single-copy	single-copy	Plekho1	Plekho1
ENSMUSG00000022948	protein_coding	Setd4		20	13	0	13	1.98711	OG0005659	single-copy	single-copy	Setd4	Setd4
ENSMUSG00000029084	protein_coding	Cd38		20	13	0	13	1.93803	OG0015754	single-copy	single-copy	Cd38	Cd38
ENSMUSG00000037060	protein_coding	Cavin3		20	13	0	13	1.90565	OG0016051	single-copy	single-copy	Cavin3	Cavin3
ENSMUSG00000061950	protein_coding	Ppp4r1		20	13	0	13	1.78539	OG0007223	single-copy	single-copy	Ppp4r1	Ppp4r1
ENSMUSG00000027583	protein_coding	Zbtb46	ZBTB	20	13	0	13	1.71526	OG0002350	single-copy	single-copy	Zbtb46	Zbtb46
ENSMUSG00000041594	protein_coding	Tmtc4		20	13	0	13	1.70001	OG0003547	single-copy	single-copy	Tmtc4	Tmtc4
ENSMUSG00000045136	protein_coding	Tubb2b		20	13	0	13	1.69844	OG0000066	multi-copy	N:N	Tubb2b	Tubb2b
ENSMUSG00000028793	protein_coding	Rnf19b		20	13	0	13	1.61922	OG0006229	single-copy	single-copy	Rnf19b	Rnf19b
ENSMUSG00000012428	protein_coding	Steap4		20	13	0	13	1.56995	OG0004578	single-copy	single-copy	Steap4	Steap4
ENSMUSG00000029201	protein_coding	Ugdh		20	13	0	13	1.35352	OG0002922	single-copy	single-copy	Ugdh	Ugdh
ENSMUSG00000109901	protein_coding	Chmp1b		20	13	0	13	1.21495	OG0015416	single-copy	single-copy	Chmp1b	Chmp1b
ENSMUSG00000073494	protein_coding	Sh2d1b2		20	12	0	12	8.04085	OG0005589	single-copy	single-copy	Sh2d1b2	LOC102556681
ENSMUSG00000051985	protein_coding	Igfn1		20	12	0	12	7.89533	OG0001611	multi-copy	1:N	Igfn1	Igfn1
ENSMUSG00000049796	protein_coding	Crh		20	13	1	12	7.6351	OG0014900	single-copy	single-copy	Crh	Crh
ENSMUSG00000024659	protein_coding	Anxa1		20	12	0	12	7.45409	OG0017142	single-copy	single-copy	Anxa1	Anxa1
ENSMUSG00000029378	protein_coding	Areg		20	12	0	12	6.06794	OG0017037	single-copy	single-copy	Areg	Areg
ENSMUSG00000009185	protein_coding	Ccl8		20	12	0	12	5.68718	OG0018708	mus_uncluster	mus_uncluster	Ccl8
ENSMUSG00000039899	protein_coding	Fgl2		20	12	0	12	5.59159	OG0013158	single-copy	single-copy	Fgl2	Fgl2
ENSMUSG00000020798	protein_coding	Spns3		20	12	0	12	5.26667	OG0004764	single-copy	single-copy	Spns3	Spns3
ENSMUSG00000026639	protein_coding	Lamb3		20	12	0	12	4.93286	OG0010764	single-copy	single-copy	Lamb3	Lamb3
ENSMUSG00000027261	protein_coding	Hao1		20	12	0	12	4.78533	OG0012040	single-copy	single-copy	Hao1	Hao1
ENSMUSG00000038642	protein_coding	Ctss		20	12	0	12	4.72898	OG0014748	single-copy	single-copy	Ctss	Ctss
ENSMUSG00000015947	protein_coding	Fcgr1		20	12	0	12	4.28781	OG0013245	single-copy	single-copy	Fcgr1	Fcgr1a
ENSMUSG00000063060	protein_coding	Sox7	HMG	20	12	0	12	4.22457	OG0004882	single-copy	single-copy	Sox7	Sox7
ENSMUSG00000029581	protein_coding	Fscn1		20	12	0	12	4.01279	OG0012982	single-copy	single-copy	Fscn1	Fscn1
ENSMUSG00000025150	protein_coding	Cbr2		20	12	0	12	3.89226	OG0016036	single-copy	single-copy	Cbr2	LOC688320
ENSMUSG00000050730	protein_coding	Arhgap42		20	12	0	12	3.77	OG0016995	single-copy	single-copy	Arhgap42	Arhgap42
ENSMUSG00000045725	protein_coding	Prr15		20	12	0	12	3.76359	OG0007055	single-copy	single-copy	Prr15	Prr15
ENSMUSG00000044364	protein_coding	Tmem74b		20	12	0	12	3.71994	OG0003601	single-copy	single-copy	Tmem74b	Tmem74b
ENSMUSG00000023992	protein_coding	Trem2		20	12	0	12	3.68164	OG0003355	single-copy	single-copy	Trem2	Trem2
ENSMUSG00000004730	protein_coding	Adgre1		20	12	0	12	3.62022	OG0017500	single-copy	single-copy	Adgre1	Adgre1
ENSMUSG00000091898	protein_coding	Tnnc1		20	12	0	12	3.5446	OG0003497	single-copy	single-copy	Tnnc1	Tnnc1
ENSMUSG00000036887	protein_coding	C1qa		20	12	0	12	3.53755	OG0016284	single-copy	single-copy	C1qa	C1qa
ENSMUSG00000036896	protein_coding	C1qc		20	12	0	12	3.536	OG0016281	single-copy	single-copy	C1qc	C1qc
ENSMUSG00000028370	protein_coding	Pappa		20	12	0	12	3.51649	OG0008086	single-copy	single-copy	Pappa	Pappa1
ENSMUSG00000036905	protein_coding	C1qb		20	12	0	12	3.39873	OG0016283	single-copy	single-copy	C1qb	C1qb
ENSMUSG00000052160	protein_coding	Pld4		20	12	0	12	3.34955	OG0007546	single-copy	single-copy	Pld4	Pld4
ENSMUSG00000021260	protein_coding	Hhipl1		20	12	0	12	3.33798	OG0011912	single-copy	single-copy	Hhipl1	Hhipl1
ENSMUSG00000079685	protein_coding	Ulbp1		20	12	0	12	3.33233	OG0018124	mus_uncluster	mus_uncluster	Ulbp1
ENSMUSG00000024366	protein_coding	Gfra3		20	12	0	12	3.32129	OG0012744	single-copy	single-copy	Gfra3	Gfra3
ENSMUSG00000026712	protein_coding	Mrc1		20	12	0	12	3.31513	OG0009699	single-copy	single-copy	Mrc1	Mrc1
ENSMUSG00000003644	protein_coding	Rps6ka1		20	12	0	12	3.19023	OG0000184	multi-copy	N:N	Rps6ka1	Rps6ka1
ENSMUSG00000074480	protein_coding	Mex3a		20	12	0	12	3.01923	OG0009947	single-copy	single-copy	Mex3a	Mex3a
ENSMUSG00000024397	protein_coding	Aif1		20	12	0	12	2.93496	OG0018739	mus_uncluster	mus_uncluster	Aif1
ENSMUSG00000039985	protein_coding	Sinhcaf		20	12	0	12	2.93262	OG0005496	single-copy	single-copy	Sinhcaf	Sinhcaf
ENSMUSG00000040612	protein_coding	Ildr2		20	12	0	12	2.90724	OG0011445	single-copy	single-copy	Ildr2	Ildr2
ENSMUSG00000018920	protein_coding	Cxcl16		20	12	0	12	2.88671	OG0014709	single-copy	single-copy	Cxcl16	Cxcl16
ENSMUSG00000073418	protein_coding	C4b		20	12	0	12	2.77653	OG0001835	multi-copy	1:N	C4b	C4b
ENSMUSG00000026107	protein_coding	Nabp1		20	12	0	12	2.7199	OG0009344	single-copy	single-copy	Nabp1	Nabp1
ENSMUSG00000099655	protein_coding	2310034G01Rik		20	12	0	12	2.6628	OG0017941	single-copy	single-copy	2310034G01Rik	C1H10orf95
ENSMUSG00000046186	protein_coding	Cd109		20	12	0	12	2.61423	OG0015794	single-copy	single-copy	Cd109	Cd109
ENSMUSG00000055044	protein_coding	Pdlim1		20	12	0	12	2.58683	OG0007895	single-copy	single-copy	Pdlim1	Pdlim1
ENSMUSG00000026880	protein_coding	Stom		20	12	0	12	2.54966	OG0001192	multi-copy	1:N	Stom	Stom
ENSMUSG00000115338	protein_coding	Pnp		20	12	0	12	2.44053	OG0000708	multi-copy	1:N	Pnp	Pnp
ENSMUSG00000034275	protein_coding	Igsf9b		20	12	0	12	2.43145	OG0011531	single-copy	single-copy	Igsf9b	Igsf9b
ENSMUSG00000031490	protein_coding	Eif4ebp1		20	12	0	12	2.40212	OG0013873	single-copy	single-copy	Eif4ebp1	Eif4ebp1
ENSMUSG00000059173	protein_coding	Pde1a		20	12	0	12	2.38249	OG0007934	single-copy	single-copy	Pde1a	Pde1a
ENSMUSG00000022602	protein_coding	Arc		20	12	0	12	2.35847	OG0017039	single-copy	single-copy	Arc	Arc
ENSMUSG00000022150	protein_coding	Dab2		20	12	0	12	2.24566	OG0014599	single-copy	single-copy	Dab2	Dab2
ENSMUSG00000003746	protein_coding	Man1a		20	12	0	12	2.09143	OG0010247	single-copy	single-copy	Man1a	Man1a1
ENSMUSG00000075225	protein_coding	Ccdc162		20	12	0	12	2.07615	OG0015971	single-copy	single-copy	Ccdc162	Ccdc162
ENSMUSG00000038267	protein_coding	Slc22a23		20	12	0	12	2.05057	OG0005384	single-copy	single-copy	Slc22a23	Slc22a23
ENSMUSG00000051209	protein_coding	Gpr119		20	12	0	12	2.01534	OG0012341	single-copy	single-copy	Gpr119	Gpr119
ENSMUSG00000020142	protein_coding	Slc1a4		20	12	0	12	1.97727	OG0005398	single-copy	single-copy	Slc1a4	Slc1a4
ENSMUSG00000024647	protein_coding	Cbln2		20	12	0	12	1.95249	OG0016039	single-copy	single-copy	Cbln2	Cbln2
ENSMUSG00000042846	protein_coding	Lrrtm3		20	12	0	12	1.89472	OG0010410	single-copy	single-copy	Lrrtm3	Lrrtm3
ENSMUSG00000024771	protein_coding	Lipk		20	12	0	12	1.88591	OG0001568	multi-copy	1:N	Lipk	Lipk
ENSMUSG00000041870	protein_coding	Ankrd13a		20	12	0	12	1.87096	OG0017202	single-copy	single-copy	Ankrd13a	Ankrd13a
ENSMUSG00000069094	protein_coding	Pde7a		20	12	0	12	1.86646	OG0007921	single-copy	single-copy	Pde7a	Pde7a
ENSMUSG00000050064	protein_coding	Zfp697	zf-C2H2	20	12	0	12	1.85666	OG0002083	single-copy	single-copy	Zfp697	Zfp697
ENSMUSG00000026094	protein_coding	Stk17b		20	12	0	12	1.84048	OG0004566	single-copy	single-copy	Stk17b	Stk17b
ENSMUSG00000057531	protein_coding	Dtnbp1		20	12	0	12	1.72506	OG0014108	single-copy	single-copy	Dtnbp1	Dtnbp1
ENSMUSG00000030681	protein_coding	Mvp		20	12	0	12	1.66562	OG0009452	single-copy	single-copy	Mvp	Mvp
ENSMUSG00000036160	protein_coding	Surf6		20	12	0	12	1.63526	OG0004449	single-copy	single-copy	Surf6	Surf6
ENSMUSG00000068220	protein_coding	Lgals1		20	12	0	12	1.60367	OG0010668	single-copy	single-copy	Lgals1	Lgals1
ENSMUSG00000031799	protein_coding	Tpm4		20	12	0	12	1.58033	OG0001148	multi-copy	1:N	Tpm4	Tpm4
ENSMUSG00000035021	protein_coding	Baz1a		20	12	0	12	1.5037	OG0016557	single-copy	single-copy	Baz1a	Baz1a
ENSMUSG00000043003	protein_coding	Rasef		20	12	0	12	1.48569	OG0006612	single-copy	single-copy	Rasef	Rasef
ENSMUSG00000030256	protein_coding	Bhlhe41	bHLH	20	12	0	12	1.45217	OG0016468	single-copy	single-copy	Bhlhe41	Bhlhe41
ENSMUSG00000032502	protein_coding	Stac		20	12	0	12	1.37083	OG0004611	single-copy	single-copy	Stac	Stac
ENSMUSG00000039879	protein_coding	Heca		20	12	0	12	1.36592	OG0011966	single-copy	single-copy	Heca	Heca
ENSMUSG00000024404	protein_coding	Riok3		20	12	0	12	1.31103	OG0006319	single-copy	single-copy	Riok3	Riok3
ENSMUSG00000068566	protein_coding	Myadm		20	12	0	12	1.29341	OG0001532	multi-copy	1:N	Myadm	Myadm
ENSMUSG00000001054	protein_coding	Rmnd5b		20	12	0	12	1.12204	OG0006291	single-copy	single-copy	Rmnd5b	Rmnd5b
ENSMUSG00000030523	protein_coding	Trpm1		20	11	0	11	8.176	OG0000612	multi-copy	N:N	Trpm1	Trpm1
ENSMUSG00000035355	protein_coding	Kcnh4		20	11	0	11	7.42358	OG0011121	single-copy	single-copy	Kcnh4	Kcnh4
ENSMUSG00000037035	protein_coding	Inhbb		20	11	0	11	7.11175	OG0011414	single-copy	single-copy	Inhbb	Inhbb
ENSMUSG00000095620	protein_coding	Csta2		20	11	0	11	7.08617	OG0018684	mus_uncluster	mus_uncluster	Csta2
ENSMUSG00000037578	protein_coding	Pkd2l1		20	11	0	11	6.56391	OG0007621	single-copy	single-copy	Pkd2l1	Pkd2l1
ENSMUSG00000068735	protein_coding	Trp53i11		20	12	1	11	6.0817	OG0003252	single-copy	single-copy	Trp53i11	Tp53i11
ENSMUSG00000036437	protein_coding	Npy1r		20	11	0	11	5.67456	OG0001513	multi-copy	1:N	Npy1r	Npy1r
ENSMUSG00000015647	protein_coding	Lama5		20	11	0	11	5.6725	OG0010767	single-copy	single-copy	Lama5	Lama5
ENSMUSG00000030088	protein_coding	Aldh1l1		20	11	0	11	4.5153	OG0001011	multi-copy	N:N	Aldh1l1	Aldh1l1
ENSMUSG00000041202	protein_coding	Pla2g2d		20	11	0	11	4.1027	OG0007593	single-copy	single-copy	Pla2g2d	Pla2g2d
ENSMUSG00000050321	protein_coding	Neto1		20	11	0	11	3.8756	OG0009146	single-copy	single-copy	Neto1	Neto1
ENSMUSG00000007888	protein_coding	Crlf1		20	11	0	11	3.72551	OG0014885	single-copy	single-copy	Crlf1	Crlf1
ENSMUSG00000040552	protein_coding	C3ar1		20	11	0	11	3.63483	OG0016253	single-copy	single-copy	C3ar1	C3ar1
ENSMUSG00000039208	protein_coding	Metrnl		20	11	0	11	3.6305	OG0009970	single-copy	single-copy	Metrnl	Metrnl
ENSMUSG00000019122	protein_coding	Ccl9		20	11	0	11	3.56714	OG0015859	single-copy	single-copy	Ccl9	Ccl9
ENSMUSG00000029765	protein_coding	Plxna4		20	11	0	11	3.44583	OG0000191	multi-copy	N:N	Plxna4	Plxna4
ENSMUSG00000025017	protein_coding	Pik3ap1		20	11	0	11	3.24504	OG0007682	single-copy	single-copy	Pik3ap1	Pik3ap1
ENSMUSG00000078612	protein_coding	Fyb2		20	11	0	11	3.24138	OG0012933	single-copy	single-copy	Fyb2	Fyb2
ENSMUSG00000042804	protein_coding	Gpr153		20	11	0	11	3.23383	OG0012325	single-copy	single-copy	Gpr153	Gpr153
ENSMUSG00000028849	protein_coding	Map7d1		20	11	0	11	3.22491	OG0010189	single-copy	single-copy	Map7d1	Map7d1
ENSMUSG00000024672	protein_coding	Ms4a7		20	11	0	11	3.21719	OG0009574	single-copy	single-copy	Ms4a7	Ms4a7
ENSMUSG00000039109	protein_coding	F13a1		20	11	0	11	3.18947	OG0013562	single-copy	single-copy	F13a1	F13a1
ENSMUSG00000043091	protein_coding	Tuba1c		20	11	0	11	3.12937	OG0000052	multi-copy	M:N	Tuba1c	Tuba1c
ENSMUSG00000029005	protein_coding	Draxin		20	11	0	11	3.07542	OG0014139	single-copy	single-copy	Draxin	Draxin
ENSMUSG00000028459	protein_coding	Cd72		20	12	1	11	3.04289	OG0015732	single-copy	single-copy	Cd72	Cd72
ENSMUSG00000058715	protein_coding	Fcer1g		20	11	0	11	2.96335	OG0018650	mus_uncluster	mus_uncluster	Fcer1g
ENSMUSG00000042286	protein_coding	Stab1		20	11	0	11	2.92693	OG0004613	single-copy	single-copy	Stab1	Stab1
ENSMUSG00000017204	protein_coding	Gsdma		20	11	0	11	2.91099	OG0000539	multi-copy	M:N	Gsdma	Gsdma
ENSMUSG00000015766	protein_coding	Eps8		20	11	0	11	2.84446	OG0013714	single-copy	single-copy	Eps8	Eps8
ENSMUSG00000020573	protein_coding	Pik3cg		20	11	0	11	2.81636	OG0007674	single-copy	single-copy	Pik3cg	Pik3cg
ENSMUSG00000059498	protein_coding	Fcgr3		20	11	0	11	2.75603	OG0001742	multi-copy	1:N	Fcgr3
ENSMUSG00000001870	protein_coding	Ltbp1		20	11	0	11	2.63007	OG0010378	single-copy	single-copy	Ltbp1	Ltbp1
ENSMUSG00000111375	protein_coding	Btbd8		20	11	0	11	2.54457	OG0001685	multi-copy	1:N	Btbd8	Btbd8
ENSMUSG00000025355	protein_coding	Mmp19		20	11	0	11	2.38186	OG0009795	single-copy	single-copy	Mmp19	Mmp19
ENSMUSG00000062866	protein_coding	Phactr2		20	11	0	11	2.33509	OG0007781	single-copy	single-copy	Phactr2	Phactr2
ENSMUSG00000030519	protein_coding	Apba2		20	11	0	11	2.31194	OG0017105	single-copy	single-copy	Apba2	Apba2
ENSMUSG00000032666	protein_coding	1700025G04Rik		20	11	0	11	2.28788	OG0018003	single-copy	single-copy	1700025G04Rik	RGD1309104
ENSMUSG00000038552	protein_coding	Fndc4		20	11	0	11	2.21534	OG0013070	single-copy	single-copy	Fndc4	LOC100910821
ENSMUSG00000018008	protein_coding	Cyth4		20	11	0	11	1.95141	OG0014629	single-copy	single-copy	Cyth4	Cyth4
ENSMUSG00000027859	protein_coding	Ngf		20	11	0	11	1.95003	OG0009088	single-copy	single-copy	Ngf	Ngf
ENSMUSG00000027540	protein_coding	Ptpn1		20	11	0	11	1.90908	OG0006868	single-copy	single-copy	Ptpn1	Ptpn1
ENSMUSG00000050989	protein_coding	Selenon		20	11	0	11	1.90429	OG0005761	single-copy	single-copy	Selenon	Selenon
ENSMUSG00000071637	protein_coding	Cebpd	TF_bZIP	20	11	0	11	1.88429	OG0015588	single-copy	single-copy	Cebpd	Cebpd
ENSMUSG00000023249	protein_coding	Parp3		20	11	0	11	1.84106	OG0008060	single-copy	single-copy	Parp3	Parp3
ENSMUSG00000032280	protein_coding	Tle3		20	11	0	11	1.8205	OG0000301	multi-copy	N:N	Tle3	Tle3
ENSMUSG00000048807	protein_coding	Slc35e4		20	11	0	11	1.79938	OG0005262	single-copy	single-copy	Slc35e4	Slc35e4
ENSMUSG00000020423	protein_coding	Btg2		20	11	0	11	1.73968	OG0016311	single-copy	single-copy	Btg2	Btg2
ENSMUSG00000024036	protein_coding	Slc37a1		20	11	0	11	1.71394	OG0005248	single-copy	single-copy	Slc37a1	Slc37a1
ENSMUSG00000024190	protein_coding	Dusp1		20	11	0	11	1.63724	OG0014092	single-copy	single-copy	Dusp1	Dusp1
ENSMUSG00000059866	protein_coding	Tnip2		20	11	0	11	1.5952	OG0003504	single-copy	single-copy	Tnip2	Tnip2
ENSMUSG00000062168	protein_coding	Ppef1		20	11	0	11	1.57759	OG0007305	single-copy	single-copy	Ppef1	Ppef1
ENSMUSG00000041959	protein_coding	S100a10		20	11	0	11	1.4747	OG0005979	single-copy	single-copy	S100a10	S100a10
ENSMUSG00000048696	protein_coding	Mex3d		20	11	0	11	1.25294	OG0009944	single-copy	single-copy	Mex3d	Mex3d
ENSMUSG00000048216	protein_coding	Gpr85		20	11	0	11	1.02255	OG0012276	single-copy	single-copy	Gpr85	Gpr85
ENSMUSG00000018362	protein_coding	Kpna2		20	11	0	11	0.965692	OG0001586	multi-copy	1:N	Kpna2	Kpna2
ENSMUSG00000036478	protein_coding	Btg1		20	11	0	11	0.900401	OG0016313	single-copy	single-copy	Btg1	Btg1
ENSMUSG00000032204	protein_coding	Aqp9		20	10	0	10	9.07523	OG0017046	single-copy	single-copy	Aqp9	Aqp9
ENSMUSG00000015484	protein_coding	Fam163a		20	10	0	10	8.46819	OG0013476	single-copy	single-copy	Fam163a	Fam163a
ENSMUSG00000108022	protein_coding	Gm7298		20	10	0	10	8.4531	OG0000835	mus_cluster	mus_cluster	Gm7298
ENSMUSG00000020122	protein_coding	Egfr		20	10	0	10	8.30265	OG0013926	single-copy	single-copy	Egfr	Egfr
ENSMUSG00000022582	protein_coding	Ly6g		20	10	0	10	8.10898	OG0000523	multi-copy	M:N	Ly6g
ENSMUSG00000025091	protein_coding	Pnliprp2		20	10	0	10	8.07731	OG0007439	single-copy	single-copy	Pnliprp2	Pnliprp2
ENSMUSG00000035861	protein_coding	Tmprss11b		20	10	0	10	7.34878	OG0003569	single-copy	single-copy	Tmprss11b	Tmprss11b
ENSMUSG00000069873	protein_coding	4930438A08Rik		20	10	0	10	7.23801	OG0017883	single-copy	single-copy	4930438A08Rik	RGD1308564
ENSMUSG00000027927	protein_coding	Lelp1		20	10	0	10	7.15426	OG0018315	mus_uncluster	mus_uncluster	Lelp1
ENSMUSG00000027832	protein_coding	Ptx3		20	10	0	10	7.03862	OG0006832	single-copy	single-copy	Ptx3	Ptx3
ENSMUSG00000038567	protein_coding	Cyp24a1		20	10	0	10	6.94194	OG0014662	single-copy	single-copy	Cyp24a1	Cyp24a1
ENSMUSG00000103523	protein_coding	2210017I01Rik		20	10	0	10	6.69286	OG0010721	mus_cluster	mus_cluster	2210017I01Rik
ENSMUSG00000071714	protein_coding	Csf2rb2		20	10	0	10	6.64997	OG0001790	multi-copy	1:N	Csf2rb2
ENSMUSG00000026536	protein_coding	Ifi211		20	10	0	10	6.18638	OG0000356	multi-copy	1:N	Ifi211
ENSMUSG00000073530	protein_coding	Pappa2		20	10	0	10	6.0942	OG0008085	single-copy	single-copy	Pappa2	Pappa2
ENSMUSG00000067006	protein_coding	Serpinb5		20	10	0	10	5.93547	OG0005686	single-copy	single-copy	Serpinb5	Serpinb5
ENSMUSG00000028360	protein_coding	Slc44a5		20	10	0	10	5.91025	OG0005206	single-copy	single-copy	Slc44a5	Slc44a5
ENSMUSG00000066867	protein_coding	Oas1e		20	10	0	10	5.26393	OG0000162	multi-copy	M:N	Oas1e	Oas1e
ENSMUSG00000051590	protein_coding	Map3k19		20	10	0	10	5.04996	OG0010209	single-copy	single-copy	Map3k19	Map3k19
ENSMUSG00000074115	protein_coding	Saa1		20	10	0	10	5.00055	OG0001258	multi-copy	1:N	Saa1
ENSMUSG00000027322	protein_coding	Siglec1		20	10	0	10	4.67382	OG0005509	single-copy	single-copy	Siglec1	Siglec1
ENSMUSG00000022098	protein_coding	Bmp1		20	10	0	10	4.57221	OG0000300	multi-copy	N:N	Bmp1	Bmp1
ENSMUSG00000022014	protein_coding	Epsti1		20	10	0	10	4.5653	OG0013710	single-copy	single-copy	Epsti1	Epsti1
ENSMUSG00000052316	protein_coding	Lrrc15		20	10	0	10	4.54473	OG0010484	single-copy	single-copy	Lrrc15	Lrrc15
ENSMUSG00000043263	protein_coding	Ifi209		20	10	0	10	4.44463	OG0000532	multi-copy	1:N	Ifi209
ENSMUSG00000030214	protein_coding	Plbd1		20	10	0	10	4.08297	OG0007567	single-copy	single-copy	Plbd1	Plbd1
ENSMUSG00000030921	protein_coding	Trim30a		20	10	0	10	3.99507	OG0000298	multi-copy	M:N	Trim30a
ENSMUSG00000053063	protein_coding	Clec12a		20	10	0	10	3.66211	OG0015273	single-copy	single-copy	Clec12a	Clec12a
ENSMUSG00000046805	protein_coding	Mpeg1		20	10	0	10	3.61524	OG0000713	multi-copy	N:N	Mpeg1	Mpeg1
ENSMUSG00000037731	protein_coding	Themis2		20	10	0	10	3.59445	OG0003964	single-copy	single-copy	Themis2	Themis2
ENSMUSG00000024331	protein_coding	Dsc2		20	10	0	10	3.52374	OG0000952	multi-copy	N:N	Dsc2	Dsc2
ENSMUSG00000028545	protein_coding	Bend5		20	10	0	10	3.41743	OG0016488	single-copy	single-copy	Bend5	Bend5
ENSMUSG00000044811	protein_coding	Cd300c2		20	10	0	10	3.40541	OG0000222	multi-copy	M:N	Cd300c2	Cd300c2
ENSMUSG00000034116	protein_coding	Vav1		20	10	0	10	3.36949	OG0002757	single-copy	single-copy	Vav1	Vav1
ENSMUSG00000028581	protein_coding	Laptm5		20	10	0	10	3.331	OG0010745	single-copy	single-copy	Laptm5	Laptm5
ENSMUSG00000024164	protein_coding	C3		20	10	0	10	3.2206	OG0016256	single-copy	single-copy	C3	C3
ENSMUSG00000023349	protein_coding	Clec4n		20	10	0	10	3.02281	OG0018693	mus_uncluster	mus_uncluster	Clec4n
ENSMUSG00000024677	protein_coding	Ms4a6b		20	10	0	10	3.00866	OG0001536	multi-copy	1:N	Ms4a6b	Ms4a6b
ENSMUSG00000049988	protein_coding	Lrrc25		20	10	0	10	2.99353	OG0010476	single-copy	single-copy	Lrrc25	Lrrc25
ENSMUSG00000043832	protein_coding	Clec4a3		20	10	0	10	2.94908	OG0015261	single-copy	single-copy	Clec4a3	Clec4a3
ENSMUSG00000031304	protein_coding	Il2rg		20	10	0	10	2.93642	OG0001606	multi-copy	1:N	Il2rg	Il2rg
ENSMUSG00000027995	protein_coding	Tlr2		20	10	0	10	2.90835	OG0003869	single-copy	single-copy	Tlr2	Tlr2
ENSMUSG00000039473	protein_coding	Ubn1		20	10	0	10	2.86583	OG0002965	single-copy	single-copy	Ubn1	Ubn1
ENSMUSG00000079049	protein_coding	Serpinb1c		20	10	0	10	2.7836	OG0000458	multi-copy	M:N	Serpinb1c
ENSMUSG00000029126	protein_coding	Nsg1		20	10	0	10	2.77057	OG0008817	single-copy	single-copy	Nsg1	Nsg1
ENSMUSG00000029193	protein_coding	Cckar		20	10	0	10	2.75299	OG0015878	single-copy	single-copy	Cckar	Cckar
ENSMUSG00000030579	protein_coding	Tyrobp		20	10	0	10	2.74701	OG0003036	single-copy	single-copy	Tyrobp	Tyrobp
ENSMUSG00000051439	protein_coding	Cd14		20	10	0	10	2.69744	OG0015793	single-copy	single-copy	Cd14	Cd14
ENSMUSG00000022587	protein_coding	Ly6e		20	10	0	10	2.68738	OG0010357	single-copy	single-copy	Ly6e	Ly6e
ENSMUSG00000094910	protein_coding	D430019H16Rik		20	10	0	10	2.61518	OG0014613	single-copy	single-copy	D430019H16Rik	LOC100909954
ENSMUSG00000024008	protein_coding	Cpne5		20	10	0	10	2.54651	OG0014954	single-copy	single-copy	Cpne5	Cpne5
ENSMUSG00000056306	protein_coding	Sertm1		20	10	0	10	2.41047	OG0005668	single-copy	single-copy	Sertm1	Sertm1
ENSMUSG00000052565	protein_coding	H1f3		20	10	0	10	2.34679	OG0018404	mus_uncluster	mus_uncluster	H1f3
ENSMUSG00000026418	protein_coding	Tnni1		20	10	0	10	2.32086	OG0003495	single-copy	single-copy	Tnni1	Tnni1
ENSMUSG00000032554	protein_coding	Trf		20	10	0	10	2.27566	OG0003349	single-copy	single-copy	Trf	Tf
ENSMUSG00000004849	protein_coding	Ap1s1		20	10	0	10	2.25457	OG0017124	single-copy	single-copy	Ap1s1	Ap1s1
ENSMUSG00000042826	protein_coding	Fgf11		20	10	0	10	2.18735	OG0013188	single-copy	single-copy	Fgf11	Fgf11
ENSMUSG00000031766	protein_coding	Slc12a3		20	10	0	10	2.15539	OG0005446	single-copy	single-copy	Slc12a3	Slc12a3
ENSMUSG00000022912	protein_coding	Pros1		20	10	0	10	2.1113	OG0007085	single-copy	single-copy	Pros1	Pros1
ENSMUSG00000008398	protein_coding	Elk3	ETS	20	10	0	10	2.10556	OG0013847	single-copy	single-copy	Elk3	Elk3
ENSMUSG00000026674	protein_coding	Ddr2		20	10	0	10	2.08282	OG0014489	single-copy	single-copy	Ddr2	Ddr2
ENSMUSG00000035184	protein_coding	Fam124a		20	10	0	10	2.02271	OG0013502	single-copy	single-copy	Fam124a	Fam124a
ENSMUSG00000047497	protein_coding	Adamts12		20	10	0	10	1.93386	OG0017550	single-copy	single-copy	Adamts12	Adamts12
ENSMUSG00000054520	protein_coding	Sh3bp2		20	10	0	10	1.91455	OG0005578	single-copy	single-copy	Sh3bp2	Sh3bp2
ENSMUSG00000036181	protein_coding	H1f2		20	10	0	10	1.90651	OG0012090	single-copy	single-copy	H1f2	H1f2
ENSMUSG00000027560	protein_coding	Dok5		20	10	0	10	1.89104	OG0014186	single-copy	single-copy	Dok5	Dok5
ENSMUSG00000057751	protein_coding	Megf6		20	10	0	10	1.88346	OG0010001	single-copy	single-copy	Megf6	Megf6
ENSMUSG00000033581	protein_coding	Igf2bp2		20	10	0	10	1.84466	OG0011562	single-copy	single-copy	Igf2bp2	Igf2bp2
ENSMUSG00000050296	protein_coding	Abca12		20	10	0	10	1.81251	OG0017743	single-copy	single-copy	Abca12	Abca12
ENSMUSG00000048482	protein_coding	Bdnf		20	10	0	10	1.79433	OG0016495	single-copy	single-copy	Bdnf	Bdnf
ENSMUSG00000027198	protein_coding	Ext2		20	10	0	10	1.7932	OG0013577	single-copy	single-copy	Ext2	Ext2
ENSMUSG00000035356	protein_coding	Nfkbiz		20	10	0	10	1.78962	OG0009100	single-copy	single-copy	Nfkbiz	Nfkbiz
ENSMUSG00000066838	protein_coding	Zfp772	zf-C2H2	20	10	0	10	1.78795	OG0001074	multi-copy	1:N	Zfp772	Zfp772
ENSMUSG00000001260	protein_coding	Gabrg1		20	10	0	10	1.76423	OG0012895	single-copy	single-copy	Gabrg1	Gabrg1
ENSMUSG00000051977	protein_coding	Prdm9	zf-C2H2	20	10	0	10	1.73217	OG0007183	single-copy	single-copy	Prdm9	Prdm9
ENSMUSG00000005667	protein_coding	Mthfd2		20	10	0	10	1.68814	OG0009511	single-copy	single-copy	Mthfd2	Mthfd2
ENSMUSG00000037638	protein_coding	Zbtb42	ZBTB	20	10	0	10	1.65987	OG0002354	single-copy	single-copy	Zbtb42	Zbtb42
ENSMUSG00000020176	protein_coding	Grb10		20	10	0	10	1.62217	OG0012238	single-copy	single-copy	Grb10	Grb10
ENSMUSG00000053091	protein_coding	Lins1		20	10	0	10	1.55663	OG0010605	single-copy	single-copy	Lins1	Lins1
ENSMUSG00000007041	protein_coding	Clic1		20	10	0	10	1.52761	OG0015249	single-copy	single-copy	Clic1	Clic1
ENSMUSG00000017677	protein_coding	Wsb1		20	10	0	10	1.50796	OG0002484	single-copy	single-copy	Wsb1	Wsb1
ENSMUSG00000031297	protein_coding	Slc7a3		20	10	0	10	1.50051	OG0005145	single-copy	single-copy	Slc7a3	Slc7a3
ENSMUSG00000025809	protein_coding	Itgb1		20	10	0	10	1.4809	OG0011264	single-copy	single-copy	Itgb1	Itgb1
ENSMUSG00000028480	protein_coding	Glipr2		20	10	0	10	1.47946	OG0012654	single-copy	single-copy	Glipr2	Glipr2
ENSMUSG00000037628	protein_coding	Cdkn3		20	10	0	10	1.44386	OG0015613	single-copy	single-copy	Cdkn3	Cdkn3
ENSMUSG00000035671	protein_coding	Zswim4		20	10	0	10	1.42825	OG0001934	single-copy	single-copy	Zswim4	Zswim4
ENSMUSG00000037458	protein_coding	Azin1		20	10	0	10	1.1769	OG0016660	single-copy	single-copy	Azin1	Azin1
ENSMUSG00000037580	protein_coding	Gch1		20	10	0	10	1.09639	OG0012798	single-copy	single-copy	Gch1	Gch1
ENSMUSG00000024261	protein_coding	Syt4		20	10	0	10	1.00872	OG0004365	single-copy	single-copy	Syt4	Syt4

## Sheet: mouse_down
									Orthologous information
Ensemble ID	gene_type	gene_name	Family	ScNI_all	ScNI_up	ScNI_down	ScNI_score	maximum |LFC|	ortho_id	ortho_type1	ortho_type2	ortho_mouse_gene	ortho_rat_gene
ENSMUSG00000090667	protein_coding	Mdfic2		20	0	10	-10	8.27156
ENSMUSG00000042254	protein_coding	Cilp		20	0	10	-10	4.07873	OG0015337	single-copy	single-copy	Cilp	Cilp
ENSMUSG00000049409	protein_coding	Prokr1		20	0	10	-10	3.27288	OG0007093	single-copy	single-copy	Prokr1	Prokr1
ENSMUSG00000029188	protein_coding	Slc34a2		20	0	10	-10	2.75414	OG0005281	single-copy	single-copy	Slc34a2	Slc34a2
ENSMUSG00000026322	protein_coding	Htr4		20	0	10	-10	2.74185	OG0011675	single-copy	single-copy	Htr4	Htr4
ENSMUSG00000039114	protein_coding	Nrn1		20	0	10	-10	2.68388	OG0008831	single-copy	single-copy	Nrn1	Nrn1
ENSMUSG00000031448	protein_coding	Adprhl1		20	0	10	-10	2.5636	OG0017463	single-copy	single-copy	Adprhl1	LOC120093091
ENSMUSG00000022861	protein_coding	Dgkg		20	0	10	-10	2.28724	OG0014385	single-copy	single-copy	Dgkg	Dgkg
ENSMUSG00000037188	protein_coding	Grhl3	CP2	20	0	10	-10	2.14753	OG0012227	single-copy	single-copy	Grhl3	Grhl3
ENSMUSG00000056215	protein_coding	Lrguk		20	0	10	-10	2.12813	OG0010510	single-copy	single-copy	Lrguk	Lrguk
ENSMUSG00000044505	protein_coding	Lingo4		20	0	10	-10	2.1047	OG0010606	single-copy	single-copy	Lingo4	Lingo4
ENSMUSG00000034402	protein_coding	Kcnh5		20	0	10	-10	2.02376	OG0000867	multi-copy	N:N	Kcnh5	Kcnh5
ENSMUSG00000048706	protein_coding	Lurap1l		20	0	10	-10	1.99523	OG0010363	single-copy	single-copy	Lurap1l	Lurap1l
ENSMUSG00000031932	protein_coding	Gpr83		20	0	10	-10	1.87155	OG0012278	single-copy	single-copy	Gpr83	Gpr83
ENSMUSG00000052372	protein_coding	Il1rapl1		20	0	10	-10	1.8538	OG0011485	single-copy	single-copy	Il1rapl1	Il1rapl1
ENSMUSG00000005268	protein_coding	Prlr		20	0	10	-10	1.84076	OG0001333	multi-copy	1:N	Prlr	Prlr
ENSMUSG00000045994	protein_coding	B3gat1		20	0	10	-10	1.82061	OG0016648	single-copy	single-copy	B3gat1	B3gat1
ENSMUSG00000049313	protein_coding	Sorl1		20	0	10	-10	1.80126	OG0004904	single-copy	single-copy	Sorl1	Sorl1
ENSMUSG00000021852	protein_coding	Slc35f4		20	0	10	-10	1.78861	OG0005258	single-copy	single-copy	Slc35f4	Slc35f4
ENSMUSG00000027489	protein_coding	Necab3		20	0	10	-10	1.75066	OG0009188	single-copy	single-copy	Necab3	Necab3
ENSMUSG00000040125	protein_coding	Gpr26		20	0	10	-10	1.74752	OG0012301	single-copy	single-copy	Gpr26	Gpr26
ENSMUSG00000032036	protein_coding	Kirrel3		20	0	10	-10	1.69979	OG0010971	single-copy	single-copy	Kirrel3	Kirrel3
ENSMUSG00000031727	protein_coding	Pmfbp1		20	0	10	-10	1.69637	OG0007456	single-copy	single-copy	Pmfbp1	Pmfbp1
ENSMUSG00000034731	protein_coding	Dgkh		20	0	10	-10	1.68605	OG0000959	multi-copy	N:N	Dgkh	Dgkh
ENSMUSG00000047996	protein_coding	Prrg1		20	0	10	-10	1.67785	OG0007036	single-copy	single-copy	Prrg1	Prrg1
ENSMUSG00000035273	protein_coding	Hpse		20	0	10	-10	1.65602	OG0011758	single-copy	single-copy	Hpse	Hpse
ENSMUSG00000046699	protein_coding	Slitrk4		20	0	10	-10	1.63705	OG0005104	single-copy	single-copy	Slitrk4	Slitrk4
ENSMUSG00000034227	protein_coding	Foxj1	Fork_head	20	0	10	-10	1.62899	OG0013034	single-copy	single-copy	Foxj1	Foxj1
ENSMUSG00000072966	protein_coding	Gprasp2		20	0	10	-10	1.62032	OG0012271	single-copy	single-copy	Gprasp2	Gprasp2
ENSMUSG00000035407	protein_coding	Kank4		20	0	10	-10	1.5747	OG0011181	single-copy	single-copy	Kank4	Kank4
ENSMUSG00000039137	protein_coding	Whrn		20	0	10	-10	1.5314	OG0002516	single-copy	single-copy	Whrn	Whrn
ENSMUSG00000030337	protein_coding	Vamp1		20	0	10	-10	1.49862	OG0002775	single-copy	single-copy	Vamp1	Vamp1
ENSMUSG00000026494	protein_coding	Kif26b		20	0	10	-10	1.4622	OG0010989	single-copy	single-copy	Kif26b	Kif26b
ENSMUSG00000046999	protein_coding	1110032F04Rik		20	0	10	-10	1.4598	OG0018051	single-copy	single-copy	1110032F04Rik	LOC100362176
ENSMUSG00000036251	protein_coding	Trpm8		20	0	10	-10	1.45344	OG0003233	single-copy	single-copy	Trpm8	Trpm8
ENSMUSG00000003872	protein_coding	Lin7b		20	0	10	-10	1.43057	OG0010612	single-copy	single-copy	Lin7b	Lin7b
ENSMUSG00000005640	protein_coding	Insrr		20	0	10	-10	1.42998	OG0011382	single-copy	single-copy	Insrr	Insrr
ENSMUSG00000025318	protein_coding	Jph3		20	0	10	-10	1.41485	OG0011195	single-copy	single-copy	Jph3	Jph3
ENSMUSG00000054477	protein_coding	Kcnn2		20	0	10	-10	1.40749	OG0011078	single-copy	single-copy	Kcnn2	Kcnn2
ENSMUSG00000064329	protein_coding	Scn1a		20	0	10	-10	1.38859	OG0000069	multi-copy	N:N	Scn1a	Scn1a
ENSMUSG00000053626	protein_coding	Tll1		20	0	10	-10	1.35336	OG0000300	multi-copy	N:N	Tll1	Tll1
ENSMUSG00000074892	protein_coding	B3galt5		20	0	10	-10	1.34377	OG0016650	single-copy	single-copy	B3galt5	B3galt5
ENSMUSG00000043461	protein_coding	Sptssb		20	0	10	-10	1.34235	OG0004724	single-copy	single-copy	Sptssb	Sptssb
ENSMUSG00000040452	protein_coding	Cdh12		20	0	10	-10	1.33513	OG0015676	single-copy	single-copy	Cdh12	Cdh12
ENSMUSG00000045287	protein_coding	Rtn4rl1		20	0	10	-10	1.32296	OG0006015	single-copy	single-copy	Rtn4rl1	Rtn4rl1
ENSMUSG00000059479	protein_coding	B3gnt8		20	0	10	-10	1.31959	OG0016638	single-copy	single-copy	B3gnt8	B3gnt8
ENSMUSG00000057766	protein_coding	Ankrd29		20	0	10	-10	1.31804	OG0017191	single-copy	single-copy	Ankrd29	Ankrd29
ENSMUSG00000050272	protein_coding	Dscam		20	0	10	-10	1.28575	OG0000951	multi-copy	N:N	Dscam	Dscam
ENSMUSG00000044976	protein_coding	Wdr72		20	0	10	-10	1.28305	OG0002559	single-copy	single-copy	Wdr72	Wdr72
ENSMUSG00000056648	protein_coding	Hoxb8	Homeobox	20	0	10	-10	1.25935	OG0011795	single-copy	single-copy	Hoxb8	Hoxb8
ENSMUSG00000043639	protein_coding	Rbm20		20	0	10	-10	1.25539	OG0006562	single-copy	single-copy	Rbm20	Rbm20
ENSMUSG00000048899	protein_coding	Rimkla		20	0	10	-10	1.24746	OG0000686	multi-copy	N:N	Rimkla
ENSMUSG00000031139	protein_coding	Mcf2		20	0	10	-10	1.23695	OG0010087	single-copy	single-copy	Mcf2	Mcf2
ENSMUSG00000026824	protein_coding	Kcnj3		20	0	10	-10	1.22138	OG0011104	single-copy	single-copy	Kcnj3	Kcnj3
ENSMUSG00000090799	protein_coding	Klhl33		20	0	10	-10	1.17012	OG0010912	single-copy	single-copy	Klhl33	Klhl33
ENSMUSG00000025175	protein_coding	Fn3k		20	0	10	-10	1.14168	OG0013080	single-copy	single-copy	Fn3k	Fn3k
ENSMUSG00000078958	protein_coding	Atp6ap1l		20	0	10	-10	1.12297	OG0016733	single-copy	single-copy	Atp6ap1l	Atp6ap1l
ENSMUSG00000047766	protein_coding	Lrrc49		20	0	10	-10	1.11802	OG0010454	single-copy	single-copy	Lrrc49	Lrrc49
ENSMUSG00000004748	protein_coding	Mtfp1		20	0	10	-10	1.08898	OG0009518	single-copy	single-copy	Mtfp1	Mtfp1
ENSMUSG00000108348	protein_coding	Gm42372		20	0	10	-10	1.07679	OG0012528	single-copy	single-copy	Gm42372	Pnma8c
ENSMUSG00000046961	protein_coding	Gpr156		20	0	10	-10	1.067	OG0012323	single-copy	single-copy	Gpr156	Gpr156
ENSMUSG00000040420	protein_coding	Cdh18		20	0	10	-10	1.06597	OG0015671	single-copy	single-copy	Cdh18	Cdh18
ENSMUSG00000021974	protein_coding	Fgf9		20	0	10	-10	1.04627	OG0013169	single-copy	single-copy	Fgf9	Fgf9
ENSMUSG00000033998	protein_coding	Kcnk1		20	0	10	-10	1.03874	OG0011098	single-copy	single-copy	Kcnk1	Kcnk1
ENSMUSG00000022307	protein_coding	Oxr1		20	0	10	-10	1.01574	OG0008171	single-copy	single-copy	Oxr1	Oxr1
ENSMUSG00000017692	protein_coding	Rhbdl3		20	0	10	-10	0.896576	OG0006372	single-copy	single-copy	Rhbdl3	Rhbdl3
ENSMUSG00000032380	protein_coding	Dapk2		20	0	11	-11	5.40057	OG0014582	single-copy	single-copy	Dapk2	Dapk2
ENSMUSG00000027347	protein_coding	Rasgrp1		20	0	11	-11	4.99843	OG0006608	single-copy	single-copy	Rasgrp1	Rasgrp1
ENSMUSG00000000296	protein_coding	Tpd52l1		20	0	11	-11	3.66646	OG0003431	single-copy	single-copy	Tpd52l1	Tpd52l1
ENSMUSG00000030350	protein_coding	Prmt8		20	0	11	-11	3.20939	OG0007104	single-copy	single-copy	Prmt8	Prmt8
ENSMUSG00000031688	protein_coding	Pou4f2	Pou	20	0	11	-11	2.94968	OG0007325	single-copy	single-copy	Pou4f2	Pou4f2
ENSMUSG00000048376	protein_coding	F2r		20	0	11	-11	2.93295	OG0013559	single-copy	single-copy	F2r	F2r
ENSMUSG00000029370	protein_coding	Rassf6		20	0	11	-11	2.74837	OG0006593	single-copy	single-copy	Rassf6	Rassf6
ENSMUSG00000032269	protein_coding	Htr3a		20	0	11	-11	2.68738	OG0011677	single-copy	single-copy	Htr3a	Htr3a
ENSMUSG00000071537	protein_coding	Klrg2		20	0	11	-11	2.58314	OG0010881	single-copy	single-copy	Klrg2	Klrg2
ENSMUSG00000036502	protein_coding	Tmem255a		20	0	11	-11	2.54699	OG0003663	single-copy	single-copy	Tmem255a	Tmem255a
ENSMUSG00000022860	protein_coding	Chodl		20	0	11	-11	2.46708	OG0015406	single-copy	single-copy	Chodl	Chodl
ENSMUSG00000033578	protein_coding	Tmem35a		20	0	11	-11	2.46294	OG0003641	single-copy	single-copy	Tmem35a	Tmem35a
ENSMUSG00000090061	protein_coding	Nwd2		20	0	11	-11	2.45831	OG0008709	single-copy	single-copy	Nwd2	Nwd2
ENSMUSG00000096146	protein_coding	Kcnj11		20	0	11	-11	2.42094	OG0011111	single-copy	single-copy	Kcnj11	Kcnj11
ENSMUSG00000033981	protein_coding	Gria2		20	0	11	-11	2.3991	OG0000216	multi-copy	N:N	Gria2	Gria2
ENSMUSG00000020591	protein_coding	Ntsr2		20	0	11	-11	2.37811	OG0008777	single-copy	single-copy	Ntsr2	Ntsr2
ENSMUSG00000063594	protein_coding	Gng8		20	0	11	-11	2.27192	OG0012429	single-copy	single-copy	Gng8	Gng8
ENSMUSG00000041653	protein_coding	Pnpla3		20	0	11	-11	2.16057	OG0007427	single-copy	single-copy	Pnpla3	Pnpla3
ENSMUSG00000054988	protein_coding	Agtr1b		20	0	11	-11	2.13585	OG0001016	multi-copy	N:N	Agtr1b	Agtr1b
ENSMUSG00000039313	protein_coding	Minar1		20	0	11	-11	2.07836	OG0009865	single-copy	single-copy	Minar1	Minar1
ENSMUSG00000031492	protein_coding	Chrnb3		20	0	11	-11	2.04661	OG0015379	single-copy	single-copy	Chrnb3	Chrnb3
ENSMUSG00000070552	protein_coding	Mrgprx1		20	0	11	-11	2.02178	OG0009688	single-copy	single-copy	Mrgprx1	Mrgprx1
ENSMUSG00000020732	protein_coding	Rab37		20	0	11	-11	1.94371	OG0001315	multi-copy	1:N	Rab37	Rab37
ENSMUSG00000022577	protein_coding	Ly6h		20	0	11	-11	1.92905	OG0010349	single-copy	single-copy	Ly6h	Ly6h
ENSMUSG00000059742	protein_coding	Kcnh7		20	0	11	-11	1.69013	OG0011119	single-copy	single-copy	Kcnh7	Kcnh7
ENSMUSG00000053519	protein_coding	Kcnip1		20	0	11	-11	1.67602	OG0011117	single-copy	single-copy	Kcnip1	Kcnip1
ENSMUSG00000027963	protein_coding	Extl2		20	0	11	-11	1.61436	OG0013575	single-copy	single-copy	Extl2	Extl2
ENSMUSG00000024798	protein_coding	Htr7		20	0	11	-11	1.58845	OG0011671	single-copy	single-copy	Htr7	Htr7
ENSMUSG00000069911	protein_coding	Insyn2b		20	0	11	-11	1.55663	OG0011379	single-copy	single-copy	Insyn2b	Insyn2b
ENSMUSG00000053297	protein_coding	AI854703	zf-C2H2	20	0	11	-11	1.55501	OG0018748	mus_uncluster	mus_uncluster	AI854703
ENSMUSG00000007653	protein_coding	Gabrb2		20	0	11	-11	1.54781	OG0012898	single-copy	single-copy	Gabrb2	Gabrb2
ENSMUSG00000037843	protein_coding	Vstm2l		20	0	11	-11	1.5462	OG0002651	single-copy	single-copy	Vstm2l	Vstm2l
ENSMUSG00000026828	protein_coding	Galnt5		20	0	11	-11	1.49883	OG0012862	single-copy	single-copy	Galnt5	Galnt5
ENSMUSG00000079051	protein_coding	Vinac1		20	0	11	-11	1.49142	OG0002727	single-copy	single-copy	Vinac1	RGD1561442
ENSMUSG00000025475	protein_coding	Adgra1		20	0	11	-11	1.48997	OG0017507	single-copy	single-copy	Adgra1	Adgra1
ENSMUSG00000045246	protein_coding	Kcng4		20	0	11	-11	1.47907	OG0011124	single-copy	single-copy	Kcng4	Kcng4
ENSMUSG00000092083	protein_coding	Kcnb2		20	0	11	-11	1.46473	OG0011141	single-copy	single-copy	Kcnb2	Kcnb2
ENSMUSG00000025189	protein_coding	Cnnm1		20	0	11	-11	1.43034	OG0015161	single-copy	single-copy	Cnnm1	Cnnm1
ENSMUSG00000051022	protein_coding	Hs3st1		20	0	11	-11	1.42314	OG0011743	single-copy	single-copy	Hs3st1	Hs3st1
ENSMUSG00000025885	protein_coding	Myo5b		20	0	11	-11	1.37124	OG0000832	multi-copy	N:N	Myo5b	Myo5b
ENSMUSG00000045589	protein_coding	Frrs1l		20	0	11	-11	1.37113	OG0012988	single-copy	single-copy	Frrs1l	Frrs1l
ENSMUSG00000047344	protein_coding	Lancl3		20	0	11	-11	1.34782	OG0010750	single-copy	single-copy	Lancl3	Lancl3
ENSMUSG00000037509	protein_coding	Arhgef4		20	0	11	-11	1.33204	OG0016966	single-copy	single-copy	Arhgef4	Arhgef4
ENSMUSG00000020836	protein_coding	Coro6		20	0	11	-11	1.31895	OG0015009	single-copy	single-copy	Coro6	Coro6
ENSMUSG00000032172	protein_coding	Olfm2		20	0	11	-11	1.25293	OG0008639	single-copy	single-copy	Olfm2	Olfm2
ENSMUSG00000030731	protein_coding	Syt3		20	0	11	-11	1.24515	OG0004366	single-copy	single-copy	Syt3	Syt3
ENSMUSG00000048834	protein_coding	Vstm2a		20	0	11	-11	1.22175	OG0002653	single-copy	single-copy	Vstm2a	Vstm2a
ENSMUSG00000044071	protein_coding	Tafa2		20	0	11	-11	1.21536	OG0004306	single-copy	single-copy	Tafa2	Tafa2
ENSMUSG00000021613	protein_coding	Hapln1		20	0	12	-12	5.11001	OG0012037	single-copy	single-copy	Hapln1	Hapln1
ENSMUSG00000031491	protein_coding	Chrna6		20	0	12	-12	4.46152	OG0015384	single-copy	single-copy	Chrna6	Chrna6
ENSMUSG00000040972	protein_coding	Igsf21		20	0	12	-12	3.57001	OG0011537	single-copy	single-copy	Igsf21	Igsf21
ENSMUSG00000052026	protein_coding	Slc6a7		20	0	12	-12	3.56967	OG0005155	single-copy	single-copy	Slc6a7	Slc6a7
ENSMUSG00000040724	protein_coding	Kcna2		20	0	12	-12	3.14697	OG0011151	single-copy	single-copy	Kcna2	Kcna2
ENSMUSG00000004151	protein_coding	Etv1	ETS	20	0	12	-12	2.63371	OG0013621	single-copy	single-copy	Etv1	Etv1
ENSMUSG00000022763	protein_coding	Aifm3		20	0	12	-12	2.58136	OG0017386	single-copy	single-copy	Aifm3	Aifm3
ENSMUSG00000020155	protein_coding	Kcnmb1		20	0	12	-12	2.57192	OG0011083	single-copy	single-copy	Kcnmb1	Kcnmb1
ENSMUSG00000033966	protein_coding	Cdkl4		20	0	12	-12	2.29522	OG0015623	single-copy	single-copy	Cdkl4	Cdkl4
ENSMUSG00000026158	protein_coding	Ogfrl1		20	0	12	-12	2.29062	OG0008649	single-copy	single-copy	Ogfrl1	Ogfrl1
ENSMUSG00000021255	protein_coding	Esrrb	ESR-like	20	0	12	-12	1.94121	OG0013641	single-copy	single-copy	Esrrb	Esrrb
ENSMUSG00000042757	protein_coding	Tmem108		20	0	12	-12	1.87842	OG0003799	single-copy	single-copy	Tmem108	Tmem108
ENSMUSG00000040136	protein_coding	Abcc8		20	0	12	-12	1.80908	OG0001030	multi-copy	N:N	Abcc8	Abcc8
ENSMUSG00000066129	protein_coding	Kndc1		20	0	12	-12	1.74865	OG0010867	single-copy	single-copy	Kndc1	Kndc1
ENSMUSG00000048385	protein_coding	Scrt1	zf-C2H2	20	0	12	-12	1.72903	OG0005832	single-copy	single-copy	Scrt1	Scrt1
ENSMUSG00000045625	protein_coding	Pigz		20	0	12	-12	1.70102	OG0007686	single-copy	single-copy	Pigz	Pigz
ENSMUSG00000007594	protein_coding	Hapln4		20	0	12	-12	1.68708	OG0012034	single-copy	single-copy	Hapln4	Hapln4
ENSMUSG00000046532	protein_coding	Ar	ESR-like	20	0	12	-12	1.67436	OG0017044	single-copy	single-copy	Ar	Ar
ENSMUSG00000091722	protein_coding	Siah3		20	0	12	-12	1.63437	OG0005512	single-copy	single-copy	Siah3	Siah3
ENSMUSG00000034570	protein_coding	Inpp5j		20	0	12	-12	1.62501	OG0011394	single-copy	single-copy	Inpp5j	Inpp5j
ENSMUSG00000030092	protein_coding	Cntn6		20	0	12	-12	1.59832	OG0015129	single-copy	single-copy	Cntn6	Cntn6
ENSMUSG00000048004	protein_coding	Tmem196		20	0	12	-12	1.4828	OG0003719	single-copy	single-copy	Tmem196	Tmem196
ENSMUSG00000029359	protein_coding	Tesc		20	0	12	-12	1.47641	OG0004077	single-copy	single-copy	Tesc	Tesc
ENSMUSG00000034648	protein_coding	Lrrn1		20	0	12	-12	1.46049	OG0010417	single-copy	single-copy	Lrrn1	Lrrn1
ENSMUSG00000041544	protein_coding	Disp3		20	0	12	-12	1.44533	OG0014324	single-copy	single-copy	Disp3	Disp3
ENSMUSG00000027971	protein_coding	Ndst4		20	0	12	-12	1.33016	OG0000207	multi-copy	N:N	Ndst4	Ndst4
ENSMUSG00000038264	protein_coding	Sema7a		20	0	12	-12	1.31254	OG0005731	single-copy	single-copy	Sema7a	Sema7a
ENSMUSG00000079598	protein_coding	Clec2l		20	0	12	-12	1.2071	OG0015266	single-copy	single-copy	Clec2l	Clec2l
ENSMUSG00000001076	protein_coding	C1ql4		20	0	13	-13	7.97216	OG0016277	single-copy	single-copy	C1ql4	C1ql4
ENSMUSG00000031849	protein_coding	Comp		20	0	13	-13	4.60173	OG0015046	single-copy	single-copy	Comp	Comp
ENSMUSG00000026173	protein_coding	Plcd4		20	0	13	-13	4.14888	OG0007559	single-copy	single-copy	Plcd4	Plcd4
ENSMUSG00000025105	protein_coding	Bnc1	zf-C2H2	20	0	13	-13	3.44449	OG0016412	single-copy	single-copy	Bnc1	Bnc1
ENSMUSG00000046321	protein_coding	Hs3st2		20	0	13	-13	3.38667	OG0011742	single-copy	single-copy	Hs3st2	Hs3st2
ENSMUSG00000040164	protein_coding	Kcns1		20	0	13	-13	2.88539	OG0011069	single-copy	single-copy	Kcns1	Kcns1
ENSMUSG00000049176	protein_coding	Frmpd4		20	0	13	-13	2.46747	OG0012989	single-copy	single-copy	Frmpd4	Frmpd4
ENSMUSG00000047161	protein_coding	Chst9		20	0	13	-13	2.00899	OG0015361	single-copy	single-copy	Chst9	Chst9
ENSMUSG00000047746	protein_coding	Fbxo40		20	0	13	-13	1.98463	OG0013271	single-copy	single-copy	Fbxo40	Fbxo40
ENSMUSG00000025468	protein_coding	Caly		20	0	13	-13	1.93309	OG0016169	single-copy	single-copy	Caly	Caly
ENSMUSG00000048483	protein_coding	Zdhhc22		20	0	13	-13	1.83544	OG0002288	single-copy	single-copy	Zdhhc22	Zdhhc22
ENSMUSG00000025141	protein_coding	Myadml2		20	0	13	-13	1.82976	OG0009445	single-copy	single-copy	Myadml2	Myadml2
ENSMUSG00000020099	protein_coding	Unc5b		20	0	13	-13	1.78171	OG0002896	single-copy	single-copy	Unc5b	Unc5b
ENSMUSG00000032523	protein_coding	Hhatl		20	0	13	-13	1.75795	OG0011915	single-copy	single-copy	Hhatl	Hhatl
ENSMUSG00000045613	protein_coding	Chrm2		20	0	13	-13	1.65012	OG0015394	single-copy	single-copy	Chrm2	Chrm2
ENSMUSG00000045318	protein_coding	Adra2c		20	0	13	-13	1.57979	OG0017455	single-copy	single-copy	Adra2c	Adra2c
ENSMUSG00000039620	protein_coding	Trmt9b		20	0	13	-13	1.52482	OG0003261	single-copy	single-copy	Trmt9b	Trmt9b
ENSMUSG00000049612	protein_coding	Omg		20	0	13	-13	1.51758	OG0008270	single-copy	single-copy	Omg	Omg
ENSMUSG00000051067	protein_coding	Lingo3		20	0	13	-13	1.51393	OG0010607	single-copy	single-copy	Lingo3	Lingo3
ENSMUSG00000021219	protein_coding	Rgs6		20	0	13	-13	1.40637	OG0006387	single-copy	single-copy	Rgs6	Rgs6
ENSMUSG00000056656	protein_coding	Apol8		20	0	13	-13	1.40071	OG0001004	multi-copy	1:N	Apol8
ENSMUSG00000022176	protein_coding	Rem2		20	0	14	-14	7.76798	OG0006466	single-copy	single-copy	Rem2	Rem2
ENSMUSG00000096606	protein_coding	Tpbgl		20	0	14	-14	2.94204	OG0003436	single-copy	single-copy	Tpbgl	Tpbgl
ENSMUSG00000052861	protein_coding	Dnah6		20	0	14	-14	2.91552	OG0014261	single-copy	single-copy	Dnah6	Dnah6
ENSMUSG00000041617	protein_coding	Ccdc74a		20	0	14	-14	2.65015	OG0015908	single-copy	single-copy	Ccdc74a	Ccdc74a
ENSMUSG00000001334	protein_coding	Fndc5		20	0	14	-14	2.5298	OG0013069	single-copy	single-copy	Fndc5	Fndc5
ENSMUSG00000032593	protein_coding	Amigo3		20	0	14	-14	2.17564	OG0017259	single-copy	single-copy	Amigo3	Amigo3
ENSMUSG00000048616	protein_coding	Nog		20	0	14	-14	1.94311	OG0008966	single-copy	single-copy	Nog	Nog
ENSMUSG00000042448	protein_coding	Hoxd1	Homeobox	20	0	14	-14	1.91126	OG0011784	single-copy	single-copy	Hoxd1	Hoxd1
ENSMUSG00000050511	protein_coding	Oprd1		20	0	14	-14	1.89302	OG0008250	single-copy	single-copy	Oprd1	Oprd1
ENSMUSG00000024232	protein_coding	Bambi		20	0	14	-14	1.86261	OG0016573	single-copy	single-copy	Bambi	Bambi
ENSMUSG00000026610	protein_coding	Esrrg	ESR-like	20	0	14	-14	1.79836	OG0013640	single-copy	single-copy	Esrrg	Esrrg
ENSMUSG00000037977	protein_coding	6430571L13Rik		20	0	14	-14	1.76503	OG0017822	single-copy	single-copy	6430571L13Rik	RGD1307461
ENSMUSG00000035686	protein_coding	Thrsp		20	0	14	-14	1.75305	OG0003949	single-copy	single-copy	Thrsp	Thrsp
ENSMUSG00000047591	protein_coding	Mafa	TF_bZIP	20	0	14	-14	1.74941	OG0010285	single-copy	single-copy	Mafa	Mafa
ENSMUSG00000027796	protein_coding	Smad9	MH1	20	0	14	-14	1.60897	OG0005086	single-copy	single-copy	Smad9	Smad9
ENSMUSG00000024497	protein_coding	Pou4f3	Pou	20	0	14	-14	1.60169	OG0007324	single-copy	single-copy	Pou4f3	Pou4f3
ENSMUSG00000034161	protein_coding	Scx	bHLH	20	0	14	-14	1.55162	OG0005828	single-copy	single-copy	Scx	Scx
ENSMUSG00000035473	protein_coding	Galm		20	0	14	-14	1.28401	OG0012872	single-copy	single-copy	Galm	Galm
ENSMUSG00000016179	protein_coding	Camk1g		20	0	15	-15	5.37241	OG0016167	single-copy	single-copy	Camk1g	Camk1g
ENSMUSG00000008590	protein_coding	Htr3b		20	0	15	-15	3.2673	OG0011676	single-copy	single-copy	Htr3b	Htr3b
ENSMUSG00000036395	protein_coding	Glb1l2		20	0	15	-15	2.8206	OG0012666	single-copy	single-copy	Glb1l2	Glb1l2
ENSMUSG00000047606	protein_coding	Ankrd34c		20	0	15	-15	2.62208	OG0017185	single-copy	single-copy	Ankrd34c	Ankrd34c
ENSMUSG00000055782	protein_coding	Abcd2		20	0	15	-15	2.58836	OG0017723	single-copy	single-copy	Abcd2	Abcd2
ENSMUSG00000039257	protein_coding	Vstm2b		20	0	15	-15	2.02116	OG0002652	single-copy	single-copy	Vstm2b	Vstm2b
ENSMUSG00000033595	protein_coding	Lgi3		20	0	15	-15	1.58761	OG0010656	single-copy	single-copy	Lgi3	Lgi3
ENSMUSG00000048304	protein_coding	Slitrk3		20	0	15	-15	1.52812	OG0005105	single-copy	single-copy	Slitrk3	Slitrk3
ENSMUSG00000037709	protein_coding	Fam13a		20	0	15	-15	1.30748	OG0013488	single-copy	single-copy	Fam13a	Fam13a
ENSMUSG00000045009	protein_coding	Prrt3		20	0	16	-16	2.04376	OG0007030	single-copy	single-copy	Prrt3	Prrt3
ENSMUSG00000027584	protein_coding	Oprl1		20	0	17	-17	1.71846	OG0008248	single-copy	single-copy	Oprl1	Oprl1
ENSMUSG00000045648	protein_coding	Vwc2l		20	0	18	-18	2.60916	OG0002632	single-copy	single-copy	Vwc2l	Vwc2l

## Sheet: rat_up
								Orthologous information
Symbol	gene_type	Family	ScNI_all	ScNI_up	ScNI_down	ScNI_score	maximum |LFC|	ortho_id	ortho_type1	ortho_type2	ortho_mouse_gene	ortho_rat_gene
Serpina3n	protein_coding		7	7	0	7	8.62944	OG0000414	rat_cluster	rat_cluster		Serpina3n
Reg3b	protein_coding		7	7	0	7	5.94537	OG0006478	single-copy	single-copy	Reg3b	Reg3b
Atf3	protein_coding	TF_bZIP	7	7	0	7	4.44725	OG0016796	single-copy	single-copy	Atf3	Atf3
Sox11	protein_coding	HMG	7	7	0	7	2.77732	OG0004894	single-copy	single-copy	Sox11	Sox11
Gadd45a	protein_coding		7	7	0	7	2.30009	OG0012886	single-copy	single-copy	Gadd45a	Gadd45a
Vgf	protein_coding		7	7	0	7	2.26744	OG0002736	single-copy	single-copy	Vgf	Vgf
Lce1f	protein_coding		7	6	0	6	9.62459	OG0018936	rat_uncluster	rat_uncluster		Lce1f
Hamp	protein_coding		7	6	0	6	8.18053	OG0001630	multi-copy	1:N	Hamp	Hamp
Crisp3	protein_coding		7	6	0	6	6.89085	OG0001793	multi-copy	1:N	Crisp3	Crisp3
Csrp3	protein_coding		7	6	0	6	6.55702	OG0014812	single-copy	single-copy	Csrp3	Csrp3
Cldn4	protein_coding		7	6	0	6	6.3838	OG0015282	single-copy	single-copy	Cldn4	Cldn4
Serpinb2	protein_coding		7	6	0	6	5.95233	OG0005687	single-copy	single-copy	Serpinb2	Serpinb2
Ptprh	protein_coding		7	6	0	6	5.75933	OG0006846	single-copy	single-copy	Ptprh	Ptprh
Gzmb	protein_coding		7	6	0	6	5.62024	OG0000536	multi-copy	1:N	Gzmb	Gzmb
Ankrd1	protein_coding		7	6	0	6	5.26156	OG0017206	single-copy	single-copy	Ankrd1	Ankrd1
Mmp3	protein_coding		7	6	0	6	5.16102	OG0009786	single-copy	single-copy	Mmp3	Mmp3
Tgm1	protein_coding		7	6	0	6	5.05244	OG0003994	single-copy	single-copy	Tgm1	Tgm1
Gal	protein_coding		7	6	0	6	4.86884	OG0012880	single-copy	single-copy	Gal	Gal
Nos1	protein_coding		7	6	0	6	4.86458	OG0008944	single-copy	single-copy	Nos1	Nos1
Tslp	protein_coding		7	6	0	6	4.4719	OG0003201	single-copy	single-copy	Tslp	Tslp
Cckbr	protein_coding		7	6	0	6	3.90374	OG0015877	single-copy	single-copy	Cckbr	Cckbr
Has1	protein_coding		7	6	0	6	3.42223	OG0012030	single-copy	single-copy	Has1	Has1
Arg1	protein_coding		7	6	0	6	3.1392	OG0017023	single-copy	single-copy	Arg1	Arg1
Socs3	protein_coding		7	6	0	6	3.10126	OG0004921	single-copy	single-copy	Socs3	Socs3
Flrt3	protein_coding		7	6	0	6	3.05967	OG0013103	single-copy	single-copy	Flrt3	Flrt3
LOC688459	protein_coding		7	6	0	6	3.03149	OG0017816	single-copy	single-copy	9130008F23Rik	LOC688459
Alkal2	protein_coding		7	6	0	6	2.82107	OG0017302	single-copy	single-copy	Alkal2	Alkal2
Smagp	protein_coding		7	6	0	6	2.59862	OG0005085	single-copy	single-copy	Smagp	Smagp
Sema6a	protein_coding		7	6	0	6	2.50467	OG0005735	single-copy	single-copy	Sema6a	Sema6a
Cacna2d1	protein_coding		7	6	0	6	2.33274	OG0016217	single-copy	single-copy	Cacna2d1	Cacna2d1
Adcyap1	protein_coding		7	6	0	6	2.24925	OG0017513	single-copy	single-copy	Adcyap1	Adcyap1
Tnik	protein_coding		7	6	0	6	2.10845	OG0000625	multi-copy	N:N	Tnik	Tnik
Ccdc172	protein_coding		7	6	0	6	1.99101	OG0015963	single-copy	single-copy	Ccdc172	Ccdc172
Mmp16	protein_coding		7	6	0	6	1.78649	OG0009797	single-copy	single-copy	Mmp16	Mmp16
Jun	protein_coding	TF_bZIP	7	6	0	6	1.52896	OG0011188	single-copy	single-copy	Jun	Jun
Chl1	protein_coding		7	6	0	6	1.52036	OG0015420	single-copy	single-copy	Chl1	Chl1
Sbno2	protein_coding		7	6	0	6	1.46455	OG0005897	single-copy	single-copy	Sbno2	Sbno2
Syt4	protein_coding		7	6	0	6	1.44262	OG0004365	single-copy	single-copy	Syt4	Syt4
Bdnf	protein_coding		7	6	0	6	1.42148	OG0016495	single-copy	single-copy	Bdnf	Bdnf
Gadd45g	protein_coding		7	6	0	6	1.38938	OG0012884	single-copy	single-copy	Gadd45g	Gadd45g
Ifnlr1	protein_coding		7	6	0	6	1.37298	OG0011587	single-copy	single-copy	Ifnlr1	Ifnlr1
Pdlim1	protein_coding		7	6	0	6	1.26898	OG0007895	single-copy	single-copy	Pdlim1	Pdlim1
Il1r1	protein_coding		7	6	0	6	1.23419	OG0011488	single-copy	single-copy	Il1r1	Il1r1
C2cd2	protein_coding		7	6	0	6	1.17282	OG0016265	single-copy	single-copy	C2cd2	C2cd2
Hspb1	protein_coding		7	6	0	6	1.105	OG0011699	single-copy	single-copy	Hspb1	Hspb1
Sprr1a	protein_coding		7	5	0	5	9.47787	OG0004742	single-copy	single-copy	Sprr1a	Sprr1a
Il24	protein_coding		7	5	0	5	8.65794	OG0011470	single-copy	single-copy	Il24	Il24
Hpd	protein_coding		7	5	0	5	7.45424	OG0011770	single-copy	single-copy	Hpd	Hpd
Vip	protein_coding		7	5	0	5	6.5964	OG0002726	single-copy	single-copy	Vip	Vip
Npy	protein_coding		7	5	0	5	6.26193	OG0008884	single-copy	single-copy	Npy	Npy
Stac2	protein_coding		7	5	0	5	5.14497	OG0004610	single-copy	single-copy	Stac2	Stac2
En1	protein_coding	Homeobox	7	5	0	5	5.12578	OG0013793	single-copy	single-copy	En1	En1
Il6	protein_coding		7	5	0	5	5.04106	OG0011453	single-copy	single-copy	Il6	Il6
Ucn	protein_coding		7	5	0	5	4.84612	OG0002934	single-copy	single-copy	Ucn	Ucn
Pde6b	protein_coding		7	5	0	5	4.05287	OG0000717	multi-copy	N:N	Pde6b	Pde6b
Dnah3	protein_coding		7	5	0	5	3.71958	OG0000218	multi-copy	M:N	Dnah3	Dnah3
Lsmem1	protein_coding		7	5	0	5	3.65032	OG0010389	single-copy	single-copy	Lsmem1	Lsmem1
Ecel1	protein_coding		7	5	0	5	3.58241	OG0014012	single-copy	single-copy	Ecel1	Ecel1
Draxin	protein_coding		7	5	0	5	3.46551	OG0014139	single-copy	single-copy	Draxin	Draxin
Igsf23	protein_coding		7	5	0	5	3.46532	OG0011536	single-copy	single-copy	Igsf23	Igsf23
Clec7a	protein_coding		7	5	0	5	3.3617	OG0015253	single-copy	single-copy	Clec7a	Clec7a
Clnk	protein_coding		7	5	0	5	3.123	OG0015231	single-copy	single-copy	Clnk	Clnk
Pglyrp4	protein_coding		7	5	0	5	2.97509	OG0007796	single-copy	single-copy	Pglyrp4	Pglyrp4
Mlph	protein_coding		7	5	0	5	2.95307	OG0009819	single-copy	single-copy	Mlph	Mlph
Tnfaip6	protein_coding		7	5	0	5	2.54217	OG0003536	single-copy	single-copy	Tnfaip6	Tnfaip6
Cdhr5	protein_coding		7	5	0	5	2.46133	OG0015654	single-copy	single-copy	Cdhr5	Cdhr5
Sdc1	protein_coding		7	5	0	5	2.44712	OG0005823	single-copy	single-copy	Sdc1	Sdc1
Fgf2	protein_coding		7	5	0	5	2.30459	OG0013180	single-copy	single-copy	Fgf2	Fgf2
Stmn4	protein_coding		7	5	0	5	2.26497	OG0004546	single-copy	single-copy	Stmn4	Stmn4
Cryba2	protein_coding		7	5	0	5	2.1829	OG0014863	single-copy	single-copy	Cryba2	Cryba2
Gch1	protein_coding		7	5	0	5	2.12746	OG0012798	single-copy	single-copy	Gch1	Gch1
Padi3	protein_coding		7	5	0	5	2.02712	OG0008125	single-copy	single-copy	Padi3	Padi3
Crybg1	protein_coding		7	5	0	5	1.99568	OG0014858	single-copy	single-copy	Crybg1	Crybg1
Dhfr	protein_coding		7	5	0	5	1.96318	OG0014375	single-copy	single-copy	Dhfr	Dhfr
Ptpn5	protein_coding		7	5	0	5	1.92457	OG0006855	single-copy	single-copy	Ptpn5	Ptpn5
Cdkn1a	protein_coding		7	5	0	5	1.89931	OG0015621	single-copy	single-copy	Cdkn1a	Cdkn1a
Phldb3	protein_coding		7	5	0	5	1.87268	OG0007743	single-copy	single-copy	Phldb3	Phldb3
Rasd1	protein_coding		7	5	0	5	1.85785	OG0006614	single-copy	single-copy	Rasd1	Rasd1
Pvr	protein_coding		7	5	0	5	1.82787	OG0006816	single-copy	single-copy	Pvr	Pvr
Serpina1	protein_coding		7	5	0	5	1.81272	OG0000183	multi-copy	M:N		Serpina1
Flnc	protein_coding		7	5	0	5	1.75808	OG0000382	multi-copy	N:N	Flnc	Flnc
Tubb6	protein_coding		7	5	0	5	1.67134	OG0000066	multi-copy	N:N	Tubb6	Tubb6
Pappa2	protein_coding		7	5	0	5	1.66519	OG0008085	single-copy	single-copy	Pappa2	Pappa2
Tph2	protein_coding		7	5	0	5	1.61001	OG0003426	single-copy	single-copy	Tph2	Tph2
Atp2b4	protein_coding		7	5	0	5	1.6063	OG0000224	multi-copy	N:N	Atp2b4	Atp2b4
Thbs1	protein_coding		7	5	0	5	1.59944	OG0003975	single-copy	single-copy	Thbs1	Thbs1
Misp3	protein_coding		7	5	0	5	1.5879	OG0009848	single-copy	single-copy	Misp3	Misp3
Nabp1	protein_coding		7	5	0	5	1.55913	OG0009344	single-copy	single-copy	Nabp1	Nabp1
Ptprt	protein_coding		7	5	0	5	1.55721	OG0000187	multi-copy	N:N	Ptprt	Ptprt
Rhoq	protein_coding		7	5	0	5	1.53858	OG0019263	rat_uncluster	rat_uncluster		Rhoq
Ccl2	protein_coding		7	5	0	5	1.53856	OG0015871	single-copy	single-copy	Ccl2	Ccl2
Abca1	protein_coding		7	5	0	5	1.5224	OG0001031	multi-copy	N:N	Abca1	Abca1
Ankrd33b	protein_coding		7	5	0	5	1.49184	OG0017188	single-copy	single-copy	Ankrd33b	Ankrd33b
Cbln2	protein_coding		7	5	0	5	1.47579	OG0016039	single-copy	single-copy	Cbln2	Cbln2
Slc4a8	protein_coding		7	5	0	5	1.46539	OG0000658	multi-copy	N:N	Slc4a8	Slc4a8
Zdhhc21	protein_coding		7	5	0	5	1.45768	OG0002289	single-copy	single-copy	Zdhhc21	Zdhhc21
Gfra1	protein_coding		7	5	0	5	1.43312	OG0012746	single-copy	single-copy	Gfra1	Gfra1
Gap43	protein_coding		7	5	0	5	1.38802	OG0012850	single-copy	single-copy	Gap43	Gap43
Csrnp1	protein_coding	CSRNP_N	7	5	0	5	1.31905	OG0014817	single-copy	single-copy	Csrnp1	Csrnp1
Ptpro	protein_coding		7	5	0	5	1.29787	OG0006842	single-copy	single-copy	Ptpro	Ptpro
Scn3a	protein_coding		7	5	0	5	1.2829	OG0000069	multi-copy	N:N	Scn3a	Scn3a
Rassf10	protein_coding		7	5	0	5	1.26074	OG0006598	single-copy	single-copy	Rassf10	Rassf10
Ggt5	protein_coding		7	5	0	5	1.24605	OG0012728	single-copy	single-copy	Ggt5	Ggt5
Tubb2b	protein_coding		7	5	0	5	1.21024	OG0000066	multi-copy	N:N	Tubb2b	Tubb2b
Scube1	protein_coding		7	5	0	5	1.20828	OG0000309	multi-copy	N:N	Scube1	Scube1
PCOLCE2	protein_coding		7	5	0	5	1.20281	OG0007969	single-copy	single-copy	Pcolce2	PCOLCE2
Itpkc	protein_coding		7	5	0	5	1.16791	OG0011241	single-copy	single-copy	Itpkc	Itpkc
Sema3c	protein_coding		7	5	0	5	1.13151	OG0005748	single-copy	single-copy	Sema3c	Sema3c
Nfil3	protein_coding	TF_bZIP	7	5	0	5	1.09622	OG0009109	single-copy	single-copy	Nfil3	Nfil3
Ahr	protein_coding	bHLH	7	5	0	5	1.07425	OG0017396	single-copy	single-copy	Ahr	Ahr
Peli3	protein_coding		7	5	0	5	1.03666	OG0007857	single-copy	single-copy	Peli3	Peli3
Camk2d	protein_coding		7	5	0	5	1.03557	OG0016164	single-copy	single-copy	Camk2d	Camk2d
Acsl4	protein_coding		7	5	0	5	1.03009	OG0017610	single-copy	single-copy	Acsl4	Acsl4
Rab15	protein_coding		7	5	0	5	0.985646	OG0006759	single-copy	single-copy	Rab15	Rab15
Parp3	protein_coding		7	5	0	5	0.973684	OG0008060	single-copy	single-copy	Parp3	Parp3
Smad1	protein_coding	MH1	7	5	0	5	0.971688	OG0000656	multi-copy	N:N	Smad1	Smad1
Smoc1	protein_coding		7	5	0	5	0.968532	OG0005026	single-copy	single-copy	Smoc1	Smoc1
Dusp26	protein_coding		7	5	0	5	0.952953	OG0014078	single-copy	single-copy	Dusp26	Dusp26
Akap6	protein_coding		7	5	0	5	0.947036	OG0017357	single-copy	single-copy	Akap6	Akap6
Plekha2	protein_coding		7	5	0	5	0.936628	OG0007539	single-copy	single-copy	Plekha2	Plekha2
Srgap1	protein_coding		7	5	0	5	0.779711	OG0000647	multi-copy	N:N	Srgap1	Srgap1
Vtcn1	protein_coding		7	4	0	4	6.51601	OG0002645	single-copy	single-copy	Vtcn1	Vtcn1
LOC103693048	protein_coding		7	4	0	4	4.75156	OG0000022	rat_cluster	rat_cluster		LOC103693048
Abca12	protein_coding		7	4	0	4	4.33714	OG0017743	single-copy	single-copy	Abca12	Abca12
Il12rb2	protein_coding		7	4	0	4	3.89408	OG0011514	single-copy	single-copy	Il12rb2	Il12rb2
Il1a	protein_coding		7	4	0	4	3.82938	OG0011495	single-copy	single-copy	Il1a	Il1a
Acp7	protein_coding		7	4	0	4	3.52785	OG0017622	single-copy	single-copy	Acp7	Acp7
Hhla1	protein_coding		7	4	0	4	3.50086	OG0011910	single-copy	single-copy	Hhla1	Hhla1
LOC108351097	protein_coding		7	4	0	4	3.09954	OG0018096	rat_cluster	rat_cluster		LOC108351097
Csf2rb	protein_coding		7	4	0	4	2.96809	OG0001790	multi-copy	1:N	Csf2rb	Csf2rb
RT1-Da	protein_coding		7	4	0	4	2.91675	OG0012081	single-copy	single-copy	H2-Ea	RT1-Da
Prlh	protein_coding		7	4	0	4	2.88244	OG0007114	single-copy	single-copy	Prlh	Prlh
Pdyn	protein_coding		7	4	0	4	2.76258	OG0007878	single-copy	single-copy	Pdyn	Pdyn
Fmo9	protein_coding		7	4	0	4	2.7419	OG0013085	single-copy	single-copy	Fmo9	Fmo9
Reg3a	protein_coding		7	4	0	4	2.73811	OG0006479	single-copy	single-copy	Reg3a	Reg3a
Tecta	protein_coding		7	4	0	4	2.71184	OG0004108	single-copy	single-copy	Tecta	Tecta
Cidec	protein_coding		7	4	0	4	2.56516	OG0015340	single-copy	single-copy	Cidec	Cidec
Lnp1	protein_coding		7	4	0	4	2.36708	OG0010557	single-copy	single-copy	Lnp1	Lnp1
Serpine1	protein_coding		7	4	0	4	2.25906	OG0005681	single-copy	single-copy	Serpine1	Serpine1
Clec2d	protein_coding		7	4	0	4	2.21755	OG0000233	rat_cluster	rat_cluster		Clec2d
Htr2b	protein_coding		7	4	0	4	2.2032	OG0011679	single-copy	single-copy	Htr2b	Htr2b
Tdrd12	protein_coding		7	4	0	4	2.15414	OG0004123	single-copy	single-copy	Tdrd12	Tdrd12
Thbd	protein_coding		7	4	0	4	2.15069	OG0003976	single-copy	single-copy	Thbd	Thbd
Gabra5	protein_coding		7	4	0	4	1.98695	OG0012901	single-copy	single-copy	Gabra5	Gabra5
Cdh17	protein_coding		7	4	0	4	1.94321	OG0015672	single-copy	single-copy	Cdh17	Cdh17
Cyp4b1	protein_coding		7	4	0	4	1.92898	OG0014643	single-copy	single-copy	Cyp4b1	Cyp4b1
Aldh1l2	protein_coding		7	4	0	4	1.92408	OG0001011	multi-copy	N:N	Aldh1l2	Aldh1l2
Slc14a1	protein_coding		7	4	0	4	1.91049	OG0005438	single-copy	single-copy	Slc14a1	Slc14a1
Gabrb1	protein_coding		7	4	0	4	1.9021	OG0012899	single-copy	single-copy	Gabrb1	Gabrb1
Csf1	protein_coding		7	4	0	4	1.88407	OG0014842	single-copy	single-copy	Csf1	Csf1
Pappa1	protein_coding		7	4	0	4	1.75937	OG0008086	single-copy	single-copy	Pappa	Pappa1
Npy2r	protein_coding		7	4	0	4	1.75168	OG0008883	single-copy	single-copy	Npy2r	Npy2r
Steap1	protein_coding		7	4	0	4	1.72371	OG0004581	single-copy	single-copy	Steap1	Steap1
Cr2	protein_coding		7	4	0	4	1.71916	OG0001794	multi-copy	1:N	Cr2	Cr2
LOC103691165	protein_coding		7	4	0	4	1.69843	OG0000029	multi-copy	1:N		LOC103691165
Ildr2	protein_coding		7	4	0	4	1.69776	OG0011445	single-copy	single-copy	Ildr2	Ildr2
Megf11	protein_coding		7	4	0	4	1.62833	OG0000845	multi-copy	N:N	Megf11	Megf11
Mmp19	protein_coding		7	4	0	4	1.59241	OG0009795	single-copy	single-copy	Mmp19	Mmp19
Tpbg	protein_coding		7	4	0	4	1.58067	OG0003437	single-copy	single-copy	Tpbg	Tpbg
Htr1f	protein_coding		7	4	0	4	1.50524	OG0011681	single-copy	single-copy	Htr1f	Htr1f
Stx11	protein_coding		7	4	0	4	1.48558	OG0004516	single-copy	single-copy	Stx11	Stx11
Stat4	protein_coding		7	4	0	4	1.48077	OG0004588	single-copy	single-copy	Stat4	Stat4
Mmd	protein_coding		7	4	0	4	1.47101	OG0009809	single-copy	single-copy	Mmd	Mmd
Zfp367	protein_coding	zf-C2H2	7	4	0	4	1.44709	OG0002188	single-copy	single-copy	Zfp367	Zfp367
Gpr88	protein_coding		7	4	0	4	1.41801	OG0012274	single-copy	single-copy	Gpr88	Gpr88
Arid5a	protein_coding	ARID	7	4	0	4	1.40525	OG0016954	single-copy	single-copy	Arid5a	Arid5a
Ssc5d	protein_coding		7	4	0	4	1.38078	OG0004661	single-copy	single-copy	Ssc5d	Ssc5d
Postn	protein_coding		7	4	0	4	1.35286	OG0007337	single-copy	single-copy	Postn	Postn
LOC100360218	protein_coding		7	4	0	4	1.32454	OG0001607	multi-copy	1:N		LOC100360218
Nkain1	protein_coding		7	4	0	4	1.3229	OG0009049	single-copy	single-copy	Nkain1	Nkain1
Medag	protein_coding		7	4	0	4	1.28939	OG0010007	single-copy	single-copy	Medag	Medag
Lcp1	protein_coding		7	4	0	4	1.28696	OG0000320	multi-copy	N:N	Lcp1	Lcp1
Ccbe1	protein_coding		7	4	0	4	1.2595	OG0016014	single-copy	single-copy	Ccbe1	Ccbe1
Tenm4	protein_coding		7	4	0	4	1.25444	OG0000180	multi-copy	N:N	Tenm4	Tenm4
Sel1l3	protein_coding		7	4	0	4	1.24282	OG0005768	single-copy	single-copy	Sel1l3	Sel1l3
Arntl2	protein_coding	bHLH	7	4	0	4	1.21547	OG0016900	single-copy	single-copy	Arntl2	Arntl2
Maoa	protein_coding		7	4	0	4	1.20878	OG0010231	single-copy	single-copy	Maoa	Maoa
RGD1306556	protein_coding		7	4	0	4	1.20049	OG0017910	single-copy	single-copy	2900026A02Rik	RGD1306556
Onecut2	protein_coding	CUT	7	4	0	4	1.18589	OG0008266	single-copy	single-copy	Onecut2	Onecut2
Il13ra1	protein_coding		7	4	0	4	1.15988	OG0001607	multi-copy	1:N	Il13ra1	Il13ra1
Igsf9b	protein_coding		7	4	0	4	1.13224	OG0011531	single-copy	single-copy	Igsf9b	Igsf9b
Ptger4	protein_coding		7	4	0	4	1.13188	OG0006898	single-copy	single-copy	Ptger4	Ptger4
Pcdh15	protein_coding		7	4	0	4	1.12408	OG0008003	single-copy	single-copy	Pcdh15	Pcdh15
Clstn2	protein_coding		7	4	0	4	1.11861	OG0015215	single-copy	single-copy	Clstn2	Clstn2
C3	protein_coding		7	4	0	4	1.01767	OG0016256	single-copy	single-copy	C3	C3
Cemip	protein_coding		7	4	0	4	1.00718	OG0015573	single-copy	single-copy	Cemip	Cemip
Il4r	protein_coding		7	4	0	4	1.00712	OG0011456	single-copy	single-copy	Il4ra	Il4r
Man1a1	protein_coding		7	4	0	4	0.992119	OG0010247	single-copy	single-copy	Man1a	Man1a1
Phactr2	protein_coding		7	4	0	4	0.968898	OG0007781	single-copy	single-copy	Phactr2	Phactr2
Sema4f	protein_coding		7	4	0	4	0.958792	OG0005739	single-copy	single-copy	Sema4f	Sema4f
Macf1	protein_coding		7	4	0	4	0.957267	OG0000851	multi-copy	N:N	Macf1	Macf1
Spr	protein_coding		7	4	0	4	0.946678	OG0004747	single-copy	single-copy	Spr	Spr
Gpc1	protein_coding		7	4	0	4	0.946318	OG0012367	single-copy	single-copy	Gpc1	Gpc1
Nrip1	protein_coding		7	4	0	4	0.945451	OG0008836	single-copy	single-copy	Nrip1	Nrip1
Polr1g	protein_coding		7	4	0	4	0.942113	OG0015751	single-copy	single-copy	Cd3eap	Polr1g
Lifr	protein_coding		7	4	0	4	0.937038	OG0010630	single-copy	single-copy	Lifr	Lifr
Chst10	protein_coding		7	4	0	4	0.933783	OG0015373	single-copy	single-copy	Chst10	Chst10
Slc39a6	protein_coding		7	4	0	4	0.928524	OG0005223	single-copy	single-copy	Slc39a6	Slc39a6
Ripor1	protein_coding		7	4	0	4	0.914369	OG0006312	single-copy	single-copy	Ripor1	Ripor1
Cdk15	protein_coding		7	4	0	4	0.913682	OG0015645	single-copy	single-copy	Cdk15	Cdk15
Kctd16	protein_coding		7	4	0	4	0.900378	OG0011054	single-copy	single-copy	Kctd16	Kctd16
Azin2	protein_coding		7	4	0	4	0.899693	OG0016659	single-copy	single-copy	Azin2	Azin2
Pmfbp1	protein_coding		7	4	0	4	0.88749	OG0007456	single-copy	single-copy	Pmfbp1	Pmfbp1
Pcnx1	protein_coding		7	4	0	4	0.884188	OG0007973	single-copy	single-copy	Pcnx	Pcnx1
Cemip2	protein_coding		7	4	0	4	0.876745	OG0015572	single-copy	single-copy	Cemip2	Cemip2
Nsg1	protein_coding		7	4	0	4	0.871747	OG0008817	single-copy	single-copy	Nsg1	Nsg1
Tln1	protein_coding		7	4	0	4	0.868579	OG0000627	multi-copy	N:N	Tln1	Tln1
Erc2	protein_coding		7	4	0	4	0.845327	OG0001754	multi-copy	1:N	Erc2	Erc2
Serpinb1a	protein_coding		7	4	0	4	0.841781	OG0000458	multi-copy	M:N	Serpinb1a	Serpinb1a
Atp9b	protein_coding		7	4	0	4	0.836985	OG0000995	multi-copy	N:N	Atp9b	Atp9b
Ipo5	protein_coding		7	4	0	4	0.809298	OG0000692	multi-copy	N:N	Ipo5	Ipo5
Xkr4	protein_coding		7	4	0	4	0.790996	OG0002462	single-copy	single-copy	Xkr4	Xkr4
Dst	protein_coding		7	4	0	4	0.789162	OG0000851	multi-copy	N:N	Dst	Dst
Mreg	protein_coding		7	4	0	4	0.75409	OG0009696	single-copy	single-copy	Mreg	Mreg
Cd44	protein_coding		7	4	0	4	0.733196	OG0015746	single-copy	single-copy	Cd44	Cd44
Ppfia2	protein_coding		7	4	0	4	0.694972	OG0000706	multi-copy	N:N	Ppfia2	Ppfia2
Ehbp1	protein_coding		7	4	0	4	0.693777	OG0013918	single-copy	single-copy	Ehbp1	Ehbp1

## Sheet: rat_down
								Orthologous information
Symbol	gene_type	Family	ScNI_all	ScNI_up	ScNI_down	ScNI_score	maximum |LFC|	ortho_id	ortho_type1	ortho_type2	ortho_mouse_gene	ortho_rat_gene
Ifit3	protein_coding		7	0	4	-4	4.38129	OG0001612	multi-copy	1:N	Ifit3	Ifit3
Mx1	protein_coding		7	0	4	-4	3.64136	OG0000834	multi-copy	N:N	Mx1	Mx1
Gbp1	protein_coding		7	0	4	-4	3.59391	OG0000272	multi-copy	M:N		Gbp1
Zbp1	protein_coding		7	0	4	-4	3.01106	OG0002380	single-copy	single-copy	Zbp1	Zbp1
RGD1305184	protein_coding		7	0	4	-4	2.9396	OG0001670	multi-copy	1:N		RGD1305184
Rsad2	protein_coding		7	0	4	-4	2.86261	OG0006055	single-copy	single-copy	Rsad2	Rsad2
Oas1a	protein_coding		7	0	4	-4	2.8359	OG0000262	multi-copy	M:N	Oas1a	Oas1a
LOC108351606	protein_coding		7	0	4	-4	2.68555	OG0000404	multi-copy	M:N		LOC108351606
Cxcl10	protein_coding		7	0	4	-4	2.60887	OG0014714	single-copy	single-copy	Cxcl10	Cxcl10
MGC108823	protein_coding		7	0	4	-4	2.59201	OG0000874	multi-copy	N:N		MGC108823
RT1-N2	protein_coding		7	0	4	-4	2.51989	OG0000888	multi-copy	N:N		RT1-N2
Oas2	protein_coding		7	0	4	-4	2.44572	OG0008688	single-copy	single-copy	Oas2	Oas2
Apol9a	protein_coding		7	0	4	-4	2.38896	OG0001855	multi-copy	1:N	Apol9a	Apol9a
Ddx60	protein_coding		7	0	4	-4	2.34377	OG0001780	multi-copy	1:N	Ddx60	Ddx60
Ifit2	protein_coding		7	0	4	-4	2.33868	OG0011602	single-copy	single-copy	Ifit2	Ifit2
RT1-S3	protein_coding		7	0	4	-4	2.12692	OG0000040	rat_cluster	rat_cluster		RT1-S3
Uba7	protein_coding		7	0	4	-4	2.0248	OG0001132	multi-copy	1:N	Uba7	Uba7
Irgm2	protein_coding		7	0	4	-4	1.98256	OG0011310	single-copy	single-copy	Irgm2	Irgm2
Slfn1	protein_coding		7	0	4	-4	1.9782	OG0005113	single-copy	single-copy	Slfn1	Slfn1
LOC102555634	protein_coding		7	0	4	-4	1.89288	OG0000179	multi-copy	M:N		LOC102555634
LOC103690031	protein_coding		7	0	4	-4	1.78133	OG0000676	multi-copy	1:N		LOC103690031
Cmpk2	protein_coding		7	0	4	-4	1.62516	OG0015198	single-copy	single-copy	Cmpk2	Cmpk2
Gbp5	protein_coding		7	0	4	-4	1.58111	OG0012810	single-copy	single-copy	Gbp5	Gbp5
Pmp2	protein_coding		7	0	4	-4	1.57689	OG0007452	single-copy	single-copy	Pmp2	Pmp2
Acan	protein_coding		7	0	4	-4	1.57619	OG0017666	single-copy	single-copy	Acan	Acan
RT1-T24-4	protein_coding		7	0	4	-4	1.56308	OG0000535	multi-copy	1:N		RT1-T24-4
Rnf213	protein_coding		7	0	4	-4	1.44761	OG0006223	single-copy	single-copy	Rnf213	Rnf213
Col2a1	protein_coding		7	0	4	-4	1.42074	OG0015085	single-copy	single-copy	Col2a1	Col2a1
Igtp	protein_coding		7	0	4	-4	1.35267	OG0011530	single-copy	single-copy	Igtp	Igtp
Slc28a2	protein_coding		7	0	4	-4	1.20611	OG0000452	multi-copy	M:N	Slc28a2	Slc28a2
Parp9	protein_coding		7	0	4	-4	0.834115	OG0008056	single-copy	single-copy	Parp9	Parp9
Helz2	protein_coding		7	0	4	-4	0.821976	OG0011953	single-copy	single-copy	Helz2	Helz2
RT1-T24-3	protein_coding		7	0	5	-5	3.11847	OG0000535	multi-copy	1:N		RT1-T24-3
RT1-N3	protein_coding		7	0	5	-5	1.83548	OG0000888	multi-copy	N:N		RT1-N3
Trim34	protein_coding		7	0	5	-5	1.75421	OG0001142	multi-copy	1:N		Trim34
Herc6	protein_coding		7	0	5	-5	1.54207	OG0011941	single-copy	single-copy	Herc6	Herc6
Tnfsf10	protein_coding		7	0	5	-5	1.17366	OG0003514	single-copy	single-copy	Tnfsf10	Tnfsf10
Vstm2b	protein_coding		7	0	5	-5	0.941606	OG0002652	single-copy	single-copy	Vstm2b	Vstm2b
Slfn4	protein_coding		7	0	6	-6	2.65668	OG0000450	multi-copy	M:N	Slfn4	Slfn4
