# Supplementary material for: Integrated analyses reveal evolutionarily conserved and specific injury response genes in dorsal root ganglion
Source: Sci Data. 2022 Nov 2;9:666. doi: 10.1038/s41597-022-01783-8 (PMC9630366; doi:10.1038/s41597-022-01783-8)
Supplement: Supplementary file 6 — Supplementary Table5 [file 41597_2022_1783_MOESM6_ESM.xlsx]

## Sheet: robust-up-70genes
Log2Fold-change (mouse)																				summary of expression in sham group				summary of expression in injury group																							log2Fold-change(rat)
ScNI-D6-1d_lfc_mus	ScNI-D6-3d_lfc_mus	ScNI-D6-7d_lfc_mus	ScNI-D9-1d_lfc_mus	ScNI-D9-4d_lfc_mus	ScNI-D9-7d_lfc_mus	ScNI-D10-3d_lfc_mus	ScNI-D17-3d_lfc_mus	ScNI-D15-1d_f_lfc_mus	ScNI-D15-1d_m_lfc_mus	ScNI-D16-12h_lfc_mus	ScNI-D16-1d_lfc_mus	ScNI-D16-3d_lfc_mus	ScNI-D12-7d_lfc_mus	ScNI-D8-7d_lfc_mus	ScNI-D7-5d_c57_lfc_mus	ScNI-D7-5d_cast_lfc_mus	ScNI-D7-5d_dba_lfc_mus	ScNI-D18-3d_7d_lfc_mus	ScNI-D14-1d_lfc_mus	min_sham_mus	20%_sham_mus	75%_sham_mus	max_sham_mus	min_injury_mus	20%_injury_mus	75%_injury_mus	max_injury_mus	gene_type_mus	gene_name_mus	up_stat_lfc_mus	down_stat_lfc_mus	count_injury_mus	mean_sham_mus	50%_sham_mus	mean_injury_mus	50%_injury_mus	mus_gn_mus	orthoID	rat_gn_mus	up_stat_lfc_rat	down_stat_lfc_rat	count_injury_rat	mean_sham_rat	50%_sham_rat	mean_injury_rat	50%_injury_rat	ScNI-D13-7d_lfc_rat	ScNI-D11-1d_lfc_rat	ScNI-D11-4d_lfc_rat
3.1243	2.56765	2.76124	3.16196	3.1377	2.08375	3.90608	4.89735	2.26231	2.61774	4.62849	5.41586	5.67769	4.02265	1.74781	6.02784	5.63992	5.99113	6.8961	2.79064	9.95	16.54	92.55	173.79	197.82	459.15	855.565	2071.98	protein_coding	Atf3	20	0	20	58.4012	44.18	736.188	600.92	Atf3	OG0016796	Atf3	7	0	7	12.0575	11.285	102.984	81.44	3.63211	4.41303	4.31649
1.5481	1.06163	1.50602	2.31054	1.9808	1.80178	5.58824	3.05222	1.80129	1.68752	1.09045	2.84778	3.40092	3.23759	1.46516	3.26407	2.61559	3.25073	4.58412	2.02101	2.03	4.37	12.6	14.83	14.07	22.6425	88.085	121.53	protein_coding	Sema6a	20	0	20	8.28412	8.04	56.708	48.69	Sema6a	OG0005735	Sema6a	6	0	7	10.09	9.885	27.82	28.9	1.80155	2.05288	2.47556
1.31063	1.26883	1.73089	1.50836	1.62823	1.65376	3.72112	2.79229	1.63918	1.42581	0.722337	2.05655	2.90702	2.85961	1.40484	3.30026	3.52822	3.55465	4.93566	1.34182	3.32	11.81	15.91	27.89	13.31	41.22	90.0325	198.76	protein_coding	Csf1	20	0	20	13.34	12.47	76.3045	59.99	Csf1	OG0014842	Csf1	4	0	7	8.4525	8.655	15.9843	12.31	1.88407	0	1.31714
2.45861	1.61894	2.02111	2.07456	2.23029	1.57461	4.23737	3.1914	2.04778	2.22669	2.13557	3.48396	3.69042	2.68551	1.41355	3.53506	3.7305	4.52564	3.64679	2.45192	9.12	14.82	27.57	31.57	43.93	98.14	177.235	539.6	protein_coding	Flrt3	20	0	20	20.2953	18.61	160.255	137.76	Flrt3	OG0013103	Flrt3	6	0	7	11.555	12.655	40.4114	46.32	2.08847	3.05967	2.74668
1.50034	0.847538	1.06673	1.23907	1.12322	1.15838	2.09654	2.00131	1.42626	1.79241	1.28768	2.20145	2.15604	1.70457	0.866554	2.06016	2.36735	2.0948	4.39781	0.999663	1.25	6.63	13.51	16.4	8.88	20.6125	36.6125	86.49	protein_coding	Nfil3	20	0	20	9.56	8.64	32.5215	27.985	Nfil3	OG0009109	Nfil3	5	0	7	3.2925	3.085	4.30571	2.75	1.02696	1.09622	0.959358
2.52754	1.56099	1.67469	2.45625	1.8757	1.41192	3.77113	2.56963	2.07715	2.16929	2.4457	3.44647	3.06379	2.40708	1.23263	3.10392	3.36596	3.67648	3.39622	2.52236	6.68	31.15	50.76	82.28	71.53	155.205	354.49	705.38	protein_coding	Gadd45a	20	0	20	42.0235	41.26	254.315	173.55	Gadd45a	OG0012886	Gadd45a	7	0	7	42.235	48.5	86.6829	67.92	1.76588	2.30009	1.95231
1.84055	1.23195	1.80888	2.00631	1.9229	1.74846	3.67075	3.17787	1.9437	1.66654	2.33553	3.22255	3.75351	2.89258	1.35134	3.38019	3.03441	3.17872	3.43452	2.2802	3.04	5.2	9.94	70.9	14.1	26.2	66.295	924.51	protein_coding	Sox11	20	0	20	10.8094	6.05	89.091	36.49	Sox11	OG0004894	Sox11	7	0	7	2.675	2.205	12.1614	14.07	2.14663	2.5329	2.77732
1.27645	0.6302	0.840758	1.61155	1.04462	0.981115	1.16122	0.897252	0.945211	0.882834	1.64462	2.05077	1.61709	1.26055	0.794947	1.39987	1.52383	2.01431	2.12792	1.1426	37.06	57.95	113.85	151.64	104.92	146.025	234.868	519.28	protein_coding	Jun	20	0	20	83.63	72.93	220.042	182.35	Jun	OG0011188	Jun	6	0	7	65.0475	53.515	103.777	68.48	0	1.15558	1.52896
1.37693	0	1.96989	1.21999	1.88024	1.18108	2.90828	3.32147	1.79012	1.69528	1.13727	2.46758	3.46609	2.59721	1.26096	3.1296	3.04244	2.52108	5.2191	1.33032	3.22	29.26	43.28	65.69	7.86	54.555	204.615	474.67	protein_coding	Stmn4	19	0	20	34.7253	31.83	156.823	150.2	Stmn4	OG0004546	Stmn4	5	0	7	27.7775	16.735	48	37.58	0	1.3831	2.0366
1.21542	1.47856	2.10605	1.39252	2.03995	1.82083	2.86312	2.7918	1.60209	1.35893	0	1.67496	2.79716	2.86359	1.68806	3.2794	3.41501	3.50582	3.22657	1.43036	1.62	3.09	4.36	11.72	4.73	12.545	34.55	87.69	protein_coding	Mmp16	19	0	20	4.21471	3.45	25.088	20.83	Mmp16	OG0009797	Mmp16	6	0	7	3.0225	3.34	5.39143	5.77	1.12343	1.23588	1.70811
1.30936	0.716175	0.807854	1.44709	1.27084	0.80425	1.56247	1.69189	1.35932	1.2919	1.89367	2.21398	2.07441	1.55525	0.707132	2.10352	2.76504	2.6812	2.94395	0	20.5	26.88	42.61	102.01	25.48	66.54	138.197	411.11	protein_coding	Gadd45g	19	0	20	39.1282	34.22	132.716	95.855	Gadd45g	OG0012884	Gadd45g	6	0	7	19.625	14.545	32.8243	18.51	1.38938	1.22652	1.11218
0.84941	1.09212	1.10509	1.13199	1.08451	0.800473	1.82029	0.747028	0.851457	0.807415	0	1.13518	1.5098	1.43704	1.11521	1.49989	1.52881	1.70354	2.74608	0.968689	13.89	75.73	102.65	125.78	49.83	171.88	252.18	370.94	protein_coding	Gfra1	19	0	20	82.1253	81.34	207.628	210.795	Gfra1	OG0012746	Gfra1	5	0	7	53.2025	59.33	76.1714	69.77	0.874772	0	1.38638
0.995128	0.933236	0.873544	1.06043	0.807487	0.904283	1.79201	0.877096	0.752766	0.841646	1.67127	1.74994	1.74029	1.50284	0.942714	1.61529	1.68893	2.10984	2.60805	0	2.92	11.62	17.72	28.36	7.73	28.1675	49.805	101.37	protein_coding	Sbno2	19	0	20	15.7682	14.64	42.3345	33.735	Sbno2	OG0005897	Sbno2	6	0	7	6.4425	5.285	9.89143	6.89	1.24136	1.04757	1.46455
0	2.54083	4.04945	3.59019	3.29235	2.60018	7.99905	6.42713	3.63371	2.40899	0	5.29583	9.5284	5.20653	2.49189	9.47381	7.30176	9.9391	8.18682	2.804	1.92	7.98	41.29	352.45	6.7	96.105	3299.72	6748.56	protein_coding	Sprr1a	18	0	20	60.8982	12.25	2021.42	1566.17	Sprr1a	OG0004742	Sprr1a	5	0	7	0.1675	0.02	8.28429	2.28	6.1454	0	3.39408
0	3.35779	5.18258	3.34509	3.54106	2.80922	8.92029	5.11449	3.59235	2.93469	0	4.27122	7.54253	5.23309	3.29011	8.61847	7.85255	8.38867	8.20675	3.25744	2.01	3.92	18.23	69.7	8.98	55.8725	900.947	2817.18	protein_coding	Npy	18	0	20	15.7541	6.15	691.041	455.87	Npy	OG0008884	Npy	5	0	7	31.46	7.43	309.816	285.15	3.02909	0	4.41303
1.01853	2.31426	3.72854	4.01748	3.22338	2.33437	7.24887	5.33842	2.76799	2.25636	0	5.10463	6.71506	4.51888	1.92801	7.8588	5.07074	8.22061	0	3.2337	0	0.33	2.06	11.92	1.01	10.585	40.7875	97.26	protein_coding	Cckbr	18	0	20	1.94294	0.86	31.744	23.645	Cckbr	OG0015877	Cckbr	6	0	7	0.5975	0.335	3.41143	2.73	2.65247	1.22643	3.27983
3.26904	2.00846	1.23215	2.9405	2.75565	2.21985	7.74028	4.84195	2.82762	2.80276	0	2.98792	2.98766	2.30032	1.49975	4.23298	4.06135	3.5058	0	2.37194	0	0.87	1.84	3.2	2.23	5.485	19.3275	29.92	protein_coding	Serpine1	18	0	20	1.39	1.41	11.9375	7.52	Serpine1	OG0005681	Serpine1	4	0	7	1.79	1.785	4.20286	3.33	1.57383	0.951634	0
1.54122	0.802729	0.603078	1.44021	0	0	1.64555	1.51616	1.59555	1.70656	1.21164	2.30295	2.59279	1.02386	0.833801	1.27014	2.45095	2.31744	5.97002	1.65432	7.34	69.77	110.65	128.71	74.58	173.8	390.392	540.93	protein_coding	Adcyap1	18	0	20	86.4994	87.18	273.472	244.9	Adcyap1	OG0017513	Adcyap1	6	0	7	25.9675	20.795	46.26	39.21	0.952473	2.24925	1.64729
0.611808	0.782774	0.916646	0.777017	1.26893	0.957689	3.14375	1.70349	1.07985	1.04605	0	1.22487	1.97258	1.85683	0.99496	2.1915	2.29614	1.90433	4.13668	0	12	50.19	68.31	97.62	16.07	62.05	228.15	454.97	protein_coding	Cdkn1a	18	0	20	55.9229	61.03	166.23	158.825	Cdkn1a	OG0015621	Cdkn1a	5	0	7	5.38	4.935	10.7657	7.65	1.89931	1.23354	1.64348
0	1.54369	1.74075	0.8209	2.14287	1.81406	4.12874	2.66802	1.22941	1.50747	1.04962	1.51238	2.49349	2.83368	1.70818	3.62001	2.42752	3.79617	3.32361	0	1.43	2.75	4.83	15.17	3.87	8.7025	27.19	83.37	protein_coding	Cyp4b1	18	0	20	4.20294	3.39	21.414	13.425	Cyp4b1	OG0014643	Cyp4b1	4	0	7	0.9775	0.995	2.10571	1.7	1.74361	0	1.92898
0.818513	0.864183	0.929714	1.84456	1.2628	1.16667	2.81608	0	0.964498	0.867086	1.29673	2.72496	2.76283	1.46018	0.903171	1.71824	1.75589	2.43881	2.20624	0	8.58	51.17	156.09	258.06	61.78	138.877	299.76	1040.14	protein_coding	Vgf	18	0	20	105.885	75.27	311.353	248.325	Vgf	OG0002736	Vgf	7	0	7	33.53	17.715	69.3029	47.45	1.2335	1.50315	2.19352
0.671146	0	0.841048	0.866119	1.08195	0.973053	2.17599	1.30881	0.639208	0.840138	0.643186	0.7147	1.00662	1.23865	0.753013	1.76419	1.86206	2.04834	1.7923	0	1.53	4.12	5.37	6.46	5.66	8.2675	13.095	23.75	protein_coding	Il1r1	18	0	20	4.75294	4.89	11.452	10.39	Il1r1	OG0011488	Il1r1	6	0	7	3.41	3.525	5.56571	5.42	0.721453	0.934837	1.23419
0	0	2.47846	0.99156	2.55136	2.15991	5.11658	4.34025	2.84889	1.78773	0	2.35203	5.17241	3.44758	1.87471	5.39249	6.94775	7.32954	9.07984	1.16568	9.36	47.19	102.54	1872.39	8.69	233.78	1961.28	66757	protein_coding	Gal	17	0	20	197.627	69.12	5380.49	644.605	Gal	OG0012880	Gal	6	0	7	22.5225	11.745	211.603	115.83	4.00983	1.72035	4.56896
0	0	0.676439	1.39232	1.31488	1.11422	1.99032	1.18765	0.751387	0.855587	1.0437	1.69322	2.20677	1.60197	0.769829	1.91046	2.22493	2.50546	6.95433	0	0	3.61	6.71	7.9	4.59	8.815	15.4225	29.62	protein_coding	Tecta	17	0	20	4.75529	4.45	13.0745	11.51	Tecta	OG0004108	Tecta	4	0	7	0.33	0.14	0.75	0.56	0	0	2.30433
0	0.942312	0.844764	1.40749	1.37965	1.03793	2.621	1.08705	1.41917	1.00725	1.22317	2.22327	2.89348	1.39596	0.886467	2.03758	3.23733	3.17215	0	0	0.89	8.88	14.21	24.62	6.07	17.425	43.1725	237.76	protein_coding	Nkain1	17	0	20	12.25	11.79	44.2165	27.385	Nkain1	OG0009049	Nkain1	4	0	7	5.2825	4.19	6.99571	5.39	0	0	1.3229
1.48652	0.634823	0.807449	1.15417	0	0.757326	2.20637	1.262	0.867936	1.10713	1.36805	1.67572	1.27059	1.31433	0	1.4606	1.7305	1.57436	1.87096	0	2.26	3.1	3.82	5.24	4.84	6.28	10.365	15.83	protein_coding	Arid5a	17	0	20	3.44118	3.23	8.718	7.75	Arid5a	OG0016954	Arid5a	4	0	7	3.77	2.8	5.40143	4.07	0	1.40525	1.00838
0.681255	0	0.789643	0.802942	0.787568	0.708843	1.27576	0.731828	0.758672	0.816349	0.638825	1.13072	1.22149	0.86769	0	1.35397	1.64283	1.82717	2.13134	0	3.95	19.11	29.05	33.83	18.56	36.3125	54.7225	106.99	protein_coding	Il4ra	17	0	20	23.1671	23.76	47.6605	47.96	Il4ra	OG0011456	Il4r	4	0	7	7.32	5.675	10.2229	8.57	1.00712	0	0.833336
0	0.591702	0.588432	1.14561	0.711976	0.747431	1.78774	0.72354	0.786401	0.597853	0	1.12258	1.44097	1.4268	0.712544	1.29333	1.14071	1.57382	2.1207	0	5.78	11.95	21.52	29.39	17.87	26.3225	48.16	78.3	protein_coding	Pcnx	17	0	20	17.1424	18.91	38.8625	34.755	Pcnx	OG0007973	Pcnx1	4	0	7	24.345	27.615	28.9814	25.48	0	0	0.832525
1.29391	0.657365	0.780621	1.15425	0	0.640394	1.50912	0	0.877362	1.17771	1.34072	1.46465	1.06003	0.68475	0	0.958882	1.62557	0.951886	2.04817	0.942205	1.96	3.59	5.4	7.76	4.84	7.8275	11.6475	15.27	protein_coding	Stx11	17	0	20	4.61412	4.76	9.803	9.045	Stx11	OG0004516	Stx11	4	0	7	5.1125	5.595	6.74429	6.79	0	1.05476	1.32257
0	0	3.75908	1.75817	2.76162	1.66052	6.14304	4.91728	1.85232	1.4349	0	4.1733	6.70147	4.26214	1.5094	6.90621	5.79819	6.9798	4.96747	0	0.51	1.6	5.09	36.1	1.12	9.4575	108.942	228.13	protein_coding	Ecel1	16	0	20	5.57235	2.21	68.2295	40.465	Ecel1	OG0014012	Ecel1	5	0	7	0.83	0.27	3.42571	2.25	0	1.0487	3.52333
0	0	1.35098	0	1.49247	1.21015	4.51495	2.53153	1.55571	0.88922	0.834744	1.29735	2.76296	2.28704	0.970914	2.83437	3.43241	3.64156	2.08562	0	8.76	21.54	32.19	53.41	17.01	52.1075	133.155	355.46	protein_coding	Sdc1	16	0	20	27.3341	26.66	114.424	97.615	Sdc1	OG0005823	Sdc1	5	0	7	3.4525	2.53	9.85714	6.57	2.44712	0	1.89696
0.882378	0	0	0.852356	0.825068	0	1.73319	1.06657	0.778987	0.8102	0.827577	1.15767	1.20737	0.814434	0	1.07533	0.95535	1.42287	3.30331	0.765478	0.67	4.82	6.97	9.85	5.9	8.68	14.845	23.84	protein_coding	Pvr	16	0	20	6.00765	6.26	12.238	11.455	Pvr	OG0006816	Pvr	5	0	7	7.975	6.855	12.7557	9.99	1.17867	1.82787	1.59215
0.598689	0.727697	0.673215	0.731344	0.802273	0	2.01218	0.823408	1.11313	0.844556	0	0.904991	1.36765	0.755467	0	0.966286	1.60824	1.22309	2.93243	0	84.94	237.04	416.99	740.84	162.43	419.337	945.43	2128.47	protein_coding	Hspb1	16	0	20	346.672	323.08	742.143	714.165	Hspb1	OG0011699	Hspb1	6	0	7	465.962	335.015	568.533	317.64	0.814428	0.610655	1.06174
1.34304	0.780939	0.63988	1.32769	0.954395	0	2.86629	1.5544	1.2282	1.26991	0.883849	1.7296	1.60552	1.55499	0	1.59894	1.8861	1.8796	0	0	0.26	2.65	5.14	6.41	2.9	7.6175	12.52	19.41	protein_coding	Itpkc	16	0	20	3.89294	3.92	10.326	9.28	Itpkc	OG0011241	Itpkc	5	0	7	6.4725	5.59	8.06857	4.8	0.85718	1.16791	0.947645
0	0.753297	1.4064	0.783359	1.49357	1.35467	2.08645	2.13532	0.686669	0.676558	0	0.597337	1.75248	2.07612	1.2773	2.16214	0	2.76852	1.00558	0	11.72	19.87	31.25	74.49	21.74	41.845	105.965	215.36	protein_coding	Chl1	16	0	20	28.6788	25.58	78.376	57.55	Chl1	OG0015420	Chl1	6	0	7	41.9175	46.7	63.21	62.2	0.645016	1.05615	1.52036
0	0.680265	0.929472	0.772096	1.11927	1.00105	1.52487	1.41232	0.670883	0	0	0.799479	1.93867	1.70888	1.04558	1.73496	1.87704	2.02635	2.20663	0	23.71	50.14	93.69	106.38	41.54	115.495	200.68	399.65	protein_coding	Cacna2d1	16	0	20	66.99	62.2	175.627	137.28	Cacna2d1	OG0016217	Cacna2d1	6	0	7	22.365	24.47	68.2214	79.34	2.33274	1.09	2.16093
0	0.824192	0.998594	0.805551	1.12746	0.78965	2.05226	0.986579	1.06079	0	0	0.89144	1.77681	1.80229	0.923478	1.76263	1.62866	1.56718	1.2964	0	3.67	4.73	9.03	22.04	3.62	10.68	17.96	69.7	protein_coding	Ptpro	16	0	20	7.64824	6.03	18.5975	14.97	Ptpro	OG0006842	Ptpro	5	0	7	5.88	5.32	9.90714	9.56	1.26656	0	1.17114
0	0.896961	1.34157	0	1.21986	0.773857	1.48935	1.90434	0.875505	0.660801	0	0	1.78988	1.38038	0.905732	1.9865	2.16779	2.46068	3.86102	0	118.57	280.63	539.13	3329.55	151.78	593.283	1654.89	9599.58	protein_coding	Gap43	15	0	20	599.566	487.42	1529.87	1055.21	Gap43	OG0012850	Gap43	5	0	7	300.142	279.285	404.699	285.9	0.954631	0	1.15008
1.07851	0.669181	0.590987	1.06572	0	0	0	1.47898	1.21338	1.12147	0	1.0785	1.27645	0.720551	0	1.00631	1.1752	0.87925	2.86265	1.53177	7.39	12.99	18.89	38.38	9.74	24.125	42.7	65.69	protein_coding	Zfp367	15	0	20	16.4553	14.82	35.6805	33.905	Zfp367	OG0002188	Zfp367	4	0	7	13.625	16.58	15.44	13.49	0.717713	1.44709	1.2333
1.41042	0.611966	0	1.66221	0	0	2.39137	1.45924	1.36815	1.28067	1.32104	2.01309	1.79001	1.55168	0.785614	1.69365	2.2767	2.00854	0	0	0.21	3.57	5.01	6.78	6.08	6.8975	18.035	33.55	protein_coding	Csrnp1	15	0	20	4.26588	4.34	13.247	10.31	Csrnp1	OG0014817	Csrnp1	5	0	7	0.8	0.68	1.31714	0.96	1.31905	1.31712	0.586561
1.42543	0.771465	0.663724	1.27485	1.02939	0	1.53734	0	0.892984	1.41279	2.14823	2.22693	1.52134	0	0.833162	1.32951	1.7239	2.31994	0	0	6.37	9.5	14.38	34.47	12.27	19.03	39.3475	102.57	protein_coding	Socs3	15	0	20	12.6988	11.18	33.543	26.62	Socs3	OG0004921	Socs3	6	0	7	5.79	6.44	18.6471	12.01	3.10126	2.0912	2.05515
0	0	0	0.967984	0.808452	0.71689	1.73456	0.85125	0.731343	0	0	0.982608	1.36808	1.15143	0.633924	1.29379	0.618177	1.30517	2.27435	0.863222	3.59	13.26	23.22	28.34	16.01	25.82	42.3125	79.34	protein_coding	Nrip1	15	0	20	17.1018	16.46	37.7505	38.245	Nrip1	OG0008836	Nrip1	4	0	7	7.87	7.69	12.4314	12.55	0	0.942858	0.945451
0	0.909885	0.672033	1.11522	1.32553	1.06804	1.76035	0	0.637412	0.600047	0	0.783073	0.776773	0	0.597997	1.147	0.905661	0.593803	0	0.889797	3.44	5.96	10.8	14.05	6.12	13.0775	18.155	26.91	protein_coding	Gabra5	15	0	20	8.29235	7.76	15.5415	14.155	Gabra5	OG0012901	Gabra5	4	0	7	6.3125	6.04	10.4	7.63	0	0	1.71181
0	2.05979	2.46681	0	3.71452	0	3.60572	5.3923	3.45607	2.4735	0	0	8.15421	5.95428	1.97531	6.1398	5.8066	5.32369	6.3477	0	0	0.28	1.03	5.03	0.15	4.4075	23.4875	80.94	protein_coding	Ucn	14	0	20	0.909412	0.5	17.726	9.92	Ucn	OG0002934	Ucn	5	0	7	0.4525	0.11	4.07286	2.68	3.36989	0	4.04551
3.81375	3.2431	2.97205	0	3.36212	0	6.83777	7.63449	2.77068	3.58603	0	0	2.92334	3.78201	2.62266	5.91203	7.64285	4.52231	0	0	0	0.06	0.12	0.31	0.34	1.16	1.62	10.33	protein_coding	Ankrd1	14	0	20	0.1	0.09	2.3555	1.325	Ankrd1	OG0017206	Ankrd1	6	0	7	0.285	0.345	5.46857	4.95	5.26156	3.05577	4.85843
0	0	1.13812	0	1.80546	1.43753	4.13294	3.20873	1.55637	0.935356	0	0	1.49092	2.5322	1.01777	2.90136	3.05653	2.83575	3.08797	0	0.66	1.48	2.49	2.84	1.59	3.765	8.4725	22.69	protein_coding	Crybg1	14	0	20	1.83941	1.69	7.3195	6.435	Crybg1	OG0014858	Crybg1	5	0	7	1.33	1.185	2.72857	1.95	1.99568	0	1.17791
3.10332	1.80078	1.29017	2.9434	2.52912	1.87451	2.25482	0	2.02537	3.47386	0	0	0	0	1.59059	3.28319	3.18601	2.87779	0	2.8256	0	0.26	0.46	9.37	0.55	1.2975	3.7675	46.1	protein_coding	Il6	14	0	20	0.927059	0.39	4.5995	2.03	Il6	OG0011453	Il6	5	0	7	0.095	0.1	2.49714	2.79	0	3.96905	3.46437
1.76672	1.2541	0	1.79994	1.30546	0	2.2523	0	1.15674	1.86757	3.02948	2.97749	2.31873	0	0	1.70364	1.23939	2.53133	0	1.81593	1.77	3.36	6.46	11.06	4	8.6875	20.6575	44.34	protein_coding	Steap1	14	0	20	5.20882	4.73	16.109	13.965	Steap1	OG0004581	Steap1	4	0	7	1.055	0.89	2.00286	1.99	0	0	0.784092
0	0	1.0786	0.754524	0.974246	0.857193	2.21947	1.68242	0.708238	0.614129	0	0	0.951408	1.74085	0.954424	1.51463	1.37462	2.01311	0	0	1.53	2.44	4.67	6.99	1.23	2.8525	8.8025	28.72	protein_coding	Ptpn5	14	0	20	3.45706	2.67	8.0315	6.275	Ptpn5	OG0006855	Ptpn5	5	0	7	6.415	3.18	7.24286	3.28	0	0.640691	1.53895
0	0.868483	1.23639	0	1.75359	1.14171	7.30935	2.78732	0	0	0	0	1.76173	1.73905	0.79982	2.48875	3.42749	2.2327	5.03816	0	0.71	3.48	6.45	12.14	3.11	5.22	30.3275	114.52	protein_coding	Cryba2	13	0	20	5.50235	5.38	26.2225	16.785	Cryba2	OG0014863	Cryba2	5	0	7	0.8825	0.77	2.04571	1.54	2.1829	0	0.960558
0	1.32979	1.64094	0	0	1.70099	4.22926	2.26137	0.945031	0.842623	0	0	1.69469	2.63942	1.76071	2.452	2.25119	2.74722	0	0	0	0.57	1.07	2.57	0.75	1.74	4.2075	17.5	protein_coding	Tpbg	13	0	20	0.865294	0.72	3.9325	2.46	Tpbg	OG0003437	Tpbg	4	0	7	2.9275	1.605	3.00714	2.5	0	0	0.891581
1.17433	0.919757	1.1753	0	0	0	0	0	1.13274	2.29125	1.78664	1.33632	1.51302	0.704268	1.06058	1.50612	2.78474	3.10741	0	0	1.75	3.24	5.84	200.96	5.34	7.58	14.92	114.79	protein_coding	Ccl2	13	0	20	15.7341	3.48	17.3295	10.675	Ccl2	OG0015871	Ccl2	5	0	7	32.07	35.355	51.4971	53.2	0.95858	0	1.35103
0	0	0.872162	1.1503	0.80015	0.927317	2.36137	0	0	0	0	0.788247	1.05549	0.680625	0	0.837969	0.802608	1.68876	3.51649	0	0.57	2.25	5.72	8.4	3.1	5.7325	10.125	20.11	protein_coding	Pappa	12	0	20	3.98412	3.78	8.567	8.415	Pappa	OG0008086	Pappa1	4	0	7	2.1825	2.15	4.27286	4.25	0	0	0.904753
0	0.634612	0.869848	0	1.06251	0.969117	1.80639	1.72342	0	0	0	0	0.910051	1.9958	1.07157	2.27718	2.90724	2.38332	0	0	0	3.01	5.51	10.47	3.08	7.21	15.07	21.37	protein_coding	Ildr2	12	0	20	4.65294	3.54	11.3965	10.37	Ildr2	OG0011445	Ildr2	4	0	7	0.65	0.69	0.974286	0.98	0	0.729981	1.69776
0.9188	0	0	0.903428	0	0	0	1.44368	0.766585	0.990903	0	0.77511	0.676778	0	0	0.703328	0.775746	1.17653	2.7199	1.14508	0.63	1.94	3.05	3.7	2.03	3.51	5.2575	7.42	protein_coding	Nabp1	12	0	20	2.41412	2.35	4.5905	4.475	Nabp1	OG0009344	Nabp1	5	0	7	4.9725	5.645	6.82571	6.32	0.910643	1.38109	1.55913
0	0	0	0	0.661957	0	2.58683	0.777292	0.939307	0.62745	0	0.677551	1.57321	0.801016	0	1.30253	1.38139	1.45451	1.44136	0	3.86	8.17	11.72	15.04	2.79	9.89	20.365	80.31	protein_coding	Pdlim1	12	0	20	9.70941	10.46	18.4725	14.845	Pdlim1	OG0007895	Pdlim1	6	0	7	50.905	37.775	64.78	48.11	0.750884	0.717789	1.26898
0	0	0.678419	0	0	0.654611	1.7265	1.44278	0.789945	0	0	1.21547	1.47501	1.40023	0	1.07673	0.877708	1.25553	2.43145	0	3.24	6.45	10.71	16.03	7.21	11.315	24.965	51.33	protein_coding	Igsf9b	12	0	20	8.87118	9.46	19.1545	16.295	Igsf9b	OG0011531	Igsf9b	4	0	7	6.25	6.645	5.77143	4.43	0.665591	0.860261	1.03258
0	0.662293	0.848532	0	0	1.00169	2.09143	2.04245	0	0.80646	0	0	0.964958	1.82109	1.25667	1.79258	1.77398	1.9742	0	0	0.38	2.06	3.43	5.24	1.27	4.9725	8.55	17.13	protein_coding	Man1a	12	0	20	2.82294	2.68	7.076	6.475	Man1a	OG0010247	Man1a1	4	0	7	8.22	9.03	10.8057	10.46	0.908957	0	0.992119
0	0.874484	0.66102	0	0.828404	0	1.95249	0.739313	0	0	0	0	0.746209	0.817751	0.660349	1.14579	0.958061	1.26317	1.05197	0	4.07	22.99	43.39	54.4	15.69	37.0175	78.835	132.61	protein_coding	Cbln2	12	0	20	33.4976	35.3	60.0465	53.235	Cbln2	OG0016039	Cbln2	5	0	7	27.9525	25.215	38.8271	27.43	0.669871	0	1.4092
0	1.03862	1.81185	0	1.64067	1.88254	0	2.10101	0	0	0	0	1.97827	2.82629	1.68343	3.07542	2.26045	1.87963	0	0	0.22	1.25	1.56	2.85	0.99	2.06	7.5925	21.56	protein_coding	Draxin	11	0	20	1.60471	1.44	5.9835	5.31	Draxin	OG0014139	Draxin	5	0	7	0.1825	0.22	0.948571	0.75	3.46551	0	2.44893
0	0	0.750233	0	0	0.835866	0	2.15723	0.598326	1.81182	0	0	1.02712	1.46262	0.760301	1.35011	2.38186	2.12029	0	0	0	1.25	2	3.32	0.8	2.835	4.4275	8.57	protein_coding	Mmp19	11	0	20	1.60882	1.62	3.8345	3.43	Mmp19	OG0009795	Mmp19	4	0	7	5.665	6.335	8.43857	6.94	1.59241	0	1.01966
0	0	0	0.723919	0.747834	0.631324	0	0.63095	0	0	0	0	1.07061	1.01258	0.701936	0.960479	0.689123	0.648232	2.33509	0	23.08	31.3	47.77	86.58	31.79	53.795	91.805	156.61	protein_coding	Phactr2	11	0	20	41.37	33.93	74.744	65.695	Phactr2	OG0007781	Phactr2	4	0	7	16.625	18.99	21.17	17.34	0	0	0.871323
0	0	0.602689	0	0.814442	0	1.23037	0.671565	0	0.678809	0	0	0.836237	0.867851	0	1.12202	1.35084	1.0434	1.84106	0	12.08	14.62	18.91	42.04	14.59	21.605	33.6475	109.6	protein_coding	Parp3	11	0	20	19.3559	18.11	36.0055	28.065	Parp3	OG0008060	Parp3	5	0	7	21.0225	18.88	28.4857	25.72	0.90724	0	0.847189
0	0	0.883609	0.978528	0	0	4.67316	2.01577	0	0	0	0	1.10314	1.99826	0	1.45291	1.9132	0.956861	6.0942	0	0.15	2.29	5.23	9.79	2.53	4.145	11.52	32.43	protein_coding	Pappa2	10	0	20	3.63294	2.88	8.9075	6.44	Pappa2	OG0008085	Pappa2	5	0	7	1.8675	1.605	3.62143	3.59	0	0.63394	1.47217
0	0.846594	0	0	0	1.01855	0	1.42988	0	1.82547	0	0	1.21367	1.60878	0.937268	1.92046	2.4256	3.2206	0	0	0.03	2.53	12.68	16.76	0	7.74	17.3325	35.94	protein_coding	C3	10	0	20	6.65706	4.69	13.958	10.56	C3	OG0016256	C3	4	0	7	3.35	3.395	4.41429	4.71	0	0	0.971221
0	0	0.64709	0	0.831224	0.603943	2.34271	0.962179	0	0	0	0	0	0.668488	0	1.35392	1.52112	1.47923	2.77057	0	35.46	57.16	108.58	132.51	61.27	100.912	203.697	375.27	protein_coding	Nsg1	10	0	20	84.8918	94.04	166.377	147.415	Nsg1	OG0008817	Nsg1	4	0	7	170.972	161.605	178.077	102.42	0	0	0.734479
0	1.10405	0.845022	0	1.81251	1.34599	0	0	0	0	0	0	0.976176	0.949743	1.03914	1.65185	1.37885	1.62142	0	0	0.11	0.21	0.34	0.79	0.24	0.3975	0.83	2.11	protein_coding	Abca12	10	0	20	0.322941	0.3	0.6725	0.53	Abca12	OG0017743	Abca12	4	0	7	0.0575	0.05	0.331429	0.37	0	0	1.64386
0.973741	0	0	1.35971	0	0	0	0	0.709268	1.10415	1.50512	1.79433	1.15885	0	0	0	0	0.699476	1.67209	0.969444	8.7	13.38	29.13	87.88	13.75	24.4875	41.1025	165.91	protein_coding	Bdnf	10	0	20	23.8735	20.76	39.9975	32.51	Bdnf	OG0016495	Bdnf	6	0	7	6.74	6.805	10.1471	6.99	0	1.24309	1.16362
0.753459	0.686121	0	0	0	0.590752	1.06945	0	0.761472	0.887436	0	0.641588	0	0	0	1.01635	0.703816	1.09639	0	0	1.26	1.95	2.67	4.21	1.82	3.035	4.2575	7.7	protein_coding	Gch1	10	0	20	2.37412	2.2	3.9955	3.875	Gch1	OG0012798	Gch1	5	0	7	0.3975	0.37	0.925714	0.84	2.12746	0	1.1273
0.667249	0	0	0.606451	0	0	0	0	0.745497	0.736077	0	0.84346	1.00872	0	0	0.60877	0.871151	0.819666	0	0.866617	180.32	259.03	385.91	2825.55	139.36	388.05	601.99	3555.78	protein_coding	Syt4	10	0	20	463.964	301.61	629.846	474.005	Syt4	OG0004365	Syt4	6	0	7	131.472	130.225	182.254	105.35	0.601488	0.654119	0.969649
[truncated: 12 more columns]

## Sheet: mouse-preference-sc(344genes)
Log2Fold-change (mouse)																				summary of expression in sham group				summary of expression in injury group																									log2Fold-change(rat)
ScNI-D6-1d_lfc_mus	ScNI-D6-3d_lfc_mus	ScNI-D6-7d_lfc_mus	ScNI-D9-1d_lfc_mus	ScNI-D9-4d_lfc_mus	ScNI-D9-7d_lfc_mus	ScNI-D10-3d_lfc_mus	ScNI-D17-3d_lfc_mus	ScNI-D15-1d_f_lfc_mus	ScNI-D15-1d_m_lfc_mus	ScNI-D16-12h_lfc_mus	ScNI-D16-1d_lfc_mus	ScNI-D16-3d_lfc_mus	ScNI-D12-7d_lfc_mus	ScNI-D8-7d_lfc_mus	ScNI-D7-5d_c57_lfc_mus	ScNI-D7-5d_cast_lfc_mus	ScNI-D7-5d_dba_lfc_mus	ScNI-D18-3d_7d_lfc_mus	ScNI-D14-1d_lfc_mus	min_sham_mus	20%_sham_mus	75%_sham_mus	max_sham_mus	min_injury_mus	20%_injury_mus	75%_injury_mus	max_injury_mus	gene_type_mus	mean_sham_mus	50%_sham_mus	mean_injury_mus	50%_injury_mus	up_stat_lfc_mus	down_stat_lfc_mus	count_injury_mus	up_ratio_mus	gene_name_mus	mus_gn_mus	ortho_id_mus	rat_gn_mus	up_ratio_rat	up_stat_lfc_rat	down_stat_lfc_rat	count_injury_rat	mean_sham_rat	50%_sham_rat	mean_injury_rat	50%_injury_rat	ScNI-D13-7d_lfc_rat
0.61062	1.80971	2.26935	1.45342	2.541	2.26095	4.74129	3.71374	2.21312	1.94904	0.633128	1.33265	2.91713	3.25893	2.17201	4.57343	3.79465	4.91417	7.32766	1.55444	0.06	2.07	4.25	7.07	4.47	12.555	38.765	90.63	protein_coding	3.38235	3.29	29.4665	25.03	20	0	20	1	Lmo7	Lmo7	OG0010565	Lmo7	0	0	0	7	5.97	6.18	6.21857	6.37	0
1.98466	1.75903	2.12114	2.26997	2.43193	1.3412	3.14329	4.73053	1.8648	1.59523	0.888601	1.47069	2.68424	2.09602	0.754481	1.93032	4.8596	1.75786	7.0376	2.03144	0.73	2.05	5.63	8.87	6.06	11.9875	25.575	86.47	protein_coding	3.50176	2.91	21.962	15.885	20	0	20	1	Star	Star	OG0004601	Star	0	0	0	7	0.455	0.495	0.43	0.35	0
3.17219	1.79954	1.70689	2.25288	1.4921	1.039	3.40172	2.07643	2.3968	2.55261	1.23432	3.04737	2.57218	1.7489	1.23441	2.56552	1.99125	3.16685	6.57492	2.52018	0.36	4.71	6.45	8.87	8.68	17.4	44.2975	51.01	protein_coding	5.31765	5.44	29.561	27.355	20	0	20	1	Procr	Procr	OG0007098	Procr	0	0	0	7	4.6275	5.36	3.51286	2.12	0
1.79605	1.34335	1.53137	1.8688	1.68306	1.18909	3.01304	2.34669	1.76633	1.79735	1.47226	2.57947	2.69902	1.95921	1.15358	2.94251	3.32937	3.16669	5.58062	1.76598	0.64	3.74	5.84	10.61	6.24	14.955	26.07	87.69	protein_coding	4.90529	4.32	24.356	20.54	20	0	20	1	Smim3	Smim3	OG0005038	Smim3	0	0	0	7	10.105	10.77	7.27429	3.83	0
2.28007	2.14893	2.52068	2.05903	2.36069	2.29617	4.94766	3.60717	2.10517	1.82563	1.19796	3.02499	3.77931	3.67874	1.68163	3.71202	1.95218	1.78534	4.14056	2.44525	0.63	1.88	4.01	5.78	2.91	12.4275	23.935	50.32	protein_coding	3.07471	3.45	19.416	18.64	20	0	20	1	Tmem88b	Tmem88b	OG0003590	Tmem88b	0			7	8.36	6.785	3.62	2.11
1.39678	0.813185	0.969937	1.62273	1.43771	1.00851	2.16499	1.54002	1.44408	1.43276	1.46596	2.05997	1.98065	1.53973	0.960134	1.97857	2.06561	1.66103	2.44329	1.17344	2.89	3.81	6.28	7.95	5.42	9.85	17.6775	35.83	protein_coding	4.87353	4.39	15.249	12.195	20	0	20	1	Rnf122	Rnf122	OG0006264	Rnf122	0	0	0	7	7.2175	6.61	6.33	3.75	0
1.70655	0.807999	1.22503	1.66735	0.940523	0.746805	4.02885	1.90283	1.68847	1.64696	1.41276	3.15367	3.09015	1.99266	0.724162	2.37901	3.419	2.71952	2.86984	1.57883	4.57	8.28	12.32	21.09	8.33	27.855	48.6775	349.2	protein_coding	10.8818	9.41	53.3915	35.79	20	0	20	1	Plaur	Plaur	OG0007569	Plaur	0.142857	1	0	7	21.3375	19.635	21.39	12.82	0
1.10429	1.64234	2.03042	1.37188	1.47621	1.57166	3.67143	2.04303	1.7484	1.71945	1.21462	2.44722	3.37487	2.72557	1.64806	3.08178	4.42718	3.3275	3.76224	0.875648	3	7.06	9.94	15.2	8.43	28.05	57.285	114.39	protein_coding	8.60118	8.67	45.75	41.61	20	0	20	1	Adam8	Adam8	OG0017555	Adam8	0.285714	2	1	7	1.7425	1.75	1.09	0.81	0
0.826384	0.694682	1.07804	1.05739	1.31803	0.955893	2.22609	1.15023	0.890507	0.873042	0.738545	1.23911	1.55246	1.61936	0.824845	1.34414	1.40575	1.80073	4.11425	0.755478	1.78	9.26	14.03	20.74	8.67	19.3175	32.72	70.63	protein_coding	11.9941	10.5	29.978	28.09	20	0	20	1	Acvr1	Acvr1	OG0017586	Acvr1	0.285714	2	0	7	12.165	11.875	11.93	7.81	0
0.989999	0.636969	0.97098	0.734977	1.0019	1.10612	2.40713	1.31752	1.05526	1.35019	0	1.03505	1.3149	1.12603	0.894067	1.32381	1.89038	2.84282	4.93203	1.16078	0.36	6.3	11.61	15.71	7.03	17.92	23.12	91.03	protein_coding	8.70765	8.83	24.8755	20.18	19	0	20	0.95	Rras2	Rras2	OG0006074	Rras2	0	0	0	7	14.785	17.63	12.5286	9.06	0
0.881898	0.804068	1.0066	1.15919	1.37799	1.41231	3.35246	1.59155	1.1772	1.23367	0	1.02287	1.69917	1.69389	1.18101	2.23533	2.79293	3.30568	3.75231	1.01516	2.61	10	16.02	23.39	3.91	11.0375	51.3925	160.99	protein_coding	12.7206	11.62	47.3925	37.765	19	0	20	0.95	Phlda1	Phlda1	OG0007748	Phlda1	0	0	0	7	20.285	21.045	11.18	3.01	0
1.04636	0.875661	0.87846	0.795618	0.812238	0.754009	1.94216	1.37875	1.01213	0.967337	0.615991	1.4079	1.50926	1.40041	0.687713	1.44078	1.83952	1.43421	3.73772	0	1.01	4.75	6.01	8.71	5.36	8.9675	16.035	23.84	protein_coding	5.19765	5.1	12.949	11.845	19	0	20	0.95	St6galnac4	St6galnac4	OG0004624	St6galnac4	0	0	0	7	10.9125	10.905	7.10143	4.25	0
0.777118	1.0952	1.19469	0.885827	1.42792	0.94214	3.20353	2.04223	1.52472	1.38339	0	1.54137	2.3613	1.80382	0.966204	2.3046	0.803833	2.5354	3.3258	1.02269	4.52	19.61	25.78	36.2	16.27	49.335	84.885	179.79	protein_coding	22.6882	23.92	73.405	63.26	19	0	20	0.95	Camk1	Camk1	OG0016168	Camk1	0			7	22.395	23.775	16.8086	9.87
1.32356	0.712045	0.858069	1.08551	0	0.707797	2.55738	1.38456	0.899222	1.12648	0.864378	1.65949	1.41083	1.56966	0.750582	1.32785	1.05082	1.4451	2.99461	0.799221	1.11	6.17	10.33	20.26	9.48	12.2175	32.1525	48.97	protein_coding	8.78765	7.33	21.5395	16.29	19	0	20	0.95	Mapkbp1	Mapkbp1	OG0010166	Mapkbp1	0	0	1	7	7.2425	7.275	4.64714	3.65	0
1.97061	0.753698	1.06552	1.3057	1.27456	1.11086	2.81672	2.38889	1.67284	1.8707	0	2.22612	1.62326	1.55304	0.752933	2.36056	0.817754	2.05874	2.31961	1.66947	5.73	14.72	21.56	31.78	16.7	35.7	86.3825	126.7	protein_coding	17.67	17.22	60.2945	46.29	19	0	20	0.95	Igfbp3	Igfbp3	OG0011556	Igfbp3	0	0	0	7	18.775	20.145	13.9214	6.62	0
0.585071	0.587505	0.977886	0.852887	1.17048	1.00884	2.59859	1.55042	1.21393	0.635659	0	0.903408	1.97381	1.58834	0.65272	1.82104	1.76968	1.6224	2.77398	0.823668	1.77	2.76	4.23	4.87	2.77	6.71	11.9025	26.63	protein_coding	3.33294	3.16	9.7305	7.495	19	0	20	0.95	Plppr4	Plppr4	OG0007480	Plppr4	0	0	1	7	9.5375	9.69	6.54	5.91	0
0.642957	0.714064	0.961967	0.787019	0.993475	0.705637	1.69432	1.45101	1.09121	0.917955	0	1.00449	1.64742	1.42342	0.756477	1.63955	1.56684	1.66901	2.52459	0.790543	15.56	27.93	41.71	54.25	24.87	64.4075	102.71	179.54	protein_coding	34.7206	34.18	85.8315	77.645	19	0	20	0.95	Tmem43	Tmem43	OG0003630	Tmem43	0	0	0	7	31.105	28.51	31.31	22.82	0
0	2.70707	2.85784	2.44976	3.26739	2.52302	6.47245	5.67652	3.02322	2.43037	2.0755	4.13084	6.17322	4.1979	2.13007	6.48495	3.55819	6.0002	4.97735	2.55739	2.27	4.37	12.15	30.19	7.15	81.705	218.525	776.25	protein_coding	10.9582	10.44	177.796	130.925	19	0	20	0.95	Gpr151	Gpr151	OG0012327	Gpr151	0.142857	1	0	7	0.585	0.45	0.92	0.25	0
1.52458	1.01552	1.27519	1.74845	1.54663	1.3083	4.36276	0	1.49558	1.54511	1.34315	2.23938	1.63431	1.66056	1.09489	2.14441	2.57897	2.25129	4.85993	1.46883	0.59	3.26	5.18	7.28	6.38	11.6875	15.64	43.84	protein_coding	4.19353	4.11	16.6775	13.11	19	0	20	0.95	Mchr1	Mchr1	OG0010084	Mchr1	0.142857	1	0	7	2.84	1.775	3.30286	2.08	0
1.41412	1.22796	0.748052	1.61407	1.4896	1.22402	1.33049	0	0.998156	1.48664	2.20103	2.02918	1.49881	0.912779	0.9761	1.574	1.5228	1.78554	1.49209	1.50335	16.47	18.26	31.06	46.82	25.98	55.24	88.4075	121.35	protein_coding	27.1753	28.32	74.023	69.54	19	0	20	0.95	Tifa	Tifa	OG0003930	Tifa	0.142857	1	0	7	13.6925	15.015	14.4043	10.12	0
0.81777	0.741182	0.857495	1.03338	1.08312	0.643504	2.33052	1.49506	1.11929	0.911042	0	1.26336	1.80189	1.35374	0.621281	1.54814	1.9707	1.71813	2.83534	0.914376	55.76	241.97	435.73	588.69	213.78	664.852	1046.01	1823.41	protein_coding	352.257	335.11	871.334	790.24	19	0	20	0.95	Srxn1	Srxn1	OG0004670	Srxn1	0.285714	2	0	7	58.9175	50.31	56.5486	32.08	0
1.05055	0.716343	1.02527	1.20446	1.19566	0.882773	1.74946	2.08038	1.37584	1.15502	0	1.56992	1.88139	2.09352	0.801503	2.23104	1.24093	1.71068	2.58616	1.29414	1.74	2.91	4.35	6.88	2.51	7.31	13.4025	22.85	protein_coding	3.75176	3.47	10.6515	9.27	19	0	20	0.95	Vash2	Vash2	OG0002762	Vash2	0.285714	2	0	7	0.94	0.85	0.834286	0.56	0
0.918877	1.071	1.09824	1.40233	1.46969	1.14758	3.8678	1.99065	1.23701	1.04287	0.726593	1.65091	2.31385	2.04504	0.845035	2.36429	2.12386	2.52039	3.15929	0	13.28	51.74	93.05	139.66	79.33	186.46	306.89	602.56	protein_coding	74.9488	71.02	265.429	215.59	19	0	20	0.95	Itga7	Itga7	OG0011270	Itga7	0.428571	3	0	7	125.02	112.385	125.754	90.02	0
0.663271	0.648435	0.864911	0.615564	1.01336	0.871792	2.63292	1.89056	0.759424	0.802382	0	0.814747	1.44965	1.60656	1.09662	1.82046	1.75346	2.0425	2.09313	0.795281	2.68	9.75	14.88	19.4	13.27	20.86	32.8575	81.13	protein_coding	11.7894	11.39	31.484	27.65	19	0	20	0.95	Bach1	Bach1	OG0016589	Bach1	0.428571	3	0	7	5.5675	5.78	5.58857	5.2	0
2.89678	0	3.49903	3.62211	3.33195	2.45435	9.3093	6.64629	2.8812	2.45113	0	3.97814	5.1175	4.68315	1.61865	7.02811	6.44022	5.84556	7.91844	1.93654	0.05	0.34	2.46	7.27	0.51	10.1175	28.1375	101.9	protein_coding	1.43353	0.74	25.2895	21.37	18	0	20	0.9	Fgf3	Fgf3	OG0013175	Fgf3	0			7	0.035	0	0.02	0
0	1.83048	2.25085	1.55636	2.55353	2.78609	6.19908	4.05862	2.98942	2.26409	0	1.22337	4.61911	3.84926	1.70715	7.40674	6.87602	7.3831	8.28871	2.04508	0	0.43	1.6	4.8	0.57	4.4075	25.8775	70.82	protein_coding	1.11765	0.7	19.0385	15.39	18	0	20	0.9	Slc6a4	Slc6a4	OG0005158	Slc6a4	0			7	0.3125	0.2	0.245714	0.21
1.15445	1.66114	1.32619	2.14887	2.96231	1.97618	3.70412	3.07652	2.22874	2.53493	0	2.86747	3.6718	2.43733	1.57198	3.93167	5.11959	4.92134	0	1.77284	0	0.46	0.9	1.32	0.83	2.7025	5.8075	16	protein_coding	0.678235	0.68	5.432	4.71	18	0	20	0.9	Mcoln2	Mcoln2	OG0010069	Mcoln2	0			7	0.7225	0.63	0.542857	0.37
1.94942	0	1.34442	1.43832	1.33892	0.941549	4.65912	1.43899	1.58689	1.43869	0	2.0281	2.07236	1.78299	0.792991	2.75389	2.17372	1.925	2.95827	1.89918	1.23	2.24	3.22	11.54	2.39	5.855	14.83	53.89	protein_coding	3.28176	2.62	13.84	7.615	18	0	20	0.9	Pmaip1	Pmaip1	OG0007461	Pmaip1	0	0	0	7	3.595	3.76	4.05857	3.2	0
0.601554	0.962433	1.09504	0	1.33055	1.008	0.953782	0.662934	0.980519	1.15642	0	0.857422	1.63406	1.37635	1.0297	2.24751	1.98608	0.6804	2.09545	0.728804	21.25	39.25	61.82	94.1	36.9	69.8775	151.782	252.67	protein_coding	51.7041	53.33	118.3	112.24	18	0	20	0.9	Scpep1	Scpep1	OG0005838	Scpep1	0	0	0	7	44.0475	51.775	33.9857	22.76	0
0.752674	0.744769	0.627529	1.25752	0	0.902143	2.14254	0	0.878006	1.14339	1.01327	1.53658	1.13156	0.866644	0.668837	1.44617	1.20648	1.68686	1.95024	0.927715	3.94	12.85	17.26	23.47	10.92	19.2325	45.3525	65.59	protein_coding	15.46	15.69	32.785	29.915	18	0	20	0.9	Fam210b	Fam210b	OG0013429	Fam210b	0	0	0	7	11.9475	14.77	9.39	4.69	0
0.773802	0	0	0.931137	0.77653	1.07998	1.75986	1.439	0.610694	0.973801	1.0147	1.43985	1.29067	1.20435	0.62941	1.5207	1.74988	2.05056	3.55453	0.82538	0.26	4.16	6.99	11.44	4.24	8.6975	17.4125	39.32	protein_coding	5.35824	5.31	13.9935	10.95	18	0	20	0.9	Fosl2	Fosl2	OG0013054	Fosl2	0.142857	1	0	7	4.1725	4.585	5.19429	4.05	1.24823
0.971096	1.05167	1.44446	1.94076	1.45784	1.59237	3.16932	1.6279	1.45603	1.25667	0	1.64184	2.20974	1.67269	1.0415	2.28163	2.43282	2.8912	0	1.53212	1.11	1.48	2.16	3.39	1.26	4.065	9.1	20.84	protein_coding	1.88235	1.92	7.0675	5.55	18	0	20	0.9	Rgs20	Rgs20	OG0006393	Rgs20	0.142857	1	0	7	2.9075	2.29	2.25429	0.95	0
0	1.15267	1.87508	2.01684	2.34417	2.17397	7.60166	3.39026	1.67064	1.02484	0	1.91862	3.54584	3.28356	1.31968	4.05051	3.10197	3.89204	4.84298	1.213	0.47	4.17	12.01	26.85	6.76	26.3075	83.5625	217.12	protein_coding	8.92059	9.04	64.139	46.355	18	0	20	0.9	Sez6l	Sez6l	OG0005651	Sez6l	0.285714	2	0	7	4.8325	4.155	3.47429	1.23	0
1.38776	1.33694	1.61873	1.20734	1.16388	0	2.44965	2.03415	1.59994	1.67725	0	1.66828	2.05473	2.01422	1.35485	2.33504	2.4449	1.85182	3.22332	1.34587	0.97	1.7	2.46	3.49	1.93	5.185	7.8	25.43	protein_coding	2.02471	1.92	7.7895	6.795	18	0	20	0.9	Rnd1	Rnd1	OG0006277	Rnd1	0.285714	2	0	7	9.875	6.325	9.39143	6.66	0
0.995168	0	0.669622	1.02622	0.782374	0.690038	1.46225	1.36299	0.956662	1.18087	0	1.06775	1.19219	1.14136	0.831454	1.48509	1.21204	1.53222	2.39381	1.1323	15.42	39.37	61.23	105.91	51.3	85.465	138.515	300.14	protein_coding	51.2665	49.28	122.378	114.36	18	0	20	0.9	Klf6	Klf6	OG0010946	Klf6	0.285714	2	0	7	41.6175	42.87	47.0743	44.73	0.760091
2.08278	2.43848	2.57711	0	2.0645	2.80849	5.89911	5.5361	2.97051	2.56066	0	1.41691	2.18402	1.82418	0.90519	2.45843	3.62468	3.18984	7.01917	2.20918	0	0.31	1.42	2.65	1.14	2.715	7.44	33.47	protein_coding	0.851765	0.53	7.5125	4.505	18	0	20	0.9	Trim15	Trim15	OG0003335	Trim15	0.428571	3	0	7	0.8775	0.125	0.86	0.4	0
0.781734	1.25132	1.2927	0	1.19307	1.32824	3.55861	2.40063	1.69247	1.65412	0.959537	1.27066	1.96701	1.20769	0.724795	1.56444	1.3525	1.74273	3.09591	0	0.98	2.22	5.07	9.19	3.67	5.27	13.4275	111.39	protein_coding	3.92176	4.25	14.37	9.33	18	0	20	0.9	Kif22	Kif22	OG0010993	Kif22	0.428571	3	0	7	6.0525	5.535	7.34714	6	0
0.608142	0	0.986379	0	0.825824	0.799829	1.3477	1.76103	0.879322	0.620272	0.617421	0.696947	1.41959	1.32653	0.647612	1.36758	2.30397	1.40485	3.24946	0.746739	1.8	9.35	16.48	22.67	8.91	19.9125	32.8075	59.32	protein_coding	12.7741	12.27	27.9535	23.55	18	0	20	0.9	Casp3	Casp3	OG0016079	Casp3	0.428571	3	0	7	10.515	12.18	11.5643	11.21	0
0.917171	0	0.699647	0.655152	0.9893	0.762554	1.44753	1.27282	1.08344	1.23339	0.636648	0.941106	1.25291	0.61632	0	0.984275	0.926479	1.20104	2.48099	0.984405	2.3	3.25	5.97	10.09	3.49	6.3125	12.0725	28.28	protein_coding	4.88294	4.5	10.133	8.01	18	0	20	0.9	Crem	Crem	OG0014901	Crem	0.428571	3	0	7	5.3825	6.47	4.85714	3.81	0
2.09865	2.78794	2.08288	2.49291	3.65556	1.91498	4.43195	3.39214	3.37676	4.02971	0	0	5.39698	3.92333	1.56148	5.11582	3.55447	5.88098	0	3.32253	0	0.2	0.54	2.18	0.24	2.6275	5.995	48.77	protein_coding	0.462353	0.32	6.358	3.705	17	0	20	0.85	Cd207	Cd207	OG0015781	Cd207	0			7	0.005	0	0.0128571	0.01
0	0	0.729399	1.5081	1.81446	1.46994	2.89688	2.33278	1.56964	1.89704	2.87456	3.27082	4.09366	2.12684	1.0377	2.72547	4.71741	3.67575	0	1.32409	0	2.18	3.77	11.16	3.12	5.5425	13.135	84.95	protein_coding	3.15118	2.87	15.928	11.22	17	0	20	0.85	Sectm1b	Sectm1b	OG0005771	Sectm1b	0	0	0	7	0.14	0.155	0.29	0.27	0
0.602937	1.24924	1.36165	0	1.46183	1.07303	1.59331	1.93267	1.30406	1.28583	0	1.11253	1.99529	1.66962	1.12761	2.08498	1.92865	2.52787	3.30796	0	26.94	31.02	52.91	111.93	25.98	100.34	176.028	345.62	protein_coding	47.1806	43.39	139.906	119.165	17	0	20	0.85	Plin2	Plin2	OG0007506	Plin2	0	0	0	7	50.5725	46.23	48.2357	33.53	0
0	0	0.858156	0.851358	1.35157	1.28509	3.08759	1.88421	1.28884	0.900378	0	0.942218	1.8574	2.0105	0.863898	2.3722	0.980423	1.7737	2.871	0.950164	1.17	2.71	4.27	6.62	2.9	7.61	12.7125	27.1	protein_coding	3.66882	3.73	10.874	9.745	17	0	20	0.85	Epb41l4a	Epb41l4a	OG0013749	Epb41l4a	0			7	10.585	10.64	7.29	4.32
0	0	0.72689	0.785406	0.749662	0.616464	1.79661	0.77014	0.804049	0.617889	0	1.09526	1.44847	1.27674	0.628912	1.29547	1.55686	1.463	2.83813	0.601377	3.81	46.73	67.56	94.06	30.67	84.1625	133.892	238.14	protein_coding	55.8206	52.09	115.363	102.35	17	0	20	0.85	Fads3	Fads3	OG0013530	Fads3	0	0	0	7	54.555	48.36	51.7671	32.37	0
0.994322	0.617947	0	1.09117	0.885618	0.736016	2.4549	0.655923	1.02791	1.23206	0.651276	1.40663	1.08817	1.1526	0.672908	1.26815	1.43569	1.19209	0	0	4.25	9.41	12.15	14.33	5.92	15.57	31.0375	38.61	protein_coding	10.5141	11.49	22.7735	21.975	17	0	20	0.85	Kctd11	Kctd11	OG0011060	Kctd11	0	0	0	7	10.3975	11.94	7.78571	4.07	0
0.832511	0.769624	0.710086	0	0.838528	0.654032	2.30748	1.53421	1.04404	1.25154	0	0.898812	1.04134	0.978182	0.633156	1.24194	1.48001	1.50838	0	0.806477	4.03	27.95	49.08	83.74	11.77	48.9025	92.9625	146.19	protein_coding	38.2718	39.46	77.505	80.8	17	0	20	0.85	Odc1	Odc1	OG0008666	Odc1	0			7	70.4725	80.805	47.0843	24.43
0	1.16884	1.08285	0	1.34406	0.764176	1.56536	1.61294	1.07436	0.933405	0	0.832901	1.61349	1.67775	1.07811	1.74159	1.35566	2.04699	1.57651	0.717517	9.09	13.72	21.84	37.9	9.63	29.54	46.945	113.6	protein_coding	18.3006	16.29	42.908	42.3	17	0	20	0.85	Tmem159	Tmem159	OG0003753	Tmem159	0	0	0	7	30.46	34.66	23.5786	10.06	0
1.1414	1.05605	1.07143	1.37257	1.56616	1.31748	2.54437	2.09266	1.82222	1.81323	0	1.6322	1.3919	1.12147	1.2665	2.23996	4.50987	2.4061	0	0	0	0.56	1.17	1.55	0.89	2.1725	3.4625	12.53	protein_coding	0.812353	0.75	3.918	3.105	17	0	20	0.85	Mstn	Mstn	OG0009542	Mstn	0.142857	1	0	7	4.935	4.935	5.56286	5.43	0
0.60671	1.23879	0.943913	0	1.25818	1.08666	2.99337	0.863785	0.78019	0.902299	0	0	0.892148	0.759044	0.881051	1.45091	1.59048	1.36776	1.59231	0.831876	5.53	7.89	11.52	14.46	7.78	15.6975	27.41	56.53	protein_coding	9.74235	9.48	22.7775	18.505	17	0	20	0.85	Arg2	Arg2	OG0017022	Arg2	0.142857	1	0	7	17.12	16.38	13.4243	6.76	0
0.594837	0	0.620786	1.23888	0.937264	1.01391	2.25315	0.954177	0.778694	0	0	1.03055	1.47284	1.30425	0.706665	1.58255	1.27381	1.85202	2.65555	0.706327	5.11	16.75	35.47	50.93	23.57	38.9225	70.99	160.21	protein_coding	26.0512	22	63.815	49.37	17	0	20	0.85	Irs2	Irs2	OG0011307	Irs2	0.142857	1	0	7	20.1225	17.935	18.6129	12.71	0
0	1.96661	3.09106	0	2.23153	1.29553	3.58027	4.7864	1.95653	1.24889	0	1.17238	4.43103	3.39153	1.67819	3.97113	3.03673	4.64908	9.11114	1.23669	1.67	19.29	38.37	222.05	9.15	69.0425	387.447	2706.65	protein_coding	44.7394	31.55	401.355	242.56	17	0	20	0.85	Nts	Nts	OG0008779	Nts	0.285714	2	0	7	3.6625	1.965	3.71286	2.21	0
1.26386	0	2.47631	1.67711	2.29155	1.98776	7.43972	3.7222	1.81823	1.14766	0	1.77117	3.08731	3.25043	1.48938	3.94529	4.56366	4.70887	0	1.91179	0	0.69	1.29	2.62	1.2	2.9325	9.625	27.87	protein_coding	1.04529	0.97	8.2825	6.56	17	0	20	0.85	Rin1	Rin1	OG0006327	Rin1	0.285714	2	0	7	0.685	0.67	1.03714	0.88	0
1.74728	1.27282	0	1.59546	1.56979	1.09131	4.14492	1.486	1.78742	2.46143	1.65874	2.36721	1.97639	1.19559	0	1.98751	3.56038	4.21273	0	1.12876	0	6.25	9.84	26.92	4.48	18.39	59.8675	111.75	protein_coding	9.77471	8.73	40.6585	32.695	17	0	20	0.85	Timp1	Timp1	OG0003904	Timp1	0.428571	3	0	7	83.37	79.16	98.4171	78.16	0.895398
2.94633	1.84054	1.68129	0.886695	0	1.25999	0	1.97899	1.65193	2.75835	1.60536	1.53961	0.994031	2.53274	1.65	2.11939	3.69997	3.95728	0	1.50683	0	0.62	3.69	8.36	1.19	2.7175	7.02	67.93	protein_coding	2.31882	1.19	9.131	3.995	17	0	20	0.85	Gfap	Gfap	OG0012754	Gfap	0.428571	3	1	7	49.355	18.645	17.6886	17.97	0
2.45587	2.44447	3.25963	0	2.54929	1.82773	6.91038	8.11737	1.91205	1.98103	0	0	2.6358	2.90515	1.50327	3.59685	3.50364	4.41122	0	2.11919	0	0.12	0.32	0.42	0.18	1.1025	1.8675	3.82	protein_coding	0.192353	0.16	1.521	1.33	16	0	20	0.8	Colec10	Colec10	OG0015062	Colec10	0			7	0.015	0.01	0.0128571	0.01
0	0.76213	0.784403	0	0.875205	0.837464	1.23078	1.41841	0.601861	0.780375	0	0.631881	0.965271	1.23892	0.988619	1.11938	1.0532	1.51037	6.84761	0	0.07	4.37	6.82	9.21	5.59	7.3425	13.9975	25.92	protein_coding	5.66706	5.24	12.2435	12.195	16	0	20	0.8	Cttnbp2	Cttnbp2	OG0014745	Cttnbp2	0	0	1	7	7.3425	7.88	5.85	5.4	0
1.89183	1.68153	2.28818	0	1.74817	1.50018	0	2.32173	2.01648	2.96578	0	0	1.44703	0.887101	1.72507	3.01845	3.1773	3.69264	6.6077	1.90274	0.79	1.9	5.59	26.14	3.79	7.215	18.635	119.26	protein_coding	4.90647	3.16	20.01	13.735	16	0	20	0.8	Ccl7	Ccl7	OG0015860	Ccl7	0	0	0	7	5.9375	6.25	5.62286	4.77	0
1.00953	0	1.05459	1.29405	1.06573	0.944711	3.43666	2.03231	0.829222	1.14303	0	1.9597	2.24081	1.65938	0.638475	2.21312	2.23975	1.82861	0	0	6.01	8.59	13.29	23.62	8.24	20.115	37.78	130.64	protein_coding	11.9282	11.26	37.3895	29.25	16	0	20	0.8	Chac1	Chac1	OG0015456	Chac1	0	0	0	7	14.76	10.33	9.97571	5.01	0
0	0.698184	0.983815	0.90494	1.27572	1.4586	3.40627	1.34284	0.955508	0.784908	0	0.937374	2.25508	1.69761	0.684486	2.56727	2.09664	3.17362	0	0	0.16	2.26	4.55	8.05	2.02	6.2425	13.7275	41.56	protein_coding	3.68882	3.92	11.667	9.36	16	0	20	0.8	Galnt6	Galnt6	OG0012861	Galnt6	0			7	4.4125	3.47	3.60429	2.91
0	0.712296	0.711768	0.772199	0.821553	0.919	2.39785	1.43924	0.741134	0	0	0.686085	1.16158	1.39024	0.602411	1.3671	0	1.18326	1.42718	0.753836	2.55	3.12	4.06	20.44	2.88	5.27	10.01	24.1	protein_coding	4.92	3.32	9.1055	7.315	16	0	20	0.8	Arhgef15	Arhgef15	OG0016980	Arhgef15	0	0	1	7	2.91	3.065	1.54857	0.64	0
0.7834	0.672917	0.6034	0.657518	0	0.614622	2.2564	1.4801	1.07951	0.973255	0	1.21795	1.40965	1.36162	0	1.47868	1.66176	1.48267	2.15603	0	3.24	5.43	8.94	10.26	3.11	9.6025	19.005	33.02	protein_coding	6.95529	7.03	15.139	14.04	16	0	20	0.8	Rcc1	Rcc1	OG0006515	Rcc1	0	0	0	7	5.2475	4.795	3.46286	1.59	0
0	0.791997	1.07611	0.759914	1.07506	0.783227	2.23586	1.11619	0.753161	0	0.666326	0.841084	1.436	1.11306	0.632445	1.59628	0	1.54693	1.90299	0	3.45	5.48	8.59	9.28	6.36	10.27	16.3325	29.33	protein_coding	6.83176	6.46	14.448	12.805	16	0	20	0.8	Mtus2	Mtus2	OG0009476	Mtus2	0	0	0	7	1.7525	1.66	1.67857	1.06	0
0	1.0654	1.25691	0.800392	1.14126	0.958099	1.9959	0.95077	0	0	0	0.919845	1.68874	1.26856	0.961623	1.68196	1.81719	2.03225	1.60192	0.692703	21.99	36.68	54.26	63.33	33.15	68.665	128.493	263.05	protein_coding	44.0394	42.52	108.921	101.5	16	0	20	0.8	Hsd17b7	Hsd17b7	OG0011719	Hsd17b7	0	0	0	7	14.1075	16.37	10.1071	5.8	0
0	0	0.606079	0.674532	0.774212	0.627664	1.92515	1.06641	0.863568	0.66626	0	0.742192	1.26362	1.11522	0	1.31288	1.17387	1.43541	1.64147	0.729402	3.83	11.29	15.42	21.96	11.16	20.46	33.975	55.19	protein_coding	13.6247	14.04	28.0935	24.865	16	0	20	0.8	Mapk6	Mapk6	OG0010175	Mapk6	0			7	27.6875	32.305	19.8857	12.77
0.651506	0.68632	0.667021	0.60065	0.784007	0	1.8119	0.986122	1.00642	0.943692	0	0.988162	1.3811	0.928872	0	1.37753	1.87045	1.39991	1.81706	0	35.37	86.61	131.44	300.58	62.27	138.062	268.272	1077.02	protein_coding	115.647	104.16	247.738	215.345	16	0	20	0.8	Rnh1	Rnh1	OG0006194	Rnh1	0	0	0	7	83.335	66.97	74.23	40.79	0
0.861591	0	1.03683	0.888969	0	0	1.17388	1.21974	0.786153	0.804735	0.688096	1.45874	1.3909	0.985791	0.653181	1.02756	1.30517	1.22625	1.81484	0	5.66	6.29	10.05	14.35	6.89	11.355	23.6175	29.53	protein_coding	8.67765	8.63	17.6905	16.785	16	0	20	0.8	Pip5kl1	Pip5kl1	OG0007647	Pip5kl1	0	0	0	7	22.1375	13.46	10.8971	5.04	0
0	0.958017	1.56381	0	1.028	1.50962	2.68971	3.42821	1.48495	1.37742	0	0.88954	2.04527	1.81691	1.05108	2.46749	1.51227	1.7328	0	0.864076	0.08	1.49	2.63	3.41	1	3.9275	8.105	15.18	protein_coding	2.1	2.09	6.3925	5.81	16	0	20	0.8	Prc1	Prc1	OG0007198	Prc1	0.142857	1	0	7	4.52	4.71	4.19143	4	0
1.37798	1.67382	1.92942	2.85776	2.51382	2.1115	0	2.16556	1.99691	1.63909	0	0	2.49104	2.94144	1.72203	3.12601	0.893588	3.24384	0	2.19279	0	0.24	0.57	2.54	0.36	1.095	2.7875	5.3	protein_coding	0.544706	0.43	2.304	2.095	16	0	20	0.8	Chrna5	Chrna5	OG0015385	Chrna5	0.142857	1	0	7	4.245	4.22	3.84857	2.9	0
0.94602	0.83231	0.717373	0.814064	0	0.716457	2.15527	1.82459	1.54521	1.68407	0	1.06915	1.20553	0.818962	0	1.20055	1.04464	1.27817	0	1.01144	0.91	1.61	2.75	3.67	1.51	3.3	6.5475	16.71	protein_coding	2.27176	2.37	4.905	3.965	16	0	20	0.8	Casp6	Casp6	OG0016077	Casp6	0.142857	1	0	7	4.6775	4.295	4.63571	2.29	0.957489
0.760614	0.743852	0	0.827427	0.915984	0	1.22603	0.634043	0.862289	1.12642	0.806605	1.48946	1.23788	0	0	1.06863	1.05727	1.50229	1.95559	1.02453	5.08	6.56	10.63	22.26	6.18	12.1875	19.9075	47.37	protein_coding	9.07471	7.98	18.803	16.9	16	0	20	0.8	Pkib	Pkib	OG0007614	Pkib	0.142857	1	0	7	20.2075	20.345	18.4629	10.81	0
0.832408	0	0.591703	1.20026	0.694437	0	1.63682	0.603445	0.892863	0.802596	0	1.30079	1.23211	0.736837	0	0.887309	0.625817	0.908533	1.35205	0.618997	20.58	40.15	66.22	93.07	43.75	72.8975	116.692	157.51	protein_coding	51.6741	45.89	97.857	96.35	16	0	20	0.8	Uck2	Uck2	OG0002937	Uck2	0.142857	1	0	7	37.7675	34.515	36.8914	30.2	0
0	1.45888	1.60196	0	1.48877	1.81205	6.71141	2.44298	1.25725	1.12226	0	0.736907	2.02648	2.68677	1.67341	3.64647	1.98721	4.04878	6.05803	0	0.07	2.71	5.27	5.71	2.73	8.8275	20.06	49.03	protein_coding	3.63824	3.49	16.816	15.485	16	0	20	0.8	Xdh	Xdh	OG0002467	Xdh	0.285714	2	0	7	9.83	10.165	13.1271	13.32	0
0	1.10727	1.50759	0.639642	1.62369	1.26497	4.37809	2.14435	1.20636	0	0	0.814075	2.8779	2.51892	1.30664	3.05663	3.67449	2.50252	5.04401	0	0.9	2.66	3.77	6.6	2.13	5.54	20.5575	37.99	protein_coding	3.37647	2.93	15.4945	13.53	16	0	20	0.8	Adgrd1	Adgrd1	OG0017501	Adgrd1	0.428571	3	0	7	1.525	1.585	2.06429	1.68	1.8505
1.17065	0	0	0.962709	0.951301	0.883536	1.1939	0.784447	0.940049	1.16733	0	0.860259	0	0.602507	0.902489	0.976042	0.636106	1.59794	2.59692	0.78857	2.97	6.89	15.21	25.29	9.32	16.9375	31.06	54.59	protein_coding	11.5841	9.52	25.8475	24.105	16	0	20	0.8	Adamts1	Adamts1	OG0017552	Adamts1	0.428571	3	0	7	11.435	11.66	13.4143	11.54	1.05474
0	0.807845	0.869474	0	1.0411	0.614868	2.35059	1.73671	1.26535	1.14364	0	1.14502	1.7518	1.09882	0.618098	1.77055	1.49258	2.04489	2.40697	0	52.33	78.08	114.6	143.43	44.66	143.675	269.495	490.66	protein_coding	94.0382	93.35	227.791	216.745	16	0	20	0.8	Rhoc	Rhoc	OG0006362	Rhoc	0.428571	3	0	7	108.097	114.725	106.364	84.83	0.637075
1.22784	1.2261	1.52108	0	1.71616	1.38661	0	1.7399	0.693483	2.08641	0	0.695536	1.15185	1.73548	1.38087	2.6082	5.24292	3.19235	0	0	0	0.31	0.67	1.91	0	1.185	2.3225	4.18	protein_coding	0.572353	0.45	1.7295	1.445	15	0	20	0.75	Ccr5	Ccr5	OG0015813	Ccr5	0	0	0	7	3.505	3.54	3.39	3.88	0
0.625397	0	1.15655	0	1.01599	0.830515	4.87743	2.26098	0.717396	0.934058	0	0.592327	1.37771	1.70194	0.790468	1.76088	1.58431	1.83439	0	0	0.69	1.41	2.98	3.74	1.39	2.8175	7.8225	22.04	protein_coding	2.23647	2.12	6.349	4.875	15	0	20	0.75	Tgif1	Tgif1	OG0003997	Tgif1	0	0	0	7	6.6475	6.53	4.53714	3.01	0
0	0.638906	0.989175	0	0.767529	0.950834	4.22839	1.53485	0.811459	1.04302	0	0.852391	1.34102	1.70107	0.988118	2.22634	2.8283	2.29062	0	0	0.31	3.71	6.33	8.55	4.78	6.915	17.4775	26.21	protein_coding	5.15882	5.48	13.082	12.295	15	0	20	0.75	Tnfrsf1b	Tnfrsf1b	OG0003521	Tnfrsf1b	0	0	0	7	2.2975	2.415	2.47571	2.35	0
0.656967	0	0.707683	0.806082	0	0	3.59659	1.28231	0.913827	0.759314	0.751737	1.11385	1.40485	1.92965	0.721062	1.81188	2.09352	1.47421	0	0	0.24	1.44	2.56	5.15	1.31	2.875	5.965	21.55	protein_coding	2.23235	1.76	5.6535	4.375	15	0	20	0.75	Prag1	Prag1	OG0007205	Prag1	0	0	0	7	2.625	2.565	2.30714	1.19	0
0.796738	0.585621	0.899786	0	0.936414	1.00422	2.67695	1.87359	0	0.787689	0	0	1.27395	1.61688	0.946393	1.61965	1.70292	2.04238	3.45842	0	0.52	2.42	3.82	4.51	2.59	5.95	8.4925	18.85	protein_coding	2.97588	2.98	7.899	7.05	15	0	20	0.75	Ccn4	Ccn4	OG0015853	Ccn4	0	0	0	7	7.8275	8.815	5.41571	3.44	0
0.679756	0	0.87887	0	0	0.843471	3.17255	1.69827	1.08405	0.923973	0	0.601924	1.21724	1.71886	0.938186	1.91278	1.66646	1.79706	0	1.04522	2.68	6.74	13.55	22.27	6.48	9.62	30.9025	72.38	protein_coding	10.8282	10.39	28.0895	19.655	15	0	20	0.75	Cited2	Cited2	OG0015325	Cited2	0	0	0	7	15.3925	15.915	12.4986	7.91	0
0.603025	0	0	0.738054	0.700151	0.619758	2.65698	1.12963	0.98996	0.688475	0	1.08326	1.54114	1.13104	0	1.53111	2.22478	1.68246	2.71247	0	3.6	13.6	19.78	21.73	11.85	23.4575	42.865	103.86	protein_coding	15.3318	16.06	35.9765	30.29	15	0	20	0.75	Pfkfb4	Pfkfb4	OG0007820	Pfkfb4	0	0	0	7	6.475	5.4	4.43857	2.54	0
0	0	1.2043	0	0.775172	0.769597	2.68365	1.50948	1.59054	1.39504	0	1.2005	2.06439	1.56902	0.710595	2.28355	2.00177	1.39423	1.33999	0	21.42	25.22	53.16	61.65	20.25	60.435	117.66	358.04	protein_coding	40.7665	45.58	104.55	89.59	15	0	20	0.75	Lgals3	Lgals3	OG0010665	Lgals3	0	0	0	7	203.507	163.13	202.35	158.87	0
0.969024	0.709553	0.635567	0	0.932662	0.887085	2.60998	1.44546	0.993896	1.23749	0	0	0.634165	0	0.638628	1.14673	0	1.36435	2.18513	1.00182	2.76	7.57	14.63	20.06	9.06	14.87	25.21	43.03	protein_coding	11.2812	10.5	21.381	18.55	15	0	20	0.75	Tm4sf1	Tm4sf1	OG0003856	Tm4sf1	0	0	0	7	21.1025	23.665	15.5743	9.38	0
0	0	0.771271	0	1.18854	0.918521	2.31659	1.06629	1.07135	1.38884	0	0	1.24529	1.18729	0.91082	1.94128	2.10236	1.22185	2.14322	0.612082	12.89	51.06	83.97	131.4	45.5	79.8275	188.548	669.48	protein_coding	66.4388	55.99	152.178	118.395	15	0	20	0.75	Rnase4	Rnase4	OG0006285	Rnase4	0	0	0	7	27.7075	31.88	16.4086	13.39	0
0	0.735133	0.732325	0	1.20753	0.601732	1.40202	1.70433	0.919706	0.835349	0	0	1.46342	0.788315	0	1.2257	1.48411	1.06052	2.0847	0.696012	37.33	63.57	121.21	321.13	30.41	120.002	189.3	867.8	protein_coding	102.791	80.42	197.758	176.84	15	0	20	0.75	Esd	Esd	OG0013652	Esd	0			7	75.1275	85.985	53.8371	30.89
0	0	0.622699	0.651222	0	0.767173	1.43699	0.947909	0.895901	0.875262	0	0.943787	1.5347	1.17805	0	1.13838	0.908566	1.39275	2.08453	0.925477	4.13	9.73	13.57	15.67	8.83	19.305	27.405	37.09	protein_coding	11.4047	11.48	23.2055	21.55	15	0	20	0.75	Slc25a24	Slc25a24	OG0005357	Slc25a24	0	0	0	7	17.56	20.05	14.0671	7.06	0
0	0.598234	0.779506	0	0.983369	0.879545	0.711867	1.0728	0.796611	0.743682	0	0	1.12402	0.792808	0.801868	1.204	0	1.30745	0.974377	0.858904	14.05	17.86	29.28	65.48	9.34	29.5375	52.715	109.31	protein_coding	25.5459	21.88	44.652	44.685	15	0	20	0.75	Gnpda2	Gnpda2	OG0012419	Gnpda2	0			7	34.8575	38.11	29.3229	18
-1.12242	1.42156	1.39536	1.31575	2.23988	2.32971	7.13513	3.49638	2.52211	1.2172	0	0	6.62205	3.46223	1.17042	5.98188	1.64687	6.5774	0	0	0.17	0.49	2.79	5.65	0.36	3.355	18.0225	30.93	protein_coding	1.62647	1.02	12.2165	9.24	15	1	20	0.75	Kcnk16	Kcnk16	OG0011093	Kcnk16	0			7	0.2975	0.36	0.154286	0.16
2.50734	3.12779	3.34705	0	3.67587	3.75899	8.73713	5.8528	2.80623	1.61483	0	0	6.43442	5.43581	2.02485	6.22079	7.16238	6.58318	0	0	0	0.02	0.05	0.1	0.02	0.3475	1.2175	5.17	protein_coding	0.04	0.03	0.98	0.665	15	0	20	0.75	Tmprss11f	Tmprss11f	OG0003565	Tmprss11f	0.142857	1	0	7	0.5525	0.535	0.707143	0.84	0
0.733792	0.82099	0	0	1.03049	0.825764	3.30972	1.15095	0.783067	0.965168	0	0.688141	0.850043	1.01201	0.697562	1.22865	0	1.47689	1.34662	0	0.44	2.97	6.74	43.69	2.96	7.2725	10.5475	52.27	protein_coding	7.15059	4.75	11.837	8.315	15	0	20	0.75	Trim47	Trim47	OG0003311	Trim47	0.142857	1	0	7	4.9675	5.415	4.19857	4.03	0
0	2.02146	2.6305	0	2.26719	1.82711	4.68372	5.2486	2.39352	1.5641	0	1.15021	3.48988	4.84018	1.71513	4.46471	1.85987	4.52587	0	0	0	0.13	0.3	0.46	0.15	0.8075	2.6075	7.74	protein_coding	0.204118	0.16	1.923	1.155	15	0	20	0.75	Acvr1c	Acvr1c	OG0017584	Acvr1c	0.285714	2	0	7	0.105	0.1	0.144286	0.15	0
0	0	0.684911	0.79028	0.969335	0.84488	3.18942	1.44987	0.838599	0	0	0.935273	1.63262	1.83299	0.667251	1.86174	1.76397	2.03959	2.51748	0	2.63	8.74	19.9	24.57	9.22	23.7925	37.385	102.42	protein_coding	13.0582	12.26	35.3655	29.11	15	0	20	0.75	Myo10	Myo10	OG0009404	Myo10	0.285714	2	0	7	8.22	8.735	8.98571	8.87	0
0	0	1.07489	0	1.1627	1.05443	2.252	1.84823	1.36688	1.31112	0	0.966622	2.10009	1.48581	1.17488	2.42005	2.1576	2.88151	3.01667	0	13.43	142.7	311.71	499.11	15.4	114.96	858.905	2282.23	protein_coding	231.391	231.57	596.41	666.985	15	0	20	0.75	S100a11	S100a11	OG0005978	S100a11	0.285714	2	0	7	203.12	216.06	191.621	85.8	0.594578
0	0	0.658905	0.725315	0.837501	0.605523	0.862598	0.638256	0	0.612921	0	0	0.808227	0.862769	0.633689	0.977226	0.843219	1.11398	1.13684	0.772422	12.28	22.42	32.27	38.3	21.88	39.945	52.555	84.16	protein_coding	26.7253	27.61	47.489	44.615	15	0	20	0.75	Ktn1	Ktn1	OG0010791	Ktn1	0.285714	2	0	7	42.4075	48.935	45.7643	25.43	0
0	0	1.10292	0.616564	1.20825	1.02333	0	1.17991	0.647983	0.917603	0	0	1.23551	1.54666	1.2284	1.9564	1.35258	1.79709	4.74362	0.823561	2.67	16.81	26.96	44.99	21.73	36.16	77.0325	130.21	protein_coding	23.5853	23.83	57.5135	51.685	15	0	20	0.75	Cyp1b1	Cyp1b1	OG0014665	Cyp1b1	0.428571	3	0	7	15.75	15.345	17.3229	17.45	1.01715
0	3.07831	4.75114	0	4.11326	2.72209	5.38676	6.03598	3.70761	2.93321	0	0	8.37214	4.65483	3.55582	7.75664	7.99159	9.71344	0	0	0	0.06	0.52	2.44	0.02	1.2425	14.7525	62.03	protein_coding	0.372353	0.09	11.0835	6.645	14	0	20	0.7	Anxa10	Anxa10	OG0017141	Anxa10	0			7	0.0175	0.01	0.0271429	0.03
0	2.2555	3.21653	0	2.66306	2.81321	8.57456	5.46095	3.00625	2.14437	0	0	5.8399	3.99651	2.70037	6.41847	2.06672	3.32085	0	0	0	0.13	0.34	0.83	0.3	1.0725	5.1525	11.3	protein_coding	0.266471	0.22	3.4135	2.16	14	0	20	0.7	Tnfrsf8	Tnfrsf8	OG0003516	Tnfrsf8	0	0	0	7	0.065	0.065	0.0971429	0.1	0
0	0	1.8809	0	2.58667	1.13849	7.6654	4.90349	1.89633	1.47584	0	0	4.73583	2.74259	0.862048	4.2024	5.78208	6.09615	5.50236	0	0.44	0.66	1.08	2.98	0.45	2.2975	21.125	227.68	protein_coding	1.06529	0.9	24.424	5.37	14	0	20	0.7	Wfdc3	Wfdc3	OG0002525	Wfdc3	0			7	0.08	0.105	0.0871429	0.05
0	3.61609	3.1905	0	2.65166	2.19926	6.29999	3.95959	3.0593	1.65087	0	0	4.58662	2.76089	1.87513	5.64683	2.00545	7.33749	0	0	0	0.15	0.64	1.05	0.05	1.785	4.2225	12.35	protein_coding	0.389412	0.36	3.582	2.945	14	0	20	0.7	Grp	Grp	OG0012201	Grp	0			7	0.2125	0.015	0.00857143	0
0	3.24893	2.92371	0	3.63297	1.95626	0	5.95118	3.02462	1.89537	0	0	2.14384	1.74462	1.1346	1.93844	1.69384	1.1175	4.95844	0	0	0.68	2.67	8.21	0.17	3.695	11.8725	57.04	protein_coding	2.29471	1.25	10.2995	7.13	14	0	20	0.7	1700003F12Rik	1700003F12Rik	OG0018031	RGD1561517	0	0	0	7	1.5175	0.265	0.892857	0.31	0
0	2.83908	4.49924	0	2.25549	2.30199	3.41315	2.63419	1.25452	1.53732	0	0	2.28064	2.61948	1.96995	5.11741	2.72834	5.13906	0	0	0	0.19	0.77	1.34	0.16	0.715	5.005	36.73	protein_coding	0.465882	0.31	4.5335	1.93	14	0	20	0.7	Cyp26a1	Cyp26a1	OG0014661	Cyp26a1	0			7	0.1075	0.12	0.131429	0.1
1.77211	2.42713	2.68933	2.30417	3.46639	1.81569	0	0	1.91157	2.18013	0	0	5.10709	3.61992	1.6003	4.40569	3.48561	5.05587	0	0	0	0.1	0.26	0.36	0.2	0.8875	1.62	3.48	protein_coding	0.17	0.15	1.33	1.235	14	0	20	0.7	Clca1	Clca1	OG0015309	Clca1	0			7	0.0225	0.005	0.0142857	0.02
0	0	0	0	0.619331	0.757455	1.67549	0.826524	0.683229	0.675935	0	0.730777	0.984199	1.12282	0.638577	1.32495	1.44827	1.60132	4.85447	0	0.41	9.43	13.32	16.06	9.63	18.595	25.9625	44.78	protein_coding	11.2706	12.5	22.789	21.21	14	0	20	0.7	Plekho2	Plekho2	OG0007512	Plekho2	0	0	0	7	14.56	16.21	14.0586	10.18	0
0	0	1.83711	0	2.09972	1.86058	4.44135	1.58991	1.06722	1.50505	0	1.3357	2.36344	3.30786	1.64813	3.77886	3.55656	3.4831	0	0	0	0.12	0.39	0.44	0.26	0.615	1.96	4.43	protein_coding	0.249412	0.28	1.53	1.3	14	0	20	0.7	Satb2	Satb2	OG0005906	Satb2	0	0	0	7	0.2175	0.205	0.237143	0.18	0
0	0.726104	0.784537	0	1.31848	1.1488	4.15852	1.85164	0.836818	0.932598	0	0	1.24581	1.79884	1.05971	2.34857	1.62821	2.36409	0	0	2.35	5.17	9	10.23	6.17	13.8925	22.965	49.52	protein_coding	7.16765	8.21	20.896	17.595	14	0	20	0.7	Pxdc1	Pxdc1	OG0006808	Pxdc1	0	0	0	7	10.9275	11.675	7.45429	3.72	0
0	1.42204	2.33862	0	2.11474	1.53397	3.52171	3.64356	2.29193	1.69129	0	0	3.33847	3.25292	1.3309	4.15364	3.99642	3.42376	0	0	0	0.31	0.55	1.27	0.22	1.52	3.61	11.42	protein_coding	0.486471	0.35	3.0805	3.035	14	0	20	0.7	Liph	Liph	OG0010599	Liph	0			7	0.0925	0.075	0.0914286	0.08
0	0	1.67407	1.16959	1.98491	1.67627	3.76019	2.43824	1.02354	0.987647	0	0	1.51054	3.07076	1.61957	3.36356	2.98705	3.93609	0	0	0.09	0.37	0.59	1.44	0.55	1.2175	2.655	8.02	protein_coding	0.505294	0.4	2.3795	1.76	14	0	20	0.7	Glis3	Glis3	OG0012651	Glis3	0	0	0	7	0.2975	0.32	0.231429	0.23	0
1.10447	0.980624	0.672653	1.0745	0	0.820588	3.90289	0	0.821749	1.23351	0	1.22934	1.01779	1.25817	0	1.37752	1.0139	1.66891	0	0	0.05	1.34	1.93	6.45	0.83	2.49	4.57	13.29	protein_coding	1.87	1.69	3.9675	3.44	14	0	20	0.7	Cchcr1	Cchcr1	OG0015881	Cchcr1	0			7	12.9225	10.62	8.5	2.76
0.805051	0	0	0.973189	0	0	1.9551	0.776384	0.617447	0.597118	0	0.901033	0.811385	0.955929	0	0.992902	1.01943	1.30644	3.67528	0.770998	0.86	9.61	15.6	21.62	10.27	16.9	23.15	51.49	protein_coding	11.6488	10.88	22.9635	21.695	14	0	20	0.7	Ets2	Ets2	OG0013622	Ets2	0	0	0	7	9.4525	9.955	8.69143	6.36	0
0	0.600797	0.685908	0	1.15687	0.933312	1.2249	1.65795	0.643658	0	0	0	1.3925	1.6215	1.18916	1.94945	2.0966	1.95018	3.37118	0	8.1	16.31	34.32	134.53	13.07	38.7925	90.14	320.33	protein_coding	29.9759	23.15	78.0815	56.35	14	0	20	0.7	Chst2	Chst2	OG0015367	Chst2	0	0	0	7	82.915	93.175	47.8614	25.98	0
0	1.72664	2.15048	0	1.56994	1.52349	2.42105	1.93682	1.03434	1.10151	0	0	2.41654	2.85478	1.83319	2.94289	2.66483	3.22673	0	0	0.21	0.43	0.74	1.6	0.33	0.895	3.4175	8.77	protein_coding	0.599412	0.52	2.602	2.295	14	0	20	0.7	Ano7	Ano7	OG0017152	Ano7	0			7	0.2275	0.26	0.201429	0.12
0.730553	0.77204	0	0.980469	0	0.916141	2.16762	1.59204	0.84074	0.833309	0	1.171	1.37641	1.07035	0	1.42771	0.998331	2.35442	0	0	0.25	1.58	2.11	3.19	0.68	2.525	4.99	10.31	protein_coding	1.84647	1.87	4.262	3.87	14	0	20	0.7	Nod2	Nod2	OG0008968	Nod2	0	0	0	7	0.23	0.2	0.194286	0.21	0
0.91203	0	0	0.623655	0	0	2.35359	1.01981	0.819361	1.22288	0	1.032	1.02021	0.973637	0	1.00383	1.37373	1.1684	1.07833	1.09085	5.18	6.63	11.19	17.22	6.68	13.2225	23.0025	36.94	protein_coding	9.28706	8.38	19.038	15.15	14	0	20	0.7	Ifrd1	Ifrd1	OG0011586	Ifrd1	0	0	0	7	22.6675	24.275	15.8629	9.28	0
0	1.02267	1.59673	1.08072	1.74059	1.3273	0	1.6904	0.863693	0.993363	0	1.1709	2.21482	1.62666	1.21605	2.32216	1.36607	0	0	0	0	1.34	2.05	3.44	1.36	2.6225	6.3875	9.89	protein_coding	1.75294	1.61	4.6795	4.53	14	0	20	0.7	Tmc5	Tmc5	OG0003835	Tmc5	0			7	0.9675	1.085	0.628571	0.48
0	0.910528	0.827986	0	1.00235	0	1.2731	1.32273	0.99041	0.634651	0	0	1.53165	1.05743	0.619055	1.62201	1.55683	1.95703	2.2379	0	87.95	152.82	210.57	1212.65	61.68	237.017	491.678	2999.07	protein_coding	228.972	172.51	484.406	321.65	14	0	20	0.7	Jpt1	Jpt1	OG0011193	Jpt1	0	0	0	7	164.722	154.175	148.397	76.56	0
0	1.24803	0.942647	0	1.233	0.91655	1.33734	1.0233	0.839183	0	0	0	1.7325	1.32782	0.753589	1.8807	2.07856	1.51909	2.15651	0	3.1	12.98	19.25	21.87	9.71	18.0025	45.425	69.96	protein_coding	15.1735	16.09	34.9515	33.42	14	0	20	0.7	Slc6a19	Slc6a19	OG0005162	Slc6a19	0			7	0.0425	0.04	0.0271429	0.02
0	0	0	0	0.806226	0.611973	2.12394	1.57718	1.07387	1.25259	0	0.70649	1.14154	0.938904	0.609835	1.49417	1.75437	1.80507	1.62831	0	10.7	33.16	62.51	103.87	8.8	23.28	116.013	462.87	protein_coding	48.1118	41.02	98.0515	99.775	14	0	20	0.7	Cd63	Cd63	OG0015737	Cd63	0	0	0	7	233.018	282.595	170.773	56.34	0
0.857592	0	0	1.64948	0.85473	0	2.0858	0.985772	1.2872	0.993828	0	1.34137	1.30526	0.871779	0	1.52626	1.22083	1.64772	2.08465	0	5.5	7.3	13.91	17.95	6.18	12.5325	34.61	54.65	protein_coding	10.6112	9.17	24.2975	19.21	14	0	20	0.7	Slc29a2	Slc29a2	OG0005311	Slc29a2	0			7	7.1375	4.515	4.34429	2.38
1.11621	0	0	0.82124	0.797553	0	1.10934	0.746722	0.851099	1.4725	1.56412	1.84165	1.66374	0	0.599144	1.05099	1.41886	1.77973	0	0	0	6.74	10.58	20.55	9.28	13.0925	21.48	31.79	protein_coding	9.22235	9.41	18.2705	18.32	14	0	20	0.7	Sting1	Sting1	OG0004572	Sting1	0	0	0	7	2.8525	3.265	2.18	1.03	0
0.607364	0.653241	0.599758	0.79071	0	0	1.70237	0.996043	0.748852	0	0	1.15109	1.38699	1.11385	0	0.958103	1.25838	1.13998	1.75069	0	7.92	30.22	42.96	63.61	25.19	48.62	81.135	149.47	protein_coding	37.55	34	70.139	60.21	14	0	20	0.7	Fam214b	Fam214b	OG0013427	Fam214b	0			7	26.0375	22.09	19.4257	8.53
0.726522	0.698455	0.587654	0.724623	0.955534	0.625788	0	0	1.03221	1.014	0	1.01016	1.08605	0.914187	0	1.3702	1.32793	0	0	0.808806	7.66	11.96	15.79	19.11	7.69	17.435	30.57	48.32	protein_coding	14.2176	14.86	26.0165	26.07	14	0	20	0.7	Coil	Coil	OG0015107	Coil	0			7	7.3725	6.88	6.03571	4.4
0.732973	0	0	0.859082	0	0	1.33483	0.650855	0.7291	0.870392	0	1.34625	1.14824	0.949054	0	1.00199	0.637614	0.71818	1.14314	0.608615	24.37	36.72	60.17	101.13	23.29	56.515	123.62	201.89	protein_coding	56.0935	52.75	92.874	77.285	14	0	20	0.7	Fam53c	Fam53c	OG0013386	Fam53c	0			7	27.4225	29.83	18.2857	4.57
0.634955	0	0	0.890332	0.696119	0	0.834605	0.92545	0.998836	0.848128	0	1.1929	1.19507	0.801559	0	0.968973	1.14771	0.974423	1.19085	0	7.25	8.46	12.95	69.17	7.17	14.8725	23.89	125.97	protein_coding	14.4894	11.99	25.081	18.67	14	0	20	0.7	Gpr19	Gpr19	OG0012306	Gpr19	0			7	1.585	1.705	1.42857	1.08
0	3.72553	3.65546	0	4.08431	3.41042	8.15245	8.70876	3.58758	3.04072	0	0	10.4168	5.76045	2.80613	8.13167	0	9.07152	7.7555	0	0	0.02	0.43	1.84	0.09	0.7925	24.03	57.75	protein_coding	0.385294	0.08	14.3705	13.18	14	0	20	0.7	Lipn	Lipn	OG0010596	Lipn	0.142857	1	0	7	0.0075	0	0.167143	0.12	0
0	0.650387	0.896562	0	0.859624	0	2.59461	1.17985	0.835656	0	0	0.668316	1.30477	1.4186	0.756502	1.46509	1.82238	1.67047	4.18638	0	1.83	10.36	14.85	19.6	9.49	18.16	38.8925	60.08	protein_coding	12.5094	12.09	29.2835	27.58	14	0	20	0.7	Plcd1	Plcd1	OG0007561	Plcd1	0.142857	1	1	7	17.435	17.46	15.0014	11.35	0.59082
0	0	0.762758	0.916419	0.910921	0.832143	2.63336	0.857189	0	0	0	0.716908	1.13544	1.10219	0.611416	1.34097	1.20435	1.9438	4.16954	0	1.67	20.17	38.47	60.86	18.3	39.2725	74.3025	237.93	protein_coding	29.6518	23.54	65.747	49.915	14	0	20	0.7	Galnt9	Galnt9	OG0012859	Galnt9	0.142857	1	0	7	21.5275	16.285	15.8671	6.8	0
0	0.703618	0.731304	0	0.81803	0	4.13892	1.31921	0.776373	0.828826	0	0	0.941245	1.00505	0.828708	1.42446	0.931924	1.68727	1.84595	0	4.25	18.05	28.2	55.76	17.17	42.165	54.7575	125.04	protein_coding	25.0382	23.43	53.724	46.97	14	0	20	0.7	Prss12	Prss12	OG0007025	Prss12	0.142857	1	0	7	43.3675	52.065	37.8	11.98	0
0	0	0	0.99332	0.759675	0.882034	2.20591	1.44122	0.819875	0	0	1.08614	1.68841	1.80973	0.641196	1.51638	1.45373	1.38009	1.96968	0	1.3	3.52	6.86	11.61	1.71	5.0225	14.4275	32.52	protein_coding	5.38765	4.21	12.0235	9.99	14	0	20	0.7	Srrm4	Srrm4	OG0004683	Srrm4	0.142857	1	0	7	2.83	2.575	2.67857	1.41	0
0	0.689515	0.703023	0.670233	1.10931	0.816194	1.27777	0	0.61461	0	0	0.705649	1.08723	0.931476	0.762528	1.34031	0	1.23811	1.68733	0	7.81	12.9	19.61	27.81	14.94	25.8125	40.87	55.86	protein_coding	16.6441	17.4	33.162	30.785	14	0	20	0.7	Pde1c	Pde1c	OG0007932	Pde1c	0.142857	1	0	7	10.73	11.21	12.2829	10.95	0
0	0	0.815498	0.909391	1.03399	1.0741	0	0.687284	0	0.596522	0	0.67899	1.20192	1.03799	0.952148	1.6511	2.16076	2.62158	6.68552	0	0.42	3.91	5.59	27.79	4.46	7.0425	13.8475	46.93	protein_coding	6.02235	4.61	14.669	9.735	14	0	20	0.7	Prokr2	Prokr2	OG0007092	Prokr2	0.285714	2	0	7	6.0625	5.7	7.26857	4.87	0
0	1.14948	1.46164	1.39272	1.54973	1.74861	3.55102	1.57397	1.10163	0	0	0	1.10011	2.05119	1.34996	2.37737	0.721625	2.30163	0	0	0.44	0.55	1.16	2.18	0.7	1.68	3.7175	8.79	protein_coding	0.924118	0.75	3.1275	2.265	14	0	20	0.7	Insyn2a	Insyn2a	OG0011380	Insyn2a	0.285714	2	0	7	0.9725	1.12	1.13714	1	0
0	1.19217	0.80523	0	2.07895	2.04132	0	2.99039	1.05302	2.25849	0	1.25345	2.02126	1.41389	1.42334	2.79295	3.25617	3.17005	0	0	0	1.35	2.51	5.65	0.74	3.8775	9.31	24.5	protein_coding	1.90647	1.71	7.1235	6.175	14	0	20	0.7	Ms4a6d	Ms4a6d	OG0009575	Ms4a6a	0.285714	2	1	7	2.3575	2.065	3.38571	3.23	0
1.37243	0.809128	0.672083	1.605	0	0	0	0	0.95499	1.01157	1.32862	1.7427	0.800642	1.02681	0.742916	1.34924	0	0.902802	0	1.06986	0.8	4.14	6.47	8.81	1.73	7.885	14.1675	16.9	protein_coding	5.20059	5.45	10.6	10.79	14	0	20	0.7	Bdkrb2	Bdkrb2	OG0016496	Bdkrb2	0.285714	2	0	7	6.05	5.43	8.03	6.63	0
0	1.57855	1.35397	0	2.16654	1.48315	0	4.20247	0.87011	1.97576	0	0.729174	2.08077	1.75152	1.50046	3.36932	3.34191	3.25174	0	0	0	4.74	11.17	24.61	0	13.1225	42.2	73.87	protein_coding	8.70882	7.99	29.8715	25.745	14	0	20	0.7	Fcrls	Fcrls	OG0013229	Fcrl2	0.428571	3	0	7	7.735	7.23	7.28429	6.28	0
0	0	0.864326	0	1.31874	1.06522	0	2.44929	1.25354	2.3482	0	0.793527	0.935452	1.41933	1.34909	2.02869	2.43402	2.60436	0	0.756335	0	1.82	3.68	6.49	0	3.305	10.9975	19.06	protein_coding	2.96882	3.02	7.705	7.585	14	0	20	0.7	Fcgr2b	Fcgr2b	OG0013244	Fcgr2b	0.428571	3	0	7	1.2325	1.155	2.03714	2.29	1.94336
0	0	2.28231	0	1.17291	1.65773	8.3312	2.55687	1.34939	1.71886	0	0	2.20895	2.96984	1.45974	4.27689	3.1677	4.28595	0	0	0	0.38	1.04	1.81	0.61	1.2225	5.245	9.66	protein_coding	0.745882	0.57	3.4735	2.525	13	0	20	0.65	Slc15a3	Slc15a3	OG0005434	Slc15a3	0	0	0	7	4.115	4.12	2.74143	2	0
0	1.37549	1.35094	0	2.01689	2.0342	7.77674	0	0.965033	1.39471	0	0	1.68962	1.98968	0.91018	3.48206	1.26829	3.28917	0	0	0	0.18	0.52	1.08	0.2	0.645	1.965	6.19	protein_coding	0.377059	0.33	1.5855	1.19	13	0	20	0.65	Prdm1	Prdm1	OG0007195	Prdm1	0	0	0	7	0.4075	0.45	0.311429	0.31	0
1.65929	0	2.19824	0	1.96407	1.77297	0	0	1.71236	2.48278	0	0	1.07861	1.90587	1.35825	2.96025	5.4829	2.96244	0	1.71625	0	3.35	5.69	10.57	0	9.9	26.62	30.97	protein_coding	4.91882	4.47	16.1445	12.39	13	0	20	0.65	Ccl12	Ccl12	OG0015874	Ccl12	0	0	0	7	1.5625	1.81	1.34857	0.93	0
0	0	2.38348	0	2.87612	1.61042	4.34165	5.2762	1.79582	1.24856	0	0	3.48443	3.59139	1.47269	4.15351	0.951108	4.62376	0	0	0	0.06	0.11	0.38	0.05	0.2675	0.8	3.81	protein_coding	0.111176	0.09	0.7315	0.53	13	0	20	0.65	Cdcp1	Cdcp1	OG0015681	Cdcp1	0			7	0.14	0.105	0.111429	0.1
0	0	1.29348	0	1.89574	2.08085	3.3454	3.19332	1.6413	1.16541	0	0	2.722	2.15303	1.26102	3.62143	1.75017	4.50217	0	0	0	0.24	0.43	1.68	0.23	0.61	1.9975	6.6	protein_coding	0.41	0.34	2.1585	1.65	13	0	20	0.65	Shisa9	Shisa9	OG0005534	Shisa9	0			7	2.5075	2.03	1.39857	0.69
0	0	1.06619	0	0	1.19169	4.42652	1.60092	1.2993	1.07863	0	0.709852	1.78255	2.20707	0.99329	3.02588	2.539	3.12813	0	0	0.28	1.61	2.66	3.74	1.74	3.3025	8	17.37	protein_coding	2.17647	1.99	6.4275	5.315	13	0	20	0.65	Il17ra	Il17ra	OG0011505	Il17ra	0	0	0	7	10.78	12.67	9.71143	6.55	0
0	0	0.68001	0	0.891368	0.835724	2.98082	1.46057	0.70848	0	0	0	0.987363	1.46127	0.859558	1.47142	1.41006	2.0755	3.8945	0	0.36	9.66	14.25	18.48	7.24	14.96	25.87	61.49	protein_coding	10.8871	11.13	24.242	21.21	13	0	20	0.65	Podxl	Podxl	OG0007413	Podxl	0	0	0	7	13.4625	14.19	11.3957	9.06	0
1.02245	0	1.7295	0	1.27334	0	3.87553	2.85062	1.12312	1.13842	0	0	0.861954	2.04119	0.982544	1.75589	1.10679	1.83016	0	0	0.09	0.39	0.97	1.52	0.46	0.9325	1.7425	5.45	protein_coding	0.634118	0.44	1.527	1.375	13	0	20	0.65	Col6a5	Col6a5	OG0015071	Col6a5	0	0	1	7	5.5475	4.74	2.33143	1.27	0
0	0.796796	1.16684	0	1.45599	1.51148	0	2.71936	0.818365	1.37935	0	0	0.831408	2.09989	1.20515	2.68668	2.87211	2.56978	0	0	0	0.4	0.89	1.85	0.13	1.0325	3.0725	4.88	protein_coding	0.717059	0.61	2.062	1.63	13	0	20	0.65	Hpgds	Hpgds	OG0011766	Hpgds	0			7	0.475	0.48	0.511429	0.45
0.826049	0	0.662621	0	0.820474	0	2.70698	1.12382	0.788076	1.00399	0	0.984375	0.800082	1.0589	0	1.16452	0.945594	1.26011	0	0	0.55	2.2	3.42	7.19	2.49	3.8125	5.85	14.15	protein_coding	2.83647	2.7	5.2665	4.92	13	0	20	0.65	S1pr2	S1pr2	OG0005962	S1pr2	0	0	0	7	13.4	14.57	9.95857	7.49	0
0	0.853399	0.811755	0	0	0.927752	2.16699	1.59863	1.18326	1.823	0	0	0.934054	1.84323	1.30707	2.61551	1.75177	1.85835	0	0	0	1.12	1.95	2.85	1.24	2.8475	4.1275	13.22	protein_coding	1.55471	1.43	4.294	3.585	13	0	20	0.65	Sox9	Sox9	OG0004880	Sox9	0	0	2	7	3.2775	3.54	1.46	1.33	0
0.609076	1.24049	1.32016	1.11354	1.73999	1.61749	0	0	0.898719	0.871925	0	0	0.784903	0.829319	1.47275	2.41868	0	1.40888	0	0	0.14	0.67	1.19	2.4	0.45	1.945	3.51	6.44	protein_coding	0.999412	0.88	2.704	2.38	13	0	20	0.65	Lrat	Lrat	OG0010523	Lrat	0	0	0	7	0.3475	0.335	0.518571	0.51	0
0	0	0	0.74866	0.771287	0	2.2186	0.805607	0.840808	0.761958	0	0.96955	1.01454	0.859141	0	1.37559	1.51021	1.02119	1.50674	0	26.68	40.56	55.03	67.33	43.63	55.475	111.502	180.99	protein_coding	46.4176	48.15	91.271	84.705	13	0	20	0.65	Slc2a1	Slc2a1	OG0005308	Slc2a1	0	0	0	7	73.615	56.85	49.8243	30.02	0
1.04087	0	0	1.23943	0	0	2.21488	0	0.745179	0.633121	1.55701	1.29533	1.1417	1.01227	0	0.867583	1.29387	1.23578	1.47489	0	1.11	2.45	4.79	6.66	2.22	3.8025	10.4925	12.96	protein_coding	3.71059	4.2	6.5995	5.69	13	0	20	0.65	Cish	Cish	OG0015327	Cish	0	0	0	7	18.9725	16.515	15.6	6.64	0
0.779016	0.869623	0.87313	1.35617	0	0	2.00275	0	1.36955	1.9304	0	1.69949	1.29701	0	0.593218	1.4952	1.45882	2.18326	0	0	2.19	4.17	6.53	28.67	4.82	9.3275	20.38	118.53	protein_coding	6.75941	5.73	19.0455	11.175	13	0	20	0.65	Rasl11a	Rasl11a	OG0006603	Rasl11a	0			7	1.3775	1.285	0.917143	0.68
0.677649	0	0.963942	0.955585	0	0	1.759	0	1.02784	0.637288	0	1.16766	1.39078	1.425	0.684424	1.44967	2.02144	1.84639	0	0	0	1.02	1.76	2.16	0.86	1.63	3.77	8.95	protein_coding	1.29647	1.27	3.0325	2.32	13	0	20	0.65	Amz1	Amz1	OG0017245	Amz1	0	0	0	7	3.105	2.42	2.04429	0.96	0
0.644191	0	0.644352	0	0	0	1.98826	0.918848	1.03775	0.888058	0	1.15187	1.30711	0.589325	0	1.10536	1.11609	1.27875	1.9864	0	4.84	25.38	39.88	53.55	21.34	47.73	66.9375	105.78	protein_coding	32.0006	33.22	57.932	54.155	13	0	20	0.65	Plekho1	Plekho1	OG0007513	Plekho1	0			7	50.1725	40.65	39.5986	22.89
0.980526	0.990432	1.21833	0	0	0	1.98711	1.3893	0.778567	0.854231	0	0.861307	1.12148	1.06556	0	1.03121	1.53776	0.939282	0	0	0.24	1.72	2.87	3.81	1.6	2.0325	6.2275	14.43	protein_coding	2.21824	2.25	4.4815	3.73	13	0	20	0.65	Setd4	Setd4	OG0005659	Setd4	0	0	1	7	3.7975	3.79	2.64	1.52	0
0.791435	0.79148	0.649647	0	1.08193	1.11167	0	1.87158	0	1.37905	0	0.789263	0.841837	0.661425	0	1.39617	1.93803	1.54177	0	0	0.17	2.17	4.45	6.69	1.08	5.37	8.795	11.07	protein_coding	3.27882	3.05	7.098	7.605	13	0	20	0.65	Cd38	Cd38	OG0015754	Cd38	0	0	1	7	4.9925	3.66	2.74714	2.55	0
0	0.776604	0.681088	0	0.874919	0	0.888042	1.4545	0.995547	1.09974	0	0	1.33394	0.727426	0	1.32223	1.2369	1.60171	1.90565	0	28.84	44.83	65.16	86.3	32.27	68.7725	126.463	186.12	protein_coding	53.7141	47.62	99.8335	96.735	13	0	20	0.65	Cavin3	Cavin3	OG0016051	Cavin3	0	0	1	7	142.165	145.95	105.241	62.03	0
0	0	0	0.678627	0.780927	0	1.78539	0.719304	0.683823	0.58633	0	0.843427	1.06395	0.88541	0	1.1119	0.73287	1.15692	1.38165	0	6.52	16.85	24.34	45.07	16.76	28.3025	42.0725	76.56	protein_coding	21.1888	19.92	37.683	35.085	13	0	20	0.65	Ppp4r1	Ppp4r1	OG0007223	Ppp4r1	0	0	0	7	16.9375	18.04	15.0814	11.49	0
0	0	0	0.608166	0	0	1.71526	0.990311	0.783245	0.694955	0	0.835475	0.991379	1.19722	0	1.16693	0.911964	1.24429	1.42591	0.80417	2.19	4.66	6.29	7.44	5.03	7.9175	12.4775	16.72	protein_coding	5.31	5.58	10.2405	9.035	13	0	20	0.65	Zbtb46	Zbtb46	OG0002350	Zbtb46	0			7	3.3275	3.735	2.82429	1.71
1.05603	0	0	0.964738	0	0	1.14704	0	0.804665	1.18845	0.608901	1.35352	0.681177	0	0	0.69516	0.853673	1.13744	0.931161	0.972107	6.17	9.12	15.81	22.49	6.39	14.265	28.0025	45.7	protein_coding	12.6429	11.31	21.85	17.69	13	0	20	0.65	Ugdh	Ugdh	OG0002922	Ugdh	0	0	0	7	26.1325	31.885	18.6686	9.61	0
0	0	0	0.824272	0	0	1.21495	0.936132	0.904305	1.01633	0	1.02159	0.981468	0.633523	0	0.868475	0.924221	0.715412	1.20963	0.937203	22.46	37.29	55.33	85.88	21.18	59.6025	94.805	204.12	protein_coding	47.5659	44.95	84.2905	79.215	13	0	20	0.65	Chmp1b	Chmp1b	OG0015416	Chmp1b	0	0	0	7	40.61	43.575	33.3129	21.22	0
0	0	1.60612	0	1.50926	1.63864	4.80759	3.56593	0.754797	1.0659	0	0	2.07149	2.94103	1.64167	3.31873	3.02851	3.48355	0	0	0	1.56	2.96	4.22	1.53	3.6725	14.1325	34.92	protein_coding	2.33647	2.71	10.5915	7.32	13	0	20	0.65	Loxl2	Loxl2	OG0010544	Loxl2	0.142857	1	1	7	7.9775	7.68	7.65143	7.13	0.745942
0	0.872896	1.07245	0	1.26715	1.08211	4.4098	2.93168	0	1.38626	0	0	1.33218	1.32608	0.888372	2.29717	3.23174	2.69518	0	0	0.04	0.89	2.21	3.4	0.83	1.635	5.855	14.34	protein_coding	1.61647	1.43	4.3605	2.96	13	0	20	0.65	P2ry6	P2ry6	OG0008151	P2ry6	0.142857	1	0	7	1.6875	1.905	2.02857	1.65	1.63046
0	0.736937	1.25192	0	0	1.12996	3.46113	1.69301	0.615004	1.24053	0	0	1.19445	1.59376	1.55844	2.83533	2.80728	3.04825	0	0	0.37	1.23	3.06	4.53	1.77	2.7625	8.375	14.93	protein_coding	2.06176	1.79	5.6665	4.67	13	0	20	0.65	Fyb	Fyb	OG0012934	Fyb1	0.142857	1	0	7	1.9975	1.87	2.14143	2.49	0
0.617201	0	0.787222	0	1.24966	1.17159	0	2.56419	0.854221	1.65981	0	0	1.00341	1.0745	1.20156	2.16894	2.98677	2.83864	0	0	0	0.4	0.82	1.59	0	1.0675	2.0875	4.13	protein_coding	0.637059	0.51	1.771	1.67	13	0	20	0.65	Msr1	Msr1	OG0009550	Msr1	0.142857	1	0	7	1.025	1.11	1.09429	1.06	0
0	0	0	0.731208	0	0	2.48493	0.965913	0.597143	0.678671	0	1.25157	1.1585	0.945642	0.700871	1.14969	1.71017	1.34207	2.48718	0	1.23	7.73	13.03	29.04	7.49	14.21	24.5325	97.18	protein_coding	11.6541	10.18	24.424	18.33	13	0	20	0.65	Hr	Hr	OG0011755	Hr	0.142857	1	0	7	14.065	14.16	12.9843	7.28	0.812445
0.671377	0	0	0.711617	0	0.651862	1.73792	1.11362	0	0	0	1.16727	1.05272	1.27234	0	1.05672	1.16193	1.15852	2.44677	0.800136	1.5	4.02	6.3	10.25	5.13	6.7575	14.0925	23.42	protein_coding	5.57706	5.65	11.3055	9.745	13	0	20	0.65	Tet3	Tet3	OG0004070	Tet3	0.142857	1	1	7	4.665	4.745	4.05571	3.73	0.610549
0	0.787415	0.962036	0	1.14934	0	2.1977	2.37823	1.02899	0.644349	0	0	1.33176	1.23861	1.04356	1.7781	1.51477	1.63394	0	0	1.44	2.59	3.83	7.71	1.72	4.275	9.6375	35.75	protein_coding	3.42765	3.36	8.289	7.25	13	0	20	0.65	Nudt17	Nudt17	OG0008756	Nudt17	0.142857	1	0	7	1.7975	1.575	2.19143	1.77	0
0	0.654699	1.18337	0	0.914267	0.755826	0.787461	0	0	0.627836	0	0	1.03766	0.94348	1.08895	1.39632	1.56005	1.70001	1.54898	0	8.66	11.26	17.14	40.32	12.46	19.8325	34.33	86.38	protein_coding	16.2729	14.68	32.994	29.485	13	0	20	0.65	Tmtc4	Tmtc4	OG0003547	Tmtc4	0.142857	1	0	7	36.75	38.92	32.4857	21.23	0
0	0	0.730456	0.91972	0	0.585874	1.45578	0.721606	0.745165	0.595902	0	0.900109	1.09388	1.00068	0	1.19392	0	1.35036	1.61922	0	10.49	42.65	75.31	105.82	33.01	88.2825	122.895	230.67	protein_coding	59.1165	55.68	111.045	106.34	13	0	20	0.65	Rnf19b	Rnf19b	OG0006229	Rnf19b	0.142857	1	0	7	26.4775	21.775	25.1886	13.91	0
0.898856	0	0	0	0.856283	0.665311	0	1.03979	0	1.44563	0.831163	0.649766	0.586677	0.690376	0.699057	1.01771	0.84312	1.56995	0	0	0.34	8.53	19.14	31.84	0	19.2975	32.555	41.81	protein_coding	13.6412	13.56	24.995	27.285	13	0	20	0.65	Steap4	Steap4	OG0004578	Steap4	0.142857	1	0	7	15.9325	16.885	12.7171	9.09	0.876212
-1.39941	1.50148	2.22866	0	2.32529	2.02026	6.22528	4.27435	3.05568	0	0	0	5.894	3.62943	1.07808	6.96852	7.02679	7.6351	0	0	0	0.14	1.32	8.94	0.09	1.595	18.605	63.81	protein_coding	1.20529	0.41	12.435	8.715	13	1	20	0.65	Crh	Crh	OG0014900	Crh	0.142857	1	1	7	2.865	2.615	4.10571	3.94	0
0	1.92611	3.00403	0	0	1.85023	8.22671	4.18171	0.982734	1.58622	0	0	2.79798	3.8573	2.43606	4.84224	6.73114	5.22971	0	0	0	0.86	3.85	12.58	1.1	3.655	22.9775	36.64	protein_coding	3.41294	1.87	14.4645	13.37	13	0	20	0.65	Car1	Car1	OG0016121	Car1	0.285714	2	0	7	0.6575	0.695	1.02	0.9	0
0	1.04952	1.46435	0	1.286	1.04274	7.49974	2.08679	0	1.05912	0	0	0.961232	1.65645	1.36664	3.01369	3.72075	2.71063	0	0	0	2.03	5.45	8.74	1.34	4.8425	14.8875	23.38	protein_coding	3.89471	2.93	10.542	8.47	13	0	20	0.65	Cx3cr1	Cx3cr1	OG0014717	Cx3cr1	0.285714	2	0	7	6.9125	6.995	6.05857	7.51	0
0	1.63406	2.18389	0	2.34781	2.2226	6.12917	0	1.05286	1.01344	0	0	2.31343	3.58082	2.80956	4.06006	0	2.03338	4.90202	0	0.01	5.29	16.51	29.77	0.54	10.6875	72.445	113.42	protein_coding	11.5359	9.48	46.4555	45.955	13	0	20	0.65	Car3	Car3	OG0016114	Ca3	0.285714	2	3	7	5.74	5.605	6.87	2.22	0
0.900609	0.814304	0.763401	0	0	0	3.94568	1.72028	0.808387	0.783865	0	0	0.81944	1.19413	0.784407	1.3481	2.0411	1.92647	0	0	0.22	2.51	5.48	6.23	2.13	6.355	9.2275	23.17	protein_coding	4.04294	4.3	8.777	7.555	13	0	20	0.65	Ier5	Ier5	OG0011612	Ier5	0.285714	2	0	7	12.6225	15.315	9.85143	7.67	0
0	0.65194	0.838587	0	1.15412	0.895042	2.55341	2.379	0	0.743949	0	0	1.01049	1.65891	1.27417	2.66475	3.02528	2.71056	0	0	0	5.78	15.39	23.45	1.81	11.045	43.6025	69.43	protein_coding	11.2665	9.19	27.2425	24.335	13	0	20	0.65	Csf1r	Csf1r	OG0014841	Csf1r	0.285714	2	0	7	20.695	23.165	22.72	24.11	0
0.673071	0	0	0.874084	0	0	1.32896	0.824741	0.613456	0.757579	0	0.871162	0.802165	0.696676	0	0.886394	1.21949	0.991599	2.33211	0	3.52	7.43	9.82	13.78	8.52	11.43	20.225	32.82	protein_coding	8.28412	7.94	16.3465	16.02	13	0	20	0.65	Cers6	Cers6	OG0015511	Cers6	0.285714	2	0	7	13.11	14.2	14.9357	13.09	0
0	3.16515	3.09421	0	4.57862	3.15835	0	4.78073	3.19376	3.46158	0	0	4.85915	4.76121	2.94262	8.04085	0	7.71364	0	0	0	0	0.13	0.38	0	0.145	2.6025	11.65	protein_coding	0.0794118	0.04	1.973	0.82	12	0	20	0.6	Sh2d1b2	Sh2d1b2	OG0005589	LOC102556681	0	0	0	7	0.57	0.62	0.484286	0.45	0
5.14048	1.85716	2.60428	3.11337	0	0	0	2.4247	1.46006	2.00686	0	6.06794	0	0	1.106	1.34895	0	3.5948	0	3.05379	0.21	0.46	1.42	4.66	0.56	1.925	9.395	39.12	protein_coding	1.17176	0.98	7.5025	3.74	12	0	20	0.6	Areg	Areg	OG0017037	Areg	0			7	0.08	0.09	0.232857	0.17
0.710943	0	0.622076	0	0	0.680915	2.5909	1.56455	0	1.18905	0	0	0	0.993448	0.875273	0.80445	2.28876	2.05164	5.59159	0	0.76	9.15	21	25.87	10.12	24.965	34.4025	88.28	protein_coding	15.1618	15.84	33.026	30.8	12	0	20	0.6	Fgl2	Fgl2	OG0013158	Fgl2	0	0	0	7	155.877	178.345	126.644	100.59	0
0	1.64509	1.32958	0	0	1.69413	5.26667	0	1.97554	1.79718	0	0	2.29491	3.04767	1.61593	3.31203	2.78219	2.50608	0	0	0	0.15	0.35	0.56	0.27	0.5475	1.235	1.98	protein_coding	0.234706	0.19	0.9005	0.83	12	0	20	0.6	Spns3	Spns3	OG0004764	Spns3	0	0	0	7	0.23	0.25	0.264286	0.25	0
0	0	2.53611	0	1.57465	1.48155	3.04527	2.94284	1.47587	0	0	0	3.12979	3.04663	1.58702	3.34173	4.93286	3.21914	0	0	0.19	0.25	0.46	0.76	0.14	0.5275	2.13	18.63	protein_coding	0.364706	0.3	2.273	1.445	12	0	20	0.6	Lamb3	Lamb3	OG0010764	Lamb3	0	0	0	7	0.0975	0.065	0.134286	0.1	0
0	0.88862	1.33114	0	1.32516	1.42071	0	2.6563	0	1.53667	0	0	1.00269	1.49797	1.36322	2.8062	4.72898	3.08514	0	0	0	14.44	37.22	71.73	0	30.3125	118.835	245.81	protein_coding	27.2288	21.37	74.9245	58.12	12	0	20	0.6	Ctss	Ctss	OG0014748	Ctss	0	0	1	7	53.9225	56.91	45.7514	40.87	0
0	0.814097	1.35883	0	1.66875	1.15591	0	1.9338	0	2.05529	0	0	1.41925	1.50591	1.23386	2.691	4.28781	2.91325	0	0	0	1.09	2.2	5.36	0.28	2.79	7.745	17.46	protein_coding	2.01647	1.85	5.56	4.585	12	0	20	0.6	Fcgr1	Fcgr1	OG0013245	Fcgr1a	0	0	0	7	7.385	7.325	7.08143	7.5	0
0	0.905358	0	0	1.64925	0.965395	0	3.89226	0	1.52576	0	0.98713	2.3517	1.27076	1.19526	2.3452	0.750044	2.42839	0	0	0	4.32	9.16	16.77	0	6.385	25.2175	54.4	protein_coding	6.82647	6.57	17.9565	11.845	12	0	20	0.6	Cbr2	Cbr2	OG0016036	LOC688320	0			7	0.005	0.005	0.00857143	0
0	0	0	0	0	0.722063	1.2051	1.02252	0.696949	0.708256	0	0	0.738261	0.93338	0	1.07074	1.11567	1.1537	3.77	0.797364	2.73	8.23	11.79	14.3	9.93	14.1625	22.13	41.07	protein_coding	9.82353	10.23	19.498	16.07	12	0	20	0.6	Arhgap42	Arhgap42	OG0016995	Arhgap42	0	0	0	7	11.685	12.775	8.92571	6.88	0
0.748964	0.823356	0.800497	0	0	0.997798	0	1.05802	0	1.0647	0	0	0	0.773417	1.30836	1.06725	2.76719	1.92624	3.76359	0	0.83	1.92	3.26	4.71	2.5	3.7075	6.0575	22.74	protein_coding	2.53882	2.3	6.5625	4.77	12	0	20	0.6	Prr15	Prr15	OG0007055	Prr15	0	0	1	7	3.405	3.715	2.19857	1.73	0
0.79817	0	0	1.08889	0	0	3.22592	0	1.29595	1.10964	0	1.36164	1.87147	1.39965	0	1.79319	2.31165	1.80154	3.71994	0	1.36	2.69	3.68	5.69	1.35	4.0875	12.3425	32.69	protein_coding	3.12529	2.85	9.8505	6.645	12	0	20	0.6	Tmem74b	Tmem74b	OG0003601	Tmem74b	0	0	0	7	1.2775	1.36	0.922857	0.33	0
0	0.774102	0.860673	0	0.860672	0.901417	0	2.05603	0	0.931881	0	0	0.912688	1.2459	1.03208	2.19702	3.34955	2.42117	0	0	0.44	2.87	6.63	11.54	0.28	4.05	15.64	29.96	protein_coding	4.91647	4.04	10.1055	6.885	12	0	20	0.6	Pld4	Pld4	OG0007546	Pld4	0	0	0	7	9.8325	10.435	9.51714	9.11	0
0	0	1.14509	0	0.951953	0	3.33798	2.30416	1.02344	0	0	0.713065	1.69916	2.01632	0.829999	2.1916	2.64009	2.0082	0	0	0.83	2.12	3.81	5.44	2	5.015	10.205	24.26	protein_coding	2.93118	2.74	8.4465	7.81	12	0	20	0.6	Hhipl1	Hhipl1	OG0011912	Hhipl1	0			7	3.675	3.12	3.07429	1.65
0	0	0	0	0	1.14345	3.01923	2.15447	1.21693	0.792652	0	1.03475	1.46757	1.29464	0.652764	1.6784	1.59413	2.07373	0	0	0	0.57	0.84	1.27	0.32	1.0075	2.4175	5.36	protein_coding	0.750588	0.68	2.0235	1.66	12	0	20	0.6	Mex3a	Mex3a	OG0009947	Mex3a	0	0	0	7	0.735	0.775	0.701429	0.58	0
0.948196	0	0	0	0	0	2.93262	1.74752	1.36418	1.36361	0	0	1.74135	1.10788	0.748463	1.98407	1.37055	2.35993	0	1.25648	0	0.54	1.4	1.67	0.48	1.5125	4.11	6.85	protein_coding	0.938824	0.88	2.9055	2.445	12	0	20	0.6	Sinhcaf	Sinhcaf	OG0005496	Sinhcaf	0	0	0	7	3.275	3.595	2.66714	1.76	0
0	1.57063	0.987001	0	0	0	0	0	1.44514	1.11641	0	1.50468	1.82255	0.857638	0.821329	1.9403	2.1251	2.6628	0	1.89842	0.66	1.3	1.75	2.67	1.88	2.87	6.1125	12.84	protein_coding	1.63588	1.67	4.958	4.48	12	0	20	0.6	2310034G01Rik	2310034G01Rik	OG0017941	C1H10orf95	0			7	0.8325	0.52	0.594286	0.45
0	0	0.867163	0	0.7622	0.728762	1.8213	1.7664	0.74383	0	0	0	1.28892	1.5292	0.813479	2.02849	2.61423	1.80003	0	0	1.61	2.58	4.49	6.17	3.05	5.225	9.695	21.75	protein_coding	3.65824	3.67	8.44	7.33	12	0	20	0.6	Cd109	Cd109	OG0015794	Cd109	0	0	0	7	0.6125	0.64	0.637143	0.63	0
0	0	0.610994	0	0	0	1.46395	1.68182	0.89462	1.05295	0	0.902937	1.40827	0.884978	0	1.34554	1.48315	1.39935	2.40212	0	3.8	7.44	10.59	12.3	6.06	11.9425	22.4775	33.12	protein_coding	8.40941	8.65	16.6095	15.395	12	0	20	0.6	Eif4ebp1	Eif4ebp1	OG0013873	Eif4ebp1	0	0	0	7	13.765	13.855	10.8171	8.59	0
0	1.2656	1.58106	0	1.67458	1.34279	0	1.4728	0	0.755477	0	0	1.38365	2.38249	1.85194	2.37914	0.862536	1.95106	0	0	0.24	3.59	5.73	8.24	1.55	6.6325	16.925	30.14	protein_coding	4.65	4.81	12.193	9.74	12	0	20	0.6	Pde1a	Pde1a	OG0007934	Pde1a	0	0	0	7	7.4575	8.375	6.03	3.88	0
1.10458	0	0.804243	1.24101	0	0	2.35847	0	0.669857	0	0	0.960595	0.781854	0.765538	0	0.688661	1.11455	1.55774	1.74412	0	1.98	2.86	4.72	9.98	3.48	5.13	9.38	22.12	protein_coding	4.21294	3.79	8.493	7.73	12	0	20	0.6	Arc	Arc	OG0017039	Arc	0	0	1	7	2.59	2.035	1.78429	0.79	0
0	0.63505	0	0	1.14652	0.800632	1.45173	1.48209	0.619286	0.58677	0	0	1.16551	0.671531	0	1.39883	2.07615	1.27227	0	0	0.29	0.88	1.34	1.7	0.69	1.6075	2.4075	4.74	protein_coding	1.11647	1.15	2.2025	2.07	12	0	20	0.6	Ccdc162	Ccdc162	OG0015971	Ccdc162	0			7	0.3	0.2	0.174286	0.12
0	0.830922	1.07341	0	0	0	0	1.93895	1.26279	0.848639	0	0.9536	1.92098	1.93429	1.05369	1.61176	2.01534	1.30407	0	0	1.47	1.76	2.48	6.82	1.53	3.44	7.55	17.67	protein_coding	2.37118	1.94	5.953	5.265	12	0	20	0.6	Gpr119	Gpr119	OG0012341	Gpr119	0			7	0.0925	0.005	0.0171429	0.02
0	0	0	0.92359	0.777027	0	1.83601	0.754438	0.647943	0	0	0.712971	1.28491	1.01209	0	1.19213	0.779603	1.17628	1.97727	0	33.93	45.53	69.63	93.78	49	90.555	139.537	213.83	protein_coding	59.56	55.67	114.692	101.7	12	0	20	0.6	Slc1a4	Slc1a4	OG0005398	Slc1a4	0	0	0	7	41.15	38.735	34.74	23.19	0
0	0	0.873658	0	1.00764	0.911741	1.47787	0.788781	0	0	0	0	1.04454	0.715702	0.635251	1.63861	1.07123	1.89472	0.847929	0	3.41	6.61	8.28	18.14	3.52	6.8525	16.13	51.41	protein_coding	7.70588	7.31	14.733	11.005	12	0	20	0.6	Lrrtm3	Lrrtm3	OG0010410	Lrrtm3	0			7	2.485	2.35	1.88857	1.33
0.628454	0	0	0	0	0	1.77554	1.04611	0.735305	0.691431	0	0.85756	1.08363	0.818069	0	0.997981	1.09298	1.33432	1.87096	0	2.58	16.45	27.04	36.61	10.09	31.4025	41.9825	79.85	protein_coding	21.1753	21.3	39.624	39.355	12	0	20	0.6	Ankrd13a	Ankrd13a	OG0017202	Ankrd13a	0	0	0	7	31.3075	33.015	23.6871	13.85	0
0	0	0	0.65048	0	0.653808	1.86646	0.865665	0.851019	0.774346	0	0.829895	1.02236	0.839827	0	0.919358	0	0.649565	0	0.813602	1.75	7.03	10.22	14.26	3.84	13.3075	19.7275	26.92	protein_coding	8.72294	8.76	15.9245	15.45	12	0	20	0.6	Pde7a	Pde7a	OG0007921	Pde7a	0			7	3.1925	3.7	2.87571	2.31
0.645111	0	0	0	0	1.05031	0.925741	1.42559	0.718144	1.21577	0	0	0.615045	0	0	0.914375	0.813438	1.33201	1.84048	0.869074	1.82	2.7	5.67	7.85	3.27	6.0425	8.1925	12.07	protein_coding	4.21529	3.84	7.1265	7.065	12	0	20	0.6	Stk17b	Stk17b	OG0004566	Stk17b	0	0	0	7	5.07	4.995	4.26429	3.43	0
0.612142	0	0	0.626832	0	0	1.66562	0.868112	0.720174	0.680585	0	0.84632	1.10109	1.00565	0	1.09943	0.966883	1.30378	0	0	10.84	13.86	27.42	44.12	11.18	30.7825	41.2825	88.12	protein_coding	21.3106	19.52	38.0825	36.55	12	0	20	0.6	Mvp	Mvp	OG0009452	Mvp	0	0	0	7	37.0025	33.41	31.1257	18.91	0
0	0	0	0.690648	0.684006	0	1.10578	0.590796	0.702483	0.639822	0	0.737532	0.72083	0.595126	0	0.891922	0	1.03051	1.63526	0	3.31	9.54	15.17	23.72	7.57	16.7325	22.67	35.21	protein_coding	12.6588	13.84	20.201	19.465	12	0	20	0.6	Surf6	Surf6	OG0004449	Surf6	0			7	13.875	16.065	9.52286	5.57
0	0	0.874261	0	0.80647	0	1.39912	1.21049	0.605404	0.852686	0	0	0.961413	0	0.600854	1.23748	1.15447	1.60367	1.27771	0	345.38	452.91	900.06	1253.29	295.29	728.447	1282.38	3387.07	protein_coding	664.145	595.91	1113.68	956.345	12	0	20	0.6	Lgals1	Lgals1	OG0010668	Lgals1	0			7	2222.76	2054.24	1739.64	1028.16
0.784619	0	0	0	0	0.82567	1.5037	0.88724	0.737239	1.02168	0	1.02197	0.885649	0.674247	0	0.640454	0.877937	1.47138	0	0	0.61	2.1	3.28	4.12	1.15	3.68	5.835	7.94	protein_coding	2.56118	2.44	4.816	5.08	12	0	20	0.6	Baz1a	Baz1a	OG0016557	Baz1a	0	0	0	7	2.6375	2.925	2.25	2.07	0
1.48569	0.81356	0.730853	1.3635	0	0	0	0	0.696756	1.32852	1.07202	1.46312	0.648343	0	0	0	0.720712	1.06293	0	1.16628	0	1.76	3.2	4.01	0.23	3.605	6.55	10.07	protein_coding	2.38059	2.68	4.982	4.49	12	0	20	0.6	Rasef	Rasef	OG0006612	Rasef	0	0	0	7	1.7275	1.895	1.64	1.26	0
0.72999	0	0	0.810075	0	0	0.853648	0.814122	0.612063	0.618982	0	0.757548	0.589796	0.878713	0	0.762073	0	0	1.36592	1.02063	2.87	11.48	19.81	25.53	8.77	18.375	33.2225	40.98	protein_coding	15.4876	14.62	26.6415	29.76	12	0	20	0.6	Heca	Heca	OG0011966	Heca	0			7	16.145	18.62	11.7114	6.1
0.647464	0	0	0.683265	0	0	1.12204	0	0.885142	0.728557	0	0.826989	0.79096	0.595674	0	0.675466	0.662562	0.696084	0.890674	0	23.66	42.2	59.84	67.61	33.59	61.015	94.6225	125.22	protein_coding	49.7024	50.84	77.173	73.48	12	0	20	0.6	Rmnd5b	Rmnd5b	OG0006291	Rmnd5b	0			7	22.74	18.105	17.7871	10.58
0	0	1.98441	-1.78778	1.25928	1.68697	6.0817	2.63548	0	0	0	0	0.874664	3.05253	1.40054	3.84371	2.67237	3.61394	4.53434	0	0.77	3.05	11.97	15.5	2.39	7.9525	41.23	112.38	protein_coding	7.5	6.67	31.903	22.96	12	1	20	0.6	Trp53i11	Trp53i11	OG0003252	Tp53i11	0	0	0	7	23.5475	23.355	19.2457	8.44	0
0	0	1.1437	0	1.03561	1.05029	-2.26091	2.24972	0.748845	1.34998	0	0	1.10793	1.02648	1.05822	1.58463	3.04289	1.36783	0	0	0	0.73	2.42	5.01	0	1.465	2.865	6.28	protein_coding	1.63941	1.04	2.452	2.045	12	1	20	0.6	Cd72	Cd72	OG0015732	Cd72	0	0	0	7	3.4075	3.355	2.57429	2.2	0
0	0	0	0	0	1.65608	7.45409	2.63014	1.71509	1.83006	0	0	1.65998	2.14743	1.60939	3.81777	4.86525	3.67187	6.12483	0	0.22	5.55	24.33	40.51	10.6	19.585	90.7075	579.47	protein_coding	15.3465	10.68	80.721	29.995	12	0	20	0.6	Anxa1	Anxa1	OG0017142	Anxa1	0.142857	1	0	7	82.0925	89.385	93.1257	75.52	0
0	0	1.51322	0	1.43594	1.69901	4.22457	1.6006	1.10148	0	0	0	1.40156	2.14256	1.22959	2.22727	2.61103	2.67867	0	0	0	0.61	1.15	1.7	0.52	1.2675	3.615	9.54	protein_coding	0.881765	0.92	2.9775	2.175	12	0	20	0.6	Sox7	Sox7	OG0004882	Sox7	0.142857	1	0	7	0.675	0.62	0.681429	0.54	0
0	0	1.64986	0	0	2.50523	3.46394	3.5446	2.4994	1.34323	0	0	1.87855	2.55108	0.806291	2.78624	2.83033	2.90168	0	0	0.98	1.52	3.63	4.99	1.08	4.27	13.1775	55.88	protein_coding	2.63765	2.45	11.105	7.195	12	0	20	0.6	Tnnc1	Tnnc1	OG0003497	Tnnc1	0.142857	1	0	7	9.68	9.41	9.64857	8.47	0
0	0.9557	1.03199	0	1.35472	0.937854	0	2.92722	0	1.58009	0	0	1.23491	1.38389	1.13383	2.43492	3.53755	2.68517	0	0	0	23.53	51.19	116.2	0.35	46.705	170.067	264.28	protein_coding	43.8306	34.51	107.737	93.35	12	0	20	0.6	C1qa	C1qa	OG0016284	C1qa	0.142857	1	1	7	36.935	37.18	44.1871	45.88	1.26552
0	1.03911	0.911053	0	1.3993	0.993126	0	2.92194	0	1.49127	0	0	1.44548	1.34901	1.22167	2.67726	3.536	2.91225	0	0	0	11.43	28.11	57.14	0	20.9125	86.945	135.51	protein_coding	21.1976	16.07	53.2895	39.585	12	0	20	0.6	C1qc	C1qc	OG0016281	C1qc	0.142857	1	1	7	39.46	39.67	46.03	42.43	1.3532
0	0.834645	1.01522	0	1.24856	1.00739	0	2.92034	0	1.54928	0	0	1.32392	1.31886	1.18241	2.38065	3.39873	2.68631	0	0	0.58	23.66	47.66	119.49	0.72	46.215	161.493	249.65	protein_coding	44.2153	33.98	99.4735	74.34	12	0	20	0.6	C1qb	C1qb	OG0016283	C1qb	0.142857	1	0	7	26.055	27.13	29.3614	21.91	1.24188
0	0.777156	0.680801	0	1.63284	0.978135	0	3.31513	0	1.51639	0	0	1.51987	1.38094	1.10575	2.52601	1.71321	2.547	0	0	0.1	4.76	10.84	18.08	0	10.8325	31.0625	42.88	protein_coding	7.60118	6.34	21.3115	20.98	12	0	20	0.6	Mrc1	Mrc1	OG0009699	Mrc1	0.142857	1	0	7	6.7675	6.61	7.91143	8.59	0
0	0	1.01295	0	0.84534	0.829116	2.54793	2.01017	0	1.21953	0	0	0.75516	1.01237	0.725748	1.76276	1.29632	2.88671	0	0	1.04	2.93	6.62	13.24	2.75	5.83	11.97	21.96	protein_coding	5.40412	4.72	9.623	7.735	12	0	20	0.6	Cxcl16	Cxcl16	OG0014709	Cxcl16	0.142857	1	0	7	20.265	21.635	20.6243	13.92	0.971551
0	0	0.638136	1.04875	0.738584	0.679117	2.05057	0.658608	0	0	0	0.660145	0.973284	0.81837	0	1.11483	0	1.16732	1.10045	0	6.19	17.33	34.31	55.84	15.21	36.1275	56.0075	110.9	protein_coding	27.6241	27.56	50.033	47.225	12	0	20	0.6	Slc22a23	Slc22a23	OG0005384	Slc22a23	0.142857	1	0	7	27.035	28.745	26.9314	18.62	0
0.767543	0	0	1.14061	0	0	0	0	0.908888	0.883256	1.10855	1.35711	1.1196	0.705338	0	1.00825	0.871812	1.45217	0	0.984829	11.97	14.88	25.39	290.97	16.74	23.065	44.9225	470.66	protein_coding	34.8276	16.45	55.6445	30.435	12	0	20	0.6	Bhlhe41	Bhlhe41	OG0016468	Bhlhe41	0.142857	1	0	7	20.775	18.665	16	6.97	0
0	0	0.725698	0.807926	0	0	1.2977	0.708617	1.06609	0.717214	0	1.11063	1.37083	0.975243	0	0.994456	0.684394	0.789487	0	0	29.57	54.35	94.34	159.3	23.9	88.015	148.123	261.67	protein_coding	77.0994	72.34	125.784	119.39	12	0	20	0.6	Stac	Stac	OG0004611	Stac	0.142857	1	0	7	52.885	42.725	42.3357	27.56	0
0	0	0	0	0	0	1.31103	0.827131	0.778334	0.767867	0	0.669853	0.93227	0.745537	0	0.970695	0.944912	0.977355	1.14255	0.699433	14.9	20.6	28.6	35.13	19.51	37.2475	51.8575	69.14	protein_coding	25.4476	25.33	44.128	42.14	12	0	20	0.6	Riok3	Riok3	OG0006319	Riok3	0.142857	1	0	7	53.3975	56.955	40.2971	19.49	0
0	1.58849	1.74212	0	3.01695	2.68142	0	0	2.43057	1.78629	0	0	3.37412	2.94211	2.24104	3.64542	4.518	4.78533	0	0	0	0.26	0.53	4.17	0.31	1.45	4.9075	31.61	protein_coding	0.615882	0.44	5.048	2.735	12	0	20	0.6	Hao1	Hao1	OG0012040	Hao1	0.285714	2	0	7	0.03	0.02	0.0457143	0.05	0
0	1.01139	0.947063	0	1.38328	1.26362	0	3.48121	0	1.2895	0	0	1.23022	2.0844	1.27488	2.86902	3.68164	3.36511	0	0	0	0.35	0.92	2	0	0.73	4.08	7.76	protein_coding	0.801765	0.65	2.366	1.31	12	0	20	0.6	Trem2	Trem2	OG0003355	Trem2	0.285714	2	1	7	6.855	7.935	5.80286	5.27	0
0	0.830855	0.936806	0	1.4754	1.15782	0	3.0982	0	1.4724	0	0	0.930152	1.37993	1.37679	2.48309	3.62022	2.70413	0	0	0	1.92	7.72	17.32	0.33	6.535	20.8325	27.56	protein_coding	5.72353	4.16	13.3775	12.235	12	0	20	0.6	Adgre1	Adgre1	OG0017500	Adgre1	0.285714	2	0	7	7.7375	8.045	8.12429	8.76	0
0	0	0.803588	0.644031	0	0	1.01122	0.646678	0.673106	0	0	0	1.00486	0.713878	0.635559	1.08667	1.3463	1.17626	3.32129	0	17.28	58.78	102.89	411.17	44.32	90.5275	172.572	853.59	protein_coding	105.23	81.31	188.04	130.675	12	0	20	0.6	Gfra3	Gfra3	OG0012744	Gfra3	0.285714	2	0	7	49.8225	33.1	50.0214	28.88	0
0.602199	0	0.718668	0	0.929279	0.814514	0	2.24566	0	1.06634	0	0	0.821865	1.22209	0.680568	1.47497	1.09861	1.94333	0	0	0.17	4.68	8.06	11.72	0.7	7.6	17.0825	31.36	protein_coding	6.33588	6.9	12.7855	11.41	12	0	20	0.6	Dab2	Dab2	OG0014599	Dab2	0.285714	2	1	7	14.2975	12.52	11.8286	12.8	0.942359
0	0	0.614755	0	0.608267	0	0	1.05438	1.04295	0.667378	0	0.71644	1.24847	0.927354	0	1.31527	1.45224	1.35812	1.72506	0	11.13	26.23	39.73	52.65	18.01	48.845	60.5125	103.36	protein_coding	33.5147	35.45	57.873	54.735	12	0	20	0.6	Dtnbp1	Dtnbp1	OG0014108	Dtnbp1	0.285714	2	0	7	6.56	6.005	6.48857	4.71	0
0	0	0.87413	0	0.714456	1.10294	2.6011	1.19328	0	0	0	0	0.586785	1.65911	1.3324	1.67717	2.18976	2.47215	4.01279	0	7.13	19.53	31.24	56.65	17.18	32.545	68.745	318.58	protein_coding	26.4682	26.38	69.464	46.08	12	0	20	0.6	Fscn1	Fscn1	OG0012982	Fscn1	0.428571	3	0	7	48.3625	37.4	48.3986	32.22	0.78207
0	0	0	0	0.988143	0.89068	1.85666	1.40625	1.19327	0.757182	0	1.01496	1.61073	1.18444	0	1.66939	1.36396	1.07461	0	0	0.14	1.46	1.97	2.5	1.62	3.1975	4.7225	7.57	protein_coding	1.65	1.7	3.9465	3.515	12	0	20	0.6	Zfp697	Zfp697	OG0002083	Zfp697	0.428571	3	0	7	1.7275	1.825	1.84	1.63	0
0	0	0	0	0	2.23594	7.42358	3.63777	2.3327	1.50179	0	0	2.92406	2.70287	1.56856	3.41568	4.05873	4.74829	0	0	0	0.07	0.19	0.45	0.07	0.2	1.275	5.37	protein_coding	0.140588	0.14	1.181	0.81	11	0	20	0.55	Kcnh4	Kcnh4	OG0011121	Kcnh4	0	0	0	7	0.215	0.215	0.227143	0.16	0
0	0	0.746798	0	1.74539	2.04242	7.11175	2.55662	1.13457	0	0	0	1.67693	1.47125	0	3.00189	3.16757	3.62415	0	0	0	3.41	6.69	11.37	3.19	9.1325	21.5425	79.04	protein_coding	5.25353	5.57	22.0185	15.775	11	0	20	0.55	Inhbb	Inhbb	OG0011414	Inhbb	0	0	1	7	11.1475	7.035	5.38714	2.57	0
0	0	0	0	3.2976	2.04519	4.89295	4.22873	2.41813	0	0	0	4.67637	4.47687	1.53773	5.18159	2.86438	6.56391	0	0	0	0.06	0.11	0.36	0.03	0.2475	1.395	6.8	protein_coding	0.115294	0.07	1.2215	0.905	11	0	20	0.55	Pkd2l1	Pkd2l1	OG0007621	Pkd2l1	0			7	0.1	0.07	0.0814286	0.08
0	0	1.71729	0	0	1.22237	3.66208	0	0.852347	1.35125	0	0	1.14685	2.70679	1.05639	3.40502	4.1027	2.6958	0	0	0	0.83	2.27	2.84	0.3	1.6775	7.9625	29.22	protein_coding	1.59765	1.59	6.1915	4.57	11	0	20	0.55	Pla2g2d	Pla2g2d	OG0007593	Pla2g2d	0	0	0	7	0.6	0.585	0.78	0.68	0
0	0	1.12729	0	1.46744	1.31489	0	2.71867	0	1.1733	0	0	1.09324	1.4828	1.07637	2.34625	3.63483	2.71426	0	0	0	0.98	2.15	4.46	0.08	1.71	7.5525	10.89	protein_coding	1.79529	1.5	4.676	3.58	11	0	20	0.55	C3ar1	C3ar1	OG0016253	C3ar1	0	0	1	7	1.03	0.965	0.731429	0.71	0
0	0.691156	0.627828	0	0	0	3.6305	1.34677	0	0.940844	0	0	0.81094	1.21072	0.960017	1.15106	1.35837	1.6091	0	0	2.51	15.33	28.29	36.08	14.37	30.94	45.8525	99.48	protein_coding	21.7047	21.7	40.15	35.12	11	0	20	0.55	Metrnl	Metrnl	OG0009970	Metrnl	0	0	0	7	33.5275	33.095	21.5214	8.44	0
0.651455	0	0.954564	0	0	1.18783	0	1.57069	0	1.08605	0	0	0.695811	1.16004	1.18543	1.97899	3.24504	2.51247	0	0	0	1.2	3.12	5.62	0	2.885	6.0025	11.68	protein_coding	2.19118	1.81	4.6755	4.26	11	0	20	0.55	Pik3ap1	Pik3ap1	OG0007682	Pik3ap1	0	0	0	7	1.68	1.54	1.31286	1.33	0
0	0	0.981138	0	0	0.759061	2.72437	0	0.922287	0	0	0.946005	1.26256	1.4472	0.738493	1.83111	3.24138	1.2787	0	0	1.18	1.59	2.57	3.25	0.93	2.7625	5.6475	11.88	protein_coding	2.06353	1.95	4.7015	4.055	11	0	20	0.55	Fyb2	Fyb2	OG0012933	Fyb2	0			7	0.1925	0.15	0.135714	0.12
0	0	0.588789	1.05479	0	0	1.86743	0.705506	0.701786	0	0	0.972669	1.16608	1.11982	0	1.09024	0	1.26945	3.23383	0	4.15	28.96	61.61	155.96	34.47	54.3675	111.93	205	protein_coding	50.0676	39.39	93.4585	84.51	11	0	20	0.55	Gpr153	Gpr153	OG0012325	Gpr153	0	0	0	7	14.93	10.675	11.4914	6.62	0
0	0	0	0.712578	0	0	1.28513	0.796003	0.689426	0	0	1.08983	1.3668	1.09269	0	1.04093	0.855521	1.43089	3.22491	0	15.26	127.69	215.23	380.12	101.74	167.282	380.683	982.56	protein_coding	189.461	154.93	342.937	294.905	11	0	20	0.55	Map7d1	Map7d1	OG0010189	Map7d1	0	0	0	7	110.647	88.13	84.1071	31.14	0
0	1.1295	1.82783	0	1.78311	1.53144	0	3.18162	0	1.6168	0	0	0	1.4566	1.31848	2.55731	2.55129	3.21719	0	0	0	0.47	1.47	3.08	0	1.2925	4.0875	8.44	protein_coding	1.13765	0.9	2.9385	1.95	11	0	20	0.55	Ms4a7	Ms4a7	OG0009574	Ms4a7	0	0	0	7	1.4775	1.33	1.25571	1.41	0
0	0.874302	0	0	1.33576	0.994679	0	3.18947	0	1.41925	0	0	1.539	1.27477	0.998598	2.11257	2.15399	2.57581	0	0	0	3.33	7.28	15.89	0.49	6.34	16.2275	42.32	protein_coding	5.37941	4.52	13.0525	10.005	11	0	20	0.55	F13a1	F13a1	OG0013562	F13a1	0	0	0	7	3.5175	3.42	3.04143	2.76	0
0	0	0	0	0.809128	0.682804	2.84446	1.55967	0	0.645417	0	0	0.762242	0.935238	0.709246	1.44284	1.31133	1.4506	0	0	0.42	1.36	2.27	4.51	1.59	3.0325	4.1725	11.43	protein_coding	2.00824	2.02	3.9625	3.415	11	0	20	0.55	Eps8	Eps8	OG0013714	Eps8	0			7	10.1	10.335	7.01429	4.96
0	0	0.636741	0	0	1.19232	0	2.73278	0.58932	1.19624	0	0	1.34368	1.81376	1.36449	2.81636	2.68387	2.57169	0	0	0	0.59	1.57	2.31	0.76	1.545	4.0875	5.6	protein_coding	1.01059	0.77	2.7025	2.01	11	0	20	0.55	Pik3cg	Pik3cg	OG0007674	Pik3cg	0	0	0	7	1.8775	2	2.02286	1.9	0
0	0	0	0	0.863885	0.64477	2.28788	1.13127	0.619437	0	0	0	1.17697	0.786668	0	1.25114	0.933033	1.34921	2.22717	0	4.77	14.66	22.77	28.05	12.37	26.585	38.9875	72.53	protein_coding	18.4818	18.18	34.877	33.37	11	0	20	0.55	1700025G04Rik	1700025G04Rik	OG0018003	RGD1309104	0			7	16.13	17.35	12.47	7.38
0	0	0	0.759038	0.667883	0	1.96754	0.758187	0.763064	0.642559	0	0.6316	0	0	0	0.796126	0.676902	0.802187	2.21534	0	7.47	23.5	40.68	56.06	24.58	39.65	59.9	91.59	protein_coding	30.5641	30.05	51.271	48.63	11	0	20	0.55	Fndc4	Fndc4	OG0013070	LOC100910821	0	0	0	7	34.4075	30.355	25.7843	19.07	0
0	0	0	0	0	0.64569	1.90908	0.68383	0	0	0.752721	0.934471	1.08093	0.692336	0	1.04448	1.00436	1.36398	1.42102	0	10.97	15.11	20.47	33.44	15.02	26.4	36.345	72.81	protein_coding	19.4488	18.09	35.165	30.715	11	0	20	0.55	Ptpn1	Ptpn1	OG0006868	Ptpn1	0	0	0	7	6.54	6.34	5.44	2.99	0
0.597567	0	0	0	0	0	1.40127	0	0.665807	0.73077	0	0.982824	0.903805	0.781056	0	0.74017	0.657244	0.745362	1.90429	0	2.34	17.93	25.11	49.58	8.8	26.815	42.5075	84.29	protein_coding	23.5971	20.98	36.6495	32.435	11	0	20	0.55	Selenon	Selenon	OG0005761	Selenon	0	0	0	7	40.4925	38.265	30.21	18.54	0
0	0	0	0.789384	0	0	1.79938	0.708784	0.715386	0	0	0.857414	0.895376	0.723225	0	0.97904	1.36414	1.02039	1.08366	0	13.12	18.75	33.26	39.36	14.16	39.6825	50.6575	92.15	protein_coding	26.3771	26.42	46.3745	43.845	11	0	20	0.55	Slc35e4	Slc35e4	OG0005262	Slc35e4	0	0	0	7	16.9075	19.4	11.7529	7.49	0
0.623378	0	0	0	0	0	0	1.73968	0.721398	0.887359	0	0.586564	0.949806	1.23929	0.710706	1.19123	0.892526	0.962558	0	0	5.87	9.02	13.83	209.98	6.79	13.6125	23.2575	168.16	protein_coding	23.0418	12.07	25.753	19.225	11	0	20	0.55	Btg2	Btg2	OG0016311	Btg2	0	0	0	7	7.8125	6.51	10.8957	5.75	0
0	0	0	0.751567	0	0	1.47202	0.813687	0.718061	0	0	0.835421	1.03051	1.21759	0	0.964386	0.837646	0.747984	1.71394	0	2.97	3.66	6.12	22.14	2.78	5.645	10.9925	40.47	protein_coding	5.83235	4.09	10.0075	7.83	11	0	20	0.55	Slc37a1	Slc37a1	OG0005248	Slc37a1	0	0	0	7	12.5725	10.215	9.04714	4.57	0
0.751691	0	0.60782	0	0	0	1.34107	0	0.975759	1.00497	0	0.892705	0.708634	1.21115	0	1.08819	1.5952	1.21977	0	0	0.42	5.02	6.73	9.27	6.05	8.17	14.0675	21.84	protein_coding	5.70882	5.48	11.7025	10.925	11	0	20	0.55	Tnip2	Tnip2	OG0003504	Tnip2	0	0	1	7	6.29	6.915	4.21286	3.39	0
0	0	0.784224	0	1.2195	0.93651	1.57759	1.36976	0	0	0	0	1.53959	0.943462	0.63906	1.34853	0	1.53001	0.914622	0	75.84	101.42	142.28	192.09	57.31	154.105	284.04	584.76	protein_coding	126.605	129.62	238.042	242.23	11	0	20	0.55	Ppef1	Ppef1	OG0007305	Ppef1	0	0	2	7	81.4925	85.99	58.3486	41.21	0
0	0	0.678747	0	0.68	0	0.721516	0.995338	0.703615	0.750909	0	0	0.843061	0	0	0.947331	0.705434	0.840129	1.4747	0	582.61	932.39	1573.78	2867.78	389.42	1267.09	2160.32	4829.66	protein_coding	1245.75	1096.31	1779.79	1578.47	11	0	20	0.55	S100a10	S100a10	OG0005979	S100a10	0			7	1859.47	2091.64	1396.05	837.29
0	0	0.627785	0.715185	0	0	1.25294	0.624454	0.776251	0	0	0.953763	0.904577	0.924353	0	0.843503	0.840505	1.0301	0	0	2.44	9.51	19.16	28.72	6.46	15.0125	34.9925	54.4	protein_coding	14.3712	11.1	26.0225	24.465	11	0	20	0.55	Mex3d	Mex3d	OG0009944	Mex3d	0	0	0	7	13.89	12.44	11.2086	5.56	0
0.623982	0	0	0	0	0	0.900401	0.660997	0	0.661207	0	0.741203	0.703557	0.646222	0	0.665112	0.829771	0.805297	0	0.650856	2.17	12.79	22.47	25.57	2.04	16.4925	32.685	46.83	protein_coding	16.2265	15.43	24.67	25.93	11	0	20	0.55	Btg1	Btg1	OG0016313	Btg1	0	0	0	7	71.435	84.615	51.3986	23.06	0
0	0	0.590515	0	0	0	3.68499	1.29669	0	0	0	0.688089	0.723162	1.89453	0.980482	1.2289	1.93088	1.57117	5.6725	0	0.04	2.02	3.43	7.97	0.47	4.5125	10.7025	31.02	protein_coding	3.26588	3.14	7.904	6.015	11	0	20	0.55	Lama5	Lama5	OG0010767	Lama5	0.142857	1	0	7	4.56	3.94	4.90429	3.6	0.834962
0	0	1.40516	0	1.15425	1.28523	0	2.12583	0	0.990766	0	0	1.50134	2.22615	1.06422	3.55211	3.60426	3.72551	0	0	1.07	2.15	4.02	8.15	2.15	3.625	12.83	82.51	protein_coding	3.28176	2.93	13.566	5.835	11	0	20	0.55	Crlf1	Crlf1	OG0014885	Crlf1	0.142857	1	0	7	9.8	7.25	8.67571	4.32	0
0	0	0	0	0	1.29	0	3.18116	0.970483	2.66765	0	0.806256	1.52476	1.07184	1.45159	2.0797	3.56714	2.69708	0	0	0	0.98	3.23	5.94	0	2.4325	7.82	14.25	protein_coding	2.20588	1.37	5.1445	4.265	11	0	20	0.55	Ccl9	Ccl9	OG0015859	Ccl9	0.142857	1	0	7	0.0675	0.07	0.114286	0.02	0
0	0	0.655561	0	0.819128	0.696339	2.31194	0.835729	0	0	0	0	0.959299	1.27631	0	1.43101	1.05448	1.4918	1.63231	0	12.93	29.19	54.3	80.72	20.37	54.1625	127.502	169.92	protein_coding	44.3435	39.84	87.892	82.415	11	0	20	0.55	Apba2	Apba2	OG0017105	Apba2	0.142857	1	0	7	48.0975	34.635	43.1929	28.27	0
1.06572	0.961856	1.06269	0	0	0	0	1.71951	0.942275	1.38319	0	0	0	1.95003	0.833071	1.42716	1.56383	1.36046	0	0	0	1.27	2.48	4.3	1.67	2.845	4.8025	7.69	protein_coding	1.83588	1.57	4.01	3.745	11	0	20	0.55	Ngf	Ngf	OG0009088	Ngf	0.142857	1	0	7	1.565	1.64	1.54429	1.58	0
0.67256	0	0	0	0	0	0	0	0.842564	0.691574	0	1.02681	0.85874	0.658374	0	0.754153	0.585158	0.655863	1.63724	0.682849	6.93	15.77	25.91	89.18	6.44	20.675	44.185	113.59	protein_coding	25.5724	20.72	38.613	33.92	11	0	20	0.55	Dusp1	Dusp1	OG0014092	Dusp1	0.142857	1	0	7	16.21	12.31	24.34	10.13	0
0.710788	0	0	0	0	0	0.735753	0.736526	0.712194	0.720477	0	0.790844	0.670447	0	0	0.893365	0.885772	1.02255	0	0.738489	6.73	9.22	13.42	31.33	8.74	15.8325	21.175	53.33	protein_coding	12.0447	11.12	19.946	18.01	11	0	20	0.55	Gpr85	Gpr85	OG0012276	Gpr85	0.142857	1	0	7	3.1	3.28	3.01714	2.49	0
0	0	0.889073	0	1.41822	1.45945	3.8756	2.44821	0	0	0	0	1.29028	1.96222	1.2218	2.11759	0.978468	1.80957	0	0	1.98	3.9	5.93	9.37	2.61	5.39	19.94	34.8	protein_coding	4.87529	4.58	13.2885	9.855	11	0	20	0.55	Neto1	Neto1	OG0009146	Neto1	0.285714	2	0	7	1.485	1.8	1.30143	0.99	0
0	0	0.695062	0	0.862155	1.00638	0	1.95141	0	1.00606	0	0	0.724104	1.0888	1.05514	1.70785	1.50638	1.78899	0	0	0.03	2.26	4.67	7.38	0.26	3.79	9.5725	14.61	protein_coding	3.41529	3.34	6.3315	5.13	11	0	20	0.55	Cyth4	Cyth4	OG0014629	Cyth4	0.285714	2	0	7	7.6525	7.83	6.90286	6.72	1.27643
0	1.02446	0.642899	0	1.50965	0	0	2.92693	0	0.631904	0	0	1.33883	1.68888	0.975312	2.11185	1.60715	2.2454	0	0	0	3.27	8.15	12.49	0.07	6.2525	22.8025	37.74	protein_coding	5.84118	6.08	15.2795	13.09	11	0	20	0.55	Stab1	Stab1	OG0004613	Stab1	0.428571	3	1	7	6.285	7.05	6.03714	5.15	0
0	0	0	0	0.903463	0.688178	2.63007	1.74293	0	1.09547	0	0	0.691462	1.50659	1.29746	1.64115	1.66707	2.16479	0	0	0	1.4	3.65	5.32	0.36	3.5875	7.14	11.49	protein_coding	2.55471	2.41	5.6285	5.815	11	0	20	0.55	Ltbp1	Ltbp1	OG0010378	Ltbp1	0.428571	3	0	7	7.5475	7.005	7.36429	7.44	1.42658
1.05374	0	0	0	0	0	1.43901	1.18776	0	0	1.20056	1.33974	0.863087	0.623855	0.709416	1.10322	0.978136	1.88429	0	0	1.24	4.89	9.91	11.55	0.76	9.7125	18.0325	38.76	protein_coding	6.78294	6.23	15.019	14.725	11	0	20	0.55	Cebpd	Cebpd	OG0015588	Cebpd	0.428571	3	0	7	21.21	21.415	29.0686	21.19	1.36251
0	0	1.72552	0	0	1.36031	9.07523	3.35358	0	0	0	0	1.67531	3.07062	1.46117	2.45175	2.60369	1.98699	0	0	0	0.13	0.51	0.92	0	0.3275	1.2525	1.93	protein_coding	0.328824	0.22	0.802	0.595	10	0	20	0.5	Aqp9	Aqp9	OG0017046	Aqp9	0			7	0.225	0.125	0.0642857	0.05
0	0	1.29154	0	0	1.43756	8.46819	1.35283	0	0	0	0	1.10316	1.60489	0	2.18531	2.98109	2.51303	6.99048	0	0	0.66	1.84	3.91	0.6	1.755	4.65	22.67	protein_coding	1.35882	1.17	5.2715	2.55	10	0	20	0.5	Fam163a	Fam163a	OG0013476	Fam163a	0	0	0	7	4.3725	4.475	2.73429	1.81	0
0	0	2.18957	0	3.83776	1.84458	8.07731	5.8012	0	0	0	0	0	3.89257	2.26571	4.78859	6.28586	5.47081	0	0	0	0.06	0.26	0.83	0.07	0.145	4.0025	18.29	protein_coding	0.211176	0.16	3.051	2.145	10	0	20	0.5	Pnliprp2	Pnliprp2	OG0007439	Pnliprp2	0			7	0.1025	0.095	0.0757143	0.08
0	0	1.6972	0	0	0	0	7.34878	3.02928	1.92592	0	0	4.02294	2.87734	1.75716	4.01355	2.62117	2.8685	0	0	0	0.04	0.1	0.31	0.07	0.3175	0.875	1.96	protein_coding	0.0852941	0.08	0.666	0.615	10	0	20	0.5	Tmprss11b	Tmprss11b	OG0003569	Tmprss11b	0			7	0.005	0	0.03	0.03
0	0	0	0	0	1.33257	7.23801	2.49398	1.6427	1.07708	0	0	2.72164	2.09222	0	2.7506	3.25063	3.86112	0	0	0	0.25	1.19	2.46	0.2	0.8225	2.6775	11.38	protein_coding	0.757647	0.39	2.4335	1.195	10	0	20	0.5	4930438A08Rik	4930438A08Rik	OG0017883	RGD1308564	0	0	0	7	0.365	0.29	0.252857	0.17	0
0	0	1.3096	0	0	1.24851	7.03862	2.57212	0	2.76491	0	0	0	2.33178	1.36991	3.13311	1.96087	3.34777	0	0	0.1	0.49	0.79	1.05	0.58	1.075	2.74	14.09	protein_coding	0.621765	0.69	2.7535	1.49	10	0	20	0.5	Ptx3	Ptx3	OG0006832	Ptx3	0	0	0	7	0.185	0.185	0.305714	0.18	0
0	3.29244	3.41024	0	3.34484	3.83067	0	0	2.71285	2.33329	0	0	0	4.69253	3.86424	5.56077	0	6.94194	0	0	0	0.04	0.12	0.21	0.03	0.2625	2.005	6.82	protein_coding	0.07	0.06	1.4565	0.72	10	0	20	0.5	Cyp24a1	Cyp24a1	OG0014662	Cyp24a1	0			7	0.0025	0	0.00857143	0.01
0	0	0	0.955797	0	0	0	0	1.93006	1.4295	0	2.02354	2.62432	0	0.698334	0.697041	0	1.31609	5.93547	1.43232	0.26	1.34	2.14	6.37	0.93	3.0275	6.055	21.89	protein_coding	1.94	1.76	5.219	3.58	10	0	20	0.5	Serpinb5	Serpinb5	OG0005686	Serpinb5	0			7	0.0025	0	0.0228571	0.02
0	0	0.824203	0	0	0	5.91025	1.74105	0.867613	0.660613	0	0	2.4449	1.3671	0	2.63928	2.41553	2.04837	0	0	0	0.26	0.36	0.41	0.23	0.5825	1.1325	1.79	protein_coding	0.275294	0.3	0.892	0.87	10	0	20	0.5	Slc44a5	Slc44a5	OG0005206	Slc44a5	0	0	0	7	0.1475	0.1	0.125714	0.09	0
0	0	1.81645	0	0	0	5.04996	0	1.83483	2.16108	0	0	1.68521	1.75259	1.7071	3.46221	2.99294	4.19692	0	0	0	0.03	0.1	0.26	0.07	0.1725	0.465	2.13	protein_coding	0.0805882	0.06	0.411	0.315	10	0	20	0.5	Map3k19	Map3k19	OG0010209	Map3k19	0			7	0.09	0.06	0.0714286	0.05
0	0	0.902764	0	1.0579	0.994499	0	2.69337	0	0	0	0	1.52318	1.59857	1.43142	2.23475	4.67382	2.91892	0	0	0	0.48	1.11	2.57	0	0.8425	3.305	22.16	protein_coding	0.858235	0.75	3.4455	2.61	10	0	20	0.5	Siglec1	Siglec1	OG0005509	Siglec1	0	0	3	7	1.74	0.915	1.29714	1.01	0
0	0	0.962974	0	0	0.991414	0	2.20205	0	1.02144	0	0	1.2715	0.761099	1.13524	1.43958	4.5653	1.87138	0	0	0	0.66	2.37	4.33	0	1.9975	4.055	7.37	protein_coding	1.75706	1.46	3.2825	2.825	10	0	20	0.5	Epsti1	Epsti1	OG0013710	Epsti1	0	0	1	7	0.6625	0.735	0.631429	0.64	0
0	0	0.925656	0	1.45707	0	3.29465	0	4.54473	0	0	0	2.59076	2.79151	0.596127	3.82501	2.45765	2.0615	0	0	0	0.37	0.55	1.37	0.28	0.7875	3.055	14.4	protein_coding	0.509412	0.42	2.5785	1.535	10	0	20	0.5	Lrrc15	Lrrc15	OG0010484	Lrrc15	0	0	0	7	0.2	0.205	0.254286	0.24	0
0	0	0	0	0	1.19862	0	1.7383	0.877281	1.01025	0	0	1.06868	1.52247	0.933457	2.21352	3.66211	2.11913	0	0	0	0.43	2.3	4.81	0	1.09	3.3675	7.34	protein_coding	1.59647	0.89	2.484	1.545	10	0	20	0.5	Clec12a	Clec12a	OG0015273	Clec12a	0	0	1	7	6.4925	6.125	5.50286	5.03	0
0	0	0.938154	0	0	0.967521	0	2.06914	0	1.16389	0	0	1.01392	1.33304	1.30315	1.78757	3.59445	2.16852	0	0	0	0.93	2.99	4.2	0	1.6775	5.5275	6.74	protein_coding	1.77176	1.41	3.307	2.655	10	0	20	0.5	Themis2	Themis2	OG0003964	Themis2	0	0	0	7	0.6725	0.66	0.645714	0.61	0
0	0.609782	0	0	0	0	0	0.912475	0.893267	0	0	0.654381	0.965714	0.879294	0	0.888053	0.976238	0.742296	3.41743	0	2.29	5.22	8.05	9.33	3.38	8.8325	12.4275	31.58	protein_coding	6.41941	7.01	11.4535	11.12	10	0	20	0.5	Bend5	Bend5	OG0016488	Bend5	0			7	3.8925	3.955	3.00714	2.43
0	0	0.609153	0	0	1.26715	0	1.93302	0	1.21416	0	0	0.976754	1.69187	1.16406	2.25038	3.36949	2.66142	0	0	0	0.76	2.95	5.35	0	2.28	5.45	8.27	protein_coding	1.92235	1.27	3.891	3.435	10	0	20	0.5	Vav1	Vav1	OG0002757	Vav1	0	0	0	7	1.555	1.655	1.43143	1.28	0
0	0	0.72405	0	0	1.01218	0	1.82463	0	0.987888	0	0	0.9888	1.48187	1.06422	2.30527	3.331	2.4264	0	0	0	4.02	14.62	21.87	0.83	7.6975	28.8925	43.01	protein_coding	9.05647	7.49	18.239	13.835	10	0	20	0.5	Laptm5	Laptm5	OG0010745	Laptm5	0	0	0	7	23.34	24.505	19.7529	11.85	0
0	0	1.00707	0	0	1.28886	0	2.38814	0	1.4347	0	0	0.965257	0.99232	1.23055	2.18148	2.94908	2.67693	0	0	0	1.52	3.36	7.33	0	2.7425	7.7225	17	protein_coding	2.51294	2.07	5.576	4.345	10	0	20	0.5	Clec4a3	Clec4a3	OG0015261	Clec4a3	0	0	0	7	7.6025	7.98	7.69429	7.77	0
0	0	0	0.591702	0	0	1.4545	0.825356	0	0	0	0.775565	0.934061	0.952962	0	0.792676	0.653762	0.869901	2.86583	0	1.42	13.74	17.42	25.38	11.84	21.595	30.7825	42.82	protein_coding	15.4124	15.4	26.1195	24.215	10	0	20	0.5	Ubn1	Ubn1	OG0002965	Ubn1	0	0	0	7	11.3375	13.41	8.77857	5.88	0
0	0	0.70478	0	0	0	1.80344	1.46424	0	1.46874	0	0	1.17683	1.28596	1.0494	1.43622	2.69744	2.32854	0	0	0.79	2.67	4.04	8.86	2.89	4.7175	8.5025	21.5	protein_coding	3.65882	3.15	7.884	6	10	0	20	0.5	Cd14	Cd14	OG0015793	Cd14	0	0	0	7	2.89	3.195	2.88429	2.35	0
0	0	0.881802	0	0	0.663373	2.07859	1.21867	0	0	0	0	0.622042	0.615323	0.590927	1.02171	2.68738	1.56486	0	0	0.17	15.25	39.94	63.38	0.87	25.9125	62.3475	120.02	protein_coding	30.2376	34	47.969	45.29	10	0	20	0.5	Ly6e	Ly6e	OG0010357	Ly6e	0	0	3	7	61.58	53.82	37.37	22.52	0
0	0	0	0	0.634956	0	1.6909	0.875905	0	0	0	0	0.899277	1.22261	0.755045	1.29323	0.815351	1.22879	2.61518	0	1.67	19.64	29.1	66.02	10.61	28.1525	46.8	118.74	protein_coding	25.8859	23.68	44.9425	41.735	10	0	20	0.5	D430019H16Rik	D430019H16Rik	OG0014613	LOC100909954	0			7	18.495	18.18	17.16	8.25
0	0.670652	0.744528	0	1.04406	0.945004	0	0	0	0	0	0	1.44528	1.17741	0.621211	1.38891	2.54651	1.18814	0	0	0.3	0.83	1.48	2.6	0.68	1.0525	2.5725	9.75	protein_coding	1.19706	0.99	2.4385	1.74	10	0	20	0.5	Cpne5	Cpne5	OG0014954	Cpne5	0	0	0	7	3.4175	2.525	1.85429	1.05	0
0	0	0.718524	0	1.00627	0	2.41047	1.03901	0.722577	0	0	0	1.53882	1.3017	0.613206	1.54896	0	2.09737	0	0	1.4	6.91	12.74	21.19	2.19	9.62	26.7525	62.02	protein_coding	10.2565	10.77	19.198	15.67	10	0	20	0.5	Sertm1	Sertm1	OG0005668	Sertm1	0	0	0	7	17.4925	15.61	11.0314	5.78	0
0	0.996535	1.5362	0	1.48356	1.90954	0	2.14398	0	0	0	0	0.87522	1.82306	0.948617	2.32086	1.11019	0	0	0	0	0.87	1.79	4.44	0.34	1.3425	4.9375	12.07	protein_coding	1.53118	1.39	3.554	2.355	10	0	20	0.5	Tnni1	Tnni1	OG0003495	Tnni1	0	0	1	7	0.6825	0.63	0.771429	0.36	0
0	0.836909	0	0	1.15512	0	0	1.86286	0	1.28849	0	0	0.743769	0.686717	0.637087	1.4079	2.27566	1.96599	0	0	0.68	27.4	69.15	114.92	3.66	55.77	113.445	236.73	protein_coding	51.8959	55.81	93.98	98.9	10	0	20	0.5	Trf	Trf	OG0003349	Tf	0	0	0	7	101.167	82.37	50.0286	39.58	0
0	0	0.599663	0	0.711925	0	1.21744	0.973837	0.658559	0	0	0	1.03358	0	0	1.08454	1.36869	1.1549	2.25457	0	71.5	84.73	184.63	220.7	45.87	119.54	329.048	487.38	protein_coding	147.032	167.8	239.929	190.56	10	0	20	0.5	Ap1s1	Ap1s1	OG0017124	Ap1s1	0	0	0	7	124.305	112.08	110.416	49.24	0
0	0.734869	0.881067	0	0.911028	0.76792	1.40179	0	0	0	0	0	0	1.00383	0.741897	1.03214	2.18735	1.61005	0	0	8.32	15.61	23.92	32.93	11.16	23.5875	38.78	124.37	protein_coding	19.5788	19.08	37.047	28.885	10	0	20	0.5	Fgf11	Fgf11	OG0013188	Fgf11	0	0	1	7	3.1775	2.14	0.871429	0.46	0
0	0	0	0	0	0	2.15539	1.16713	0.59241	0.764473	0.996252	1.59445	1.61074	1.10469	0	1.02523	1.427	0	0	0	0.1	0.71	2.22	4.58	0.09	1.4125	3.7875	6.39	protein_coding	1.59588	1.4	2.797	2.77	10	0	20	0.5	Slc12a3	Slc12a3	OG0005446	Slc12a3	0	0	1	7	13.3975	10.485	6.83714	3.14	0
0	0	0	0	0	0.668142	2.1113	1.28568	0.638007	1.22119	0	0	0.661011	0.89261	0	0.987634	1.32064	1.71471	0	0	3.36	8.72	14.58	20.51	7.65	15.72	25.4225	46.06	protein_coding	11.7288	12.72	22.496	23.295	10	0	20	0.5	Pros1	Pros1	OG0007085	Pros1	0	0	0	7	16.5725	19.325	13.57	9.3	0
0	0	0.71369	0	0	0.739546	1.5265	0.830045	0.805845	0	0	0	0.648466	0.980336	0	1.48084	1.46534	2.10556	0	0	2.32	4.74	7.18	8.75	4.14	7.46	11.485	34.96	protein_coding	5.92412	5.82	11.2865	8.865	10	0	20	0.5	Elk3	Elk3	OG0013847	Elk3	0	0	0	7	7.4825	8.68	6.38286	5.97	0
0	0	0	0.61403	0.697967	0	2.02271	1.25951	1.07887	0	0	0.726336	1.23416	1.03199	0	1.18061	0	1.23001	0	0	1.81	7.9	12.33	17.16	2.59	11.29	19.5675	38.74	protein_coding	9.88471	10.26	17.363	16.64	10	0	20	0.5	Fam124a	Fam124a	OG0013502	Fam124a	0	0	0	7	5.0775	4.435	3.28286	1.94	0
0	0	0	0	0	0.760868	0	1.10016	0	0.605699	0	0.700296	0.904111	1.32275	0.766098	1.36551	1.91455	1.75851	0	0	0	1.59	2.36	3.06	0.66	2.39	4.8775	7.94	protein_coding	1.92765	2.05	3.736	3.52	10	0	20	0.5	Sh3bp2	Sh3bp2	OG0005578	Sh3bp2	0	0	1	7	0.76	0.76	0.617143	0.65	0
0	0.613551	0	0	0.75671	0	1.72524	1.18597	0	0	0	0	0.924558	0.738939	0	1.12864	1.31822	1.25783	1.90651	0	64.86	95.25	153.66	202.55	79	166.048	276.68	578.26	protein_coding	129.989	135.99	241.84	230.94	10	0	20	0.5	H1f2	H1f2	OG0012090	H1f2	0			7	332.272	359.62	260.037	185.66
0.638975	0	0	1.08999	0	0	1.89104	0	1.2897	1.01433	0	0.996135	0.659171	0	0	0.639578	1.8835	1.20274	0	0	2.42	7.16	10.25	13.32	4.46	10.14	20.5175	46.79	protein_coding	8.54059	8.22	16.1025	12.565	10	0	20	0.5	Dok5	Dok5	OG0014186	Dok5	0			7	7.9375	6.99	6.00286	3.37
0.79386	0.801327	0	0	0	0	0	0	0	0.65	0	0.857251	0.889939	1.61381	0.884179	1.25276	1.34524	1.88346	0	0	0	0.72	1.15	1.37	0.44	0.9675	2.17	4.02	protein_coding	0.887059	0.93	1.715	1.65	10	0	20	0.5	Megf6	Megf6	OG0010001	Megf6	0			7	2.6025	2.585	2.02714	0.91
0	0	0	0	0	0	1.84466	1.37385	0	0.819599	0	0.848366	0.816028	0.864338	0.743053	0.908477	0.884696	1.37339	0	0	0.67	1.02	1.39	2.8	1.05	1.6325	3.275	6.07	protein_coding	1.38647	1.3	2.693	2.495	10	0	20	0.5	Igf2bp2	Igf2bp2	OG0011562	Igf2bp2	0	0	1	7	2.8175	3.1	1.90286	1.38	0
0	0	0	0	0.588692	0	1.7932	0	0.597326	0	0	0.773308	0.875607	0.610247	0	0.829586	0.743608	1.01065	1.27076	0	2.9	12.74	22.62	28.14	9.65	20.315	30.39	57.53	protein_coding	17.9141	18.15	28.041	26.79	10	0	20	0.5	Ext2	Ext2	OG0013577	Ext2	0	0	0	7	15.785	14.445	13.2043	8.72	0
0	0	0	0	0	0	1.51428	1.78962	0.770534	0.734067	0	0	0.769028	1.37225	0.717662	1.37571	0.985258	1.67865	0	0	0.64	1.83	3.04	4.34	1.19	2.62	6.4975	12.67	protein_coding	2.42294	2.09	4.9835	4.285	10	0	20	0.5	Nfkbiz	Nfkbiz	OG0009100	Nfkbiz	0	0	1	7	2.28	2.31	2.49143	2.12	0
0	0	0.983163	0	0	0	1.60639	1.60045	0.840889	0.640331	0	0	1.23353	1.47166	0	1.64733	1.73217	1.15619	0	0	0.15	1.48	2.52	3.18	0.99	2.19	6.295	9.1	protein_coding	2.03941	2.16	4.449	3.535	10	0	20	0.5	Prdm9	Prdm9	OG0007183	Prdm9	0	0	1	7	0.7375	0.715	0.415714	0.29	0
0	0	0	0	0.738487	0	1.68814	1.10737	0.668006	0	0	0	0.825052	0.786512	0	1.16608	1.03689	0.811083	0.952219	0	11	19.14	32.59	66.67	11.5	30.7	50.325	219.08	protein_coding	28.7324	29.09	50.2625	40.79	10	0	20	0.5	Mthfd2	Mthfd2	OG0009511	Mthfd2	0			7	16.625	15.22	14.0329	10.22
0	0	0	0.785069	0	0	1.65987	0	0.799588	0.698194	0	1.17614	1.50285	1.16067	0	1.19313	1.09427	1.22292	0	0	3.01	4.13	6.02	9.79	3.79	6.2075	10.2475	21.4	protein_coding	4.98	4.35	9.1725	8.005	10	0	20	0.5	Zbtb42	Zbtb42	OG0002354	Zbtb42	0	0	0	7	5.165	5.055	4.80143	2.85	0
0	0	0.689378	0	0.611482	0	1.62217	0.873296	0	0	0	0	0.678689	0.865765	0.687859	1.06091	0.901145	1.07503	0	0	3.63	9.94	17.55	20.16	5.88	17.2075	28.1425	43.1	protein_coding	13.7576	13.58	23.417	22.75	10	0	20	0.5	Grb10	Grb10	OG0012238	Grb10	0			7	9.1425	9.295	8.15714	7.95
0.695313	0.733002	0.590953	0.792638	0	0	0	0	0	0	0	0.677134	0.846321	0.690677	0	0.762531	0	0.837142	1.55663	0	3.99	6.79	10.57	13.72	6.03	11.18	14.1525	23.25	protein_coding	8.83529	8.85	13.2565	13.22	10	0	20	0.5	Lins1	Lins1	OG0010605	Lins1	0			7	3.6325	3.765	2.40429	1.02
0	0	0	0	0	0	0.815113	1.50051	0.851662	0.877567	0	0.739623	0.822086	0.912252	0	1.09199	1.35632	1.10241	0	0	0	3.36	5.47	18.47	2.3	4.3725	9.5975	33.17	protein_coding	5.05294	4.55	8.0705	6.405	10	0	20	0.5	Slc7a3	Slc7a3	OG0005145	Slc7a3	0	0	0	7	0.4675	0.275	0.138571	0.1	0
0	0	0	0	0	0	1.35151	1.00991	0.798048	0.884294	0	0	0.907702	0.86528	0	1.01988	1.30874	0.631262	1.47946	0	13.9	19.32	32.45	51.77	15.07	29.745	45.64	135.37	protein_coding	26.4706	25.16	43.8355	40.31	10	0	20	0.5	Glipr2	Glipr2	OG0012654	Glipr2	0			7	13.6125	14.78	11.7386	7.74
0	0.606446	0.670763	0	0.879383	0.803658	0	1.39146	0	0.843917	0	0	1.24597	0	0.650108	1.03016	0	1.44386	0	0	2.01	3.48	7.87	61.36	2.99	5.855	11.3125	69.3	protein_coding	8.55059	5.3	11.5	8.205	10	0	20	0.5	Cdkn3	Cdkn3	OG0015613	Cdkn3	0	0	0	7	3.7775	3.845	3.47	2.6	0
0.625553	0	0	0.92131	0	0	1.37343	0	0.728061	0	0	1.11405	0.967062	0.657723	0	0.739701	1.04969	0	1.42825	0	3.49	11.26	19.57	25.58	9.74	19.35	34.8	54.16	protein_coding	16.1376	16.92	26.8275	24.765	10	0	20	0.5	Zswim4	Zswim4	OG0001934	Zswim4	0	0	0	7	5.0425	4.72	4.79286	3.95	0
0.687024	0	0	0.758144	0	0	0.943335	0	0.76312	0.73242	0	0.747485	0.741612	0	0	0	0	0.68524	1.1769	0.936878	50.66	85.81	130.67	154.61	57.04	127.797	208.82	295.61	protein_coding	103.345	93.1	165.028	153.69	10	0	20	0.5	Azin1	Azin1	OG0016660	Azin1	0			7	110.235	134.885	76.34	33.02
0	0	1.03269	0	0	1.05773	0	1.96519	0	1.07485	0	0	0.832535	1.56783	1.23786	2.10466	2.90835	2.33593	0	0	0	1.03	2.12	4.43	0.12	1.7275	4.76	8.4	protein_coding	1.66353	1.32	3.411	2.725	10	0	20	0.5	Tlr2	Tlr2	OG0003869	Tlr2	0.142857	1	0	7	2.1175	2.205	1.86286	2.02	0
0	0	0	0	0	1.04736	0	1.95938	0.614672	1.5533	0	0	1.22235	1.03375	0.946062	1.99717	2.74701	2.41468	0	0	0	14.04	45.53	101.05	0	24.745	66.4925	155.38	protein_coding	33.04	16.97	52.083	35.815	10	0	20	0.5	Tyrobp	Tyrobp	OG0003036	Tyrobp	0.142857	1	0	7	20.45	20.395	18.8629	17.64	1.08269
0	0	0	0	0.770591	0.86361	2.08282	1.41027	0	0.712815	0	0	0	1.17741	0.815521	1.23549	0.727975	1.46744	0	0	1.04	6.26	9.61	16.41	1.15	11.505	17.845	24.51	protein_coding	8.10824	8.3	14.517	15.93	10	0	20	0.5	Ddr2	Ddr2	OG0014489	Ddr2	0.142857	1	0	7	10.1125	9.895	7.40714	5.86	0.677953
1.14843	0.61796	1.03523	0	0	0.731035	0	1.93386	0	0.596347	0	0	0	0.655959	0	0.882611	1.76041	1.04881	0	0	0	0.5	1.19	2.46	0	0.84	2.105	3.24	protein_coding	0.845882	0.82	1.5535	1.715	10	0	20	0.5	Adamts12	Adamts12	OG0017550	Adamts12	0.142857	1	1	7	4.285	4.39	3.78	3.88	0.824197
0	0.628472	0.8049	0	0	0	0	1.20663	0	0	0	0	0.797586	0.778314	0.880644	1.30242	0.984872	1.76423	1.01869	0	2.59	9.89	18.17	23.35	5.17	15.0775	38.1025	64.71	protein_coding	14.06	14.63	27.138	24.535	10	0	20	0.5	Gabrg1	Gabrg1	OG0012895	Gabrg1	0.142857	1	0	7	40.84	43.075	37.1157	22.34	0
0	0	0	0	0	0.982476	4.08297	0.918537	0	1.36439	0	0	0.740039	0.944873	0.696925	1.59708	2.03269	1.73429	0	0	0	1.55	7.11	14.74	0.68	4.5225	8.3275	20.53	protein_coding	5.11647	3.63	7.3165	5.785	10	0	20	0.5	Plbd1	Plbd1	OG0007567	Plbd1	0.285714	2	0	7	2.415	2.12	3.02286	3.3	0
0	0.751112	0.772629	0	0.873699	0.610443	0	0.631058	0	0	0	0	1.41215	0.925058	0	1.5856	0	1.29956	2.75299	0	10.96	14.67	31.71	36.99	11.9	24.135	59.0425	110.74	protein_coding	24.0806	22.64	45.0955	41.625	10	0	20	0.5	Cckar	Cckar	OG0015878	Cckar	0.285714	2	0	7	5.015	4.16	5.73857	4.35	0
0	0	0	0	0	0	1.18955	1.01729	0	0.760639	0	0	0.70601	0.70883	0	0.684418	0.703753	0.640309	1.50796	0.650604	13.48	30.83	50.31	80.84	24.48	43.77	93.355	127.91	protein_coding	41.8465	39.27	64.307	54.255	10	0	20	0.5	Wsb1	Wsb1	OG0002484	Wsb1	0.285714	2	1	7	56.6975	53.87	27.0986	16.32	0
0	0	0	0	0.684965	0	1.44316	0.867772	0.615446	0.658301	0	0	0.95933	0	0	0.816674	0.658629	0.6803	1.4809	0	68.23	191.62	322.46	422.87	159.73	359.745	448.717	688.1	protein_coding	266.498	290.32	417.373	420.77	10	0	20	0.5	Itgb1	Itgb1	OG0011264	Itgb1	0.285714	2	0	7	217.72	234.395	222.713	130.82	0
0	0	0	0	1.18144	1.18282	8.30265	1.36322	0	1.16062	0	0	0	1.09098	1.91455	1.8534	0.655803	2.71955	0	0	0	0.94	2.64	9.78	0.68	2.4125	7.695	11.61	protein_coding	2.42176	1.74	5.1835	5.6	10	0	20	0.5	Egfr	Egfr	OG0013926	Egfr	0.428571	3	0	7	4.235	4.72	5.23	4.92	1.27934
0	0	0.957885	0	0	1.29969	0	1.66923	1.06677	1.59396	0	0	1.17003	0	1.27807	2.79975	2.89974	2.99353	0	0	0	0.76	2.05	3.73	0	1.75	5.395	7.03	protein_coding	1.44765	1.17	3.252	2.555	10	0	20	0.5	Lrrc25	Lrrc25	OG0010476	Lrrc25	0.428571	3	0	7	2.06	2.105	1.79429	1.37	1.57997
0	0	0	0	0	0	1.2678	0.799202	0.912287	0.829593	0	0.794201	1.0698	0	0	0.869833	0.923026	1.07301	1.52761	0	102.42	136.59	251.36	620.26	77.1	208.065	377.995	1525.72	protein_coding	216.966	211.59	352.195	308.33	10	0	20	0.5	Clic1	Clic1	OG0015249	Clic1	0.428571	3	0	7	74.0525	76.18	69.08	34.57	0.641376
[truncated: 14 more columns]

## Sheet: mouse-preference-multi(45genes)
Log2Fold-change (mouse)																				summary of expression in sham group				summary of expression in injury group																							log2Fold-change(rat)
ScNI-D6-1d_lfc_mus	ScNI-D6-3d_lfc_mus	ScNI-D6-7d_lfc_mus	ScNI-D9-1d_lfc_mus	ScNI-D9-4d_lfc_mus	ScNI-D9-7d_lfc_mus	ScNI-D10-3d_lfc_mus	ScNI-D17-3d_lfc_mus	ScNI-D15-1d_f_lfc_mus	ScNI-D15-1d_m_lfc_mus	ScNI-D16-12h_lfc_mus	ScNI-D16-1d_lfc_mus	ScNI-D16-3d_lfc_mus	ScNI-D12-7d_lfc_mus	ScNI-D8-7d_lfc_mus	ScNI-D7-5d_c57_lfc_mus	ScNI-D7-5d_cast_lfc_mus	ScNI-D7-5d_dba_lfc_mus	ScNI-D18-3d_7d_lfc_mus	ScNI-D14-1d_lfc_mus	min_sham_mus	20%_sham_mus	75%_sham_mus	max_sham_mus	min_injury_mus	20%_injury_mus	75%_injury_mus	max_injury_mus	gene_type_mus	mean_sham_mus	50%_sham_mus	mean_injury_mus	50%_injury_mus	up_stat_lfc_mus	down_stat_lfc_mus	count_injury_mus	up_ratio_mus	mus_gn_mus	rat_gn_mus	up_ratio_rat	up_stat_lfc_rat	down_stat_lfc_rat	count_injury_rat	mean_sham_rat	50%_sham_rat	mean_injury_rat	50%_injury_rat	ScNI-D13-7d_lfc_rat	ScNI-D11-1d_lfc_rat	ScNI-D11-4d_lfc_rat
1.15992	0.779222	1.13133	0.80528	1.27602	0.984557	1.07669	1.31685	0.811621	1.33361	0	0.75472	0.933943	1.81311	1.41134	1.72126	0.862381	0.999693	2.1159	1.48897	0.63	2.82	4.35	8.55	2.82	7.56	14.15	16.22	protein_coding	3.88824	3.62	10.277	9.81	19	0	20	0.95	Itpr1	Itpr1	0	0	0	7	2.7925	2.88	2.66714	2.59	0	0	0
1.07586	0.797027	1.07383	0	1.12094	1.15297	1.0149	2.09531	1.4518	1.79817	0	1.12041	1.77539	1.24506	1.17362	1.86642	1.57082	2.20545	2.9247	1.22751	1.58	5.62	9.64	14.55	7.34	16.5775	24.93	30.27	protein_coding	8.01176	7.85	20.514	21.89	18	0	20	0.9	Fam111a	Fam111a	0	0	0	7	2.035	1.54	3.00143	3.04	0	0	0
0.957056	1.65016	2.71546	1.28989	2.16861	1.77723	6.1492	2.96983	1.94295	1.95897	0	1.44247	2.84245	2.66862	2.51737	3.49958	4.48067	4.01743	0	1.35256	0	0.5	1.01	2.03	1.01	2.7175	6.7725	8.89	protein_coding	0.802941	0.75	4.7595	4.495	18	0	20	0.9	Slfn9	Slfn9	0			7
1.18935	0.746476	1.14302	0.872916	1.19805	0.967131	2.13665	1.80678	1.53184	1.43535	0	1.49037	1.82149	1.47389	0.91089	1.8016	1.86966	2.12839	0	1.07204	3.4	3.66	6.38	10.24	3.33	10.7225	15.6325	45.97	protein_coding	5.52235	5.65	15.552	13.47	18	0	20	0.9	Tes	Tes	0.142857	1	0	7	41.185	43.265	40.3914	29.8	0	0	0
0.846234	0	0.659816	1.06971	0	0	1.35074	1.20271	0.742446	0.776859	0	1.02928	1.1935	0.862458	0	1.07584	0.992108	1.3529	2.6361	0.993693	1.45	7.42	12.71	17.97	10.31	16.0025	25.27	40.31	protein_coding	10.4118	10.27	21.4445	19.76	15	0	20	0.75	Ell2	Ell2	0			7	20.9975	23.705	15.3186	8.91
0	0.884543	1.00246	0	1.0439	0.712834	1.37888	1.38543	0.790088	0	0	0.638511	1.35106	1.25483	0.823075	1.53359	1.56234	1.86755	1.7193	0	7.22	44.83	61.32	127.84	25.19	64.3025	133.438	341.9	protein_coding	54.2212	53.09	115.579	118.28	15	0	20	0.75	Mettl7a3	Mettl7a	0			7
0	0	0	0.723401	0.819379	0	3.01178	0.591175	0.631825	0.679782	0	1.04922	1.21082	0.847762	0	1.10774	1.14604	1.90653	6.1058	0	0.3	9.98	13.59	19.65	10.92	17.73	29.7075	42.63	protein_coding	11.3141	11.64	24.7225	23.98	13	0	20	0.65	Angptl2	Angptl2	0	0	0	7	27.3575	28.635	26.4329	20.49	0	0	0
0	0	1.35325	0	0	1.43441	6.15623	2.2946	0.748434	1.64259	0	0	1.47332	1.30153	1.23556	1.70454	4.97049	1.96687	0	1.37184	0	0.86	2.58	4.19	0.92	2.625	5.4175	12.43	protein_coding	1.63294	1.23	4.3385	3.575	13	0	20	0.65	Ifi204	Ifi204	0			7
0	1.07451	1.40692	0	1.50743	1.34597	1.79486	1.28714	0	0	0	0	1.65171	1.79897	1.27031	1.94717	1.61376	2.30213	2.21196	0	5.39	11.5	22.17	24.02	13.16	24.375	55.4025	117.55	protein_coding	16.2529	17.27	45.6975	37.315	13	0	20	0.65	Rasgrf2	Rasgrf2	0	0	0	7	1.6525	1.6	1.52714	1.28	0	0	0
0	3.65377	0	0	4.27934	2.60763	6.12851	7.29858	3.52725	2.94432	0	0	1.83284	3.19012	2.38087	3.02711	3.79885	2.93982	0	0	0	0.03	0.25	0.72	0.09	0.545	3.005	7.99	protein_coding	0.163529	0.07	2.146	1.26	13	0	20	0.65	Taf7l	Taf7l	0			7	0.085	0.065	0.0414286	0.03
0	0	0.671097	0	0.897445	0.815838	3.02244	1.54514	0.757343	0	0	0	1.3372	1.687	0.790866	1.76232	2.13032	1.98921	3.17548	0	0.72	2.32	4.07	5.7	2.39	5.0325	9.6225	25.52	protein_coding	3.25471	3.28	8.6025	7.065	13	0	20	0.65	Stat5a	Stat5a	0.142857	1	0	7	8.625	8.42	8.36714	6.65	0.585765	0	0
0	0.868437	0.956914	0	1.33509	1.12448	0	0	0.659783	0	0	0.794209	1.27979	0.627499	0.846901	1.51921	1.14503	1.88591	0	0	0.93	2.67	4.03	8.26	2.12	5.3425	9.6075	16.47	protein_coding	3.55	3.71	7.7815	7.53	12	0	20	0.6	Lipk	Lipk	0			7	0.1925	0.195	0.3	0.28
0	0	0	0	0	0.73518	1.2392	1.52857	0.905418	1.12515	0	0.851189	1.56504	0.857454	0	0.889757	1.49101	1.18433	2.44053	0	2.16	3.6	6.95	17.36	3.55	6.645	12.0375	41.97	protein_coding	6.54706	5.69	11.276	9.715	12	0	20	0.6	Pnp	Pnp	0	0	0	7	67.5925	70.37	54.6986	37.28	0	0	0
0.623439	0	0	0	0	0.621695	1.14405	0.953372	0.608191	0	0	0.737865	1.01662	1.28663	0	1.18994	1.05946	1.15577	3.19023	0	1.08	8.56	13.82	18.86	7.88	16.465	23.5625	40.16	protein_coding	10.9294	12.12	20.0325	20.075	12	0	20	0.6	Rps6ka1	Rps6ka1	0	0	0	7	6.81	6.205	5.16429	2.94	0	0	0
0	0	0	0	0.636305	0.638771	2.54966	0.945559	1.14757	0.987873	0	1.07209	1.51945	0	0	1.63737	1.17205	1.65017	1.8841	0	9.19	29.81	45.78	62.62	32.52	58.065	95.11	159.66	protein_coding	37.8741	36.21	77.2015	70.33	12	0	20	0.6	Stom	Stom	0	0	0	7	26.8	24.515	21.4429	14.93	0	0	0
0.597528	0	0	0	0.702733	0	1.58033	0.889919	0.888729	1.07661	0	0	0.900425	0.596671	0	0.918773	0.70596	1.08416	0	0.66035	38.61	54.8	78.72	107.57	39.95	86.4725	130.935	169.2	protein_coding	68.3253	66.76	111.418	111.26	12	0	20	0.6	Tpm4	Tpm4	0	0	0	7	263.517	275.39	181.791	103.96	0	0	0
0	0	0	2.65511	2.7422	3.1124	7.89533	0	3.63294	2.47179	0	0	2.78683	5.01386	2.24708	5.37734	5.79121	2.98849	0	0	0	0.17	0.66	2.14	0.15	1.36	4.8725	10.43	protein_coding	0.501176	0.34	3.641	3.32	12	0	20	0.6	Igfn1	Igfn1	0.142857	1	3	7	0.1825	0.145	0.16	0.06	0	-2.15855	0
0	0.60743	0.684774	0	0.855273	0	0	0	0	0.889719	0.731439	1.05883	1.16979	1.14624	0.676275	1.22304	2.77653	2.05963	0	0	0.42	20.89	30.21	35.99	1.36	31.505	65.01	104.89	protein_coding	22.5871	24.79	48.103	41.415	12	0	20	0.6	C4b	C4b	0.285714	2	3	7	2.555	1.025	2.97429	2.62	2.07635	-1.73667	-0.600507
0	0	0	0.932593	0	0	0.936401	0	0.737257	0.596129	0	1.05219	1.07728	0.803068	0	0.914215	0.631369	1.06829	1.29341	0.660462	40.63	62.5	97.06	187.86	43.09	87.325	161.99	367.54	protein_coding	94.0265	86.4	151.436	138.785	12	0	20	0.6	Myadm	Myadm	0.285714	2	0	7	49.67	41.1	44.9229	18.02	0	0	0
0	0.654705	1.04945	0	1.11612	0.979389	0	0	0	0	0	0	0.724684	1.52616	0.989223	1.72215	2.70093	1.76469	4.5153	0	0.5	5.8	9.3	15.9	4.32	9.65	18.63	54.83	protein_coding	7.50529	8.17	16.397	13.675	11	0	20	0.55	Aldh1l1	Aldh1l1	0	0	1	7	4.1575	3.03	1.87429	1.45	0	0	0
0	0	0.610731	0	0.757386	0	1.26089	1.24949	0	0	0	0	1.0642	0.902677	0.69246	1.00419	1.09848	1.11452	2.54457	0	3.01	8.46	13	17.46	9.38	16.475	25.795	37.06	protein_coding	11.0188	12.46	21.0975	20.405	11	0	20	0.55	Btbd8	Btbd8	0			7	5.425	5.655	5.6	5.24
0	0	0.819907	0	1.18614	1.08365	0	2.41786	0	1.52641	0	0	0.992425	1.22223	1.15264	2.4671	2.75603	2.6249	0	0	0	5.71	15.55	28.75	0.21	10.2075	26.995	58.63	protein_coding	10.1047	8.51	20.9125	16.635	11	0	20	0.55	Fcgr3	Fcgr3	0			7
0	0	0	0	0	1.40443	1.86813	2.32749	1.48075	1.05637	0	0	2.91099	1.40306	1.06359	2.57089	1.76968	2.72517	0	0	0.19	0.47	0.87	1.98	0.25	0.9125	2.6675	7.41	protein_coding	0.780588	0.63	2.243	1.55	11	0	20	0.55	Gsdma	Gsdma	0			7	0.1925	0.195	0.231429	0.1
0	0	0	0	0.641133	0	0.720046	0.764285	0.739743	0.870178	0	0.657211	0.965692	0	0	0.677382	0.60729	0.829976	0	0.610223	7.35	19.26	39.4	71.05	7.32	28.3675	56.12	119.73	protein_coding	30.4147	27.63	46.3755	46.14	11	0	20	0.55	Kpna2	Kpna2	0	0	0	7	13.0125	13.315	13.3529	12.1	0	0	0
0	0	0	0	2.71236	2.18932	8.176	0	2.36797	2.4893	0	0	4.63728	3.73314	1.49744	5.74542	3.16111	4.61426	0	0	0	0.01	0.02	0.07	0.02	0.0825	0.2625	0.72	protein_coding	0.02	0.02	0.202	0.125	11	0	20	0.55	Trpm1	Trpm1	0			7	0.0875	0.09	0.07	0.07
0	0	0	0	0.866323	0	2.01785	0.592171	0.605293	0	0	0.833469	3.12937	0.585079	0	1.20781	0.754315	0.938769	1.50543	0	8.57	29.7	66.88	390.82	6.87	52.345	157.708	673.77	protein_coding	84.0453	49.96	138.467	86.99	11	0	20	0.55	Tuba1c	Tuba1c	0	0	0	7	164.09	184.595	112.414	82.73	0	0	0
0.676359	0	0	0.98977	0	0	0	0	0.662434	1.10491	0.975688	1.2019	0	0	0.717303	0	1.59329	0.759008	5.67456	0.939734	0.33	22.12	34.13	67.24	14.51	34.6525	54.54	98.81	protein_coding	29.1429	27.9	47.811	45.58	11	0	20	0.55	Npy1r	Npy1r	0.285714	2	2	7	22.1225	19.805	18.0171	8.39	0	0	-0.627636
0	0	0	1.28271	0.796937	0.777429	1.71628	0	0	0	0	1.03046	1.61842	1.23508	0	1.28859	1.43586	1.44252	3.44583	0	3.4	20.17	36.63	44.3	24.54	47.2325	72.075	121.6	protein_coding	28.7359	30.81	62.9545	62.225	11	0	20	0.55	Plxna4	Plxna4	0.285714	2	0	7	10.0575	9.08	13.1443	11.99	0	0	0
0	0	0	0.670644	0	0	1.35305	0.600416	0	0.603012	0	0.843856	0.782664	0.821567	0	0.81458	0.926631	1.21765	1.8205	0	1.35	6.56	11.3	16.96	5.14	10.345	17.995	35.3	protein_coding	8.72353	7.65	15.4185	13.45	11	0	20	0.55	Tle3	Tle3	0.285714	2	0	7	16.8825	16.94	14.3443	8.64	0	0	0.613469
0	0	0	0	0	0	3.2829	1.78196	0	0.895885	0	0.706713	0.834552	1.18232	0	1.31437	1.47009	1.81501	4.57221	0	0.34	6.09	11.11	16.14	4	8.385	16.86	47.73	protein_coding	7.75235	7.28	16.3875	14.16	10	0	20	0.5	Bmp1	Bmp1	0	0	1	7	27.48	29.575	15.6929	9.22	0	0	0
0	0	0.869249	0	1.2577	1.18867	0	2.19072	0	1.12984	0	0	0	1.65407	1.05396	2.09605	3.40541	2.64999	0	0	0	1.71	3.65	8.34	0	2.2275	9.4725	18.42	protein_coding	3.10235	2.29	6.4145	4.305	10	0	20	0.5	Cd300c2	Cd300c2	0	0	0	7	1.175	1.1	0.754286	0.55	0	0	0
0	0	0	0	0	0	6.64997	1.05516	0	0.698229	0	0.795987	0.725939	1.54258	0.718845	1.90367	1.45859	2.04789	0	0	0	1.38	2.04	6.46	0.33	1.5375	3.6	18.14	protein_coding	1.80471	1.64	3.825	2.82	10	0	20	0.5	Csf2rb2	Csf2rb2	0			7
0	0	1.82528	0	0	1.38923	0	2.29462	0	1.18496	0	0	1.57482	1.06281	1.34456	1.41445	4.44463	2.28656	0	0	0	0.36	1.25	2.94	0	0.7975	2.4125	6.35	protein_coding	0.942353	0.74	1.815	1.265	10	0	20	0.5	Ifi209	Ifi209	0			7
0	0	1.85238	0	0	2.05383	6.18638	1.87459	0	1.94593	0	0	0	1.35399	1.08682	1.55389	6.13493	2.83078	0	0	0	0.36	1.1	1.99	0.24	1.085	2.25	6.48	protein_coding	0.773529	0.69	1.975	1.825	10	0	20	0.5	Ifi211	Ifi211	0			7
0	0	0	0	0	0	2.93642	1.78547	0.866746	1.16346	0	0	1.49372	0.80705	0.623562	1.51465	2.01883	1.62798	0	0	0.56	1.25	2.41	3.74	0.54	1.93	4.3825	21.04	protein_coding	1.86882	1.74	3.952	2.455	10	0	20	0.5	Il2rg	Il2rg	0	0	0	7	4.395	4.845	3.92143	2.63	0	0	0
0	0	0	0	0	1.53279	8.10898	1.52501	1.91238	0	0	0	2.31848	3.23415	2.2751	5.39957	3.14044	5.34033	0	0	0	0.44	5.92	13.69	1.07	2.9525	17.0075	42.1	protein_coding	3.62647	1.59	10.8855	6.48	10	0	20	0.5	Ly6g	Ly6g	0			7
0	0	0	0	1.1867	1.46786	0	2.60866	0	1.47564	0	0	1.39862	1.01918	1.06466	1.79381	3.00866	2.5415	0	0	0	1.04	2.18	3.6	0	1.96	5.29	11.67	protein_coding	1.59647	1.52	3.7375	2.71	10	0	20	0.5	Ms4a6b	Ms4a6b	0	0	0	7	1.1575	1.265	1.16714	1.14	0	0	0
0	0	1.76515	0	0	0	4.73656	5.26393	2.37156	1.96618	0	0	3.81108	2.22717	0	4.0936	4.62681	4.49876	0	0	0	0.11	0.32	0.66	0.1	0.8875	2.345	21.51	protein_coding	0.229412	0.21	2.6935	1.44	10	0	20	0.5	Oas1e	Oas1e	0			7	0.015	0	0.0685714	0.03
0	3.076	0	2.64827	2.45402	1.55687	0	0	3.38892	3.80987	0	0	0	0	0	2.78314	5.00055	4.03664	0	2.9259	0	0.14	0.52	1.01	0.21	0.6175	3.445	6.53	protein_coding	0.338235	0.23	2.104	1.3	10	0	20	0.5	Saa1	Saa1	0			7
0	0	0	1.76732	2.59361	1.51713	0	0	2.03368	2.2979	0	0	0	0	0.932857	2.32346	2.29786	2.70562	0	2.7836	0	0.75	1.13	5.4	0.52	1.39	5.4975	20.26	protein_coding	1.15941	0.96	4.3645	3.095	10	0	20	0.5	Serpinb1c	Serpinb1c	0			7
0.652468	0	0	0	0	1.082	0	1.80965	0	1.09247	0.680791	0	1.11176	0	0.640666	0.94684	3.99507	1.35055	0	0	0	1.66	4.14	5.78	0	3.8125	6.535	15.32	protein_coding	2.74882	2.49	5.3975	4.865	10	0	20	0.5	Trim30a	Trim30a	0			7
1.13592	0	0	0.633527	0	0	0	0	0.863711	1.10205	0	1.27295	0.816759	0	0	0.750341	0	0.749463	1.78795	1.18077	4.47	7.17	11.11	13.1	6.04	12.2325	18.42	26.85	protein_coding	9.12176	9.59	15.4615	14.875	10	0	20	0.5	Zfp772	Zfp772	0	0	0	7	2.1525	2.265	1.64714	1.23	0	0	0
0	0	0	0	0	0	2.78651	2.90582	1.66891	1.19702	0	0	1.54026	2.09117	1.09479	2.33815	3.14042	3.52374	0	0	0.1	0.2	0.31	0.64	0.15	0.36	1.0625	5.55	protein_coding	0.291176	0.28	1.0685	0.755	10	0	20	0.5	Dsc2	Dsc2	0.142857	1	0	7	0.2175	0.205	0.421429	0.43	0	0	0.70044
0	0	1.10227	0	0	1.24579	0	1.25459	0	0.820336	0	0	0.667987	1.62095	1.2924	2.38194	3.61524	2.64224	0	0	0.14	5.43	11.45	21.85	0	7.6975	32.025	77.93	protein_coding	9.33765	7.98	20.3765	12.96	10	0	20	0.5	Mpeg1	Mpeg1	0.142857	1	1	7	14.8575	14.59	14.34	12.14	1.00788	-0.724668	0
[truncated: 12 more columns]

## Sheet: rat-preference-sc(106genes)
Log2Fold-change (mouse)																				summary of expression in sham group				summary of expression in injury group																									log2Fold-change(rat)
ScNI-D6-1d_lfc_mus	ScNI-D6-3d_lfc_mus	ScNI-D6-7d_lfc_mus	ScNI-D9-1d_lfc_mus	ScNI-D9-4d_lfc_mus	ScNI-D9-7d_lfc_mus	ScNI-D10-3d_lfc_mus	ScNI-D17-3d_lfc_mus	ScNI-D15-1d_f_lfc_mus	ScNI-D15-1d_m_lfc_mus	ScNI-D16-12h_lfc_mus	ScNI-D16-1d_lfc_mus	ScNI-D16-3d_lfc_mus	ScNI-D12-7d_lfc_mus	ScNI-D8-7d_lfc_mus	ScNI-D7-5d_c57_lfc_mus	ScNI-D7-5d_cast_lfc_mus	ScNI-D7-5d_dba_lfc_mus	ScNI-D18-3d_7d_lfc_mus	ScNI-D14-1d_lfc_mus	min_sham_mus	20%_sham_mus	75%_sham_mus	max_sham_mus	min_injury_mus	20%_injury_mus	75%_injury_mus	max_injury_mus	gene_type_mus	gene_name_mus	mean_sham_mus	50%_sham_mus	mean_injury_mus	50%_injury_mus	up_stat_lfc_mus	down_stat_lfc_mus	count_injury_mus	up_ratio_mus	mus_gn_mus	ortho_id_mus	rat_gn_mus	up_ratio_rat	up_stat_lfc_rat	down_stat_lfc_rat	count_injury_rat	mean_sham_rat	50%_sham_rat	mean_injury_rat	50%_injury_rat	ScNI-D5-14d_f_lfc_rat
																				0	0	0.03	0.12	0	0	0.0225	0.12	protein_coding	Cldn4	0.0276471	0.02	0.021	0.005			20	0	Cldn4	OG0015282	Cldn4	0.857143	6	0	7	0.4675	0.14	6.57286	2.05	6.3838
																				0	0.01	0.17	0.21	0	0.06	0.21	0.4	protein_coding	Mmp3	0.0935294	0.08	0.1415	0.14			20	0	Mmp3	OG0009786	Mmp3	0.857143	6	0	7	0.1375	0.09	1.57429	1.71	3.97688
0	0	0	0	0	0	0	0	0	0	0	0	0	0	0	0	0	-0.883967	0	0	0.05	0.17	0.41	1.54	0.09	0.21	0.42	2.32	protein_coding	Has1	0.356471	0.25	0.4945	0.295	0	1	20	0	Has1	OG0012030	Has1	0.857143	6	0	7	0.2375	0.09	1.71571	1.25	2.6887
																				0	0.53	0.78	1.58	0	0.615	1.0525	1.62	protein_coding	9130008F23Rik	0.702941	0.64	0.857	0.87			20	0	9130008F23Rik	OG0017816	LOC688459	0.857143	6	0	7	1.4125	1.35	8.73	8.92	2.81276
0	0	0	0	0	0	0	0	0	0	0	0	0	0	0	-0.652462	0	0	0	0	0.27	0.89	1.31	1.78	0	0.7775	1.0825	1.61	protein_coding	Ifnlr1	1.09765	1.08	0.9175	0.885	0	1	20	0	Ifnlr1	OG0011587	Ifnlr1	0.857143	6	0	7	1.96	2.065	3.06286	1.98	0.885694
0	0	0	0	0	0	-1.27835	0	-0.66804	-0.699273	0	0	0	0	0	0	0.935973	0	0	0	2.49	10.17	16.71	27.85	3.54	8.425	13.7475	18.73	protein_coding	Nos1	13.7359	13.89	10.9535	11.065	1	3	20	0.05	Nos1	OG0008944	Nos1	0.857143	6	0	7	0.63	0.73	1.69571	1.82	1.1448
0	0	0	0	0	0	0	0	0	0	0	0	0	0	0	0	0	2.46501	0	0	0	0.1	0.4	0.54	0	0.1625	0.5875	2.47	protein_coding	Tslp	0.227647	0.16	0.4765	0.29	1	0	20	0.05	Tslp	OG0003201	Tslp	0.857143	6	0	7	2.595	2.775	12.3914	5.56	2.04818
0	0	0	0	0	4.92375	0	0	0	5.49857	0	0	0	0	0	0	0	0	0	0	0	0.04	0.26	1.26	0.03	0.15	0.46	1.99	protein_coding	Csrp3	0.221765	0.08	0.546	0.305	2	0	20	0.1	Csrp3	OG0014812	Csrp3	0.857143	6	0	7	1.38	0.165	18.6657	9.42	6.46385
0	0	0	0	0	0	0	0	0	0	0	0	0	0	1.79477	0	1.39148	0	0	0	0	0.01	0.05	0.27	0	0.0375	0.235	0.72	protein_coding	Ptprh	0.0452941	0.04	0.1605	0.1	2	0	20	0.1	Ptprh	OG0006846	Ptprh	0.857143	6	0	7	0.3825	0.11	5.20571	1.82	4.42241
0	0	0	0	0	0	0	0	0	0	0	0	0	0	0	1.42639	2.23181	3.7944	0	0	0.01	0.2	0.31	0.57	0	0.3075	0.6425	3.6	protein_coding	Tgm1	0.275294	0.27	0.6665	0.49	3	0	20	0.15	Tgm1	OG0003994	Tgm1	0.857143	6	0	7	0.6075	0.45	7	4.58	3.6594
0	0	0	0	0	0	6.887	0	0	2.88888	0	0	0	0	0	0	4.00541	8.11257	0	0	0	0.02	0.1	0.49	0.03	0.29	0.6625	6.66	protein_coding	Serpinb2	0.1	0.06	0.739	0.43	4	0	20	0.2	Serpinb2	OG0005687	Serpinb2	0.857143	6	0	7	0.055	0.06	2.29	2.19	3.66942
0	0	0	0	0	0	4.23892	0	0	0	0	0	0	1.51249	0	2.39799	2.0099	1.55182	0	0	0	0.31	0.53	0.91	0.33	0.6725	1.345	7.72	protein_coding	Arg1	0.418824	0.4	1.3185	1	5	0	20	0.25	Arg1	OG0017023	Arg1	0.857143	6	0	7	1.7025	1.13	9.07571	6.75	3.1392
0.947548	0	0	0	0	0	0	0	0	0.743914	2.34982	1.59709	1.51182	-0.591704	0	0	0.859689	1.56706	0	0	6.9	10.3	18.18	42.52	9.19	18.0925	33.0225	62.34	protein_coding	Alkal2	16.76	13.25	27.739	22.91	7	1	20	0.35	Alkal2	OG0017302	Alkal2	0.857143	6	0	7	1.825	1.405	5.16857	4.28	2.82107
0	0	0	0	0	0	0	1.89177	0	0.979253	0	1.2122	1.19128	0	0	1.14029	1.52211	1.61839	0	0	0	2.14	3.62	6.35	0	2.8325	5.885	10.61	protein_coding	Smagp	2.98706	2.93	4.9105	4.275	7	0	20	0.35	Smagp	OG0005085	Smagp	0.857143	6	0	7	1.705	1.715	5.93	4.36	2.24766
0	0	0	0	0.847881	0	1.40833	0.960496	0	0	0	0	0	0	0	0.788474	0.844235	0.95115	2.7728	0.73911	10.02	17.28	25.5	30.36	14.78	31.59	42.9025	72.97	protein_coding	Ccdc172	21.84	22.53	38.534	34.87	8	0	20	0.4	Ccdc172	OG0015963	Ccdc172	0.857143	6	0	7	1.33	1.495	2.48143	2.74	1.24073
0	0	0	0.720474	0	0	1.01903	0.588326	0	0	0	0	0.888262	0	0	0.686389	0.690968	0.763081	2.76045	0	4.31	14.64	23.66	36.71	12.82	23.5075	33.9275	60.85	protein_coding	C2cd2	19.2712	17.07	31.9055	31.305	8	0	20	0.4	C2cd2	OG0016265	C2cd2	0.857143	6	0	7	10.675	9.8	15.4871	15.22	0.825992
																				0	0	0.01	0.12	0	0	0.01	0.26	protein_coding	Hpd	0.0135294	0	0.0175	0			20	0	Hpd	OG0011770	Hpd	0.714286	5	0	7	0.16	0.02	2.99714	2.35	7.13456
																				0	0.01	0.06	0.13	0	0.075	0.195	0.54	protein_coding	Vip	0.0447059	0.05	0.1515	0.135			20	0	Vip	OG0002726	Vip	0.714286	5	0	7	0.9475	0.37	17.0843	11.56	5.64884
																				0	0.28	0.52	0.79	0	0.3075	0.5425	1.24	protein_coding	Lsmem1	0.409412	0.47	0.458	0.36			20	0	Lsmem1	OG0010389	Lsmem1	0.714286	5	0	7	0.09	0.085	0.69	0.63	3.65032
																				0	0.03	0.06	1.2	0	0.0275	0.08	0.17	protein_coding	Igsf23	0.113529	0.04	0.0535	0.05			20	0	Igsf23	OG0011536	Igsf23	0.714286	5	0	7	0.275	0.195	1.79857	1.32	2.28884
																																				20	0	Clec7a	OG0015253	Clec7a	0.714286	5	0	7	2.085	1.95	3.42857	3.55	0.798696
																				0	0.05	0.55	1.39	0.08	0.155	0.6625	0.95	protein_coding	Clnk	0.408824	0.13	0.435	0.39			20	0	Clnk	OG0015231	Clnk	0.714286	5	0	7	0.1425	0.095	0.581429	0.48	3.123
																				0	0	0.02	0.06	0	0.01	0.03	0.13	protein_coding	Pglyrp4	0.0135294	0.01	0.026	0.015			20	0	Pglyrp4	OG0007796	Pglyrp4	0.714286	5	0	7	0.065	0.075	0.425714	0.46	2.97509
																				0	0.25	0.44	0.87	0	0.1875	0.495	1.14	protein_coding	Mlph	0.357059	0.31	0.386	0.41			20	0	Mlph	OG0009819	Mlph	0.714286	5	0	7	0.105	0.1	0.655714	0.6	2.19139
																				0	0	0.05	0.08	0	0.01	0.05	0.12	protein_coding	Cdhr5	0.0252941	0.02	0.034	0.02			20	0	Cdhr5	OG0015654	Cdhr5	0.714286	5	0	7	1.2525	1.005	3.22857	2.36	1.42933
0	0	0	0	0	0	-0.990083	0	0	0	0	0	0	0	0	0	0	0	0	0	0.94	3.13	4.54	9.14	1.44	2.905	3.5625	5.57	protein_coding	Dhfr	3.99529	4.15	3.315	3.415	0	1	20	0	Dhfr	OG0014375	Dhfr	0.714286	5	0	7	17.355	20.5	30.4771	28.22	1.29235
0	0	0	0	0	0	0	0	0	0	0	0	0	0	0	0	-1.24755	0	0	0	0.39	1.05	2.09	3.4	0.57	1.025	2.1525	3.69	protein_coding	Tph2	1.66412	1.91	1.7235	1.75	0	1	20	0	Tph2	OG0003426	Tph2	0.714286	5	0	7	8.3725	9.235	16.34	16.21	1.44401
0	0	0	0	0	0	0	0	0	0	0	0	-0.847053	-0.815264	-0.932355	0	-1.4296	-0.599885	0	0	0.7	2.97	6.72	9.63	0.3	3.02	4.415	6.45	protein_coding	Misp3	4.86294	4.92	3.5685	3.58	0	5	20	0	Misp3	OG0009848	Misp3	0.714286	5	0	7	3.7075	3.005	6.13	3.04	1.5879
0	0	0	0	0	0	0	0	0	0	0	0	0	0	0	0	0	-0.645268	-0.897556	0	13.97	22.01	32.54	45.57	8.71	20.7925	30	33.15	protein_coding	Zdhhc21	27.7329	27.32	24.215	25.35	0	2	20	0	Zdhhc21	OG0002289	Zdhhc21	0.714286	5	0	7	19.125	20.135	24.2557	25.02	0
																				1.21	2.23	3.95	5.68	0.3	2.9625	4.155	5.99	protein_coding	Rassf10	3.24235	3.25	3.49	3.53			20	0	Rassf10	OG0006598	Rassf10	0.714286	5	0	7	2.5525	2.995	3.51714	2.55	0.637722
0	0	0	0	0	0	-0.907988	-1.38997	0	-0.946725	0	0	-0.878903	0	0	-0.803449	0	-1.04549	0	0	16.08	23.31	34.57	54.23	10.43	14.3825	25.985	32.95	protein_coding	Peli3	30.8129	30.12	20.897	21.8	0	6	20	0	Peli3	OG0007857	Peli3	0.714286	5	0	7	8.78	6.645	10.4457	7.98	0.894291
0	0	0	-0.96597	0	0	0	0	0	0	0	0	0	0	0	0	0	0	0	0	1.6	8	14.03	22.72	2.03	9.1075	12.735	18.55	protein_coding	Smoc1	11.4124	11.27	10.7375	11.645	0	1	20	0	Smoc1	OG0005026	Smoc1	0.714286	5	0	7	7.8625	4.535	10.0343	5.48	0
0	0	0	0	0	0	0	0	0	0	0	0	0	0	0	0	0	0	-0.61068	0	128.16	183.79	291.32	413.39	114.52	178.23	253.12	322.1	protein_coding	Dusp26	244.981	233.02	212.741	207.93	0	1	20	0	Dusp26	OG0014078	Dusp26	0.714286	5	0	7	135.48	108.46	152.971	80.53	0.801321
0	0	0	0	0	0	-1.08417	0	0	0	0	0	0	0.872472	0	0	-0.653327	0	0	0	1.47	2.6	4.71	66.92	1.75	2.555	6.0725	32.14	protein_coding	Rasd1	8.59882	3.73	6.016	4.535	1	2	20	0.05	Rasd1	OG0006614	Rasd1	0.714286	5	0	7	0.9275	0.67	1.93857	1.18	1.63268
0	0	0	0	0	0	0	0	0	0	0	0	0	0	0	0	0	0	1.24239	0	11.59	17.11	28.47	37.55	13.15	20.2925	28.9725	33.39	protein_coding	Pcolce2	22.7688	20.42	24.6705	26.725	1	0	20	0.05	Pcolce2	OG0007969	PCOLCE2	0.714286	5	0	7	16.7675	18.34	24.1557	13.6	1.11049
0	0	0	0	0	0	0	0	0	0	0	0	0	0	0	0	0.628023	0	0	0	20.14	25.16	38.75	72.45	21.82	32.1675	45.54	108.32	protein_coding	Camk2d	35.1971	32.3	43.9335	38.8	1	0	20	0.05	Camk2d	OG0016164	Camk2d	0.714286	5	0	7	32.78	35.9	38.4014	31.07	0.750346
0	0	0	0	0	0	0	0	0	0	0	0	0	0	0	0	0	0	1.34955	0	5.65	13.37	18.73	25.97	10.18	16.285	23.37	29.7	protein_coding	Plekha2	16.3276	16.98	19.7355	20.315	1	0	20	0.05	Plekha2	OG0007539	Plekha2	0.714286	5	0	7	20.595	23.355	23.3657	16.84	0.690809
0	0	0	0	0	0	0.896802	-1.20225	0	0	0	0	0	0	0	0	0	0	2.11033	0	8.32	28.51	59.24	109.21	14.38	25.3975	59.145	138.74	protein_coding	Stac2	51.2194	51.48	49.2835	42.455	2	1	20	0.1	Stac2	OG0004610	Stac2	0.714286	5	0	7	3.7025	0.595	17.3271	7.65	5.14497
0	0	0	0	0	0	0	0	0	0	0	0	0	0	0	0	1.20336	1.20576	0	0	0	0.16	0.38	0.72	0	0.315	0.5175	1.29	protein_coding	Phldb3	0.283529	0.23	0.424	0.4	2	0	20	0.1	Phldb3	OG0007743	Phldb3	0.714286	5	0	7	1.7	1.97	2.91143	1.72	1.5545
0	0	0	0	0	0	0	0	0	0	0	0	0	0	0	0	0	0.59377	0.717727	0	27.34	43.7	66.22	172.73	41.72	64.9775	89.035	201.96	protein_coding	Acsl4	62.4182	55.16	83.633	73.09	2	0	20	0.1	Acsl4	OG0017610	Acsl4	0.714286	5	0	7	16.9075	19.075	20.3714	17.21	0.737775
0	0	0	0	0	0	0	0	0	0	0	0	0	0	2.27789	0	3.9891	2.64444	0	0	0	0.03	0.07	0.14	0.04	0.09	0.39	0.87	protein_coding	Padi3	0.0570588	0.04	0.265	0.17	3	0	20	0.15	Padi3	OG0008125	Padi3	0.714286	5	0	7	0.6225	0.535	1.50571	1.36	2.02712
0	0	0	0	0	0	0	1.08016	0	0.890154	0	0	0	1.33945	0	0	0	0	0	0	0.84	3.82	15.94	39.29	0.76	7.2225	24.8975	32.18	protein_coding	Thbs1	12.9241	8.53	15.624	11.185	3	0	20	0.15	Thbs1	OG0003975	Thbs1	0.714286	5	0	7	12.9875	12.46	17.85	18.12	0.755472
0	0	0	0	0	0	1.31503	0	0	0	0	0	0	0	0	0	0.686422	0	0.607146	0	38.11	96.86	157.97	220.72	72.64	128.718	166.132	303.33	protein_coding	Rab15	129.741	142	156.905	153.385	3	0	20	0.15	Rab15	OG0006759	Rab15	0.714286	5	0	7	50.3575	44.375	58.7971	38.83	0.748845
0	0	0	0	0	0	10.9875	6.62038	0	0	0	0	0	0	0	0	9.5348	7.58077	0	0	0	0	0.06	0.14	0	0.1775	1.4375	19.69	protein_coding	Il24	0.0352941	0.02	2.346	0.515	4	0	20	0.2	Il24	OG0011470	Il24	0.714286	5	0	7	0.04	0.035	2.53857	1.86	8.65794
0	0	0	0	0	0	0	0	0	0	0	0	0	0.85474	0	0.767424	1.56009	1.33963	0	0	0.25	3.92	4.79	8.65	1.59	6.005	9.295	13.46	protein_coding	Ankrd33b	4.23	4.2	7.333	6.955	4	0	20	0.2	Ankrd33b	OG0017188	Ankrd33b	0.714286	5	0	7	1.3925	1.485	2.41	2.62	0.810554
0	0	0	0.623348	0	0	0.978708	0	0	0	0	0	0.628433	0	0	0	0	0	1.58723	0	30.11	93.83	153.87	184.61	68.57	131.798	202.895	283.66	protein_coding	Akap6	118.706	110.23	173.564	186.545	4	0	20	0.2	Akap6	OG0017357	Akap6	0.714286	5	0	7	52.7575	56.73	68.71	61.69	0.847504
1.05757	0	0	0	0	0	0	0	1.13069	1.92005	0	0	0	0	0	0.79371	3.99584	3.35636	0	0	0	1.41	2.63	3.27	0.36	2.855	4.92	40.65	protein_coding	Tnfaip6	1.91647	1.91	6.3325	3.22	6	0	20	0.3	Tnfaip6	OG0003536	Tnfaip6	0.714286	5	0	7	1.655	1.74	5.5	5.53	2.43979
0	0	0	0	0	0	1.04002	0	0	0.643587	0	0	0	0.798581	0	0.619527	0.826581	1.18518	0	0	0.54	4.83	8.25	9.54	1.11	7.2325	11.6775	14.65	protein_coding	Fgf2	5.91176	5.6	9.3105	10.305	6	0	20	0.3	Fgf2	OG0013180	Fgf2	0.714286	5	0	7	2.4525	2.595	7.10429	8.64	1.43194
0	0	0	0	0	0	0	0	0	0	0.81755	0.825178	0	0	0.781484	0.806127	0.657811	1.40461	0	0	0.32	4.12	5.76	12.94	3.36	6.555	10.1	20.86	protein_coding	Ggt5	5.12706	4.92	8.5475	7.94	6	0	20	0.3	Ggt5	OG0012728	Ggt5	0.714286	5	0	7	17.6025	14.11	21.8914	8.52	1.24605
0	0	0	0	0	0	7.40922	7.15729	0	0	0	0	0	5.65708	2.05635	7.40196	9.95716	10.5283	0	0	0	0	0.02	0.23	0.01	0.0375	1.1475	12.22	protein_coding	En1	0.0276471	0.01	1.6725	0.45	7	0	20	0.35	En1	OG0013793	En1	0.714286	5	0	7	0.145	0.055	1.18143	0.86	5.12578
0	0	0	0	0	0	0	1.46009	0	0	0	0	1.15901	0.893485	0.619266	0.97864	0	1.14515	1.7291	0	5.53	8.25	13.13	23.3	7.65	13.5025	22.37	34.21	protein_coding	Sema3c	11.0988	9.92	18.6545	17.09	7	0	20	0.35	Sema3c	OG0005748	Sema3c	0.714286	5	0	7	22.79	23.96	34.72	36.78	0.993829
0	0	0	0.755216	0	0	0	0	0	0.683578	0	0.641125	0	0.793962	0	0.815561	0.940174	1.27853	0	0	1.14	6.56	13.57	19.62	2.07	12.0225	20.48	48.27	protein_coding	Ahr	9.49529	8.82	17.0895	15.475	7	0	20	0.35	Ahr	OG0017396	Ahr	0.714286	5	0	7	10.6025	10.83	11.2257	10	0.610272
																				0	0.03	0.23	0.36	0.03	0.0575	0.2	0.29	protein_coding	Il12rb2	0.135294	0.13	0.1305	0.115			20	0	Il12rb2	OG0011514	Il12rb2	0.571429	4	0	7	0.2725	0.125	0.807143	0.82	3.89408
0	0	0	0	0	0	0	-2.07398	0	0	0	0	0	-1.00787	0	-1.14833	0	-0.716714	0	0	0	1.72	2.74	4.29	0	1.3475	2.2175	3.54	protein_coding	Acp7	2.24	2.47	1.777	1.745	0	4	20	0	Acp7	OG0017622	Acp7	0.571429	4	0	7	0.0325	0.015	0.238571	0.14	0
																																				20	0	H2-Ea	OG0012081	RT1-Da	0.571429	4	0	7	57.8425	51.795	88.9386	61.69	0
																				0	0	0	0.09	0	0	0	0.1	protein_coding	Prlh	0.00529412	0	0.0095	0			20	0	Prlh	OG0007114	Prlh	0.571429	4	0	7	0.0625	0.065	0.388571	0.31	2.88244
0	0	0	0	0	0	0	0	0	0	0	0	0	0	0	0	0	-1.41533	0	0	0	0.19	0.39	0.58	0	0.1975	0.36	0.72	protein_coding	Pdyn	0.308235	0.31	0.278	0.23	0	1	20	0	Pdyn	OG0007878	Pdyn	0.571429	4	0	7	0.4825	0.11	0.682857	0.41	2.76258
																				0	0.02	0.07	0.08	0	0.0375	0.08	0.18	protein_coding	Fmo9	0.04	0.03	0.066	0.065			20	0	Fmo9	OG0013085	Fmo9	0.571429	4	0	7	0.115	0.115	0.45	0.45	2.37334
																				0	0	0.08	0.24	0	0.045	0.25	1.04	protein_coding	Reg3a	0.0576471	0.06	0.186	0.075			20	0	Reg3a	OG0006479	Reg3a	0.571429	4	0	7	1.47	1.105	3.96286	4.94	2.73811
																				0	0	0.15	0.39	0	0.115	0.5625	5.43	protein_coding	Lnp1	0.0982353	0.05	0.62	0.325			20	0	Lnp1	OG0010557	Lnp1	0.571429	4	0	7	0.7125	0.71	1.99429	1.35	2.14955
																				0	0.06	0.1	0.19	0	0.0675	0.11	0.26	protein_coding	Tdrd12	0.0770588	0.07	0.0945	0.085			20	0	Tdrd12	OG0004123	Tdrd12	0.571429	4	0	7	0.465	0.495	0.855714	0.93	1.44502
																				0	0.01	0.02	0.08	0	0.02	0.05	0.15	protein_coding	Cdh17	0.0223529	0.02	0.041	0.04			20	0	Cdh17	OG0015672	Cdh17	0.571429	4	0	7	0.295	0.28	0.741429	0.87	1.94321
																				0	0.09	0.3	0.47	0	0.1625	0.345	0.87	protein_coding	Stat4	0.193529	0.21	0.2875	0.26			20	0	Stat4	OG0004588	Stat4	0.571429	4	0	7	0.365	0.385	0.814286	1.04	1.27578
																				1.24	6.17	8.53	15.9	0.3	7.055	9.8375	19.11	protein_coding	Mmd	7.90059	7.56	8.708	8.705			20	0	Mmd	OG0009809	Mmd	0.571429	4	0	7	41.3775	50.41	45.3557	34.73	0
																				0	0.15	0.44	0.67	0.01	0.2825	0.5	0.76	protein_coding	Gpr88	0.32	0.34	0.3895	0.4			20	0	Gpr88	OG0012274	Gpr88	0.571429	4	0	7	3.23	3.235	3.88571	2.65	0
0	0	0	0	0	0	0	0	-0.606867	-0.622586	0	0	0	0	0	0	0	0	0	0	0	1.77	2.86	4.44	0	0.5825	2.6425	5.1	protein_coding	Ssc5d	2.28824	2.22	1.9245	1.785	0	2	20	0	Ssc5d	OG0004661	Ssc5d	0.571429	4	0	7	8.81	6.405	11.7743	5.77	1.38078
																				0	0.14	0.26	0.45	0	0.145	0.26	0.51	protein_coding	Ccbe1	0.198824	0.19	0.2155	0.19			20	0	Ccbe1	OG0016014	Ccbe1	0.571429	4	0	7	1.5675	1.33	2.34	1.79	1.2595
																				36.11	43.79	66.83	93.11	23.29	48.29	67.915	128.47	protein_coding	Maoa	56.6241	56.02	60.9145	58.04			20	0	Maoa	OG0010231	Maoa	0.571429	4	0	7	69.85	81.575	78.5971	64.57	0.851696
0	0	0	0	0	0	0	0	0	0	0	0	0	0	0	0	0	0	-1.95979	0	3.4	5.14	6.69	13.87	1.99	4.7975	6.7525	10.83	protein_coding	Ptger4	6.15176	5.8	5.847	5.7	0	1	20	0	Ptger4	OG0006898	Ptger4	0.571429	4	0	7	2.7	2.53	2.86571	1.45	0.918557
0	0	0	0	0	0	0	-0.864526	0	-0.857596	0	0	0	0	0	0	0	0	0	0	5.69	15.49	31.97	41.53	4.27	17.3225	29.2275	32.33	protein_coding	Clstn2	22.9641	21.66	22.2025	24.065	0	2	20	0	Clstn2	OG0015215	Clstn2	0.571429	4	0	7	5.17	5.23	5.83571	3.9	0.820535
																				18.58	26.84	43.49	54.55	16.49	22.24	38.8075	47.22	protein_coding	Spr	34.9853	36.74	31.5445	32.25			20	0	Spr	OG0004747	Spr	0.571429	4	0	7	13.7325	12.155	17.1243	13.74	0.833585
																				69.47	119.08	264.95	552.88	64.74	143.675	278.652	417.78	protein_coding	Lifr	192.316	140.1	209.547	187.375			20	0	Lifr	OG0010630	Lifr	0.571429	4	0	7	78.185	80.435	101.861	91.59	0.732457
																				6.47	24.65	36.89	79.75	4.45	15.2775	45.49	93.43	protein_coding	Ripor1	36.0647	29.73	35.145	32.535			20	0	Ripor1	OG0006312	Ripor1	0.571429	4	0	7	36.755	33.485	31.2514	8.84	0.596912
0	0	0	0	0	0	0	0	0	0	0	0	0	0	0	0	0	-0.723758	0	0	27.74	41.14	58.25	89.51	16.63	33.97	52.3775	74.78	protein_coding	Cdk15	50.6659	54.28	45.234	46.295	0	1	20	0	Cdk15	OG0015645	Cdk15	0.571429	4	0	7	4.36	5.235	4.93429	2.92	0.783791
0	0	0	0	0	0	0	-1.0594	0	0	0	0	0	-0.68944	0	-0.99116	0	-0.798942	-0.970943	0	11.35	17.22	40.87	57.66	7.32	13.4	33.7575	50.56	protein_coding	Kctd16	28.8694	25.33	26.5235	27.115	0	5	20	0	Kctd16	OG0011054	Kctd16	0.571429	4	0	7	10.8625	10.88	14.6829	13.99	0.604246
-0.649746	-0.772232	-0.79392	0	0	0	0	0	-1.02054	-1.69637	0	-1.06802	0	0	-1.09931	-0.91877	-0.857618	-0.866039	0	0	0.3	1.57	3.27	3.75	0.19	1.3425	1.9525	2.51	protein_coding	Pmfbp1	2.33471	2.44	1.5345	1.54	0	10	20	0	Pmfbp1	OG0007456	Pmfbp1	0.571429	4	0	7	2.0275	2.15	2.44714	2.07	0.672716
																				5.76	9.56	16.65	20.75	7.23	12.5225	20.4075	27.49	protein_coding	Cemip2	12.5353	10.93	16.657	17.435			20	0	Cemip2	OG0015572	Cemip2	0.571429	4	0	7	6.1925	6.49	8.08571	8.36	0.648216
																				0	4.61	9.16	14.12	3.25	5.7925	9.79	15.55	protein_coding	Mreg	6.66882	5.19	8.275	8.54			20	0	Mreg	OG0009696	Mreg	0.571429	4	0	7	4.6875	4.78	4.96714	2.82	0.679946
0	0	0	0	0	0	0	0	0	0	0	0	0	0	0	0	0	1.36784	0	0	0	0.06	0.16	0.3	0	0.1075	0.2425	0.65	protein_coding	Hhla1	0.121176	0.1	0.1925	0.16	1	0	20	0.05	Hhla1	OG0011910	Hhla1	0.571429	4	0	7	0.035	0.025	0.247143	0.16	0
0	0	0	0	0	0	0	0	0	2.15069	0	0	0	0	0	0	0	0	0	0	0	0.09	0.25	1.65	0.04	0.145	0.8025	2.22	protein_coding	Htr2b	0.261176	0.16	0.6025	0.37	1	0	20	0.05	Htr2b	OG0011679	Htr2b	0.571429	4	0	7	0.085	0.08	0.38	0.38	2.2032
0	0	0	0	0	0	0	0	0	0	0	0	0	0	0	0	0	0.792518	0	0	3.5	18.53	34.67	42.71	5.3	28.24	39.0175	49.66	protein_coding	Thbd	24.6082	22.17	32.346	34.97	1	0	20	0.05	Thbd	OG0003976	Thbd	0.571429	4	0	7	16.6625	16.09	23.88	23.08	0
0	0	0	0	0	0	0	0	0	0	0	0	0	0.639383	0	0	0	0	0	0	0.8	1.22	2.02	3.05	0.99	1.585	2.7975	3.7	protein_coding	Gabrb1	1.76353	1.7	2.2305	2.075	1	0	20	0.05	Gabrb1	OG0012899	Gabrb1	0.571429	4	0	7	0.525	0.25	0.628571	0.69	1.85946
0	0	0	0	0	0	0	0	0	0	0	0	0	0	0	0	0.909816	0	0	0	0.36	1.97	4.69	6.16	0.58	2.805	3.8	8.18	protein_coding	Medag	3.19588	2.72	3.4405	3.36	1	0	20	0.05	Medag	OG0010007	Medag	0.571429	4	0	7	6.015	6.645	8.35857	8.06	0.743051
0	0	0	0	0	0	0	0	0	0	0	0	0	0	0	0	0.677371	0	0	0	0.4	1.94	2.94	5.09	0.42	1.6425	3.6775	5.15	protein_coding	Arntl2	2.58059	2.66	2.626	2.395	1	0	20	0.05	Arntl2	OG0016900	Arntl2	0.571429	4	0	7	1.835	1.04	2.87571	1.71	0
0	0	0	0	0	0	0	0	0	0	0	0	0	0	0	0	0	0	1.11457	0	6.1	12.08	18.21	27.06	7.38	13.6625	20.1225	35.63	protein_coding	Onecut2	14.6612	13.1	17.9945	16.305	1	0	20	0.05	Onecut2	OG0008266	Onecut2	0.571429	4	0	7	3.2575	3.225	4.68286	4.12	0
0	0	0	0	0	0	1.40402	0	0	0	0	0	0	0	0	0	0	0	0	0	0.65	1.63	3.95	7.98	1.02	2.5625	6.2625	10.44	protein_coding	Xkr4	3.28118	2.9	4.8	4.65	1	0	20	0.05	Xkr4	OG0002462	Xkr4	0.571429	4	0	7	4.97	5.02	6.54286	6.81	0.72941
0	0	0	0	0	0	0	0	0	1.35349	0	0	0	0	0	0	0	1.06137	0	0	0	0.15	0.4	0.77	0	0.2475	0.605	0.9	protein_coding	Vtcn1	0.299412	0.33	0.4375	0.495	2	0	20	0.1	Vtcn1	OG0002645	Vtcn1	0.571429	4	0	7	0.035	0.04	1.00429	1.06	6.51601
0	0	0	0	0	0	-1.53903	0	0	0	0	0	0	0.610733	0	0	0	0.847734	0	0	3.58	4.76	13.78	32.97	5.06	7.94	14.555	20.21	protein_coding	Htr1f	9.71412	7	11.8275	11.275	2	1	20	0.1	Htr1f	OG0011681	Htr1f	0.571429	4	0	7	0.48	0.525	1.23857	1.38	1.50524
0	0	0	0.628456	0	0	0	0	0	0	0	0	0	0	0	0	0	0	1.6801	0	2.56	11.8	18.38	28.23	9.29	13.9625	21.5325	32.27	protein_coding	2900026A02Rik	16.0118	16.54	17.93	16.065	2	0	20	0.1	2900026A02Rik	OG0017910	RGD1306556	0.571429	4	0	7	3.87	4.035	5.64143	5.12	0.8351
0	0	0	0	0	0	0.921626	0	0	0	0	0	0	0	0	0	0	0	2.16282	0	0.64	1.8	3.23	7.4	1.16	2.0425	3.3625	10.33	protein_coding	Chst10	2.73765	2.31	3.079	2.82	2	0	20	0.1	Chst10	OG0015373	Chst10	0.571429	4	0	7	11.4375	8.78	9.73857	5.46	0.684946
0	0	0	0	0	0	0	0	0	0	0	0	0.610753	0	0	0.601369	0	0.972734	0	0	0.67	16.98	28.11	96.76	9.75	23.63	40.9725	130.86	protein_coding	Npy2r	28.2753	24.73	36.5185	30.61	3	0	20	0.15	Npy2r	OG0008883	Npy2r	0.571429	4	0	7	4.915	4.23	7.81286	6.05	1.6655
0	0	0	0	0	0	0	0	0.708716	0.620505	0	0	0	0	0	0	0	0.587954	0	0	7.14	8.66	13.35	27.09	5.67	11.7375	17.93	31.08	protein_coding	Cd3eap	12.1306	12.29	15.0005	14.335	3	0	20	0.15	Cd3eap	OG0015751	Polr1g	0.571429	4	0	7	4.7	4.56	5.75571	4.73	0.664083
0	0	0	0	0	0	0.846032	0	0	0	0	0	0	0	0	0	0.712007	0	1.25903	0	9.65	33.85	45.3	67.15	26.29	47.28	60.69	112.44	protein_coding	Ehbp1	41.0024	42.38	56.8175	55.295	3	0	20	0.15	Ehbp1	OG0013918	Ehbp1	0.571429	4	0	7	16.625	18.425	16.09	13.04	0
0	0	0	-2.68794	0	0	0	5.60695	0	0	0	0	0	3.10833	1.98253	1.43481	0	0	0	0	0	0.21	2.43	6.6	0.27	0.7175	2.995	9.81	protein_coding	Cidec	1.71882	0.78	2.5305	1.895	4	1	20	0.2	Cidec	OG0015340	Cidec	0.571429	4	0	7	0.21	0.17	0.765714	0.47	0
0	0	0	0.645928	0	0	1.09143	0	0	0	0	0	0	0	0	0	0	0.60612	2.01206	0	2.78	11.22	19.44	30.53	9.86	14.9825	24.855	39.72	protein_coding	Sel1l3	15.4124	14.18	21.293	19.555	4	0	20	0.2	Sel1l3	OG0005768	Sel1l3	0.571429	4	0	7	7.545	6.71	9.05857	5.81	1.0075
0	0	0	0	0	0	0.882666	0	0	0	0	0	0.62421	0.623952	0	0	0	0	1.39271	0	15.93	60.9	108.88	192.36	45.3	64.875	127.797	282.75	protein_coding	Gpc1	87.1047	71.85	113.792	108.555	4	0	20	0.2	Gpc1	OG0012367	Gpc1	0.571429	4	0	7	100.897	79.29	103.986	67.95	0.775931
0	0	0	0.711105	0	0	0	0	0	0	0	0	0.643322	0	0	0	0	0.651068	0.938723	0	52.3	62.56	96.3	140.02	42.59	92.6175	138.395	210.86	protein_coding	Slc39a6	86.0971	78.9	118.001	108	4	0	20	0.2	Slc39a6	OG0005223	Slc39a6	0.571429	4	0	7	41.3025	39.36	43.3957	24.37	0.71638
0	0	0	0	0	0	7.38122	0	3.562	3.20271	0	0	0	0	0	0	2.29572	2.52282	0	0	0	0.06	0.17	0.37	0.15	0.3475	0.8775	1.4	protein_coding	Il1a	0.113529	0.09	0.6355	0.53	5	0	20	0.25	Il1a	OG0011495	Il1a	0.571429	4	0	7	0.015	0.015	0.332857	0.33	0
0	0	0	0	0	0	0	0.894245	0	0.625566	0	0	0	0	0	0.63544	1.41521	1.87701	0	0	3.56	6.97	16.63	21.99	4.04	13.81	20.585	42.58	protein_coding	Postn	12.2006	12.4	17.852	17.22	5	0	20	0.25	Postn	OG0007337	Postn	0.571429	4	0	7	3.9775	4.055	6.28571	5.95	1.31028
0	0	0	0	0	1.0546	2.33612	0	0	0	0	0	0	0.692185	0	1.86829	1.40008	1.50796	0	0	0.28	0.86	1.56	2.93	0.83	1.2675	3.2225	6.15	protein_coding	Slc14a1	1.32118	1.15	2.247	1.32	6	0	20	0.3	Slc14a1	OG0005438	Slc14a1	0.571429	4	0	7	3.5875	2.59	3.62714	3.32	0.997752
0	0	0.786108	0	0	0	0	0	0	0	0	0	0.732422	1.12456	0.759431	0.647512	2.58111	1.02481	0	0	0	0.23	0.46	0.58	0.1	0.37	0.73	1.1	protein_coding	Pcdh15	0.322941	0.31	0.5465	0.505	7	0	20	0.35	Pcdh15	OG0008003	Pcdh15	0.571429	4	0	7	0.175	0.17	0.248571	0.26	1.07073
0.723747	0.64039	0	0	0	0	0	1.13595	0	0	0	0	0	0.788553	0	0	1.44161	0.955851	6.47022	0	0	1.93	3.58	4.01	0.71	3.375	5.3475	9.98	protein_coding	Cemip	2.49706	2.61	4.515	4.35	7	0	20	0.35	Cemip	OG0015573	Cemip	0.571429	4	0	7	5.4825	5.325	4.63	2.74	0
0	0	0	0.598308	0	0	0.796329	0	0	0	0	0.746466	0.615169	0	0	0.767016	0	0.994073	0.930561	0	12.96	57.38	86.11	117.98	26.91	80.3625	122.62	204.99	protein_coding	Azin2	72.4882	68.58	104.93	109.32	7	0	20	0.35	Azin2	OG0016659	Azin2	0.571429	4	0	7	27.2375	20.93	28.12	12.59	0.899693
0	0.586519	0	0.688929	0	0	0.887754	0	0	0	0	0	0.980332	1.21061	0.628756	0.988088	0	1.43249	1.79628	0	17.88	34.62	68.06	101.94	18.62	44.1575	98.105	254.42	protein_coding	Sema4f	52.8265	46.94	85.298	70.795	9	0	20	0.45	Sema4f	OG0005739	Sema4f	0.571429	4	0	7	34.7825	27.835	36.33	13.34	0.958792
0	0	0	0.795011	0	0	1.17976	0	0.712861	0.626992	0	1.05405	1.02395	0	0	0.625818	0	0.908322	-0.953106	0.90609	73.8	96.97	125.1	211.31	51.07	122.252	221.65	485.74	protein_coding	Cd44	115.194	109.77	177.546	163.005	9	1	20	0.45	Cd44	OG0015746	Cd44	0.571429	4	0	7	72.74	74.04	88.9371	73.8	0
																																						Reg3b		Reg3b
[truncated: 14 more columns]

## Sheet: rat-preference-multi(25genes)
Log2Fold-change (mouse)																				summary of expression in sham group				summary of expression in injury group																							log2Fold-change(rat)
ScNI-D6-1d_lfc_mus	ScNI-D6-3d_lfc_mus	ScNI-D6-7d_lfc_mus	ScNI-D9-1d_lfc_mus	ScNI-D9-4d_lfc_mus	ScNI-D9-7d_lfc_mus	ScNI-D10-3d_lfc_mus	ScNI-D17-3d_lfc_mus	ScNI-D15-1d_f_lfc_mus	ScNI-D15-1d_m_lfc_mus	ScNI-D16-12h_lfc_mus	ScNI-D16-1d_lfc_mus	ScNI-D16-3d_lfc_mus	ScNI-D12-7d_lfc_mus	ScNI-D8-7d_lfc_mus	ScNI-D7-5d_c57_lfc_mus	ScNI-D7-5d_cast_lfc_mus	ScNI-D7-5d_dba_lfc_mus	ScNI-D18-3d_7d_lfc_mus	ScNI-D14-1d_lfc_mus	min_sham_mus	20%_sham_mus	75%_sham_mus	max_sham_mus	min_injury_mus	20%_injury_mus	75%_injury_mus	max_injury_mus	gene_type_mus	mean_sham_mus	50%_sham_mus	mean_injury_mus	50%_injury_mus	up_stat_lfc_mus	down_stat_lfc_mus	count_injury_mus		mus_gn_mus	rat_gn_mus	up1_Ratio	up_stat_lfc_rat	down_stat_lfc_rat	count_injury_rat	mean_sham_rat	50%_sham_rat	mean_injury_rat	50%_injury_rat	ScNI-D5-14d_f_lfc_rat	ScNI-D5-14d_m_lfc_rat	ScNI-D13-7d_lfc_rat
0	0	0	0.81045	0	0	0	0	0	0	0	0	0	0	0	0	0	0	0	0	3.03	19.38	28.65	42.69	6.65	20.0675	36.505	44.35	protein_coding	24.3306	23.36	27.901	27.79	1	0	20		Atp2b4	Atp2b4	0.714286	5	0	7	11.125	12.835	19.6157	16.41	1.39174	0.905999	1.6063
0	0	0	0	0	0	0.592428	0	0	0	0	0	0	0	0	0	0	0	0	0	8.13	17.14	27.83	39.18	12.07	18.31	28.3925	38.17	protein_coding	22.0912	21.58	24.0975	24.8	1	0	20		Atp9b	Atp9b	0.571429	4	0	7	24.52	23.845	27.9943	21.87	0	0.67023	0.674668
0	0	1.36474	0	0	0	-3.19742	0	0	0	0	0	0	1.64182	1.82947	1.51651	0	2.28029	0	0	0.11	0.18	0.39	1.11	0.06	0.3225	1.005	1.61	protein_coding	0.331765	0.27	0.7355	0.7	5	1	20		Cr2	Cr2	0.571429	4	0	7	0.0575	0.05	0.175714	0.16	1.52896	1.71916	0
																				0	0.02	0.11	0.18	0	0.0275	0.09	0.15	protein_coding	0.0623529	0.06	0.0575	0.045			20		Crisp3	Crisp3	0.857143	6	0	7	0.22	0.06	9.51714	8.6	6.70255	6.89085	5.0321
0.707753	0	0	0	0	0	0	0.969588	0	0	0	0	0.639148	0.774902	0	1.26614	1.62386	1.7651	0	0	0	1.39	2.74	3.31	0.11	2.21	4.4675	10.43	protein_coding	2.02059	2.18	3.5925	2.74	7	0	20		Csf2rb	Csf2rb	0.571429	4	0	7	1.1875	1.22	2.37143	1.96	0	0.590621	2.96809
0	2.0853	0	0	0	0	0	0	1.84432	0	0	0	1.93045	1.91465	1.48835	1.71206	2.14782	1.70828	0	0	0.01	0.02	0.05	0.1	0.01	0.08	0.2125	0.43	protein_coding	0.04	0.04	0.1595	0.12	8	0	20		Dnah3	Dnah3	0.714286	5	0	7	0.075	0.035	0.4	0.46	3.71958	3.40359	1.75723
0	0	0	0.683203	0	0	0	0	0	0	0	0	0	0	0	0	0	0	1.00906	0	15.47	94.01	141.63	237.15	34.94	109.757	194.715	257.61	protein_coding	118.454	112.59	155.834	157.29	2	0	20		Dst	Dst	0.571429	4	0	7	54.9125	59.825	65.2329	60.71	0.588202	0	0
0	0	0	0.706924	0	0	0.77186	0	0	0	0	0.58807	0.669455	0	0	0	0.635717	0	1.07289	0	9.13	23.75	32.6	44.16	18.85	38.515	48.935	70.15	protein_coding	28.5418	27.97	42.8185	42.5	6	0	20		Erc2	Erc2	0.571429	4	0	7	11.8175	12.89	14.72	12.45	0.724169	0.845327	0
																				0	0.04	0.21	0.65	0.05	0.235	0.605	4.15	protein_coding	0.157647	0.07	0.6005	0.355			20		Gzmb	Gzmb	0.857143	6	0	7	0.285	0.205	2.39143	2.27	5.16792	5.62024	3.15704
																				0	0	0.11	0.5	0	0.1075	0.97	8.13	protein_coding	0.0958824	0	1.0385	0.42			20		Hamp	Hamp	0.857143	6	0	7	0.4475	0.05	20.85	14.32	8.18053	7.82739	5.03143
0	0	0	0	0.588833	0	1.1075	0	0	0	0	0	0.640518	0	0	0.604732	0.761573	0.729013	1.23306	0	32.08	51	84.78	94.59	31.6	78.7675	109.587	148.84	protein_coding	68.4824	76.16	95.322	94.17	7	0	20		Ipo5	Ipo5	0.571429	4	0	7	57.26	60.08	66.3914	50.79	0.80093	0.656475	0
																																					LOC100360218	LOC100360218	0.571429	4	0	7	2.23	2.1	3.74571	4.02	0.767704	1.32454	0
																																					LOC103691165	LOC103691165	0.571429	4	0	7	2.855	3.03	3.78286	4.24	0.638707	0	0.859887
0	0	0	0	0	0	-1.04966	0	-0.697274	-0.679623	0	0	0	-0.725955	0	-0.641432	-0.634858	-0.68841	0	0	13.26	51.79	74.37	103.61	11.89	43.745	60.6425	73.53	protein_coding	65.6535	70.13	50.6515	52.475	0	7	20		Lcp1	Lcp1	0.571429	4	0	7	62.9275	67.195	95.2543	87.54	0.943757	0.978256	0
0	0	0	0	0	0	0	0	0	0	0	0	0	0	0	0	0	0	1.02371	0	6.12	17.02	26.6	45.86	9.83	19.5625	36.135	56.91	protein_coding	22.1947	19.42	30.0705	30.245	1	0	20		Macf1	Macf1	0.571429	4	0	7	10.3575	11.1	13.46	13.15	0.64235	0	0
0	0	0	0	0	0	0	0	0	0	0	0	0	0	0	0	-0.803606	0	0	0	0.37	0.86	7.86	10.98	0.33	0.7925	5.045	7.62	protein_coding	3.88882	1.09	3.034	1.845	0	1	20		Megf11	Megf11	0.571429	4	0	7	5.3375	0.315	2.62286	0.31	1.62833	1.16025	0
0	0	0	0	0	0	0.628648	0	0	0	0	0	0.790743	0	0	0	0	0.632696	0	0	4.74	13.22	20.47	23.14	8.75	18.9375	26.42	33.68	protein_coding	16.6935	15.7	22.7845	23.89	3	0	20		Ppfia2	Ppfia2	0.571429	4	0	7	5.7925	6.535	6.62	5.29	0.638007	0.627365	0
0	0	0	0	0	0	0	-1.19989	0	0	0	0	0	0	0	0	-0.723121	-0.961213	-2.90304	0	18.84	35.99	55.61	74.12	2.89	38.7475	61.17	72.85	protein_coding	45.9494	44.83	45.982	44.83	0	4	20		Ptprt	Ptprt	0.714286	5	0	7	7.055	7.195	12.6514	12.78	1.52108	1.55721	0.671664
0	0	0	0	0	0	0	0	0	0	0	0	0	0	0	0	0	0.642687	0	0	0.81	1.38	2.59	4.09	0.89	2.02	2.87	4.3	protein_coding	1.98882	2	2.468	2.345	1	0	20		Scn3a	Scn3a	0.714286	5	0	7	1.25	1.24	2.55286	2.48	1.2829	0.990338	0
0	0	0	0.860829	0.999359	0	0	0	0	1.00818	0	0.939555	0.689724	0.809326	0	0.821691	1.62678	1.40424	0	0	0	1.44	3.42	5.49	0.08	3.0375	7.6325	14.84	protein_coding	2.58412	2.35	5.425	4.46	9	0	20		Scube1	Scube1	0.714286	5	0	7	11.2075	11.555	15.7757	14.41	0.601287	0	1.20828
																																					Serpina1	Serpina1	0.714286	5	0	7	10.42	7.06	17.6657	17.37	1.27393	1.81272	0.924397
0	0	0	0.626248	0	0	0	0	0	0	0	0.654506	0.713853	0.830552	0	0	0	0	0	0	6.14	14	22.64	44.83	8.94	12.825	33.4975	58.26	protein_coding	21.1182	18.86	25.794	20.68	4	0	20		Srgap1	Srgap1	0.714286	5	0	7	11.2325	12.01	12.11	8.36	0.600445	0.779711	0
0	0	0	0.82147	0	0	1.0253	0	0	0	0	0	0	0.826451	0	0.634091	0	0	0.852204	0	2.52	2.73	5.53	7.31	2.47	5.4475	8.0975	10.2	protein_coding	4.43235	4.33	6.543	6.415	5	0	20		Tenm4	Tenm4	0.571429	4	0	7	1.8475	1.49	2.43857	2.37	1.09149	1.25444	0
0	0	0	0	0	0	1.19051	0	0	0	0	0	0.719168	0.887662	0	0.716495	0.735903	0.736513	1.21112	0	15.09	54.05	100.16	111.07	19.25	72.7125	130.343	188.29	protein_coding	70.0012	68.74	106.683	113.185	7	0	20		Tln1	Tln1	0.571429	4	0	7	38.82	35.44	51.9186	49.78	0.710089	0	0.868579
[truncated: 12 more columns]

## Sheet: uncluster genes
Log2Fold-change (mouse)																				summary of expression in sham group				summary of expression in injury group
ScNI-D6-1d_lfc_mus	ScNI-D6-3d_lfc_mus	ScNI-D6-7d_lfc_mus	ScNI-D9-1d_lfc_mus	ScNI-D9-4d_lfc_mus	ScNI-D9-7d_lfc_mus	ScNI-D10-3d_lfc_mus	ScNI-D17-3d_lfc_mus	ScNI-D15-1d_f_lfc_mus	ScNI-D15-1d_m_lfc_mus	ScNI-D16-12h_lfc_mus	ScNI-D16-1d_lfc_mus	ScNI-D16-3d_lfc_mus	ScNI-D12-7d_lfc_mus	ScNI-D8-7d_lfc_mus	ScNI-D7-5d_c57_lfc_mus	ScNI-D7-5d_cast_lfc_mus	ScNI-D7-5d_dba_lfc_mus	ScNI-D18-3d_7d_lfc_mus	ScNI-D14-1d_lfc_mus	min_sham_mus	20%_sham_mus	75%_sham_mus	max_sham_mus	min_injury_mus	20%_injury_mus	75%_injury_mus	max_injury_mus	gene_type_mus	gene_name_mus	up_stat_lfc_mus	down_stat_lfc_mus	count_injury_mus	up_ratio	mean_sham_mus	50%_sham_mus	mean_injury_mus	50%_injury_mus	mus_gn_mus	mus_ortho_mus	rat_gn_mus		rat_ortho_mus	mean_sham_rat	50%_sham_rat	mean_injury_rat	50%_injury_rat	up_ratio_rat		up_stat_lfc_rat
0	1.33321	1.36175	0	0	1.04842	0	2.32525	1.34931	0	0	1.01765	2.27605	1.58449	1.28596	2.3828	3.33233	1.63027	0	0	0	0.29	0.5	1.33	0.38	0.86	1.7725	4.18	protein_coding	Ulbp1	12	0	20	0.6	0.425294	0.38	1.417	1.29	Ulbp1	OG0018124	Ulbp1		OG0000234	0.015	0.015	0.0128571	0
1.93934	1.04187	1.32545	1.52964	1.60942	1.09955	3.18942	2.48312	1.70049	1.88314	1.06935	2.35721	2.32051	1.90851	0.799832	2.11315	2.3	2.78218	2.75429	1.25163	4.39	7.96	13.33	28.12	10.66	27.5025	53.8075	263.89	protein_coding	Tnfrsf12a	20	0	20	1	11.7918	10.85	49.3475	36.67	Tnfrsf12a	OG0018207	Tnfrsf12a	-0.857143	OG0019032	9.0225	8.115	9.64857	5.19	0.142857	0.142857	1
0.909813	0.889687	1.28957	1.23976	1.3111	1.29253	2.91314	1.70684	1.24587	1.05883	0	1.44366	2.136	1.89179	0.968997	2.14211	2.40547	2.50514	3.37066	1.25963	10.39	59.15	110.47	132.58	59.58	181.832	290.835	708.51	protein_coding	Rhoq	19	0	20	0.95	80.8724	76.66	277.396	242.38	Rhoq	OG0018256	Rhoq	-0.235714	OG0019263	13.885	16.455	16.9943	10.82	0.714286	0.714286	5
0	0	0.936607	0	0	1.08388	0	2.25861	0.974422	1.64157	0	0	1.04511	0.848417	1.03708	2.10692	2.96335	2.56016	0	0	0	8.99	31.14	64.09	0.9	19.27	51.9975	99.65	protein_coding	Fcer1g	11	0	20	0.55	20.4941	13.92	36.872	25.295	Fcer1g	OG0018650	Fcer1g	-0.55	OG0019532	24.4	25.56	19.5371	15.89	0	0	0
0	0	1.27	0	1.25132	0.990234	0	0.940268	0.828776	1.78965	0	0	0.969156	1.28663	0.769111	1.82934	2.93496	1.39766	0	0	0.83	2.13	6.78	15.4	0.47	3.86	10.79	23.73	protein_coding	Aif1	12	0	20	0.6	5.48294	4.16	8.968	7.62	Aif1	OG0018739	Aif1	-0.6	OG0019139	14.78	16.19	12.5557	10.61	0	0	0
0	0	0	0.665691	0	0	0	-0.869456	0	0.597763	0.616862	0.985405	0	0	0	0	0	1.02525	0	0	244.24	296.89	458.62	957.22	199.13	345.43	580.982	1064.81	protein_coding	Serpina3n	5	1	20	0.25	424.209	389.11	494.305	451.44	Serpina3n	OG0000107	Serpina3n	0.75	OG0000414	0.6475	0.435	25.9657	19.9	1	1	7
0	0	0	0	0	0	6.91429	0	2.22496	3.25999	0	0	0	0	0	0	0	0	0	0	0	0	0.17	0.46	0	0.1475	1.37	14.52	protein_coding	Lce1f	3	0	20	0.15	0.0935294	0.04	1.522	0.655	Lce1f	OG0000359	Lce1f	0.707143	OG0018936	0.125	0.02	7.56571	2.89	0.857143	0.857143	6
0	0	0.726351	0	0	0.881287	0	0.821796	0	0.939105	0	0	0	0	0	0	1.09289	1.11631	0	0	0	12.02	19.3	56.37	0	22.895	35.8275	74.97	protein_coding	Clec2d	6	0	20	0.3	18.8776	14.66	30.9165	26.535	Clec2d	OG0001803	Clec2d	0.271429	OG0000233	0.275	0.23	0.89	0.9	0.571429	0.571429	4
[truncated: 19 more columns]
