# Supplementary material for: Integrated analyses reveal evolutionarily conserved and specific injury response genes in dorsal root ganglion
Source: Sci Data. 2022 Nov 2;9:666. doi: 10.1038/s41597-022-01783-8 (PMC9630366; doi:10.1038/s41597-022-01783-8)
Supplement: Supplementary file 7 — Supplementary Table6 [file 41597_2022_1783_MOESM7_ESM.xlsx]

## Sheet: D6
				Mfuzz information		LFC					FPKM
gene_id	gene_type	gene_name	Family(TF)	cluster	member	1d_lfc	3d_lfc	7d_lfc	3d_1d_lfc	7d_3d_lfc	sham	1d	3d	7d
ENSMUSG00000059479	protein_coding	B3gnt8		8	0.7	-0.7	0	-0.59	0	0	2.51	1.56	2.21	1.69
ENSMUSG00000046961	protein_coding	Gpr156		8	0.66	-0.91	0	-0.66	0	0	1.68	0.9	1.37	1.07
ENSMUSG00000049107	protein_coding	Ntf3		8	0.65	-1.48	0	0	0	0	0.65	0.24	0.55	0.3
ENSMUSG00000001027	protein_coding	Scn4a		8	0.65	-0.68	0	0	0	0	1.83	1.16	1.58	1.33
ENSMUSG00000054477	protein_coding	Kcnn2		8	0.64	-0.64	0	0	0	0	1.44	0.94	1.23	0.98
ENSMUSG00000016262	protein_coding	Sertad4		8	0.6	-0.63	0	0	0	0	4.35	2.84	3.88	3.32
ENSMUSG00000039620	protein_coding	Trmt9b		8	0.59	-0.8	0	-0.6	0	0	1.48	0.86	1.2	0.99
ENSMUSG00000052135	protein_coding	Foxo6	Fork_head	8	0.59	-1.12	0	0	0	0	0.7	0.32	0.57	0.44
ENSMUSG00000063430	protein_coding	Wscd2		8	0.58	-0.68	0	0	0	0	0.29	0.18	0.27	0.21
ENSMUSG00000025905	protein_coding	Oprk1		8	0.57	-0.87	0	0	0	0	0.42	0.23	0.39	0.26
ENSMUSG00000001076	protein_coding	C1ql4		8	0.57	-0.9	0	-0.91	0	0	6.86	3.7	5.55	3.67
ENSMUSG00000056215	protein_coding	Lrguk		8	0.55	-1.08	0	0	0	0	1.3	0.63	0.97	0.74
ENSMUSG00000024497	protein_coding	Pou4f3	Pou	8	0.55	-0.73	0	-0.6	0.61	0	12.12	7.37	11.48	8.05
ENSMUSG00000040125	protein_coding	Gpr26		8	0.54	-0.71	0	-0.71	0	0	1.31	0.81	1.2	0.81
ENSMUSG00000042448	protein_coding	Hoxd1	Homeobox	8	0.53	-0.86	0	0	0.66	0	10.69	5.93	9.6	7.7
ENSMUSG00000037843	protein_coding	Vstm2l		8	0.53	-0.62	0	0	0	0	44.85	29.34	38.61	34.42
ENSMUSG00000052026	protein_coding	Slc6a7		8	0.53	-1.1	0	-0.8	0.96	0	1.12	0.53	1.06	0.65
ENSMUSG00000032087	protein_coding	Dscaml1		8	0.52	-0.93	0	0	0	0	0.23	0.12	0.21	0.16
ENSMUSG00000005268	protein_coding	Prlr		8	0.52	-1.07	0	-0.94	0	0	0.52	0.25	0.38	0.28
ENSMUSG00000045009	protein_coding	Prrt3		8	0.51	-0.7	0	-0.61	0	0	12.03	7.47	9.65	7.93
ENSMUSG00000040170	protein_coding	Fmo2		8	0.5	-1.34	0	-1.47	1.12	-1.25	5.8	2.28	5.09	2.09
ENSMUSG00000029337	protein_coding	Fgf5		8	0.5	-0.88	0	0	0	0	0.76	0.42	0.58	0.46
ENSMUSG00000036867	protein_coding	Smad6	MH1	8	0.5	-0.62	0	-0.65	0	0	1.08	0.71	1.02	0.7
ENSMUSG00000009633	protein_coding	G0s2		8	0.49	-1	0	0	0.61	0	9.66	4.85	7.61	6.5
ENSMUSG00000028444	protein_coding	Cntfr		8	0.49	-0.66	0	0	0	0	9.87	6.34	8.08	7.16
ENSMUSG00000035944	protein_coding	Ttc38		8	0.48	-0.77	0	0	0.68	0	5.67	3.34	5.49	4.14
ENSMUSG00000039741	protein_coding	Bahcc1		8	0.48	-0.68	0	0	0	0	0.83	0.53	0.76	0.66
ENSMUSG00000043110	protein_coding	Lrrn4		8	0.47	-0.59	0	-0.67	0	0	1.22	0.82	1.04	0.77
ENSMUSG00000063260	protein_coding	Syt10		8	0.47	-0.92	0	-1.06	0	0	1.11	0.59	1.02	0.54
ENSMUSG00000034584	protein_coding	Exph5		8	0.45	-1.01	0	0	0.91	0	0.22	0.11	0.22	0.14
ENSMUSG00000048485	protein_coding	Zbtb8b	ZBTB	8	0.44	-1.13	0	0	0	0	0.17	0.08	0.17	0.11
ENSMUSG00000029188	protein_coding	Slc34a2		8	0.43	-1	0	0	0	0	0.45	0.23	0.45	0.31
ENSMUSG00000055866	protein_coding	Per2		8	0.43	-1.03	0	-1.42	0.7	-1.08	2.61	1.28	2.13	0.98
ENSMUSG00000027584	protein_coding	Oprl1		8	0.42	-0.78	0	-0.63	0	0	6.43	3.77	4.92	4.2
ENSMUSG00000053297	protein_coding	AI854703	zf-C2H2	8	0.42	-0.59	0	0	0	0	3.86	2.59	3.71	3.21
ENSMUSG00000048251	protein_coding	Bcl11b		8	0.41	-0.68	0	0	0	0	1.87	1.18	1.79	1.52
ENSMUSG00000029211	protein_coding	Gabra4		8	0.41	-1.05	0	0	0	0	0.28	0.14	0.26	0.21
ENSMUSG00000050505	protein_coding	Pcdh20		8	0.41	-1.75	0	-2.12	1.69	-2.07	0.19	0.06	0.19	0.05
ENSMUSG00000027460	protein_coding	Angpt4		8	0.41	0	0	-1.34	0	0	0.42	0.2	0.3	0.17
ENSMUSG00000022311	protein_coding	Csmd3		8	0.41	-0.66	0	0	0	0	0.73	0.47	0.58	0.51
ENSMUSG00000028976	protein_coding	Slc2a5		8	0.41	-1.13	0	-0.98	0	0	0.41	0.19	0.28	0.21
ENSMUSG00000032313	protein_coding	Tmem266		8	0.4	-0.74	0	0	0	0	0.42	0.26	0.37	0.34
ENSMUSG00000022860	protein_coding	Chodl		8	0.4	-1.26	0	-1.35	1.28	0	0.78	0.33	0.81	0.31
ENSMUSG00000045259	protein_coding	Klhdc9		8	0.38	-0.66	0	0	0.69	0	2.13	1.36	2.25	1.54
ENSMUSG00000036251	protein_coding	Trpm8		8	0.38	-0.6	0	-0.86	0	0	9.2	6.14	8.14	5.13
ENSMUSG00000021747	protein_coding	Cfap20dc		8	0.38	-0.59	0	0	0	0	5	3.36	4.34	4.15
ENSMUSG00000032318	protein_coding	Isl2	Homeobox	8	0.38	-0.61	0	0	0	0	83.88	55.32	73.09	69.57
ENSMUSG00000028957	protein_coding	Per3		8	0.38	-0.72	0	-0.88	0.69	-0.85	2.04	1.25	2.07	1.11
ENSMUSG00000054169	protein_coding	Ceacam10		8	0.38	-0.64	0	0	0.68	0	3.8	2.46	4.02	2.82
ENSMUSG00000034648	protein_coding	Lrrn1		8	0.37	-0.67	0	0	0	0	99.85	63.54	84.84	81.18
ENSMUSG00000044164	protein_coding	Rnf182		8	0.37	-0.63	0	0	0	0	1.04	0.68	0.85	0.81
ENSMUSG00000071317	protein_coding	Bves		8	0.37	0	0	-0.61	0	0	8.37	6.25	7.4	5.55
ENSMUSG00000026494	protein_coding	Kif26b		8	0.36	-0.67	0	0	0	0	4.38	2.78	3.57	3.43
ENSMUSG00000038009	protein_coding	Dnajc22		8	0.36	0	0	-1.02	0	0	0.78	0.48	0.62	0.39
ENSMUSG00000046694	protein_coding	Tent5b		8	0.36	0	0	-0.75	0	0	0.99	0.61	0.75	0.59
ENSMUSG00000020614	protein_coding	Fam20a		8	0.36	-0.59	0	0	0.62	0	2.04	1.37	2.15	1.65
ENSMUSG00000037977	protein_coding	6430571L13Rik		8	0.36	-0.75	0	-0.76	0	0	4.48	2.68	3.34	2.67
ENSMUSG00000026976	protein_coding	Pax8	PAX	8	0.34	-1.09	0	0	0	0	0.32	0.15	0.25	0.24
ENSMUSG00000030226	protein_coding	Lmo3		8	0.34	0	0	-0.87	0	0	0.35	0.21	0.26	0.19
ENSMUSG00000032010	protein_coding	Usp2		8	0.34	-0.72	0	-0.87	0	0	1.94	1.19	1.46	1.07
ENSMUSG00000055026	protein_coding	Gabrg3		8	0.34	-1.1	0	0	1.04	0	0.28	0.13	0.28	0.22
ENSMUSG00000074872	protein_coding	Ctxn2		8	0.34	0	0	-1.01	0	0	1.01	0.59	1.1	0.5
ENSMUSG00000074111	protein_coding	Mrgpra9		8	0.33	-1.01	0	0	0	0	1.08	0.54	0.9	0.86
ENSMUSG00000034936	protein_coding	Arl4d		8	0.33	0	0	-0.59	0	0	7.71	5.9	7.89	5.17
ENSMUSG00000047904	protein_coding	Sstr2		8	0.33	-0.75	0	0	0.89	0	3.03	1.82	3.46	2.07
ENSMUSG00000048483	protein_coding	Zdhhc22		8	0.32	0	0	-0.71	0	0	9.35	6.3	7.34	5.76
ENSMUSG00000038550	protein_coding	Ciart		8	0.32	-0.8	0	-1.31	0	0	1.54	0.89	1.17	0.62
ENSMUSG00000016552	protein_coding	Foxred2		8	0.31	-0.65	0	0	0	0	1.52	0.98	1.22	1.21
ENSMUSG00000014164	protein_coding	Klhl3		8	0.31	-0.63	0	0	0	0	1.83	1.2	1.52	1.53
ENSMUSG00000047040	protein_coding	Prr15l		8	0.31	0	0	-1.38	0	0	0.32	0.18	0.36	0.12
ENSMUSG00000061184	protein_coding	Tmprss11c		8	0.3	0	0	-0.86	0	0	2.19	1.58	1.91	1.22
ENSMUSG00000005583	protein_coding	Mef2c	SRF	8	0.3	-0.68	0	0	0	0	3.06	1.93	2.56	2.59
ENSMUSG00000022577	protein_coding	Ly6h		8	0.3	0	0	-0.86	0	0	6.75	4.97	6.3	3.74
ENSMUSG00000025867	protein_coding	Cplx2		8	0.3	0	0	-0.61	0	0	42.08	32.83	36.9	27.95
ENSMUSG00000017697	protein_coding	Ada		8	0.3	0	0	-0.65	0	-0.73	3.02	2.27	3.3	1.94
ENSMUSG00000051817	protein_coding	Sox12	HMG	8	0.29	-0.64	0	0	0	0	1.34	0.87	1.23	1.2
ENSMUSG00000031952	protein_coding	Chst5		8	0.29	0	0	-0.82	0	0	2.25	1.64	1.91	1.29
ENSMUSG00000074673	protein_coding	Ttll9		8	0.29	0	0	-0.78	0	0	0.57	0.44	0.56	0.34
ENSMUSG00000038967	protein_coding	Pdk2		8	0.29	-0.67	0	0	0	0	3.5	2.23	2.94	3.02
ENSMUSG00000057777	protein_coding	Mab21l2		8	0.28	-0.64	0	0	0	0	4.24	2.75	3.87	3.82
ENSMUSG00000045288	protein_coding	Ush1g		8	0.28	-0.61	0	0	0	0	2.66	1.75	2.59	2.43
ENSMUSG00000008845	protein_coding	Cd163		8	0.28	-0.88	0	0	1.17	-0.84	2.66	1.45	3.35	1.82
ENSMUSG00000021032	protein_coding	Ngb		8	0.28	0	0	-0.61	0.59	-0.77	2	1.5	2.32	1.32
ENSMUSG00000010476	protein_coding	Ebf3	COE	8	0.27	-0.71	0	0	0	0	7.34	4.54	6.2	6.42
ENSMUSG00000021750	protein_coding	Fam107a		8	0.27	0	0	-1.09	0	0	13.53	9.68	12.05	6.37
ENSMUSG00000036760	protein_coding	Kcnk9		8	0.27	-0.73	0	0	0	0	0.32	0.19	0.41	0.21
ENSMUSG00000028785	protein_coding	Hpca		8	0.27	0	0	-0.73	0	-0.66	9.33	7.49	9.21	5.68
ENSMUSG00000035200	protein_coding	Chrnb4		8	0.27	-0.91	0	0	1.25	0	0.69	0.37	0.9	0.47
ENSMUSG00000054252	protein_coding	Fgfr3		8	0.26	0	0	-1.15	0	-1.16	0.27	0.2	0.29	0.13
ENSMUSG00000055865	protein_coding	Tafa3		8	0.26	0	0	-0.65	0	0	4.15	3.42	4.32	2.66
ENSMUSG00000038630	protein_coding	Zkscan16	zf-C2H2	8	0.26	-0.79	0	0	0.99	0	0.86	0.5	1.02	0.73
ENSMUSG00000062563	protein_coding	Cys1		8	0.26	0	0	-0.8	0.93	-1.13	1	0.66	1.3	0.58
ENSMUSG00000027488	protein_coding	Snta1		8	0.26	0	0	-0.6	0	-0.59	8.38	7.08	8.58	5.57
ENSMUSG00000085683	protein_coding	Tmem238l		8	0.26	-0.7	0	0	0.93	0	3.05	1.9	3.71	2.56
ENSMUSG00000074569	protein_coding	Gcnt7		8	0.26	0	0	-0.99	0	0	0.65	0.44	0.83	0.33
ENSMUSG00000026401	protein_coding	Cd55b		8	0.26	-1.43	0	0	0	0	0.64	0.24	0.99	0.28
ENSMUSG00000005251	protein_coding	Ripk4		8	0.25	0	0	-0.62	0	-0.66	1.7	1.45	1.81	1.11
ENSMUSG00000062961	protein_coding	Ccdc177		8	0.24	-0.77	0	0	1.1	0	0.32	0.19	0.42	0.26
ENSMUSG00000018451	protein_coding	6330403K07Rik		8	0.23	0	0	-0.6	0	0	50.86	44.62	53.67	33.88
ENSMUSG00000042254	protein_coding	Cilp		8	0.22	-0.67	0	0	1.02	0	1.07	0.68	1.41	0.94
ENSMUSG00000020639	protein_coding	Pfn4		8	0.22	-0.63	0	0	0	0	0.66	0.43	0.58	0.63
ENSMUSG00000029019	protein_coding	Nppb		8	0.19	0	0	-0.85	0	-0.89	14.89	13.87	15.81	8.33
ENSMUSG00000055761	protein_coding	Nkain3		8	0.19	-0.63	0	0	0.83	0	0.63	0.41	0.75	0.64
ENSMUSG00000074607	protein_coding	Tox2	HMG	8	0.19	-0.81	0	0	0	0	1.61	0.94	1.31	1.58
ENSMUSG00000021721	protein_coding	Htr1a		8	0.19	0	0	-0.74	0	0	2.24	2.1	3.02	1.36
ENSMUSG00000050558	protein_coding	Prokr2		7	0.83	0	0	0.82	0	0	1.81	2	2.36	3.23
ENSMUSG00000043020	protein_coding	Dnai3		7	0.82	0	0	2.49	0	0	0.05	0.09	0.15	0.29
ENSMUSG00000051977	protein_coding	Prdm9	zf-C2H2	7	0.82	0	0	0.98	0	0	0.47	0.55	0.67	0.95
ENSMUSG00000069793	protein_coding	Slfn9		7	0.81	0.96	1.65	2.72	0.7	1.06	0.34	0.66	1.09	2.22
ENSMUSG00000044626	protein_coding	Liph		7	0.79	0	1.42	2.34	0	0.91	0.19	0.3	0.54	0.99
ENSMUSG00000020176	protein_coding	Grb10		7	0.78	0	0	0.69	0	0	6.51	7.16	8.01	10.57
ENSMUSG00000037731	protein_coding	Themis2		7	0.77	0	0	0.94	0	0	0.48	0.56	0.65	0.92
ENSMUSG00000030077	protein_coding	Chl1		7	0.77	0	0.75	1.41	0	0.65	10.42	13.35	18.33	27.97
ENSMUSG00000030898	protein_coding	Cckbr		7	0.73	1.02	2.31	3.73	1.3	1.41	0.7	1.41	3.55	9.2
ENSMUSG00000024737	protein_coding	Slc15a3		7	0.7	0	0	2.28	0	1.17	0.17	0.26	0.38	0.83
ENSMUSG00000041515	protein_coding	Irf8	IRF	7	0.68	0	0	0.72	0	0	0.43	0.48	0.56	0.7
ENSMUSG00000046186	protein_coding	Cd109		7	0.68	0	0	0.87	0	0	1.61	1.68	2.04	2.96
ENSMUSG00000030510	protein_coding	Cers3		7	0.67	0	0	1.06	0	0	0.18	0.2	0.24	0.38
ENSMUSG00000007888	protein_coding	Crlf1		7	0.67	0	0	1.41	0	0	0.87	1.15	1.57	2.32
ENSMUSG00000026639	protein_coding	Lamb3		7	0.66	0	0	2.54	0	0	0.09	0.11	0.23	0.54
ENSMUSG00000024087	protein_coding	Cyp1b1		7	0.66	0	0	1.1	0	0	7.94	10.16	11.99	17.18
ENSMUSG00000026177	protein_coding	Slc11a1		7	0.65	0	0	0.85	0	0	0.52	0.62	0.71	0.94
ENSMUSG00000034205	protein_coding	Loxl2		7	0.65	0	0	1.61	0	0.96	1.02	1.11	1.64	3.09
ENSMUSG00000041594	protein_coding	Tmtc4		7	0.65	0	0.65	1.18	0	0	5.71	6.94	9.34	13.07
ENSMUSG00000063060	protein_coding	Sox7	HMG	7	0.64	0	0	1.51	0	0	0.12	0.17	0.2	0.35
ENSMUSG00000024063	protein_coding	Lbh		7	0.64	0	0	0.87	0	0	20.59	23.35	29.19	37.95
ENSMUSG00000111375	protein_coding	Btbd8		7	0.63	0	0	0.61	0	0	5.82	6.16	6.69	8.96
ENSMUSG00000070873	protein_coding	Lilra5		7	0.63	0	0	1.19	0	0	0.42	0.52	0.59	0.97
ENSMUSG00000022014	protein_coding	Epsti1		7	0.63	0	0	0.96	0	0	0.59	0.6	0.81	1.15
ENSMUSG00000043760	protein_coding	Pkhd1		7	0.63	0	0	3.7	0	0	0	0.01	0.03	0.06
ENSMUSG00000027995	protein_coding	Tlr2		7	0.62	0	0	1.03	0	0	0.59	0.6	0.78	1.22
ENSMUSG00000027556	protein_coding	Car1		7	0.62	0	1.93	3	1.67	1.07	0.77	0.92	3.02	6.19
ENSMUSG00000024987	protein_coding	Cyp26a1		7	0.62	0	2.84	4.5	2.39	1.66	0.06	0.09	0.46	1.43
ENSMUSG00000037106	protein_coding	Fer1l6		7	0.62	0	0	1.7	0	0	0.05	0.05	0.09	0.17
ENSMUSG00000019866	protein_coding	Crybg1		7	0.61	0	0	1.14	0	0	0.91	0.91	1.26	2.01
ENSMUSG00000020592	protein_coding	Sdc1		7	0.61	0	0	1.35	0	0	11.11	12.01	18.95	28.47
ENSMUSG00000024366	protein_coding	Gfra3		7	0.61	0	0	0.8	0	0.59	27.56	29.72	33.06	48.56
ENSMUSG00000002897	protein_coding	Il17ra		7	0.59	0	0	1.07	0	0	0.75	0.96	1.15	1.58
ENSMUSG00000029819	protein_coding	Npy		7	0.59	0	3.36	5.18	2.91	1.82	8.32	11.31	87.2	300.18
ENSMUSG00000053219	protein_coding	Raet1e		7	0.59	0	0	2.22	0	0	0.08	0.14	0.17	0.38
ENSMUSG00000031635	protein_coding	Anxa10		7	0.59	0	3.08	4.75	3.66	0	0.18	0.12	1.59	4.93
ENSMUSG00000024672	protein_coding	Ms4a7		7	0.58	0	1.13	1.83	0.85	0	0.29	0.36	0.66	1.04
ENSMUSG00000050359	protein_coding	Sprr1a		7	0.57	0	2.54	4.05	3.38	0	13.76	7.69	82.1	227.08
ENSMUSG00000008932	protein_coding	Slc1a7		7	0.57	0	2.33	3.58	2.43	0	0.05	0.04	0.24	0.55
ENSMUSG00000034457	protein_coding	Eda2r		7	0.57	0	0	0.94	0	0	0.13	0.16	0.19	0.25
ENSMUSG00000108022	protein_coding	Gm7298		7	0.56	0	0	3.23	0	0	0.02	0.02	0.1	0.21
ENSMUSG00000027692	protein_coding	Tnik		7	0.56	0	0	1.07	0	0.65	5.95	7.68	8.27	12.61
ENSMUSG00000032204	protein_coding	Aqp9		7	0.56	0	0	1.73	0	0	0.06	0.09	0.1	0.19
ENSMUSG00000021260	protein_coding	Hhipl1		7	0.56	0	0	1.15	0	0	1.37	1.44	1.75	3.05
ENSMUSG00000022148	protein_coding	Fyb		7	0.55	0	0.74	1.25	0	0	0.68	0.85	1.18	1.63
ENSMUSG00000019890	protein_coding	Nts		7	0.55	0	1.97	3.09	2.23	1.12	11.54	9.7	46.58	98.6
ENSMUSG00000058153	protein_coding	Sez6l		7	0.54	0	1.15	1.88	0.97	0	3.81	4.39	8.82	14.12
ENSMUSG00000068699	protein_coding	Flnc		7	0.54	0	0	1.28	0	0.91	2.04	2.47	2.73	5
ENSMUSG00000040829	protein_coding	Zmynd15		7	0.54	0	0	1.39	0	0	0.11	0.16	0.18	0.28
ENSMUSG00000026548	protein_coding	Slamf9		7	0.54	0	0	0.96	0	0	0.85	1.02	1.07	1.64
ENSMUSG00000038943	protein_coding	Prc1		7	0.54	0	0.96	1.56	0	0	0.7	1.06	1.39	2.06
ENSMUSG00000068735	protein_coding	Trp53i11		7	0.54	0	0	1.98	0	0	2.22	2.77	3.6	8.79
ENSMUSG00000016458	protein_coding	Wt1	zf-C2H2	7	0.53	0	0	2.36	0	0	0.04	0.08	0.09	0.21
ENSMUSG00000029005	protein_coding	Draxin		7	0.53	0	1.04	1.81	1.07	0.77	0.49	0.49	1.05	1.75
ENSMUSG00000055541	protein_coding	Lair1		7	0.52	0	0	0.79	0	0	0.48	0.46	0.57	0.84
ENSMUSG00000015947	protein_coding	Fcgr1		7	0.52	0	0.81	1.36	0	0	0.69	0.96	1.27	1.79
ENSMUSG00000028602	protein_coding	Tnfrsf8		7	0.52	0	2.26	3.22	2.01	0.96	0.18	0.22	0.91	1.72
ENSMUSG00000035498	protein_coding	Cdcp1		7	0.52	0	0	2.38	0	0	0.04	0.05	0.12	0.2
ENSMUSG00000091898	protein_coding	Tnnc1		7	0.52	0	0	1.65	0	0	0.5	0.42	0.82	1.58
ENSMUSG00000026247	protein_coding	Ecel1		7	0.52	0	0	3.76	0	0	0.88	0.58	3.21	11.94
ENSMUSG00000028459	protein_coding	Cd72		7	0.52	0	0	1.14	0	0	0.28	0.37	0.45	0.61
ENSMUSG00000058952	protein_coding	Cfi		7	0.51	0	0	1.17	0	0	0.45	0.46	0.72	1.02
ENSMUSG00000024883	protein_coding	Rin1		7	0.51	1.26	0	2.48	0	0	0.32	0.77	1.01	1.79
ENSMUSG00000052942	protein_coding	Glis3	zf-C2H2	7	0.51	0	0	1.67	0.63	1.17	0.25	0.23	0.36	0.79
ENSMUSG00000018920	protein_coding	Cxcl16		7	0.5	0	0	1.01	0	0	1.24	1.48	1.93	2.5
ENSMUSG00000027500	protein_coding	Stmn2		7	0.49	0	0	0.73	0	0	199.67	198	262.02	335.12
ENSMUSG00000030650	protein_coding	Tmc5		7	0.49	0	1.02	1.6	0	0	0.6	0.9	1.27	1.83
ENSMUSG00000026415	protein_coding	Fcamr		7	0.48	0	0	1.65	0	0	0.11	0.08	0.18	0.36
ENSMUSG00000055235	protein_coding	Wdr86		7	0.47	0	0	1.33	0	0	0.12	0.18	0.2	0.3
ENSMUSG00000022587	protein_coding	Ly6e		7	0.47	0	0	0.88	0	0.67	4.39	5.23	5.23	8.12
ENSMUSG00000028871	protein_coding	Rspo1		7	0.46	0	0	0.74	0	0	3.41	3.11	4.14	5.71
ENSMUSG00000027907	protein_coding	S100a11		7	0.46	0	0	1.07	0	0	4.48	5.13	7.29	9.56
ENSMUSG00000052221	protein_coding	Ppp1r36		7	0.46	0	0	1.09	0	0	0.13	0.14	0.15	0.28
ENSMUSG00000015484	protein_coding	Fam163a		7	0.45	0	0	1.29	0	1.1	0.76	0.8	0.9	1.87
ENSMUSG00000050321	protein_coding	Neto1		7	0.45	0	0	0.89	0	0.65	1.53	1.33	1.88	2.88
ENSMUSG00000020911	protein_coding	Krt19		7	0.45	0	0	1.96	0	1.42	0.47	0.72	0.71	1.85
ENSMUSG00000052613	protein_coding	Pcdh15		7	0.45	0	0	0.79	0	0	0.11	0.11	0.15	0.19
ENSMUSG00000050335	protein_coding	Lgals3		7	0.41	0	0	1.2	0	0	9.25	13.81	14.71	21.42
ENSMUSG00000024863	protein_coding	Mbl2		7	0.41	0	0	1.56	0	0	0.32	0.53	0.67	0.96
ENSMUSG00000045136	protein_coding	Tubb2b		7	0.41	0	0	0.92	0	0	106.32	126.19	162.57	202.21
ENSMUSG00000029491	protein_coding	Pde6b		7	0.41	0	1.8	2.67	2.34	0.87	0.14	0.1	0.51	0.9
ENSMUSG00000026616	protein_coding	Cr2		7	0.41	0	0	1.36	1.19	0	0.12	0.09	0.2	0.32
ENSMUSG00000078771	protein_coding	Evi2a		7	0.41	0	0	1.2	0	0	0.35	0.43	0.62	0.81
ENSMUSG00000030088	protein_coding	Aldh1l1		7	0.4	0	0.65	1.05	0	0	3.66	4.2	5.97	7.62
ENSMUSG00000035929	protein_coding	H2-Q4		7	0.39	0	0	0.65	0	0	2.93	3.59	3.64	4.62
ENSMUSG00000046805	protein_coding	Mpeg1		7	0.39	0	0	1.1	0.75	0	2.66	2.4	4.14	5.73
ENSMUSG00000034641	protein_coding	Cd300ld		7	0.39	0	0	0.9	0	0	0.44	0.59	0.57	0.84
ENSMUSG00000056306	protein_coding	Sertm1		7	0.39	0	0	0.72	0	0	2.03	1.72	2.46	3.37
ENSMUSG00000006218	protein_coding	Fam131c		7	0.39	0	0	1.17	0	0	0.63	0.47	0.93	1.43
ENSMUSG00000041202	protein_coding	Pla2g2d		7	0.38	0	0	1.72	0	1.48	0.22	0.1	0.27	0.72
ENSMUSG00000043263	protein_coding	Ifi209		7	0.38	0	0	1.83	0	1.6	0.14	0.18	0.16	0.49
ENSMUSG00000050578	protein_coding	Mmp13		7	0.38	0	0	2.2	0	0	0.08	0.19	0.17	0.38
ENSMUSG00000026418	protein_coding	Tnni1		7	0.38	0	1	1.54	0.91	0	0.35	0.38	0.73	1.03
ENSMUSG00000035208	protein_coding	Slfn8		7	0.38	0	0	1.29	0	0	0.46	0.66	0.59	1.13
ENSMUSG00000041540	protein_coding	Sox5	HMG	7	0.38	0	0	0.67	0	0	0.26	0.32	0.33	0.41
ENSMUSG00000066551	protein_coding	Hmgb1	HMG	7	0.38	0	0	0.63	0	0	4.51	3.92	5.34	7
ENSMUSG00000025091	protein_coding	Pnliprp2		7	0.38	0	0	2.19	0	0	0.12	0.03	0.29	0.56
ENSMUSG00000020053	protein_coding	Igf1		7	0.37	0	0	0.73	0	0	1.12	1.34	1.25	1.86
ENSMUSG00000034855	protein_coding	Cxcl10		7	0.37	0	0	1.83	0	0	0.38	0.52	0.43	1.38
ENSMUSG00000073421	protein_coding	H2-Ab1		7	0.37	0	0	0.75	0	0.69	14.14	11.36	15.21	23.9
ENSMUSG00000024610	protein_coding	Cd74		7	0.37	0	0	0.7	0	0	42.44	34.41	48.36	68.91
ENSMUSG00000078612	protein_coding	Fyb2		7	0.36	0	0	0.98	0	1.07	0.73	0.69	0.71	1.46
ENSMUSG00000030157	protein_coding	Clec2d		7	0.36	0	0	0.73	0	0	6.43	8.21	8.12	10.71
ENSMUSG00000059645	protein_coding	Gm7361		7	0.36	0	1.97	2.7	1.88	0	0.23	0.24	0.92	1.47
ENSMUSG00000029581	protein_coding	Fscn1		7	0.35	0	0	0.87	0	0	8.36	9.99	12.73	15.42
ENSMUSG00000029281	protein_coding	Smr2		7	0.35	0	0	0.66	0	0	2.91	2.71	3.78	4.65
ENSMUSG00000028370	protein_coding	Pappa		7	0.35	0	0	0.87	0	0	2.4	3.28	3.21	4.45
ENSMUSG00000040613	protein_coding	Apobec1		7	0.35	0	0	0.72	0	0.79	1.59	1.71	1.58	2.65
ENSMUSG00000036594	protein_coding	H2-Aa		7	0.35	0	0	0.64	0	0	10.63	8.62	12.19	16.56
ENSMUSG00000105504	protein_coding	Gbp5		7	0.35	0	0	0.89	0	0.85	0.27	0.33	0.29	0.51
ENSMUSG00000022483	protein_coding	Col2a1		7	0.34	0.62	0	0	0	0	0.34	0.52	0.32	1.89
ENSMUSG00000033316	protein_coding	Galnt9		7	0.34	0	0	0.76	0	0	12.82	16.45	17.81	21.89
ENSMUSG00000021822	protein_coding	Plau		7	0.34	0	0	0.64	0	0	4.29	5.35	5.43	6.72
ENSMUSG00000025498	protein_coding	Irf7	IRF	7	0.34	0	0	0.82	0	0	1.16	1.5	1.36	2.07
ENSMUSG00000068220	protein_coding	Lgals1		7	0.34	0	0	0.87	0.59	0	178.92	168.42	260.01	329.89
ENSMUSG00000046607	protein_coding	Hrk		7	0.34	0	0	1.12	1.15	0.78	0.21	0.12	0.27	0.45
ENSMUSG00000031613	protein_coding	Hpgd		7	0.34	0	0	0.79	0.69	0	3.15	2.3	3.8	5.49
ENSMUSG00000047407	protein_coding	Tgif1	Homeobox	7	0.33	0.63	0	1.16	0	0	0.44	0.69	0.66	1
ENSMUSG00000023945	protein_coding	Slc5a7		7	0.33	0	0	0.66	0	0	0.49	0.62	0.61	0.78
ENSMUSG00000028226	protein_coding	Mmp16		7	0.33	1.22	1.48	2.11	0	0.62	2.71	6.34	7.84	11.76
ENSMUSG00000106350	protein_coding	Kif19b		7	0.33	0	0	0.73	0	0	1.37	1.77	1.65	2.3
ENSMUSG00000029417	protein_coding	Cxcl9		7	0.33	0	0	1.98	0	2.58	0.13	0.13	0.09	0.51
ENSMUSG00000018845	protein_coding	Unc45b		7	0.33	0	0	1.35	1.31	0	0.2	0.14	0.35	0.51
ENSMUSG00000040552	protein_coding	C3ar1		7	0.32	0	0	1.13	1	0	0.72	0.56	1.14	1.57
ENSMUSG00000026536	protein_coding	Ifi211		7	0.32	0	0	1.85	0	0	0.16	0.31	0.22	0.58
ENSMUSG00000028664	protein_coding	Ephb2		7	0.31	0	0	0.61	0	0	0.66	0.83	0.82	1.02
ENSMUSG00000024330	protein_coding	Col11a2		7	0.31	0	0	1.1	0	0.85	0.39	0.57	0.48	0.83
ENSMUSG00000024397	protein_coding	Aif1		7	0.31	0	0	1.27	0	0	0.71	1.1	1.31	1.71
ENSMUSG00000073489	protein_coding	Ifi204		7	0.31	0	0	1.35	0	0	0.41	0.63	0.47	1.05
ENSMUSG00000091345	protein_coding	Col6a5		7	0.3	1.02	0	1.73	0	0	0.14	0.28	0.22	0.45
ENSMUSG00000116358	protein_coding	Gm49450		7	0.3	0	0	0.67	0	0.65	8.97	6.06	9.38	14.33
ENSMUSG00000006403	protein_coding	Adamts4		7	0.3	0	0	1.84	0	2.15	0.07	0.11	0.06	0.26
ENSMUSG00000078920	protein_coding	Ifi47		7	0.3	0	0	1.31	0	1.1	0.67	1.06	0.8	1.66
ENSMUSG00000036362	protein_coding	P2ry13		7	0.3	0	0	0.98	1.05	0	0.38	0.25	0.54	0.75
ENSMUSG00000038331	protein_coding	Satb2	CUT	7	0.29	0	0	1.84	0	0	0.04	0.1	0.09	0.16
ENSMUSG00000030247	protein_coding	Kcnj8		7	0.29	0	0	0.77	0	0	0.47	0.58	0.7	0.82
ENSMUSG00000027398	protein_coding	Il1b		7	0.29	0	0	1.83	0	0	0.15	0.34	0.25	0.55
ENSMUSG00000081058	protein_coding	H3c15		7	0.29	0	0	0.81	0	0	1.39	1.75	2.08	2.45
ENSMUSG00000030854	protein_coding	Ptpn5		7	0.27	0	0	1.08	0	0	0.59	0.86	0.63	1.26
ENSMUSG00000031628	protein_coding	Casp3		7	0.27	0.61	0	0.99	0	0	4	6.14	5.73	7.98
ENSMUSG00000038591	protein_coding	Colec10		7	0.26	2.46	2.44	3.26	0	0.81	0.06	0.33	0.34	0.58
ENSMUSG00000022044	protein_coding	Stmn4		7	0.26	1.38	0	1.97	0	0	4.67	12.16	10.17	18.34
ENSMUSG00000066867	protein_coding	Oas1e		7	0.25	0	0	1.77	0	0	0.11	0.25	0.2	0.36
ENSMUSG00000073555	protein_coding	Gm4951		7	0.25	0	0	1.02	0	1.18	0.43	0.6	0.4	0.88
ENSMUSG00000024376	protein_coding	Epb41l4a		7	0.25	0	0	0.86	0	0	1.24	1.83	1.7	2.28
ENSMUSG00000025608	protein_coding	Podxl		7	0.25	0	0	0.68	0	0	3.28	4.4	4.34	5.31
ENSMUSG00000022272	protein_coding	Myo10		7	0.24	0	0	0.68	0	0	6.85	9.32	8.34	11.14
ENSMUSG00000032502	protein_coding	Stac		7	0.24	0	0	0.73	0	0	24.45	34	30.64	40.78
ENSMUSG00000021622	protein_coding	Ckmt2		7	0.23	0	-5.11	0	0	0	0.77	0.1	0.02	1.74
ENSMUSG00000035352	protein_coding	Ccl12		7	0.22	1.66	0	2.2	0	1.36	0.93	2.95	1.72	4.29
ENSMUSG00000031074	protein_coding	Fgf3		7	0.22	2.9	0	3.5	0	0	0.36	2.64	1.75	4.01
ENSMUSG00000029298	protein_coding	Gbp9		7	0.22	0	0	0.66	0	0	0.82	1.1	0.89	1.3
ENSMUSG00000037321	protein_coding	Tap1		7	0.22	0	0	0.63	0	0	1.5	2.02	1.7	2.33
ENSMUSG00000035954	protein_coding	Dock4		7	0.16	0	-0.65	0	0	0.76	2.14	1.85	1.43	2.37
ENSMUSG00000024526	protein_coding	Cidea		6	0.84	0	-1.03	-1.22	0	0	2.35	1.84	1.2	1.02
ENSMUSG00000035473	protein_coding	Galm		6	0.83	0	-0.63	-0.69	0	0	6.77	5.76	4.54	4.24
ENSMUSG00000069805	protein_coding	Fbp1		6	0.83	0	0	-0.72	0	0	1.51	1.25	1	0.93
ENSMUSG00000033998	protein_coding	Kcnk1		6	0.82	0	0	-0.65	0	0	37.8	32.85	26.36	24.22
ENSMUSG00000053626	protein_coding	Tll1		6	0.82	0	-0.68	-0.82	0	0	1.85	1.5	1.2	1.06
ENSMUSG00000035686	protein_coding	Thrsp		6	0.81	0	-0.99	-1.21	-0.65	0	10.87	8.68	5.66	4.73
ENSMUSG00000110067	protein_coding	6330411D24Rik		6	0.78	0	-0.83	-0.86	0	0	3.19	2.56	1.88	1.77
ENSMUSG00000079051	protein_coding	Vinac1		6	0.77	0	-0.8	-0.83	0	0	1.73	1.41	1.03	0.98
ENSMUSG00000032523	protein_coding	Hhatl		6	0.77	0	-0.69	-0.72	0	0	10.54	8.64	6.8	6.47
ENSMUSG00000036123	protein_coding	Slc9a3		6	0.77	0	-0.79	-0.91	0	0	0.79	0.61	0.47	0.42
ENSMUSG00000040972	protein_coding	Igsf21		6	0.75	0	-0.67	-0.9	0	0	14.04	11.66	9.16	7.59
ENSMUSG00000042129	protein_coding	Rassf4		6	0.72	0	0	-0.67	0	0	8.07	6.63	5.68	5.13
ENSMUSG00000020893	protein_coding	Per1		6	0.72	0	-0.61	-0.62	0	0	3.38	2.99	2.32	2.23
ENSMUSG00000007594	protein_coding	Hapln4		6	0.72	0	-0.62	-0.74	0	0	10.05	8.87	6.79	6.07
ENSMUSG00000067714	protein_coding	Lpar5		6	0.71	0	0	-0.6	0	0	3.41	2.84	2.37	2.28
ENSMUSG00000019970	protein_coding	Sgk1		6	0.69	0	-0.88	-0.98	0	0	9.79	7.27	5.51	4.99
ENSMUSG00000059974	protein_coding	Ntm		6	0.68	0	-0.59	-0.61	0	0	2.52	2.26	1.74	1.67
ENSMUSG00000052861	protein_coding	Dnah6		6	0.66	0	-1.31	-1.72	-0.94	0	0.27	0.22	0.12	0.08
ENSMUSG00000017692	protein_coding	Rhbdl3		6	0.66	0	0	-0.73	0	0	4.56	3.98	3.29	2.77
ENSMUSG00000031849	protein_coding	Comp		6	0.65	0	-1.33	-1.29	-0.95	0	6.98	5.43	2.88	2.88
ENSMUSG00000061171	protein_coding	Slc38a11		6	0.65	0	0	-0.97	0	0	1.14	0.99	0.72	0.58
ENSMUSG00000027485	protein_coding	Bpifb1		6	0.65	0	0	-1.13	0	0	0.37	0.32	0.21	0.17
ENSMUSG00000072849	protein_coding	Serpina1e		6	0.64	0	-0.67	-0.82	0	0	1.87	1.45	1.22	1.07
ENSMUSG00000028786	protein_coding	Tmem54		6	0.64	0	-0.63	0	0	0	4.85	4.07	3.27	3.28
ENSMUSG00000049612	protein_coding	Omg		6	0.63	0	-0.85	-0.84	0	0	7.75	5.93	4.49	4.38
ENSMUSG00000055782	protein_coding	Abcd2		6	0.63	0	-0.71	-0.67	0	0	8.78	7.1	5.58	5.57
ENSMUSG00000008590	protein_coding	Htr3b		6	0.62	0	-0.81	-0.9	-0.62	0	8.25	7.34	4.9	4.48
ENSMUSG00000038264	protein_coding	Sema7a		6	0.6	0	-0.67	-0.64	0	0	25.95	20.89	17	16.83
ENSMUSG00000045589	protein_coding	Frrs1l		6	0.59	0	0	-0.66	0	0	11	10.14	8.08	7.06
ENSMUSG00000048402	protein_coding	Gli2	zf-C2H2	6	0.59	0	0	-0.77	0	0	0.36	0.3	0.26	0.21
ENSMUSG00000036395	protein_coding	Glb1l2		6	0.59	0	-0.87	-0.93	-0.68	0	1.59	1.42	0.9	0.84
ENSMUSG00000046321	protein_coding	Hs3st2		6	0.58	0	-0.62	-0.61	0	0	11.87	9.54	8.04	7.83
ENSMUSG00000025938	protein_coding	Slco5a1		6	0.58	0	-0.59	-0.63	0	0	5.62	4.5	3.89	3.68
ENSMUSG00000033595	protein_coding	Lgi3		6	0.58	0	-0.74	-0.72	0	0	44.33	40.03	27.52	27.03
ENSMUSG00000044071	protein_coding	Tafa2		6	0.57	0	0	-0.61	0	0	20.42	19.09	15.09	13.5
ENSMUSG00000034402	protein_coding	Kcnh5		6	0.57	0	-0.78	0	0	0	3.38	2.88	2.07	2.17
ENSMUSG00000024747	protein_coding	Aldh1a7		6	0.57	0	-0.62	-0.66	0	0	3.55	3.29	2.4	2.27
ENSMUSG00000066687	protein_coding	Zbtb16	ZBTB	6	0.57	0	-1.4	-1.9	0	0	4.12	2.41	1.61	1.11
ENSMUSG00000021219	protein_coding	Rgs6		6	0.57	0	-0.92	-0.81	-0.67	0	3.22	2.75	1.77	1.86
ENSMUSG00000031138	protein_coding	F9		6	0.56	0	0	-0.72	0	0	1.48	1.31	1.11	0.9
ENSMUSG00000029359	protein_coding	Tesc		6	0.55	0	-0.64	-0.63	0	0	23.3	21.58	15.55	15.17
ENSMUSG00000021025	protein_coding	Nfkbia		6	0.55	0	-0.59	0	0	0	15.32	13.07	10.56	10.94
ENSMUSG00000049176	protein_coding	Frmpd4		6	0.55	0	-0.75	-0.62	0	0	7.35	6.15	4.57	4.84
ENSMUSG00000029370	protein_coding	Rassf6		6	0.53	0	0	-0.98	0	0	0.71	0.54	0.47	0.36
ENSMUSG00000032269	protein_coding	Htr3a		6	0.52	0	-0.64	-1.11	0	0	77.35	67.99	51.52	36.1
ENSMUSG00000044505	protein_coding	Lingo4		6	0.51	0	-0.79	-0.64	0	0	2	1.67	1.21	1.31
ENSMUSG00000007653	protein_coding	Gabrb2		6	0.51	0	-0.66	-0.62	0	0	2.58	2.04	1.71	1.7
ENSMUSG00000020599	protein_coding	Rgs9		6	0.51	0	0	-0.81	0	0	0.78	0.61	0.55	0.45
ENSMUSG00000004748	protein_coding	Mtfp1		6	0.51	0	0	-0.65	0	0	6.62	6.1	5.14	4.24
ENSMUSG00000039488	protein_coding	Cntn5		6	0.51	0	0	-0.77	0	0	1.45	1.36	1.05	0.86
ENSMUSG00000025885	protein_coding	Myo5b		6	0.5	0	-1.01	-0.86	-0.83	0	0.69	0.61	0.35	0.38
ENSMUSG00000040136	protein_coding	Abcc8		6	0.5	0	0	-0.62	0	0	1.9	1.77	1.49	1.24
ENSMUSG00000054459	protein_coding	Vsnl1		6	0.49	0	0	-0.59	0	0	17.76	14.65	13.68	12.01
ENSMUSG00000031932	protein_coding	Gpr83		6	0.49	0	-0.67	-0.95	0	0	1.11	0.82	0.73	0.58
ENSMUSG00000032092	protein_coding	Mpzl2		6	0.49	0	0	-0.79	0	0	1.08	0.95	0.82	0.63
ENSMUSG00000022758	protein_coding	P2rx6		6	0.47	0	0	-0.6	0	0	8.01	7.8	5.73	5.33
ENSMUSG00000079598	protein_coding	Clec2l		6	0.47	0	-0.6	-0.62	0	0	118.66	115	81.05	77.82
ENSMUSG00000064293	protein_coding	Cntn4		6	0.47	0	0	-0.61	0	0	2.46	2.32	1.97	1.63
ENSMUSG00000004328	protein_coding	Hif3a	bHLH	6	0.46	0	-1.39	-1.91	0	0	0.33	0.18	0.13	0.09
ENSMUSG00000048004	protein_coding	Tmem196		6	0.45	0	-0.99	-0.72	-0.65	0	2.95	2.38	1.56	1.82
ENSMUSG00000046480	protein_coding	Scn4b		6	0.45	0	0	-0.63	0	0	77.4	69.86	62.77	50.46
ENSMUSG00000045246	protein_coding	Kcng4		6	0.44	0	-0.64	-0.94	-0.6	0	6.44	6.3	4.28	3.39
ENSMUSG00000024798	protein_coding	Htr7		6	0.44	0	0	-0.69	0	0	6.37	5.26	4.94	3.97
ENSMUSG00000039058	protein_coding	Ak5		6	0.44	0	-0.6	0	0	0	21.07	17.49	14.45	15.37
ENSMUSG00000026158	protein_coding	Ogfrl1		6	0.44	0	-0.69	0	0	0	20.3	16.47	13.14	14.17
ENSMUSG00000021613	protein_coding	Hapln1		6	0.43	0	-0.74	-0.64	-0.67	0	6.2	6.02	3.87	4.02
ENSMUSG00000026173	protein_coding	Plcd4		6	0.43	0	0	-0.73	0	0	9.18	7.07	6.62	5.59
ENSMUSG00000040164	protein_coding	Kcns1		6	0.42	0	0	-0.6	0	0	26.73	21.06	19.67	17.72
ENSMUSG00000078591	protein_coding	Hs3st4		6	0.42	0	0	-0.74	0	0	2.36	2.25	1.85	1.43
ENSMUSG00000004151	protein_coding	Etv1	ETS	6	0.42	0	-0.86	-0.73	0	0	6.72	4.97	3.87	4.12
ENSMUSG00000003657	protein_coding	Calb2		6	0.42	0	0	-1.18	0	0	9.66	9.29	6.53	4.28
ENSMUSG00000022763	protein_coding	Aifm3		6	0.42	0	0	-0.78	0	0	3.44	3.22	2.7	2.02
ENSMUSG00000063594	protein_coding	Gng8		6	0.41	0	-0.66	0	0	0	3.51	2.91	2.32	2.55
ENSMUSG00000041309	protein_coding	Nkx6-2	Homeobox	6	0.41	0	0	-1.31	0	0	0.54	0.37	0.34	0.22
ENSMUSG00000096146	protein_coding	Kcnj11		6	0.4	0	-0.65	-0.73	0	0	2.7	1.99	1.79	1.64
ENSMUSG00000005640	protein_coding	Insrr		6	0.4	0	0	-1.03	0	0	0.5	0.49	0.36	0.25
ENSMUSG00000047344	protein_coding	Lancl3		6	0.39	0	-0.77	-0.62	-0.73	0	11.21	11.11	6.86	7.4
ENSMUSG00000031139	protein_coding	Mcf2		6	0.39	0	-0.68	0	-0.6	0	1.36	1.31	0.89	0.99
ENSMUSG00000030674	protein_coding	Qprt		6	0.39	0	0	-0.65	0	0	1.55	1.59	1.12	0.99
ENSMUSG00000025105	protein_coding	Bnc1	zf-C2H2	6	0.39	-0.72	-1.22	-1.2	0	0	0.61	0.37	0.27	0.27
ENSMUSG00000000296	protein_coding	Tpd52l1		6	0.38	0	-0.65	-0.74	-0.67	0	2.95	3.05	1.95	1.77
ENSMUSG00000043461	protein_coding	Sptssb		6	0.38	0	0	-0.71	0	0	1.09	1.06	0.88	0.67
ENSMUSG00000035273	protein_coding	Hpse		6	0.38	0	-0.75	-1.05	0	0	1.25	0.84	0.77	0.61
ENSMUSG00000045994	protein_coding	B3gat1		6	0.38	0	0	-1.02	0	0	0.62	0.47	0.45	0.31
ENSMUSG00000020963	protein_coding	Tshr		6	0.38	0	-0.67	0	0	0	0.6	0.45	0.39	0.39
ENSMUSG00000044976	protein_coding	Wdr72		6	0.37	0	0	-0.81	0	0	1.49	1.12	1.08	0.86
ENSMUSG00000057766	protein_coding	Ankrd29		6	0.37	0	-0.6	0	0	0	10.74	10.34	7.39	8.31
ENSMUSG00000030337	protein_coding	Vamp1		6	0.36	0	0	-0.68	0	0	45.31	43.3	37.9	28.6
ENSMUSG00000032006	protein_coding	Pdgfd		6	0.36	0	-0.71	-0.85	-0.77	0	1.65	1.75	1.05	0.93
ENSMUSG00000027971	protein_coding	Ndst4		6	0.36	0	-0.69	-0.6	0	0	9.86	7.43	6.36	6.56
ENSMUSG00000022508	protein_coding	Bcl6	ZBTB	6	0.35	0	0	-0.7	0	0	6.72	5.67	5.51	4.16
ENSMUSG00000027577	protein_coding	Chrna4		6	0.35	0	-0.72	0	-0.63	0	1.13	1.09	0.72	0.84
ENSMUSG00000032172	protein_coding	Olfm2		6	0.35	0	-0.75	-0.78	-0.81	0	1.9	2.02	1.18	1.12
ENSMUSG00000025185	protein_coding	Loxl4		6	0.35	0	0	-0.63	0	0	2.05	2.03	1.72	1.33
ENSMUSG00000074971	protein_coding	Fibin		6	0.35	0	0	-0.6	0	0	2.42	2.16	2.07	1.61
ENSMUSG00000045034	protein_coding	Ankrd34b		6	0.35	0	-0.62	0	-0.61	0	0.83	0.84	0.56	0.61
ENSMUSG00000025787	protein_coding	Tgm4		6	0.35	0	0	-0.87	0	0	0.72	0.65	0.59	0.4
ENSMUSG00000024222	protein_coding	Fkbp5		6	0.35	0	0	-0.79	0	0	7.09	5.79	5.67	4.14
ENSMUSG00000034981	protein_coding	Parm1		6	0.35	0	-0.71	0	0	0	69.42	61.72	44.52	53.25
ENSMUSG00000031431	protein_coding	Tsc22d3	TSC22	6	0.35	0	0	-0.76	0	0	59.98	46.83	46.32	35.52
ENSMUSG00000048376	protein_coding	F2r		6	0.33	0	-0.69	0	-0.62	0	8.19	7.93	5.29	6.28
ENSMUSG00000034282	protein_coding	Evpl		6	0.33	0	0	-0.94	0	0	0.28	0.21	0.21	0.15
ENSMUSG00000042808	protein_coding	Gpx2		6	0.33	0	0	-0.79	0	0	1.12	0.99	0.94	0.65
ENSMUSG00000038540	protein_coding	Tmc3		6	0.32	0	0	-0.63	0	0	0.3	0.23	0.15	0.2
ENSMUSG00000037868	protein_coding	Egr2	zf-C2H2	6	0.32	0	-0.69	0	-0.61	0	5.44	5.24	3.52	4.25
ENSMUSG00000069911	protein_coding	Insyn2b		6	0.32	0	-0.85	-0.6	0	0	2.86	2.1	1.65	1.9
ENSMUSG00000078958	protein_coding	Atp6ap1l		6	0.32	0	0	-0.88	0	0	4.57	3.84	3.77	2.5
ENSMUSG00000021647	protein_coding	Cartpt		6	0.3	0	-0.87	-0.75	0	0	6.06	6.87	3.46	3.66
ENSMUSG00000020155	protein_coding	Kcnmb1		6	0.29	0	0	-0.66	0	0	5.07	4.4	4.42	3.24
ENSMUSG00000090667	protein_coding	Mdfic2		6	0.29	0	-0.74	0	0	0	53.67	44.39	33.6	41.55
ENSMUSG00000019935	protein_coding	Slc17a8		6	0.29	0	-0.71	0	0	0	3.69	2.91	2.35	2.76
ENSMUSG00000035112	protein_coding	Wnk4		6	0.29	0	0	-0.75	0	0	1.03	0.98	0.92	0.62
ENSMUSG00000091996	protein_coding	BC049352		6	0.28	0	0	-0.74	-0.75	0	0.78	0.91	0.56	0.48
ENSMUSG00000034755	protein_coding	Pcdh11x		6	0.28	0	0	-0.86	0	0	0.94	0.78	0.8	0.53
ENSMUSG00000039628	protein_coding	Hs3st6		6	0.28	0	0	-0.95	0	0	1.9	1.44	1.52	0.99
ENSMUSG00000043635	protein_coding	Adamts3		6	0.28	0	-0.7	0	0	0	1.31	1.07	0.85	1.03
ENSMUSG00000030087	protein_coding	Klf15	zf-C2H2	6	0.28	0	0	-0.93	0	0	4.96	3.67	3.88	2.63
ENSMUSG00000015468	protein_coding	Notch4		6	0.27	0	0	-0.67	0	0	0.64	0.58	0.58	0.41
ENSMUSG00000060882	protein_coding	Kcnd2		6	0.27	0	0	-0.72	0	0	0.71	0.57	0.6	0.44
ENSMUSG00000020591	protein_coding	Ntsr2		6	0.26	0	0	-1.16	0	0	0.74	0.5	0.55	0.33
ENSMUSG00000041476	protein_coding	Smpx		6	0.23	0	-0.6	0	0	0	2.21	1.98	1.52	1.95
ENSMUSG00000059013	protein_coding	Sh2d3c		6	0.22	0	-0.64	0	0	0	1.75	1.58	1.17	1.56
ENSMUSG00000031762	protein_coding	Mt2		6	0.21	0	0	-1.14	0	0	30.51	39.82	28.12	13.94
ENSMUSG00000007872	protein_coding	Id3	bHLH	6	0.21	0	0	-0.72	0	-0.67	25.01	23.81	25.04	15.31
ENSMUSG00000031448	protein_coding	Adprhl1		5	0.79	-0.65	-0.63	0	0	0	0.69	0.45	0.47	0.47
ENSMUSG00000055639	protein_coding	Dach1	DACH	5	0.78	-0.67	-0.63	-0.62	0	0	1.51	0.96	1.02	0.99
ENSMUSG00000045613	protein_coding	Chrm2		5	0.75	-0.64	-0.62	-0.63	0	0	5.4	3.52	3.67	3.54
ENSMUSG00000056656	protein_coding	Apol8		5	0.75	-0.93	-0.92	-0.9	0	0	1.29	0.69	0.71	0.7
ENSMUSG00000045314	protein_coding	Sowahb		5	0.74	0	0	-0.68	0	0	0.59	0.36	0.39	0.37
ENSMUSG00000034227	protein_coding	Foxj1	Fork_head	5	0.73	-0.6	0	0	0	0	7.35	4.92	5.18	5.28
ENSMUSG00000034780	protein_coding	B3galt1		5	0.72	0	-0.67	0	0	0	8.85	5.3	5.84	5.83
ENSMUSG00000047746	protein_coding	Fbxo40		5	0.7	-0.98	-0.86	-0.77	0	0	1.69	0.86	0.97	1
ENSMUSG00000096606	protein_coding	Tpbgl		5	0.7	-0.81	-0.76	-0.83	0	0	9.52	5.51	5.86	5.43
ENSMUSG00000046532	protein_coding	Ar	ESR-like	5	0.7	-0.6	0	-0.59	0	0	4.76	3.19	3.39	3.2
ENSMUSG00000070687	protein_coding	Htr1d		5	0.69	-0.62	0	0	0	0	9.25	6.09	6.48	6.66
ENSMUSG00000042589	protein_coding	Cux2	CUT	5	0.68	-0.66	0	-0.63	0	0	2	1.28	1.4	1.31
ENSMUSG00000042745	protein_coding	Id1	bHLH	5	0.67	-0.71	-0.63	-0.71	0	0	7.5	4.62	5.01	4.62
ENSMUSG00000025189	protein_coding	Cnnm1		5	0.67	-0.65	0	-0.67	0	0	3.01	1.95	2.07	1.93
ENSMUSG00000048304	protein_coding	Slitrk3		5	0.66	-0.83	-0.67	-0.67	0	0	13.09	7.47	8.6	8.37
ENSMUSG00000066129	protein_coding	Kndc1		5	0.65	-0.7	-0.65	-0.73	0	0	2.3	1.43	1.53	1.4
ENSMUSG00000047117	protein_coding	Ankdd1b		5	0.63	-0.79	-0.66	-0.77	0	0	0.76	0.44	0.5	0.45
ENSMUSG00000068615	protein_coding	Gjd2		5	0.62	0	0	-0.66	0	0	1.23	0.81	0.79	0.78
ENSMUSG00000045648	protein_coding	Vwc2l		5	0.61	-0.76	-0.6	-0.69	0	0	3.22	1.92	2.21	2.02
ENSMUSG00000043013	protein_coding	Onecut1	CUT	5	0.6	-1.12	-1.09	0	0	0	0.69	0.33	0.34	0.4
ENSMUSG00000051067	protein_coding	Lingo3		5	0.59	-0.92	-0.71	-0.66	0	0	1.33	0.71	0.84	0.85
ENSMUSG00000047606	protein_coding	Ankrd34c		5	0.59	-0.84	-1	-0.8	0	0	4.39	2.47	2.29	2.54
ENSMUSG00000037709	protein_coding	Fam13a		5	0.59	-0.9	-0.73	-0.63	0	0	2.37	1.29	1.49	1.55
ENSMUSG00000038859	protein_coding	Baiap2l1		5	0.59	0	-0.59	0	0	0	9.1	6.16	6.3	6.79
ENSMUSG00000032036	protein_coding	Kirrel3		5	0.58	0	-0.6	0	0	0	5	3.43	3.43	3.72
ENSMUSG00000048385	protein_coding	Scrt1	zf-C2H2	5	0.58	-0.84	-0.68	-0.59	0	0	7.91	4.47	5.14	5.32
ENSMUSG00000027796	protein_coding	Smad9	MH1	5	0.57	-0.79	-0.83	-0.6	0	0	12.16	7.13	7.12	8.12
ENSMUSG00000047591	protein_coding	Mafa	TF_bZIP	5	0.57	-1	-1.07	-1.19	0	0	3.16	1.6	1.57	1.4
ENSMUSG00000025468	protein_coding	Caly		5	0.54	0	-0.64	0	0	0	3.03	2.13	2.02	2.04
ENSMUSG00000047161	protein_coding	Chst9		5	0.54	-0.9	-0.79	-1.02	0	0	1.94	1.05	1.16	0.96
ENSMUSG00000040452	protein_coding	Cdh12		5	0.53	-0.66	-0.83	-0.72	0	0	3.5	2.24	2.05	2.14
ENSMUSG00000020836	protein_coding	Coro6		5	0.52	0	-0.73	-0.62	0	0	3.7	2.52	2.33	2.44
ENSMUSG00000020099	protein_coding	Unc5b		5	0.52	-0.6	-0.74	0	0	0	2.59	1.71	1.61	1.82
ENSMUSG00000039257	protein_coding	Vstm2b		5	0.51	-0.91	-0.84	-1.09	0	0	5.5	2.96	3.2	2.61
ENSMUSG00000025475	protein_coding	Adgra1		5	0.51	-0.68	-0.69	0	0	0	1.39	0.88	0.9	1.02
ENSMUSG00000042757	protein_coding	Tmem108		5	0.5	-0.84	-0.66	0	0	0	1.12	0.63	0.74	0.78
ENSMUSG00000031727	protein_coding	Pmfbp1		5	0.5	-0.65	-0.77	-0.79	0	0	1.11	0.72	0.68	0.65
ENSMUSG00000030092	protein_coding	Cntn6		5	0.48	0	0	-0.59	0	0	1.49	1.06	1.12	1
ENSMUSG00000070866	protein_coding	Zfp804a		5	0.47	-0.7	0	0	0	0	5.98	3.75	4.18	4.51
ENSMUSG00000034161	protein_coding	Scx	bHLH	5	0.47	-0.84	-0.7	0	0	0	3.2	1.8	2.05	2.29
ENSMUSG00000091722	protein_coding	Siah3		5	0.46	-1.01	0	0	0	0	1.51	0.77	0.89	1.03
ENSMUSG00000051022	protein_coding	Hs3st1		5	0.45	-0.69	0	-0.68	0	0	5.49	3.44	4.01	3.45
ENSMUSG00000048616	protein_coding	Nog		5	0.45	-0.78	-0.89	-1.06	0	0	4.7	2.76	2.64	2.28
ENSMUSG00000040724	protein_coding	Kcna2		5	0.44	0	-0.71	0	0	0	39.45	27.97	25.27	26.01
ENSMUSG00000043668	protein_coding	Tox3	HMG	5	0.44	-0.59	0	0	0	0	4.46	3.01	3.49	3.4
ENSMUSG00000026610	protein_coding	Esrrg	ESR-like	5	0.42	-0.68	-1.01	-0.75	0	0	4.84	3.06	2.52	2.92
ENSMUSG00000039137	protein_coding	Whrn		5	0.42	-0.6	0	-0.74	0	0	2.04	1.36	1.46	1.23
ENSMUSG00000032593	protein_coding	Amigo3		5	0.42	-0.6	0	0	0	0	25.63	17.06	19.78	17.49
ENSMUSG00000034570	protein_coding	Inpp5j		5	0.41	-0.59	-0.88	-0.61	0	0	3.6	2.43	2.05	2.4
ENSMUSG00000021255	protein_coding	Esrrb	ESR-like	5	0.41	-0.68	-1.02	-0.64	0	0	0.73	0.46	0.38	0.48
ENSMUSG00000108348	protein_coding	Gm42372		5	0.41	0	-0.67	0	0	0	5.39	3.98	3.52	3.95
ENSMUSG00000022176	protein_coding	Rem2		5	0.41	0	-0.71	0	0	0	6.11	4.44	3.88	4.35
ENSMUSG00000025141	protein_coding	Myadml2		5	0.4	-0.64	-0.9	-0.86	0	0	2.85	1.84	1.58	1.58
ENSMUSG00000047658	protein_coding	Gal3st3		5	0.4	-1.72	0	0	0	0	0.53	0.17	0.29	0.3
ENSMUSG00000050511	protein_coding	Oprd1		5	0.39	-0.62	-0.6	-0.85	0	0	6.1	4	4.18	3.41
ENSMUSG00000024232	protein_coding	Bambi		5	0.39	0	-0.73	-0.74	0	0	2.63	1.83	1.65	1.59
ENSMUSG00000033966	protein_coding	Cdkl4		5	0.38	-0.8	-0.87	-1.2	0	0	1.54	0.89	0.88	0.68
ENSMUSG00000056648	protein_coding	Hoxb8	Homeobox	5	0.38	0	-0.61	-0.79	0	0	1.58	1.08	1.08	0.92
ENSMUSG00000033044	protein_coding	Dhrs7c		5	0.38	0	-4.67	0	0	0	0.27	0.02	0.01	0.12
ENSMUSG00000056824	protein_coding	Zfp663	zf-C2H2	5	0.37	-0.95	0	0	0	0	0.66	0.35	0.45	0.48
ENSMUSG00000027470	protein_coding	Mylk2		5	0.37	0	-4.08	0	0	0	0.77	0.07	0.05	0.36
ENSMUSG00000051243	protein_coding	Islr2		5	0.37	0	-0.64	-0.59	0	0	1.32	0.98	0.88	0.88
ENSMUSG00000038132	protein_coding	Rbm24		5	0.37	-1.45	-1.74	0	0	0	0.24	0.09	0.08	0.15
ENSMUSG00000038242	protein_coding	Aox4		5	0.36	0	0	-0.62	0	0	1.3	0.93	1.01	0.85
ENSMUSG00000071537	protein_coding	Klrg2		5	0.36	-0.71	0	-0.83	0	0	1.26	0.78	0.91	0.71
ENSMUSG00000048489	protein_coding	Depp1		5	0.36	0	-1.02	-0.76	0	0	1.72	1.13	0.88	1.02
ENSMUSG00000016179	protein_coding	Camk1g		5	0.36	0	-0.65	0	0	0	9.23	6.48	6.11	7.53
ENSMUSG00000049985	protein_coding	Ankrd55		5	0.36	-0.67	0	0	0	0	2.19	1.39	1.69	1.7
ENSMUSG00000041544	protein_coding	Disp3		5	0.36	0	0	-0.63	0	0	9.79	7.19	7.52	6.41
ENSMUSG00000039883	protein_coding	Lrrc17		5	0.35	-1.01	0	0	0	0	0.82	0.41	0.57	0.56
ENSMUSG00000029419	protein_coding	Ajm1		5	0.35	-0.71	0	0	0	0	2.85	1.76	2.2	2.04
ENSMUSG00000074345	protein_coding	Tnfaip8l3		5	0.35	0	-0.78	0	0	0	0.58	0.37	0.35	0.46
ENSMUSG00000037989	protein_coding	Wnk2		5	0.34	-0.64	0	0	0	0	2.64	1.73	2.09	2.08
ENSMUSG00000079466	protein_coding	Prdm12	zf-C2H2	5	0.34	-0.62	0	0	0	0	36.37	24.06	28.64	29.38
ENSMUSG00000045912	protein_coding	C2cd4c		5	0.34	0	-0.81	-1	0	0	0.85	0.55	0.51	0.43
ENSMUSG00000031298	protein_coding	Adgrg2		5	0.34	0	-0.6	0	0	0	6.34	4.89	4.4	4.4
ENSMUSG00000052372	protein_coding	Il1rapl1		5	0.34	-0.63	0	0	0	0	0.96	0.63	0.72	0.8
ENSMUSG00000078307	protein_coding	AI593442		5	0.34	0	-0.7	0	0	0	17.32	13.24	11.15	12.88
ENSMUSG00000090799	protein_coding	Klhl33		5	0.34	0	0	-0.75	0	0	1.73	1.24	1.22	1.04
ENSMUSG00000031688	protein_coding	Pou4f2	Pou	5	0.33	-0.9	-0.75	0	0	0	4.32	2.35	2.69	3.4
ENSMUSG00000043639	protein_coding	Rbm20		5	0.33	-0.95	0	-1.05	0	0	0.44	0.23	0.3	0.21
ENSMUSG00000045625	protein_coding	Pigz		5	0.33	0	0	-0.6	0	0	8.62	6.56	6.63	5.73
ENSMUSG00000026407	protein_coding	Cacna1s		5	0.33	0	-2.82	0	0	0	1	0.21	0.15	0.59
ENSMUSG00000026443	protein_coding	Lrrn2		5	0.32	-0.76	0	0	0	0	5.04	3.03	3.74	4.05
ENSMUSG00000050473	protein_coding	Slc35d3		5	0.32	0	0	-0.79	0	0	1.01	0.7	0.75	0.59
ENSMUSG00000033871	protein_coding	Ppargc1b		5	0.31	-0.66	0	0	0	0	1.42	0.91	1.07	1.19
ENSMUSG00000000365	protein_coding	Rnf17		5	0.31	0	-0.89	0	0	0	0.45	0.33	0.26	0.33
ENSMUSG00000071540	protein_coding	3425401B19Rik		5	0.31	-1.06	-0.97	0	0	0	1.18	0.57	0.63	0.92
ENSMUSG00000025909	protein_coding	Sntg1		5	0.3	-0.61	0	0	0	0	0.89	0.59	0.66	0.77
ENSMUSG00000036264	protein_coding	Fstl4		5	0.3	0	0	-1.13	0	0	0.49	0.31	0.33	0.23
ENSMUSG00000055027	protein_coding	Smyd1		5	0.29	-0.89	-1.01	0	0	0	0.82	0.44	0.42	0.66
ENSMUSG00000040694	protein_coding	Apobec2		5	0.29	-1.41	0	0	0	0	0.98	0.38	0.43	0.76
ENSMUSG00000042717	protein_coding	Ppp1r3a		5	0.28	-1.58	-1.72	0	0	0	0.63	0.21	0.2	0.47
ENSMUSG00000079588	protein_coding	Tmem182		5	0.28	-1.76	0	0	0	0	0.41	0.12	0.16	0.31
ENSMUSG00000062077	protein_coding	Trim54		5	0.28	0	-3.31	0	0	0	0.37	0.02	0.04	0.25
ENSMUSG00000031016	protein_coding	Wee1		5	0.28	-0.66	0	-1.01	0	0	2.63	1.68	1.93	1.32
ENSMUSG00000021775	protein_coding	Nr1d2	THR-like	5	0.27	0	0	-0.67	0	0	15.23	11.55	12	9.64
ENSMUSG00000064363	protein_coding	mt-Nd4		5	0.27	0	-0.65	0	0	0	207.26	163.96	137.64	177.91
ENSMUSG00000038763	protein_coding	Alpk3		5	0.27	0	-1.87	0	0	0	0.23	0.04	0.07	0.17
ENSMUSG00000091519	protein_coding	Skor2		5	0.26	-0.88	0	0	0	0	2.82	1.55	2.08	2.36
ENSMUSG00000021798	protein_coding	Ldb3		5	0.26	-0.59	-0.9	0	0	0	2.2	1.48	1.23	1.91
ENSMUSG00000064357	protein_coding	mt-Atp6		5	0.25	0	-0.71	0	0	0	15.03	11.18	9.54	13.41
ENSMUSG00000017817	protein_coding	Jph2		5	0.25	-1.12	0	0	0	0	1.21	0.56	0.68	1.05
ENSMUSG00000038239	protein_coding	Hrc		5	0.24	0	-2.4	0	0	0	0.51	0.1	0.1	0.42
ENSMUSG00000002500	protein_coding	Rpl3l		5	0.24	0	-2.95	0	0	0	0.38	0.06	0.05	0.31
ENSMUSG00000037188	protein_coding	Grhl3	CP2	5	0.23	-0.59	-0.78	0	0	0	3.95	2.64	2.38	3.65
ENSMUSG00000024471	protein_coding	Myot		5	0.23	0	-3.81	0	0	0	1.27	0.07	0.1	1.05
ENSMUSG00000039891	protein_coding	Txlnb		5	0.23	0	-1.42	0	0	0	0.58	0.18	0.23	0.51
ENSMUSG00000064356	protein_coding	mt-Atp8		5	0.23	-0.76	0	0	0	0	9.97	5.95	6.29	9.34
ENSMUSG00000025537	protein_coding	Phkg1		5	0.22	-1.83	0	0	0	0	0.21	0.06	0.07	0.19
ENSMUSG00000038663	protein_coding	Fsd2		5	0.22	-1.55	0	0	0	0	0.46	0.16	0.19	0.43
ENSMUSG00000002076	protein_coding	Hsf2bp		5	0.21	0	-2.11	0	0	0	0.16	0.08	0.04	0.15
ENSMUSG00000078486	protein_coding	Perm1		5	0.2	0	-1.01	0	0	0	0.47	0.32	0.24	0.46
ENSMUSG00000011148	protein_coding	Adssl1		5	0.2	-0.96	0	0	0	0	1.41	0.73	0.84	1.41
ENSMUSG00000022519	protein_coding	Srl		5	0.19	-0.82	0	0	0	0	3.19	1.82	2.34	3.16
ENSMUSG00000025488	protein_coding	Cox8b		5	0.19	0	-3.63	0	0	0	1.41	0.21	0.12	1.46
ENSMUSG00000028464	protein_coding	Tpm2		5	0.19	0	-1.72	0	0	0	7.02	2.89	2.23	7.4
ENSMUSG00000072720	protein_coding	Myo18b		5	0.19	-1.67	0	0	0	0	0.2	0.06	0.09	0.21
ENSMUSG00000027887	protein_coding	Sypl2		5	0.18	0	-2.83	0	0	0	0.19	0.04	0.03	0.21
ENSMUSG00000021200	protein_coding	Asb2		5	0.18	-0.81	0	0	0	0	1.38	0.79	0.99	1.43
ENSMUSG00000037139	protein_coding	Myom3		5	0.18	0	-1.05	0	0	0	0.21	0.11	0.1	0.23
ENSMUSG00000033196	protein_coding	Myh2		5	0.18	0	-4.55	0	0	0	1.17	0.06	0.05	1.4
ENSMUSG00000030272	protein_coding	Camk1		4	0.71	0.78	1.1	1.19	0	0	7.97	13.74	17.65	18.35
ENSMUSG00000042804	protein_coding	Gpr153		4	0.7	0	0	0.59	0	0	20.54	26.52	30.21	31.14
ENSMUSG00000002233	protein_coding	Rhoc		4	0.69	0	0.81	0.87	0	0	27.67	41.06	50.17	50.84
ENSMUSG00000021411	protein_coding	Pxdc1		4	0.69	0	0.73	0.78	0	0	3.28	4.65	5.6	5.66
ENSMUSG00000073418	protein_coding	C4b		4	0.66	0	0.61	0.68	0	0	8.35	10.94	13.26	13.58
ENSMUSG00000048764	protein_coding	Tmprss11f		4	0.65	2.51	3.13	3.35	0	0	0.03	0.18	0.28	0.32
ENSMUSG00000000416	protein_coding	Cttnbp2		4	0.62	0	0.76	0.78	0	0	1.39	2	2.46	2.42
ENSMUSG00000027927	protein_coding	Lelp1		4	0.61	0	3.18	0	0	0	0.08	0.4	0.72	0.72
ENSMUSG00000023067	protein_coding	Cdkn1a		4	0.61	0.61	0.78	0.92	0	0	4.87	7.52	8.72	9.29
ENSMUSG00000030677	protein_coding	Kif22		4	0.61	0.78	1.25	1.29	0	0	0.71	1.23	1.76	1.76
ENSMUSG00000023249	protein_coding	Parp3		4	0.6	0	0	0.6	0	0	4.71	5.94	7.21	7.19
ENSMUSG00000000278	protein_coding	Scpep1		4	0.6	0.6	0.96	1.1	0	0	14.61	22.31	29.49	31.39
ENSMUSG00000050747	protein_coding	Trim15		4	0.59	2.08	2.44	2.58	0	0	0.15	0.65	0.86	0.92
ENSMUSG00000052921	protein_coding	Arhgef15		4	0.58	0	0.71	0.71	0	0	1.04	1.43	1.77	1.72
ENSMUSG00000027978	protein_coding	Prss12		4	0.57	0	0.7	0.73	0	0	8.41	12.23	14.2	14.06
ENSMUSG00000042246	protein_coding	Tmc7		4	0.56	0	0	0.59	0	0	3.91	5.16	5.64	5.94
ENSMUSG00000024664	protein_coding	Fads3		4	0.56	0	0	0.73	0	0	17.36	23.66	26.77	28.96
ENSMUSG00000069662	protein_coding	Marcks		4	0.55	0	0	0.62	0	0	17.9	22.76	25.84	27.76
ENSMUSG00000035594	protein_coding	Chrna5		4	0.55	1.38	1.67	1.93	0	0	0.26	0.68	0.86	1
ENSMUSG00000049988	protein_coding	Lrrc25		4	0.54	0	0	0.96	0	0	0.44	0.62	0.79	0.85
ENSMUSG00000025089	protein_coding	Gfra1		4	0.54	0.85	1.09	1.11	0	0	38.57	70.07	85.38	83.62
ENSMUSG00000028255	protein_coding	Clca1		4	0.52	1.77	2.43	2.69	0	0	0.08	0.26	0.42	0.49
ENSMUSG00000003746	protein_coding	Man1a		4	0.52	0	0.66	0.85	0	0	1.59	2.21	2.62	2.89
ENSMUSG00000079685	protein_coding	Ulbp1		4	0.52	0	1.33	1.36	0	0	0.17	0.29	0.44	0.43
ENSMUSG00000044734	protein_coding	Serpinb1a		4	0.51	0.79	1.23	1.17	0	0	64.56	112.18	157.18	145.7
ENSMUSG00000021996	protein_coding	Esd		4	0.51	0	0.74	0.73	0	0	29.4	38.97	50.74	49.15
ENSMUSG00000000567	protein_coding	Sox9	HMG	4	0.5	0	0.85	0.81	0	0	0.51	0.78	0.95	0.9
ENSMUSG00000021843	protein_coding	Ktn1		4	0.46	0	0	0.66	0	0	10.76	13.36	16.02	17.16
ENSMUSG00000039364	protein_coding	Sectm1b		4	0.46	0	0	0.73	0	0	0.98	1.24	1.61	1.63
ENSMUSG00000039208	protein_coding	Metrnl		4	0.46	0	0.69	0.63	0	0	7.23	9.88	12.11	11.24
ENSMUSG00000046008	protein_coding	Pnlip		4	0.45	0	0	0.63	0	0	1.1	1.4	1.56	1.72
ENSMUSG00000022494	protein_coding	Shisa9		4	0.44	0	0	1.29	0	0	0.07	0.14	0.16	0.19
ENSMUSG00000021140	protein_coding	Pcnx		4	0.44	0	0.59	0.59	0	0	7.75	10.92	12.18	11.79
ENSMUSG00000025348	protein_coding	Itga7		4	0.44	0.92	1.07	1.1	0	0	31.02	59.04	67.59	66.86
ENSMUSG00000049191	protein_coding	Rtl5		4	0.43	0	0	0.63	0	0	1.34	1.63	1.96	2.09
ENSMUSG00000034116	protein_coding	Vav1		4	0.43	0	0	0.61	0	0	0.8	1.06	1.34	1.23
ENSMUSG00000040322	protein_coding	Slc25a24		4	0.42	0	0	0.62	0	0	4.28	6.12	6.54	6.64
ENSMUSG00000021508	protein_coding	Cxcl14		4	0.42	0	1.41	1.22	0	0	0.2	0.38	0.56	0.48
ENSMUSG00000024164	protein_coding	C3		4	0.41	0	0.85	0	0	0	1.57	2.56	2.9	3.43
ENSMUSG00000030095	protein_coding	Tmem43		4	0.41	0.64	0.71	0.96	0	0	13.9	21.83	23.62	27.23
ENSMUSG00000078532	protein_coding	Nkain1		4	0.41	0	0.94	0.84	0	0	3.84	5.4	7.67	6.96
ENSMUSG00000038151	protein_coding	Prdm1	zf-C2H2	4	0.41	0	1.38	1.35	0	0	0.11	0.18	0.3	0.29
ENSMUSG00000028545	protein_coding	Bend5		4	0.4	0	0.61	0	0	0	2.34	2.95	3.71	3.4
ENSMUSG00000095493	protein_coding	A630023A22Rik		4	0.4	0	2.31	2.45	0	0	0.14	0.37	0.73	0.78
ENSMUSG00000028003	protein_coding	Lrat		4	0.4	0.61	1.24	1.32	0.64	0	0.47	0.73	1.16	1.19
ENSMUSG00000017057	protein_coding	Il13ra1		4	0.4	0	0.77	0.96	0	0	5.1	6.93	9.02	10.01
ENSMUSG00000037060	protein_coding	Cavin3		4	0.4	0	0.78	0.68	0	0	15.24	22.72	27.06	24.58
ENSMUSG00000052504	protein_coding	Epha3		4	0.38	0	0.81	1	0	0	0.41	0.56	0.75	0.83
ENSMUSG00000062480	protein_coding	Acat3		4	0.38	0	0	0.6	0	0	0.81	0.99	1.32	1.24
ENSMUSG00000004951	protein_coding	Hspb1		4	0.38	0.6	0.73	0.67	0	0	178.77	272.88	307.34	287.3
ENSMUSG00000031490	protein_coding	Eif4ebp1		4	0.37	0	0	0.61	0	0	2.65	3.2	3.7	4.07
ENSMUSG00000003123	protein_coding	Lipe		4	0.37	0	0	0.62	0	0	1.31	1.6	1.83	2.03
ENSMUSG00000051209	protein_coding	Gpr119		4	0.37	0	0.83	1.07	0	0	0.49	0.7	0.9	1.04
ENSMUSG00000029641	protein_coding	Rasl11a		4	0.37	0.78	0.87	0.87	0	0	1.77	3.06	3.36	3.26
ENSMUSG00000026712	protein_coding	Mrc1		4	0.37	0	0.78	0.68	0	0	6.03	7.75	10.69	9.7
ENSMUSG00000030917	protein_coding	Tmem159		4	0.37	0	1.17	1.08	0.64	0	6.12	8.92	14.24	13.02
ENSMUSG00000037428	protein_coding	Vgf		4	0.36	0.82	0.86	0.93	0	0	52.03	92.53	98.45	100.02
ENSMUSG00000022948	protein_coding	Setd4		4	0.36	0.98	0.99	1.22	0	0	0.27	0.53	0.55	0.63
ENSMUSG00000070526	protein_coding	Peg12		4	0.36	0	1.73	0	0	0	0.06	0.12	0.2	0.16
ENSMUSG00000026535	protein_coding	Ifi202b		4	0.36	0	0	1.64	0	0	1.35	2.38	4.47	4.22
ENSMUSG00000030745	protein_coding	Il21r		4	0.36	0	0	1.3	0	0	0.17	0.26	0.36	0.42
ENSMUSG00000028494	protein_coding	Plin2		4	0.35	0.6	1.25	1.36	0.65	0	14.46	22.09	35.61	37.37
ENSMUSG00000025612	protein_coding	Bach1	TF_bZIP	4	0.35	0.66	0.65	0.86	0	0	5.64	9	9.18	10.35
ENSMUSG00000038267	protein_coding	Slc22a23		4	0.35	0	0	0.64	0	0	10.83	15.11	15.36	17.01
ENSMUSG00000002459	protein_coding	Rgs20		4	0.35	0.97	1.05	1.44	0	0	0.51	1.01	1.1	1.4
ENSMUSG00000020798	protein_coding	Spns3		4	0.35	0	1.65	1.33	0	0	0.08	0.18	0.27	0.21
ENSMUSG00000057531	protein_coding	Dtnbp1		4	0.34	0	0	0.61	0	0	11.82	13.93	17.22	18.21
ENSMUSG00000079227	protein_coding	Ccr5		4	0.34	1.23	1.23	1.52	0	0	0.18	0.43	0.44	0.52
ENSMUSG00000025473	protein_coding	Adam8		4	0.34	1.1	1.64	2.03	0	0	2.64	5.68	8.5	10.8
ENSMUSG00000045725	protein_coding	Prr15		4	0.34	0.75	0.82	0.8	0	0	0.97	1.64	1.78	1.7
ENSMUSG00000047592	protein_coding	Nxpe5		4	0.33	0	0.96	0.85	0.59	0	0.46	0.6	0.92	0.83
ENSMUSG00000011008	protein_coding	Mcoln2		4	0.33	1.15	1.66	1.33	0	0	0.3	0.68	0.99	0.76
ENSMUSG00000028793	protein_coding	Rnf19b		4	0.33	0	0	0.73	0	0	25.1	37.78	38.04	41.96
ENSMUSG00000028360	protein_coding	Slc44a5		4	0.33	0	0	0.82	0	0	0.11	0.14	0.21	0.2
ENSMUSG00000027832	protein_coding	Ptx3		4	0.33	0	0	1.31	0	0	0.17	0.3	0.33	0.42
ENSMUSG00000078302	protein_coding	Foxd1	Fork_head	4	0.33	0	0.72	0	0	0	1.15	1.47	1.94	1.67
ENSMUSG00000025650	protein_coding	Col7a1		4	0.32	0	0	0.95	0	0	0.07	0.09	0.14	0.13
ENSMUSG00000025355	protein_coding	Mmp19		4	0.32	0	0	0.75	0	0	0.67	1.02	1.02	1.13
ENSMUSG00000018008	protein_coding	Cyth4		4	0.32	0	0	0.7	0	0	1.02	1.27	1.46	1.67
ENSMUSG00000067219	protein_coding	Nipal1		4	0.32	0	0	0.66	0	0	0.55	0.8	0.8	0.87
ENSMUSG00000021125	protein_coding	Arg2		4	0.31	0.61	1.24	0.94	0.64	0	3.39	5.18	8.26	6.54
ENSMUSG00000026796	protein_coding	Niban2		4	0.31	0	0	0.68	0	0	27.27	37.44	38.02	44.09
ENSMUSG00000054855	protein_coding	Rnd1		4	0.31	1.39	1.34	1.62	0	0	0.68	1.77	1.76	2.08
ENSMUSG00000015243	protein_coding	Abca1		4	0.31	0.63	0.75	1.12	0	0	21.94	34.33	38.52	48.33
ENSMUSG00000028445	protein_coding	Enho		4	0.31	0	0.66	0.59	0	0	19.44	22.82	31.78	29.38
ENSMUSG00000048696	protein_coding	Mex3d		4	0.31	0	0	0.63	0	0	8.04	11.67	11.66	12.51
ENSMUSG00000051439	protein_coding	Cd14		4	0.31	0	0	0.7	0	0	0.89	1.09	1.29	1.46
ENSMUSG00000021765	protein_coding	Fst		4	0.31	1.1	1.77	2.16	0.67	0	1.78	3.84	6.27	7.97
ENSMUSG00000038650	protein_coding	Rnh1		4	0.3	0.65	0.69	0.67	0	0	28.87	45.66	48.18	46.14
ENSMUSG00000024143	protein_coding	Rhoq		4	0.3	0.91	0.89	1.29	0	0	33.23	62.87	63.83	81.77
ENSMUSG00000050926	protein_coding	Dcaf12l2		4	0.3	0	3.01	0	0	0	0.03	0.1	0.21	0.14
ENSMUSG00000014599	protein_coding	Csf1		4	0.3	1.31	1.27	1.73	0	0	4.3	10.71	10.71	14.33
ENSMUSG00000028599	protein_coding	Tnfrsf1b		4	0.3	0	0.64	0.99	0	0	1.24	1.8	2	2.47
ENSMUSG00000055078	protein_coding	Gabra5		4	0.3	0	0.91	0.67	0	0	3.67	4.75	7.17	5.9
ENSMUSG00000022150	protein_coding	Dab2		4	0.29	0.6	0	0.72	0	0	1.56	2.38	2.35	2.58
ENSMUSG00000036002	protein_coding	Fam214b		4	0.29	0.61	0.65	0.6	0	0	10.07	15.47	16.45	15.39
ENSMUSG00000037705	protein_coding	Tecta		4	0.29	0	0	0.68	0	0	1.97	2.95	2.91	3.19
ENSMUSG00000025044	protein_coding	Msr1		4	0.29	0.62	0	0.79	0	0	0.34	0.53	0.52	0.6
ENSMUSG00000032265	protein_coding	Tent5a		4	0.29	0	0	0.64	0	0	1.18	1.5	1.58	1.85
ENSMUSG00000037280	protein_coding	Galnt6		4	0.29	0	0.7	0.98	0	0	2.07	2.76	3.48	4.12
ENSMUSG00000001128	protein_coding	Cfp		4	0.28	0	1.21	0.87	0.72	0	1.08	1.53	2.58	1.98
ENSMUSG00000020205	protein_coding	Phlda1		4	0.28	0.88	0.8	1.01	0	0	0.96	1.79	1.75	1.95
ENSMUSG00000024679	protein_coding	Ms4a6d		4	0.28	0	1.19	0.81	0.6	0	0.88	1.34	2.07	1.54
ENSMUSG00000073680	protein_coding	Tmem88b		4	0.28	2.28	2.15	2.52	0	0	0.63	3.05	2.87	3.6
ENSMUSG00000073530	protein_coding	Pappa2		4	0.28	0	0	0.88	0	0	1.35	1.9	2.04	2.53
ENSMUSG00000036181	protein_coding	H1f2		4	0.28	0	0.61	0	0	0	55.91	63.63	88.78	77.04
ENSMUSG00000086848	protein_coding	Lce6a		4	0.27	0	1.88	0	0	0	0.28	0.6	1.05	0.69
ENSMUSG00000039910	protein_coding	Cited2		4	0.27	0.68	0	0.88	0	0	1.39	2.24	2.16	2.58
ENSMUSG00000044258	protein_coding	Ctla2a		4	0.27	0	1.11	0	0	0	1.09	1.63	2.42	1.79
ENSMUSG00000038894	protein_coding	Irs2		4	0.27	0.59	0	0.62	0	0	10.65	16.27	16.26	16.56
ENSMUSG00000044667	protein_coding	Plppr4		4	0.27	0.59	0.59	0.98	0	0	1.58	2.39	2.46	3.13
ENSMUSG00000034783	protein_coding	Cd207		4	0.27	2.1	2.79	2.08	0	0	0.21	0.89	1.48	0.88
ENSMUSG00000029032	protein_coding	Arhgef16		4	0.27	0	0	0.75	0	0	0.22	0.3	0.31	0.38
ENSMUSG00000052384	protein_coding	Nrros		4	0.26	0	0	0.63	0	0	0.81	1.13	1.09	1.26
ENSMUSG00000050022	protein_coding	Amz1		4	0.26	0.68	0	0.96	0	0	0.34	0.55	0.53	0.67
ENSMUSG00000026072	protein_coding	Il1r1		4	0.26	0.67	0	0.84	0	0	1.58	2.53	2.41	2.85
ENSMUSG00000022032	protein_coding	Scara5		4	0.26	0	0.63	0	0	0	1.81	2.42	2.91	2.37
ENSMUSG00000026836	protein_coding	Acvr1		4	0.26	0.83	0.69	1.08	0	0	3.09	5.55	5.21	6.6
ENSMUSG00000020684	protein_coding	Rasl10b		4	0.25	0	0.63	0	0	0	8.18	9.3	13.16	10.8
ENSMUSG00000035373	protein_coding	Ccl7		4	0.25	1.89	1.68	2.29	0	0	0.63	2.36	2.1	3.1
ENSMUSG00000020773	protein_coding	Trim47		4	0.25	0.73	0.82	0	0	0	1.58	2.63	2.88	2.45
ENSMUSG00000099655	protein_coding	2310034G01Rik		4	0.25	0	1.57	0.99	0.97	0	0.56	0.85	1.7	1.1
ENSMUSG00000047793	protein_coding	Sned1		4	0.24	0.64	0.66	0	0	0	3.01	4.74	4.96	4.47
ENSMUSG00000053091	protein_coding	Lins1		4	0.24	0.7	0.73	0.59	0	0	2.31	3.77	3.99	3.51
ENSMUSG00000052273	protein_coding	Dnah3		4	0.24	0	2.09	0	1.91	0	0.01	0.02	0.07	0.04
ENSMUSG00000025017	protein_coding	Pik3ap1		4	0.23	0.65	0	0.95	0	0	0.93	1.47	1.37	1.81
ENSMUSG00000001493	protein_coding	Meox1	Homeobox	4	0.23	0	0.8	0	0	0	0.6	0.97	1.08	0.87
ENSMUSG00000055210	protein_coding	Foxd2	Fork_head	4	0.22	0	0.66	0	0	0	1.28	1.43	2.09	1.6
ENSMUSG00000021055	protein_coding	Esr2	ESR-like	4	0.22	0	1.12	0	0	0	0.13	0.18	0.3	0.19
ENSMUSG00000074207	protein_coding	Adh1		4	0.21	0	0.89	0	0	0	1.69	2.43	3.25	2.16
ENSMUSG00000026787	protein_coding	Gad2		4	0.19	0	2.77	0	2.33	0	0.02	0.03	0.17	0.05
ENSMUSG00000066154	protein_coding	Mup3		4	0.18	0	1.83	0	0	0	0.19	0.43	0.71	0.27
ENSMUSG00000006522	protein_coding	Itih3		4	0.18	0	1.07	0	0	0	0.36	0.6	0.78	0.44
ENSMUSG00000070369	protein_coding	Itgad		4	0.18	0	2.87	0	0	0	0.01	0.05	0.11	0.02
ENSMUSG00000026830	protein_coding	Ermn		4	0.18	0	3.59	0	0	0	0.01	0.04	0.15	0.02
ENSMUSG00000032517	protein_coding	Mobp		4	0.18	2.31	3.25	0	0	0	0.12	0.58	1.14	0.23
ENSMUSG00000039728	protein_coding	Slc6a5		4	0.17	0	5.11	0	0	0	0.01	0.05	0.26	0.02
ENSMUSG00000024600	protein_coding	Slc27a6		4	0.16	0	1.12	0	0	0	0.19	0.25	0.43	0.18
ENSMUSG00000037537	protein_coding	H2-M11		4	0.16	0	1.75	0	1.81	0	0.82	0.8	2.86	0.73
ENSMUSG00000050164	protein_coding	Mchr1		3	0.77	1.52	1.02	1.28	0	0	1.73	5.01	3.62	4.21
ENSMUSG00000043895	protein_coding	S1pr2		3	0.77	0.83	0	0.66	0	0	0.81	1.45	1.18	1.29
ENSMUSG00000001542	protein_coding	Ell2		3	0.76	0.85	0	0.66	0	0	3.73	6.76	5.37	5.94
ENSMUSG00000024261	protein_coding	Syt4		3	0.75	0.67	0	0	0	0	97.53	156.72	131.3	140.13
ENSMUSG00000041870	protein_coding	Ankrd13a		3	0.73	0.63	0	0	0	0	9.24	14.39	12.39	13.22
ENSMUSG00000063683	protein_coding	Glyat		3	0.71	0.73	0	0	0	0	0.38	0.64	0.51	0.57
ENSMUSG00000059866	protein_coding	Tnip2		3	0.7	0.75	0	0.61	0	0	1.51	2.56	2.17	2.32
ENSMUSG00000063889	protein_coding	Crem	TF_bZIP	3	0.7	0.92	0	0.7	0	0	1.29	2.45	1.98	2.11
ENSMUSG00000071713	protein_coding	Csf2rb		3	0.69	0.71	0	0	0	0	0.46	0.76	0.61	0.67
ENSMUSG00000030793	protein_coding	Pycard		3	0.67	0.9	0	0	0	0	0.22	0.41	0.34	0.36
ENSMUSG00000038059	protein_coding	Smim3		3	0.65	1.8	1.34	1.53	0	0	1.44	5.03	3.78	4.18
ENSMUSG00000051379	protein_coding	Flrt3		3	0.65	2.46	1.62	2.02	-0.83	0	9.19	50.7	29.15	37.41
ENSMUSG00000048216	protein_coding	Gpr85		3	0.64	0.71	0	0	0	0	4.61	7.6	6.03	6.95
ENSMUSG00000032641	protein_coding	Gpr19		3	0.63	0.63	0	0	0	0	3.03	4.75	3.85	4.39
ENSMUSG00000026628	protein_coding	Atf3	TF_bZIP	3	0.63	3.12	2.57	2.76	0	0	23.12	201.1	140.71	156.3
ENSMUSG00000007682	protein_coding	Dio2		3	0.59	1.44	0	1.34	0	0	0.21	0.56	0.41	0.52
ENSMUSG00000030921	protein_coding	Trim30a		3	0.59	0.65	0	0	0	0	0.83	1.31	1.16	1.2
ENSMUSG00000001054	protein_coding	Rmnd5b		3	0.59	0.65	0	0	0	0	14.58	22.99	19.5	20.03
ENSMUSG00000026558	protein_coding	Uck2		3	0.58	0.83	0	0.59	0	0	24.05	43.15	32.81	36.52
ENSMUSG00000020423	protein_coding	Btg2		3	0.58	0.62	0	0	0	0	3.01	4.64	3.71	4.22
ENSMUSG00000047497	protein_coding	Adamts12		3	0.57	1.15	0.62	1.04	0	0	0.4	0.89	0.64	0.82
ENSMUSG00000031538	protein_coding	Plat		3	0.56	0.81	0	0.68	0	0	3.54	6.24	4.72	5.7
ENSMUSG00000039899	protein_coding	Fgl2		3	0.55	0.71	0	0.62	0	0	6.95	11.44	9.03	10.75
ENSMUSG00000033538	protein_coding	Casp4		3	0.53	0.96	0	0.9	0	0	0.35	0.69	0.53	0.66
ENSMUSG00000041390	protein_coding	Mdfic		3	0.53	0.63	0	0.6	0	0	1.38	2.15	1.84	2.1
ENSMUSG00000033066	protein_coding	Gas7		3	0.51	0.62	0	0	0	0	5.38	8.39	6.54	7.65
ENSMUSG00000029552	protein_coding	Tes		3	0.51	1.19	0.75	1.14	0	0	1.88	4.32	3.27	4.18
ENSMUSG00000000957	protein_coding	Mmp14		3	0.51	0.59	0	0	0	0	4.92	7.46	5.89	6.69
ENSMUSG00000019647	protein_coding	Sema6a		3	0.5	1.55	1.06	1.51	0	0	2.15	6.38	4.69	6.19
ENSMUSG00000056749	protein_coding	Nfil3	TF_bZIP	3	0.5	1.5	0.85	1.07	-0.65	0	3.45	9.82	6.43	7.27
ENSMUSG00000030102	protein_coding	Itpr1		3	0.49	1.16	0.78	1.13	0	0	2.26	5.08	4.02	4.98
ENSMUSG00000039328	protein_coding	Rnf122		3	0.49	1.4	0.81	0.97	0	0	1.21	3.21	2.21	2.39
ENSMUSG00000036437	protein_coding	Npy1r		3	0.49	0.68	0	0	0	0	10.59	17.12	14.8	14.71
ENSMUSG00000037568	protein_coding	Vash2		3	0.49	1.05	0.72	1.03	0	0	1.14	2.38	1.94	2.34
ENSMUSG00000055723	protein_coding	Rras2		3	0.48	0.99	0.64	0.97	0	0	3.82	7.63	6.16	7.53
ENSMUSG00000000078	protein_coding	Klf6	zf-C2H2	3	0.48	1	0	0.67	0	0	23.54	47.34	33.87	37.75
ENSMUSG00000063632	protein_coding	Sox11	HMG	3	0.47	1.84	1.23	1.81	0	0	3.41	12.3	8.3	12.03
ENSMUSG00000056481	protein_coding	Cd248		3	0.46	0.7	0	0	0	0	0.85	1.38	1.05	1.18
ENSMUSG00000066878	protein_coding	Gm10184		3	0.46	0.85	0	0	0	0	0.7	1.27	0.91	1.06
ENSMUSG00000022895	protein_coding	Ets2	ETS	3	0.46	0.81	0	0	0	0	5.25	9.24	7.72	7.64
ENSMUSG00000112148	protein_coding	Lilrb4a		3	0.45	0	0	0.85	0	0	0.17	0.35	0.23	0.31
ENSMUSG00000024598	protein_coding	Fbn2		3	0.44	0.87	0	0	0	0	0.36	0.67	0.49	0.54
ENSMUSG00000034422	protein_coding	Parp14		3	0.43	0.62	0	0	0	0	2.38	3.67	2.85	3.5
ENSMUSG00000024691	protein_coding	Fam111a		3	0.43	1.08	0.8	1.07	0	0	2.93	6.21	5.27	6.2
ENSMUSG00000036718	protein_coding	Micall2		3	0.43	0.61	0	0	0	0	1.62	2.5	2.22	2.16
ENSMUSG00000034300	protein_coding	Fam53c		3	0.42	0.73	0	0	0	0	11.76	19.75	14.91	16.35
ENSMUSG00000046223	protein_coding	Plaur		3	0.42	1.71	0.81	1.23	-0.89	0	3.09	10.12	5.6	7.25
ENSMUSG00000035385	protein_coding	Ccl2		3	0.41	1.17	0.92	1.18	0	0	1.11	2.53	2.18	2.53
ENSMUSG00000008090	protein_coding	Fgfrl1		3	0.41	0.85	0	0	0	0	1.8	3.28	2.42	2.63
ENSMUSG00000052684	protein_coding	Jun	TF_bZIP	3	0.41	1.28	0.63	0.84	-0.64	0	37.95	92.57	60.91	68.42
ENSMUSG00000027035	protein_coding	Cers6		3	0.4	0.67	0	0	0	0	3.18	5.13	3.73	4.47
ENSMUSG00000031799	protein_coding	Tpm4		3	0.39	0.6	0	0	0	0	24.8	37.78	28.94	36.39
ENSMUSG00000033902	protein_coding	Mapkbp1		3	0.39	1.32	0.71	0.86	-0.6	0	2.44	6.18	4.16	4.47
ENSMUSG00000079442	protein_coding	St6galnac4		3	0.39	1.05	0.88	0.88	0	0	1.58	3.29	3.01	2.93
ENSMUSG00000022602	protein_coding	Arc		3	0.39	1.1	0	0.8	-0.76	0	1.34	2.9	1.76	2.36
ENSMUSG00000003644	protein_coding	Rps6ka1		3	0.38	0.62	0	0	0	0	4.58	7.09	6.72	6.72
ENSMUSG00000056501	protein_coding	Cebpb	TF_bZIP	3	0.37	0.74	0	0	0	0	3.35	5.63	4.7	4.58
ENSMUSG00000046768	protein_coding	Rhoj		3	0.37	0.61	0	0	0	0	1.92	2.95	2.2	2.82
ENSMUSG00000062609	protein_coding	Kcnj15		3	0.37	1.18	0	0	0	0	0.09	0.2	0.13	0.15
ENSMUSG00000027800	protein_coding	Tm4sf1		3	0.36	0.97	0.71	0.64	0	0	2.71	5.35	4.6	4.24
ENSMUSG00000050271	protein_coding	Prag1		3	0.36	0.66	0	0.71	0	0	0.58	0.93	0.81	0.97
ENSMUSG00000024891	protein_coding	Slc29a2		3	0.36	0.86	0	0	0	0	2.15	3.91	3.34	3.12
ENSMUSG00000022209	protein_coding	Dhrs2		3	0.34	0.64	0	0	0	0	2.01	3.17	2.28	2.68
ENSMUSG00000001627	protein_coding	Ifrd1		3	0.34	0.91	0	0	-0.66	0	3.27	6.19	4.02	4.89
ENSMUSG00000015745	protein_coding	Plekho1		3	0.33	0.64	0	0.64	0	0	11.07	17.4	16.63	17.4
ENSMUSG00000028896	protein_coding	Rcc1		3	0.33	0.78	0.67	0.6	0	0	1.81	3.13	2.99	2.77
ENSMUSG00000024803	protein_coding	Ankrd1		3	0.33	3.81	3.24	2.97	0	0	0.04	0.5	0.35	0.28
ENSMUSG00000040950	protein_coding	Mgl2		3	0.32	0.73	0	0	-0.59	0	2.26	3.79	2.58	3.12
ENSMUSG00000024521	protein_coding	Pmaip1		3	0.32	1.95	0	1.34	0	0	0.66	2.58	1.12	1.7
ENSMUSG00000019874	protein_coding	Fabp7		3	0.32	1.06	0	0.85	-0.91	0	84.45	178.55	97.31	154.5
ENSMUSG00000030681	protein_coding	Mvp		3	0.32	0.61	0	0	0	0	7.91	12.17	11.87	11.46
ENSMUSG00000020407	protein_coding	Upp1		3	0.32	0.86	0	0	-0.76	0	0.62	1.14	0.69	1.02
ENSMUSG00000074151	protein_coding	Nlrc5		3	0.32	0.63	0	0.71	0	0	0.45	0.71	0.57	0.75
ENSMUSG00000022367	protein_coding	Has2		3	0.32	1.49	0	1.65	0	0	0.16	0.45	0.31	0.5
ENSMUSG00000005124	protein_coding	Ccn4		3	0.32	0.8	0.59	0.9	0	0	1.44	2.53	2.25	2.71
ENSMUSG00000035692	protein_coding	Isg15		3	0.32	0.81	0	0.88	0	0	1.63	2.88	2.09	3.02
ENSMUSG00000026100	protein_coding	Mstn		3	0.31	1.14	1.06	1.07	0	0	0.52	1.15	1.11	1.09
ENSMUSG00000056708	protein_coding	Ier5		3	0.31	0.9	0.81	0.76	0	0	1.43	2.68	2.6	2.44
ENSMUSG00000027997	protein_coding	Casp6		3	0.31	0.95	0.83	0.72	0	0	0.3	0.59	0.56	0.5
ENSMUSG00000028364	protein_coding	Tnc		3	0.31	1.35	0	1.15	-1.14	0.95	0.72	1.84	0.86	1.61
ENSMUSG00000025408	protein_coding	Ddit3	TF_bZIP	3	0.31	0.7	0	0	-0.64	0	8.77	14.4	9.47	12.43
ENSMUSG00000116429	protein_coding	Ddit3	TF_bZIP	3	0.31						0	0	0	0
ENSMUSG00000027859	protein_coding	Ngf		3	0.31	1.07	0.96	1.06	0	0	0.49	1.04	1	1.04
ENSMUSG00000037722	protein_coding	Gnpnat1		3	0.3	0	0	0.64	0	0	1.54	2.26	1.94	2.41
ENSMUSG00000042688	protein_coding	Mapk6		3	0.3	0	0	0.61	0	0	4.47	6.65	6.36	6.88
ENSMUSG00000025648	protein_coding	Pfkfb4		3	0.3	0.6	0	0	0	0	5.21	7.96	7.85	7.58
ENSMUSG00000031574	protein_coding	Star		3	0.3	1.98	1.76	2.12	0	0	1.02	4.06	3.58	4.47
ENSMUSG00000011179	protein_coding	Odc1		3	0.3	0.83	0.77	0.71	0	0	15.29	27.48	27.07	25.21
ENSMUSG00000035673	protein_coding	Sbno2		3	0.29	1	0.93	0.87	0	0	5.09	10.22	10.08	9.39
ENSMUSG00000027313	protein_coding	Chac1		3	0.29	1.01	0	1.05	0	0	3.33	6.75	4.08	6.97
ENSMUSG00000015647	protein_coding	Lama5		3	0.29	0	0	0.59	0	0	1.05	1.56	1.52	1.59
ENSMUSG00000015533	protein_coding	Itga2		3	0.29	0.82	0	0	-0.76	0	0.81	1.43	0.87	1.17
ENSMUSG00000045179	protein_coding	Sox3	HMG	3	0.29	1.21	0	0	0	0	0.26	0.6	0.29	0.46
ENSMUSG00000055116	protein_coding	Arntl	bHLH	3	0.29	1.59	0	1.63	-1.16	1.21	0.38	1.14	0.52	1.18
ENSMUSG00000030748	protein_coding	Il4ra		3	0.28	0.68	0	0.79	0	0	8.73	14.12	13.06	15.22
ENSMUSG00000090958	protein_coding	Lrrc32		3	0.28	0.71	0.63	0	0	0	0.65	1.07	1.04	0.92
ENSMUSG00000031681	protein_coding	Smad1	MH1	3	0.28	0	0	0.62	0	0	9.51	13.77	12.87	14.71
ENSMUSG00000032802	protein_coding	Srxn1		3	0.28	0.82	0.74	0.86	0	0	133.65	237.34	231.79	243.89
ENSMUSG00000030108	protein_coding	Slc6a13		3	0.28	0.65	0	0	-0.65	0	2.72	4.28	2.79	3.62
ENSMUSG00000046854	protein_coding	Pip5kl1		3	0.27	0.86	0	1.04	0	0	1.89	3.45	2.85	3.9
ENSMUSG00000037580	protein_coding	Gch1		3	0.27	0.75	0.69	0	0	0	0.78	1.32	1.3	1.13
ENSMUSG00000033983	protein_coding	Coil		3	0.26	0.73	0.7	0.59	0	0	5.23	8.7	8.79	7.9
ENSMUSG00000034275	protein_coding	Igsf9b		3	0.26	0	0	0.68	0	0.59	2.37	3.59	2.62	3.83
ENSMUSG00000052353	protein_coding	Cemip		3	0.26	0.72	0.64	0	0	0	1.34	2.23	2.17	1.83
ENSMUSG00000027495	protein_coding	Fam210b		3	0.25	0.75	0.74	0.63	0	0	3.8	6.46	6.61	5.92
ENSMUSG00000040312	protein_coding	Cchcr1		3	0.25	1.1	0.98	0.67	0	0	0.43	0.94	0.89	0.69
ENSMUSG00000044364	protein_coding	Tmem74b		3	0.25	0.8	0	0	0	0	0.76	1.34	1.37	1.18
ENSMUSG00000029084	protein_coding	Cd38		3	0.25	0.79	0.79	0.65	0	0	1.52	2.66	2.74	2.41
ENSMUSG00000019876	protein_coding	Pkib		3	0.25	0.76	0.74	0	0	0	3.54	6.06	6.17	5.25
ENSMUSG00000054072	protein_coding	Iigp1		3	0.25	1.03	0	0.98	-1.21	1.16	0.79	1.63	0.72	1.57
ENSMUSG00000055994	protein_coding	Nod2		3	0.22	0.73	0.77	0	0	0	0.49	0.83	0.88	0.73
ENSMUSG00000070390	protein_coding	Nlrp1b		3	0.21	0	0	1.26	0	0	0.07	0.13	0.11	0.16
ENSMUSG00000023050	protein_coding	Map3k12		3	0.21	0.6	0	0	0	0	4.96	7.58	3.76	6.78
ENSMUSG00000004043	protein_coding	Stat5a	STAT	2	0.82	0	0	0.67	0	0	1.13	1.17	1.69	1.81
ENSMUSG00000028713	protein_coding	Cyp4b1		2	0.8	0	1.54	1.74	1.23	0	1.13	1.42	3.41	3.8
ENSMUSG00000001260	protein_coding	Gabrg1		2	0.8	0	0.63	0.8	0	0	7.19	7.53	11.53	12.64
ENSMUSG00000036905	protein_coding	C1qb		2	0.77	0	0.83	1.02	0.82	0	11.33	11.53	20.84	22.93
ENSMUSG00000048779	protein_coding	P2ry6		2	0.77	0	0.87	1.07	0	0	0.45	0.51	0.86	0.96
ENSMUSG00000009185	protein_coding	Ccl8		2	0.77	0	2.33	2.65	2.12	0	0.69	0.8	3.56	4.31
ENSMUSG00000051590	protein_coding	Map3k19		2	0.76	0	0	1.82	0	0	0.03	0.04	0.11	0.12
ENSMUSG00000058057	protein_coding	Mettl7a3		2	0.75	0	0.88	1	0.78	0	20.44	22.35	39.25	41.34
ENSMUSG00000020573	protein_coding	Pik3cg		2	0.75	0	0	0.64	0	0	0.49	0.52	0.71	0.77
ENSMUSG00000042826	protein_coding	Fgf11		2	0.75	0	0.73	0.88	0.59	0	4.81	5.39	8.3	8.92
ENSMUSG00000041959	protein_coding	S100a10		2	0.75	0	0	0.68	0	0	311.27	329.39	459.37	501.89
ENSMUSG00000027261	protein_coding	Hao1		2	0.74	0	1.59	1.74	1.33	0	0.27	0.33	0.84	0.9
ENSMUSG00000059654	protein_coding	Reg1		2	0.73	0	6.39	6.76	5.36	0	0.02	0.03	1.41	1.77
ENSMUSG00000029762	protein_coding	Akr1b8		2	0.72	0	1.37	1.55	1.02	0	4.23	5.46	11.32	12.41
ENSMUSG00000030587	protein_coding	2200002D01Rik		2	0.71	0	0	0.95	0.83	0	0.81	0.82	1.5	1.58
ENSMUSG00000022296	protein_coding	Baalc		2	0.71	0	0	0.59	0	0	4	3.99	5.81	6.06
ENSMUSG00000028076	protein_coding	Cd1d1		2	0.69	0	0.59	0.7	0.62	0	1.58	1.58	2.48	2.58
ENSMUSG00000052160	protein_coding	Pld4		2	0.69	0	0.77	0.86	0.7	0	1.28	1.36	2.26	2.33
ENSMUSG00000033350	protein_coding	Chst2		2	0.69	0	0.6	0.69	0	0	15.85	16.99	24.95	25.68
ENSMUSG00000024771	protein_coding	Lipk		2	0.69	0	0.87	0.96	0.81	0	1.61	1.7	3.06	3.16
ENSMUSG00000029126	protein_coding	Nsg1		2	0.66	0	0	0.65	0	0	31.35	33.9	45.26	49.41
ENSMUSG00000095620	protein_coding	Csta2		2	0.66	0	4.12	0	0	0	0.06	0.05	1.03	1.11
ENSMUSG00000042816	protein_coding	Gpr151		2	0.66	0	2.71	2.86	1.72	0	4.46	8.86	29.87	32.21
ENSMUSG00000035861	protein_coding	Tmprss11b		2	0.66	0	0	1.7	1.67	0	0.07	0.07	0.21	0.22
ENSMUSG00000059498	protein_coding	Fcgr3		2	0.65	0	0	0.82	0	0	2.84	2.89	4.44	5.02
ENSMUSG00000028581	protein_coding	Laptm5		2	0.65	0	0	0.72	0.67	0	2.64	2.57	4.2	4.38
ENSMUSG00000024066	protein_coding	Xdh		2	0.64	0	1.46	1.6	1.6	0	1.79	1.63	5.09	5.45
ENSMUSG00000040612	protein_coding	Ildr2		2	0.64	0	0.63	0.87	0	0	2.9	3.07	4.66	5.32
ENSMUSG00000059173	protein_coding	Pde1a		2	0.64	0	1.27	1.58	1.35	0	2.49	2.39	6.21	7.5
ENSMUSG00000058400	protein_coding	Qrfpr		2	0.64	0	0	1.86	1.67	0	0.1	0.11	0.37	0.38
ENSMUSG00000038567	protein_coding	Cyp24a1		2	0.64	0	3.29	3.41	3.49	0	0.04	0.04	0.42	0.44
ENSMUSG00000040118	protein_coding	Cacna2d1		2	0.62	0	0.68	0.93	0.6	0	34.06	36.73	56.87	65.6
ENSMUSG00000036887	protein_coding	C1qa		2	0.62	0	0.96	1.03	0.98	0	16.34	16.17	32.68	33.45
ENSMUSG00000069355	protein_coding	Gm5152		2	0.62	0	0	1.96	0	0	0.98	1.21	3.02	3.81
ENSMUSG00000035274	protein_coding	Tpbg		2	0.62	0	1.33	1.64	0.94	0	0.44	0.58	1.15	1.38
ENSMUSG00000021708	protein_coding	Rasgrf2		2	0.61	0	1.07	1.41	0.97	0	7.39	8.06	16.18	19.77
ENSMUSG00000004730	protein_coding	Adgre1		2	0.59	0	0.83	0.94	0.98	0	2.57	2.35	4.73	4.94
ENSMUSG00000037628	protein_coding	Cdkn3		2	0.58	0	0.61	0.67	0.67	0	1.64	1.58	2.58	2.62
ENSMUSG00000075249	protein_coding	Fsip2		2	0.58	0	2.33	0	0	0	0.01	0.01	0.03	0.03
ENSMUSG00000028186	protein_coding	Uox		2	0.58	0	2.58	0	0	0	0.01	0.01	0.09	0.09
ENSMUSG00000024008	protein_coding	Cpne5		2	0.57	0	0.67	0.74	0	0	0.22	0.25	0.36	0.37
ENSMUSG00000038676	protein_coding	Ucn		2	0.56	0	2.06	2.47	2.78	0	0.62	0.38	2.64	3.4
ENSMUSG00000028100	protein_coding	Nudt17		2	0.55	0	0.79	0.96	1.02	0	0.87	0.75	1.56	1.71
ENSMUSG00000004849	protein_coding	Ap1s1		2	0.55	0	0	0.6	0	0	25.88	27.13	39.97	39.49
ENSMUSG00000009596	protein_coding	Taf7l		2	0.54	0	3.65	0	0	0	0.02	0.05	0.3	0.29
ENSMUSG00000020838	protein_coding	Slc6a4		2	0.53	0	1.83	2.25	2.46	0	0.8	0.52	2.93	3.81
ENSMUSG00000052821	protein_coding	Cysltr1		2	0.53	0	0	0.97	0	0	0.24	0.23	0.39	0.46
ENSMUSG00000046159	protein_coding	Chrm3		2	0.52	0	0	0.79	0	0	0.35	0.4	0.55	0.62
ENSMUSG00000010660	protein_coding	Plcd1		2	0.5	0	0.65	0.9	0	0	3.81	4.38	6.2	7.14
ENSMUSG00000051054	protein_coding	1700014D04Rik		2	0.5	0	0	1.47	0	0	0.09	0.1	0.19	0.24
ENSMUSG00000044017	protein_coding	Adgrd1		2	0.5	0	1.11	1.51	1.06	0	0.98	1.02	2.18	2.8
ENSMUSG00000021876	protein_coding	Rnase4		2	0.5	0	0	0.77	0	0	18.29	21.04	28.21	31.35
ENSMUSG00000073494	protein_coding	Sh2d1b2		2	0.5	0	3.17	3.09	3.15	0	0.04	0.04	0.4	0.37
ENSMUSG00000043832	protein_coding	Clec4a3		2	0.5	0	0	1.01	0	0	0.69	0.85	1.24	1.39
ENSMUSG00000034107	protein_coding	Ano7		2	0.49	0	1.73	2.15	0	0	0.07	0.11	0.24	0.31
ENSMUSG00000027107	protein_coding	Chrna1		2	0.49	0	1.06	1.48	1.14	0	0.17	0.16	0.36	0.46
ENSMUSG00000024770	protein_coding	Lipn		2	0.49	0	3.73	3.66	4.87	0	0.35	0.16	4.79	4.43
ENSMUSG00000004347	protein_coding	Pde1c		2	0.49	0	0.69	0.7	0	0	9.27	10.32	15.56	15.25
ENSMUSG00000026656	protein_coding	Fcgr2b		2	0.49	0	0	0.86	0	0	0.63	0.65	0.97	1.15
ENSMUSG00000029209	protein_coding	Gnpda2		2	0.49	0	0.6	0.78	0	0	10.61	12.4	16.67	18.35
ENSMUSG00000044176	protein_coding	Spink10		2	0.49	0	0	0.62	0.63	0	0.41	0.37	0.58	0.65
ENSMUSG00000026675	protein_coding	Hsd17b7		2	0.48	0	1.07	1.26	0.64	0	16.34	22.12	35.41	39.25
ENSMUSG00000033060	protein_coding	Lmo7		2	0.48	0.61	1.81	2.27	1.21	0	1.82	2.79	6.59	8.8
ENSMUSG00000024621	protein_coding	Csf1r		2	0.47	0	0.65	0.84	0.97	0	4.93	4.01	8.02	8.86
ENSMUSG00000036908	protein_coding	Unc93b1		2	0.47	0	0	0.65	0	0	3.94	3.61	5.47	6.23
ENSMUSG00000076434	protein_coding	Wfdc3		2	0.46	0	0	1.88	0	0	0.3	0.33	1.21	1.1
ENSMUSG00000006546	protein_coding	Cryba2		2	0.46	0	0.87	1.24	1.16	0	1.89	1.56	3.58	4.48
ENSMUSG00000022330	protein_coding	Osr2	zf-C2H2	2	0.45	0	1.19	1.15	1.39	0	0.13	0.11	0.31	0.29
ENSMUSG00000029003	protein_coding	Mad2l2		2	0.45	0	0	0.7	0.65	0	2.13	1.89	3.03	3.48
ENSMUSG00000058715	protein_coding	Fcer1g		2	0.45	0	0	0.94	0	0	4.64	4.94	7.38	8.91
ENSMUSG00000022902	protein_coding	Stfa2		2	0.45	0	4.46	0	0	0	0.05	0.11	1.06	0.92
ENSMUSG00000044811	protein_coding	Cd300c2		2	0.44	0	0	0.87	1.2	0	0.76	0.57	1.35	1.39
ENSMUSG00000052336	protein_coding	Cx3cr1		2	0.43	0	1.05	1.46	0.8	0	1.56	1.87	3.34	4.32
ENSMUSG00000027559	protein_coding	Car3		2	0.42	0	1.63	2.18	2.57	0	5.5	2.89	17.58	25.01
ENSMUSG00000008398	protein_coding	Elk3	ETS	2	0.42	0	0	0.71	0	0	1.66	1.92	2.46	2.75
ENSMUSG00000024907	protein_coding	Gal		2	0.42	0	0	2.48	0	0	23.43	20.57	88.96	131.23
ENSMUSG00000042567	protein_coding	Nek10		2	0.42	0	2.51	0	0	0	0.01	0.02	0.04	0.05
ENSMUSG00000071356	protein_coding	Reg3b		2	0.41	0	2.97	0	0	0	0.05	0.05	0.42	0.66
ENSMUSG00000038147	protein_coding	Cd84		2	0.41	0	0	0.8	0	0	0.32	0.39	0.54	0.56
ENSMUSG00000094626	protein_coding	Tmem121b		2	0.41	0	0	1.44	0	0	0.06	0.05	0.12	0.16
ENSMUSG00000023387	protein_coding	Kcnk16		2	0.41	-1.12	1.42	1.4	2.55	0	0.93	0.43	2.57	2.45
ENSMUSG00000038642	protein_coding	Ctss		2	0.4	0	0.89	1.33	0.98	0	10.54	9.99	20.1	26.53
ENSMUSG00000040229	protein_coding	Gpr34		2	0.4	0	0.82	1.06	1.56	0	0.65	0.39	1.19	1.37
ENSMUSG00000062168	protein_coding	Ppef1		2	0.4	0	0	0.78	0.65	0	54.33	48.51	78.1	94.29
ENSMUSG00000036896	protein_coding	C1qc		2	0.4	0	1.04	0.91	1.14	0	6.81	6.38	14.44	12.83
ENSMUSG00000029193	protein_coding	Cckar		2	0.4	0	0.75	0.77	1.25	0	11.25	8.08	19.63	19.34
ENSMUSG00000029830	protein_coding	Svopl		2	0.4	0	0	1.07	1.07	0	0.12	0.09	0.2	0.25
ENSMUSG00000047261	protein_coding	Gap43		2	0.39	0	0.9	1.34	0.85	0	125.14	130.55	241.54	319.17
ENSMUSG00000026834	protein_coding	Acvr1c		2	0.39	0	2.02	2.63	1.59	0	0.15	0.21	0.64	0.95
ENSMUSG00000037035	protein_coding	Inhbb		2	0.38	0	0	0.75	0	0	3.24	3.14	4.53	5.46
ENSMUSG00000087141	protein_coding	Plcxd2		2	0.38	0	0	0.66	0	0	14.61	15.54	20.03	23.35
ENSMUSG00000073805	protein_coding	Insyn2a		2	0.38	0	1.15	1.46	0.64	0	0.27	0.4	0.63	0.76
ENSMUSG00000023349	protein_coding	Clec4n		2	0.37	0	1.47	1.8	0	0	0.35	0.59	1	1.22
ENSMUSG00000023992	protein_coding	Trem2		2	0.37	0	1.01	0.95	1.72	0	0.22	0.13	0.45	0.42
ENSMUSG00000030223	protein_coding	Ptpro		2	0.36	0	0.82	1	0	0	2.9	3.81	5.33	5.83
ENSMUSG00000047259	protein_coding	Mc4r		2	0.36	0	0	0.78	1.26	0	0.45	0.37	0.91	0.79
ENSMUSG00000001473	protein_coding	Tubb6		2	0.36	1.11	1.97	2.27	0.87	0	7.73	16.74	31.25	37.3
ENSMUSG00000027322	protein_coding	Siglec1		2	0.36	0	0	0.9	0	0	0.49	0.49	0.73	0.91
ENSMUSG00000038523	protein_coding	1700003F12Rik		2	0.35	0	3.25	2.92	2.37	0	0.23	0.42	2.21	1.71
ENSMUSG00000052316	protein_coding	Lrrc15		2	0.35	0	0	0.93	1.37	0	0.17	0.1	0.27	0.32
ENSMUSG00000039546	protein_coding	Ajap1		2	0.35	0	1.16	1.4	0	0	0.28	0.42	0.64	0.73
ENSMUSG00000020737	protein_coding	Jpt1		2	0.35	0	0.91	0.83	0.65	0	53.22	64.37	103.72	95.08
ENSMUSG00000029919	protein_coding	Hpgds		2	0.35	0	0.8	1.17	0	0	0.26	0.32	0.47	0.59
ENSMUSG00000000627	protein_coding	Sema4f		2	0.35	0	0.59	0	0	0	12.88	13.88	20.18	18.4
ENSMUSG00000075225	protein_coding	Ccdc162		2	0.35	0	0.64	0	0.72	0	0.38	0.36	0.61	0.54
ENSMUSG00000042846	protein_coding	Lrrtm3		2	0.34	0	0	0.87	0.75	0	2.22	1.87	3.22	4.1
ENSMUSG00000049796	protein_coding	Crh		2	0.33	-1.4	1.5	2.23	2.91	0	0.79	0.3	2.29	3.67
ENSMUSG00000030519	protein_coding	Apba2		2	0.33	0	0	0.66	0	0	26.91	25	35.17	42.68
ENSMUSG00000029651	protein_coding	Mtus2		2	0.32	0	0.79	1.08	0	0	1.76	2.33	3.16	3.73
ENSMUSG00000015852	protein_coding	Fcrls		2	0.32	0	1.58	1.35	1.08	0	3.45	4.93	10.67	8.87
ENSMUSG00000021565	protein_coding	Slc6a19		2	0.32	0	1.25	0.94	1.31	0	5.55	5.37	13.67	10.73
ENSMUSG00000050671	protein_coding	Ism2		2	0.31	0	1.05	0.82	0.86	0	0.45	0.51	0.96	0.8
ENSMUSG00000022548	protein_coding	Apod		2	0.31	0	0.63	0	0	0	349.28	371.57	559.99	492.43
ENSMUSG00000028108	protein_coding	Ecm1		2	0.31	0	0	0.61	0	0	1.49	1.7	2.02	2.29
ENSMUSG00000050296	protein_coding	Abca12		2	0.31	0	1.1	0.85	1.04	0	0.12	0.13	0.26	0.21
ENSMUSG00000073574	protein_coding	Grxcr2		2	0.3	0	0.73	0	0.77	0	3.6	3.57	6.2	5.2
ENSMUSG00000024647	protein_coding	Cbln2		2	0.3	0	0.87	0.66	0.75	0	15.39	17.05	29.28	24.51
ENSMUSG00000024517	protein_coding	Grp		2	0.29	0	3.62	3.19	1.84	0	0.14	0.48	1.76	1.27
ENSMUSG00000075330	protein_coding	A930003A15Rik		2	0.28	0	1.88	0	1.6	0	0.17	0.22	0.67	0.47
ENSMUSG00000035131	protein_coding	Brinp3		2	0.28	0	0.73	0	0.79	0	0.61	0.59	1.05	0.85
ENSMUSG00000035916	protein_coding	Ptprq		2	0.27	-0.8	0	0	1.19	0	0.27	0.16	0.36	0.36
ENSMUSG00000068762	protein_coding	Gstm6		2	0.27	0	1.38	0	1.18	0	0.54	0.63	1.46	1.06
ENSMUSG00000042286	protein_coding	Stab1		2	0.26	0	1.02	0.64	1	0	3.57	3.67	7.52	5.6
ENSMUSG00000020218	protein_coding	Wif1		2	0.26	0	2.71	0	1.82	0	0.05	0.09	0.32	0.2
ENSMUSG00000057346	protein_coding	Apol9a		2	0.25	0	1.29	0	1.38	0	0.11	0.11	0.28	0.19
ENSMUSG00000032554	protein_coding	Trf		2	0.25	0	0.84	0	0.66	0	24.9	28.58	46.11	36.52
ENSMUSG00000029352	protein_coding	Crybb3		2	0.25	0	1.21	0	1.48	0	0.42	0.35	1.01	0.67
ENSMUSG00000025150	protein_coding	Cbr2		2	0.23	0	0.91	0	0.94	0	2.19	2.16	4.25	2.97
ENSMUSG00000055373	protein_coding	Fut9		2	0.22	0	1.1	0	1.39	0	0.07	0.06	0.17	0.1
ENSMUSG00000019232	protein_coding	Etnppl		2	0.22	-1.12	0	0	0	0	0.31	0.14	0.49	0.36
ENSMUSG00000027408	protein_coding	Cpxm1		2	0.21	0	0.59	0	0	0	7.59	7.87	11.82	9.05
ENSMUSG00000039109	protein_coding	F13a1		2	0.2	0	0.87	0	0.8	0	2.67	2.83	5.06	3.29
ENSMUSG00000020019	protein_coding	Ntn4		2	0.2	-0.62	0	0	0.8	0	3.48	2.28	4.05	3.64
ENSMUSG00000040258	protein_coding	Nxph4		2	0.17	0	1.82	0	2.12	0	0.17	0.14	0.64	0.17
ENSMUSG00000020932	protein_coding	Gfap		1	0.85	2.95	1.84	1.68	-1.1	0	0.12	0.95	0.46	0.4
ENSMUSG00000026094	protein_coding	Stk17b		1	0.85	0.65	0	0	0	0	1.68	2.63	2.03	1.97
ENSMUSG00000022893	protein_coding	Adamts1		1	0.84	1.17	0	0	-0.6	0	6.77	15.29	10.32	9.28
ENSMUSG00000024349	protein_coding	Sting1		1	0.81	1.12	0	0	0	0	2.25	4.91	3.43	3.09
ENSMUSG00000024256	protein_coding	Adcyap1		1	0.8	1.54	0.8	0.6	-0.73	0	29.25	86.1	53.15	44.91
ENSMUSG00000032515	protein_coding	Csrnp1	CSRNP_N	1	0.8	1.41	0.61	0	-0.79	0	1.43	3.82	2.26	2.09
ENSMUSG00000067780	protein_coding	Pi15		1	0.8	1.51	0	0	-0.83	0	0.2	0.58	0.33	0.31
ENSMUSG00000035671	protein_coding	Zswim4		1	0.79	0.63	0	0	0	0	6.31	9.83	7.54	7.44
ENSMUSG00000071637	protein_coding	Cebpd	TF_bZIP	1	0.78	1.05	0	0	0	0	3.5	7.3	5.2	4.62
ENSMUSG00000053113	protein_coding	Socs3		1	0.78	1.43	0.77	0.66	-0.65	0	4.39	11.88	7.78	7.01
ENSMUSG00000027611	protein_coding	Procr		1	0.76	3.17	1.8	1.71	-1.37	0	1.57	14.24	5.66	5.16
ENSMUSG00000043003	protein_coding	Rasef		1	0.75	1.49	0.81	0.73	-0.66	0	1.19	3.36	2.17	1.99
ENSMUSG00000037820	protein_coding	Tgm2		1	0.75	0.81	0	0	0	0	4.78	8.44	6.13	6.11
ENSMUSG00000039879	protein_coding	Heca		1	0.73	0.73	0	0	0	0	8.15	13.66	10.7	10.2
ENSMUSG00000034832	protein_coding	Tet3		1	0.73	0.67	0	0	0	0	1.39	2.24	1.78	1.71
ENSMUSG00000033730	protein_coding	Egr3	zf-C2H2	1	0.72	0.96	0	0	-0.59	0	0.44	0.85	0.58	0.53
ENSMUSG00000070436	protein_coding	Serpinh1		1	0.71	0.68	0	0	0	0	34.69	55.79	41.16	41.02
ENSMUSG00000050370	protein_coding	Ch25h		1	0.71	1.22	0	0	0	0	0.43	1.01	0.62	0.63
ENSMUSG00000035021	protein_coding	Baz1a		1	0.7	0.78	0	0	0	0	1.34	2.32	1.74	1.73
ENSMUSG00000029135	protein_coding	Fosl2	TF_bZIP	1	0.69	0.77	0	0	0	0	2.33	4.02	3.04	2.7
ENSMUSG00000029201	protein_coding	Ugdh		1	0.69	1.06	0	0	-0.7	0	3.04	6.37	4.01	3.86
ENSMUSG00000025746	protein_coding	Il6		1	0.68	3.1	1.8	1.29	-1.29	0	0.14	1.23	0.51	0.35
ENSMUSG00000050989	protein_coding	Selenon		1	0.67	0.6	0	0	0	0	6.13	9.36	7.66	7.41
ENSMUSG00000066838	protein_coding	Zfp772	zf-C2H2	1	0.67	1.14	0	0	0	0	3.19	7.06	4.96	4.1
ENSMUSG00000039954	protein_coding	Stk32a		1	0.66	0.63	0	0	0	0	1.8	2.8	2.12	1.98
ENSMUSG00000003752	protein_coding	Itpkc		1	0.66	1.34	0.78	0.64	0	0	1.93	4.92	3.44	3.03
ENSMUSG00000022865	protein_coding	Cxadr		1	0.64	0.89	0	0	0	0	1.29	2.39	1.67	1.72
ENSMUSG00000021070	protein_coding	Bdkrb2		1	0.64	1.37	0.81	0.67	0	0	2.12	5.52	3.85	3.4
ENSMUSG00000020007	protein_coding	Il20ra		1	0.64	0	2.33	0	0	0	0.04	0.37	0.2	0.12
ENSMUSG00000037411	protein_coding	Serpine1		1	0.63	3.27	2.01	1.23	-1.25	0	0.47	4.54	1.95	1.11
ENSMUSG00000007812	protein_coding	Zfp655	zf-C2H2	1	0.62	0.6	0	0	0	0	8.17	12.52	9.54	9.8
ENSMUSG00000029096	protein_coding	Htra3		1	0.62	0.64	0	0	0	0	1.11	1.74	1.35	1.21
ENSMUSG00000040511	protein_coding	Pvr		1	0.62	0.88	0	0	-0.62	0	1.59	2.95	1.97	2.05
ENSMUSG00000037458	protein_coding	Azin1		1	0.61	0.69	0	0	0	0	43.11	70.06	51.11	47.3
ENSMUSG00000025239	protein_coding	Limd1		1	0.61	0.61	0	0	0	0	4.88	7.48	6.22	5.91
ENSMUSG00000048776	protein_coding	Pthlh		1	0.6	0.7	0	0	0	0	2.65	4.33	3.31	2.9
ENSMUSG00000042842	protein_coding	Serpinb6b		1	0.59	0.93	0	0	0	0	0.84	1.61	1.05	0.95
ENSMUSG00000040055	protein_coding	Gjb6		1	0.58	0.82	0	0	0	0	1.25	2.2	1.6	1.37
ENSMUSG00000026630	protein_coding	Batf3	TF_bZIP	1	0.58	1.41	0	0	0	0	0.21	0.56	0.37	0.27
ENSMUSG00000026107	protein_coding	Nabp1		1	0.58	0.92	0	0	0	0	0.84	1.61	1.26	1.12
ENSMUSG00000058093	protein_coding	Zfp729b	zf-C2H2	1	0.57	1.79	0.78	0	-1	0	2.73	9.56	4.88	3.53
ENSMUSG00000050105	protein_coding	Grrp1		1	0.57	1.05	0	0	0	0	1.1	2.28	1.75	1.5
ENSMUSG00000024014	protein_coding	Pim1		1	0.57	0.71	0	0	0	0	4.88	8.06	5.68	5.95
ENSMUSG00000021250	protein_coding	Fos	TF_bZIP	1	0.57	0.94	0	0	0	0	2.03	3.92	2.69	2.83
ENSMUSG00000032578	protein_coding	Cish		1	0.56	1.04	0	0	-0.77	0	0.67	1.39	0.84	0.9
ENSMUSG00000048482	protein_coding	Bdnf		1	0.56	0.97	0	0	0	0	9.76	19.35	13.44	10.87
ENSMUSG00000037447	protein_coding	Arid5a	ARID	1	0.56	1.49	0.63	0.81	-0.84	0	1.21	3.42	1.95	2.14
ENSMUSG00000001506	protein_coding	Col1a1		1	0.55	0.62	0	0	0	0	29.34	45.19	34.09	30.82
ENSMUSG00000036390	protein_coding	Gadd45a		1	0.53	2.53	1.56	1.67	-0.96	0	13.79	79.76	42.02	44.14
ENSMUSG00000047604	protein_coding	Frat2		1	0.53	1.05	0	0	-0.73	0	2.19	4.59	2.83	2.38
ENSMUSG00000020427	protein_coding	Igfbp3		1	0.53	1.97	0.75	1.07	-1.21	0	6.65	26.12	11.57	13.95
ENSMUSG00000041831	protein_coding	Sytl3		1	0.52	0.66	0	0	0	0	3.34	5.3	4.19	3.54
ENSMUSG00000002289	protein_coding	Angptl4		1	0.51	1	0	0	0	0	3.76	7.6	5.29	5.54
ENSMUSG00000061039	protein_coding	Olfr920		1	0.51	0.93	0	0	0	0	1.16	2.24	1.71	1.33
ENSMUSG00000030029	protein_coding	Lrig1		1	0.51	0.81	0	0	0	0	5.38	9.52	7.12	7.32
ENSMUSG00000030341	protein_coding	Tnfrsf1a		1	0.51	0.6	0	0	0	0	7.34	11.21	9.63	8.55
ENSMUSG00000027079	protein_coding	Clp1		1	0.5	0.68	0	0	0	0	2.09	3.37	2.5	2.15
ENSMUSG00000047109	protein_coding	Cldn14		1	0.49	0.77	0	0	0	0	0.69	1.18	0.82	0.71
ENSMUSG00000097425	protein_coding	Vmn1r181		1	0.49	1.68	0	0	-1.1	0	0.09	0.29	0.14	0.17
ENSMUSG00000046731	protein_coding	Kctd11		1	0.49	0.99	0.62	0	0	0	3.14	6.29	4.99	4.43
ENSMUSG00000047368	protein_coding	Abhd17b		1	0.49	0.66	0	0	0	0	18.11	28.88	20.87	18.45
ENSMUSG00000048636	protein_coding	A730049H05Rik		1	0.48	0.88	0	0	0	0	0.43	0.79	0.61	0.47
ENSMUSG00000020363	protein_coding	Gfpt2		1	0.48	0.7	0	0	0	0	0.58	0.95	0.66	0.72
ENSMUSG00000021587	protein_coding	Pcsk1		1	0.47	0.62	0	0	0	0	21.68	33.7	25.8	21.84
ENSMUSG00000054892	protein_coding	Txk		1	0.46	1.77	0	0	0	0	0.03	0.1	0.05	0.03
ENSMUSG00000012428	protein_coding	Steap4		1	0.46	0.9	0	0	0	0	6.47	12.11	9.69	9.04
ENSMUSG00000025492	protein_coding	Ifitm3		1	0.45	0.62	0	0	0	0	29.91	46.03	36.87	37.86
ENSMUSG00000044934	protein_coding	Zfp367	zf-C2H2	1	0.45	1.08	0.67	0.59	0	0	6.57	13.96	10.83	9.96
ENSMUSG00000054204	protein_coding	Alkal2		1	0.45	0.95	0	0	0	0	10.46	20.4	16.42	14.82
ENSMUSG00000072949	protein_coding	Acot1		1	0.45	0.63	0	0	0	0	1.3	2.04	1.76	1.48
ENSMUSG00000039232	protein_coding	Stx11		1	0.44	1.29	0.66	0.78	-0.63	0	1.72	4.25	2.81	2.98
ENSMUSG00000029304	protein_coding	Spp1		1	0.44	0.73	0	0	0	0	87.97	146.87	114.03	117.45
ENSMUSG00000029378	protein_coding	Areg		1	0.44	5.14	1.86	2.6	-3.28	0	0.37	13.04	1.38	2.25
ENSMUSG00000090053	protein_coding	Pakap		1	0.43						2.85	1.86	2.23	2.43
ENSMUSG00000089945	protein_coding	Pakap		1	0.43						0.08	0.08	0.09	0.07
ENSMUSG00000038729	protein_coding	Pakap		1	0.43	1.06	0	0	0	0	0.08	0.18	0.12	0.13
ENSMUSG00000053475	protein_coding	Tnfaip6		1	0.43	1.06	0	0	0	0	0.65	1.36	1.09	0.96
ENSMUSG00000022074	protein_coding	Tnfrsf10b		1	0.43	1.27	0	0	0	0	0.07	0.17	0.12	0.12
ENSMUSG00000070867	protein_coding	Trabd2b		1	0.43	0.84	0	0	-0.75	0	0.35	0.63	0.38	0.43
ENSMUSG00000026994	protein_coding	Galnt3		1	0.42	0.81	0	0	-0.76	0	1.31	2.32	1.41	1.6
ENSMUSG00000030256	protein_coding	Bhlhe41	bHLH	1	0.42	0.77	0	0	0	0	5.4	9.29	7.85	7.11
ENSMUSG00000021453	protein_coding	Gadd45g		1	0.42	1.31	0.72	0.81	-0.59	0	11.41	28.46	19.43	20.1
ENSMUSG00000048703	protein_coding	Speer4b		1	0.42	6.55	0	0	-3.85	0	0.01	0.52	0.04	0.04
ENSMUSG00000073125	protein_coding	Xlr3b		1	0.42	1.15	0	0	0	0	0.56	1.24	0.6	0.6
ENSMUSG00000005370	protein_coding	Msh6		1	0.42	0.92	0	0	-0.91	0	6.88	13.18	7.19	7.46
ENSMUSG00000090291	protein_coding	Lrrc10b		1	0.41	0.95	0	0	0	0	0.65	1.25	1	0.94
ENSMUSG00000020395	protein_coding	Itk		1	0.41	1.26	0	0	-1.02	0	0.79	1.89	0.96	0.72
ENSMUSG00000037379	protein_coding	Spon2		1	0.41	1.05	0	0	-1.03	0	1.45	3.02	1.52	1.57
ENSMUSG00000039985	protein_coding	Sinhcaf		1	0.41	0.95	0	0	0	0	0.54	1.05	0.87	0.76
ENSMUSG00000046352	protein_coding	Gjb2		1	0.4	0.86	0	0	-0.77	0	1.24	2.25	1.35	1.59
ENSMUSG00000035828	protein_coding	Pim3		1	0.39	0.63	0	0	0	0	19.55	30.45	25.09	19.39
ENSMUSG00000073599	protein_coding	Ecscr		1	0.39	0.61	0	0	0	0	3.73	5.74	4.39	3.5
ENSMUSG00000015652	protein_coding	Steap1		1	0.39	1.77	1.25	0	0	-1.03	1.92	6.6	4.76	2.27
ENSMUSG00000040435	protein_coding	Ppp1r15a		1	0.38	0.79	0	0	-0.83	0	8.9	15.55	8.99	10.34
ENSMUSG00000045659	protein_coding	Plekha7		1	0.38	0.61	0	0	0	0	1.31	2	1.76	1.63
ENSMUSG00000053175	protein_coding	Bcl3		1	0.38	0.79	0	0	0	0	3.19	5.58	4.37	3.07
ENSMUSG00000035299	protein_coding	Mid1		1	0.37	0.7	0	0	-0.75	0	0.4	0.66	0.4	0.39
ENSMUSG00000057092	protein_coding	Fxyd3		1	0.37	0.65	0	0	0	0	1.54	2.43	1.79	1.99
ENSMUSG00000028031	protein_coding	Dkk2		1	0.37	1.18	0	0	-1.15	0	0.14	0.32	0.15	0.2
ENSMUSG00000012889	protein_coding	Podnl1		1	0.37	1.42	0	0	0	0	0.11	0.3	0.21	0.21
ENSMUSG00000024590	protein_coding	Lmnb1		1	0.37	0.59	0	0	0	0	1.31	1.98	1.79	1.56
ENSMUSG00000023905	protein_coding	Tnfrsf12a		1	0.37	1.94	1.04	1.33	0	0	2.38	9.18	5.08	6
ENSMUSG00000025283	protein_coding	Sat1		1	0.36	0.75	0	0	-0.62	0	10.72	18.15	12.06	14.19
ENSMUSG00000036478	protein_coding	Btg1		1	0.36	0.62	0	0	0	0	6.32	9.83	8.39	8.15
ENSMUSG00000032508	protein_coding	Myd88		1	0.35	0.62	0	0	0	0	2.74	4.25	3.85	3.35
ENSMUSG00000001131	protein_coding	Timp1		1	0.35	1.75	1.27	0	0	-1.32	3.28	11.09	8.22	3.21
ENSMUSG00000013483	protein_coding	Card14		1	0.33	0.73	0	0	0	0	1.91	3.18	2.72	1.85
ENSMUSG00000041324	protein_coding	Inhba		1	0.33	0.73	0	0	-0.85	0	0.32	0.54	0.3	0.29
ENSMUSG00000048939	protein_coding	Atp13a5		1	0.33	0.78	0	0	-0.96	0	0.99	1.7	0.9	0.92
ENSMUSG00000027560	protein_coding	Dok5		1	0.32	0.64	0	0	-0.6	0	2.65	4.17	2.82	3.39
ENSMUSG00000002633	protein_coding	Shh		1	0.31	0.67	0	0	-0.9	0	5.76	9.26	5.07	5.34
ENSMUSG00000040690	protein_coding	Col16a1		1	0.3	0.59	0	0	0	0	4.87	7.4	6.91	5.12
ENSMUSG00000024042	protein_coding	Sik1		1	0.3	0.68	0	0	-0.93	0	2.03	3.27	1.76	1.86
ENSMUSG00000046688	protein_coding	Tifa		1	0.29	1.41	1.23	0.75	0	0	10.21	27.43	24.82	17.28
ENSMUSG00000046378	protein_coding	Asphd1		1	0.29	0.71	0.59	0	0	0	3.16	5.18	4.92	3.74
ENSMUSG00000049872	protein_coding	Calhm5		1	0.29	0.63	0	0	0	0	1.8	2.82	2.63	2.29
ENSMUSG00000038115	protein_coding	Ano2		1	0.26	0.98	0	-1.08	-1.31	0	0.23	0.45	0.19	0.11
ENSMUSG00000035095	protein_coding	Fam167a		1	0.25	0.73	0	0	-1.29	0	1.98	3.33	1.4	2.08
ENSMUSG00000024190	protein_coding	Dusp1		1	0.24	0.67	0	0	-0.83	0	2.31	3.71	2.15	3.07
ENSMUSG00000040046	protein_coding	Tph1		1	0.22	0	0	-1.37	-1.13	0	0.15	0.25	0.11	0.06
ENSMUSG00000103523	protein_coding	2210017I01Rik		1	0.22	0	2.15	0	0	0	0.15	0.65	0.69	0.38
ENSMUSG00000057751	protein_coding	Megf6		1	0.21	0.79	0.8	0	0	0	0.24	0.42	0.44	0.32
ENSMUSG00000050410	protein_coding	Tcf19	Others	1	0.2	0.65	0.71	0	0	0	3.87	6.14	6.57	4.81
ENSMUSG00000058173	protein_coding	Smco4		1	0.2	0.76	0.82	0	0	0	1.44	2.45	2.63	1.9
ENSMUSG00000074115	protein_coding	Saa1		1	0.18	0	3.08	0	0	-2.34	0.06	0.37	0.52	0.1

## Sheet: D19
				Mfuzz information		LFC					FPKM
gene_id	gene_type	gene_name	Family(TF)	cluster	member	1d_lfc	3d_lfc	7d_lfc	3d_1d_lfc	7d_3d_lfc	sham	1d	3d	7d
ENSMUSG00000052949	protein_coding	Rnf157		8	0.86	0	-0.6	0	0	0	31.97	26.57	21.6	22.78
ENSMUSG00000024901	protein_coding	Peli3		8	0.83	0	-0.71	-0.62	0	0	6.98	5.71	4.39	4.68
ENSMUSG00000055540	protein_coding	Epha6		8	0.81	0	-0.75	-0.6	0	0	11.63	9.26	7.12	7.81
ENSMUSG00000021798	protein_coding	Ldb3		8	0.81	0	-0.68	0	0	0	1.9	1.57	1.22	1.32
ENSMUSG00000053519	protein_coding	Kcnip1		8	0.81	0	-0.88	-0.73	0	0	4.88	3.71	2.72	3.03
ENSMUSG00000036251	protein_coding	Trpm8		8	0.78	0	-0.73	-0.61	0	0	12.91	10.63	8.01	8.74
ENSMUSG00000021719	protein_coding	Rgs7bp		8	0.77	0	-0.74	0	0	0	141.18	115.28	86.7	96.2
ENSMUSG00000096847	protein_coding	Tmem151b		8	0.75	0	-0.98	0	0	0	1.24	0.97	0.65	0.75
ENSMUSG00000039488	protein_coding	Cntn5		8	0.74	0	-1.05	0	0	0	1.38	1.07	0.68	0.76
ENSMUSG00000032232	protein_coding	Cgnl1		8	0.73	0	-0.6	0	0	0	13.29	11.08	8.98	9.82
ENSMUSG00000092083	protein_coding	Kcnb2		8	0.73	0	-0.68	0	0	0	99.21	78.3	63.59	68.11
ENSMUSG00000021613	protein_coding	Hapln1		8	0.72	0	-0.84	-0.66	0	0	3.84	3.14	2.21	2.47
ENSMUSG00000020732	protein_coding	Rab37		8	0.72	0	-0.89	-0.84	0	0	5.24	3.83	2.9	3.04
ENSMUSG00000071340	protein_coding	Trappc3l		8	0.71	0	-0.84	-0.66	0	0	92.02	75.1	52.7	59.31
ENSMUSG00000042757	protein_coding	Tmem108		8	0.7	0	-0.67	0	0	0	1.25	1.05	0.81	0.9
ENSMUSG00000029608	protein_coding	Rph3a		8	0.69	0	-0.77	-0.72	0	0	58.04	47.81	34.84	36.17
ENSMUSG00000026110	protein_coding	Mgat4a		8	0.69	0	-0.72	0	0	0	10.25	8.37	6.37	7.21
ENSMUSG00000010066	protein_coding	Cacna2d2		8	0.68	0	-0.61	0	0	0	7.63	6.58	5.12	5.59
ENSMUSG00000034324	protein_coding	Tmem132c		8	0.67	0	-0.77	0	0	0	0.88	0.69	0.53	0.6
ENSMUSG00000016150	protein_coding	Tenm1		8	0.67	0	-0.7	-0.66	0	0	6.22	5.23	3.94	4.04
ENSMUSG00000017978	protein_coding	Cadps2		8	0.67	0	-0.71	0	0	0	4.75	3.91	2.99	3.39
ENSMUSG00000039419	protein_coding	Cntnap2		8	0.66	0	-0.62	0	0	0	54.3	46.75	36.34	40.07
ENSMUSG00000002190	protein_coding	Clgn		8	0.66	0	-0.69	0	0	0	32.44	26.87	20.59	23.33
ENSMUSG00000026452	protein_coding	Syt2		8	0.65	0	-0.65	-0.59	0	0	29.83	25.64	19.49	20.26
ENSMUSG00000028864	protein_coding	Hgf		8	0.65	0	-0.93	-0.7	0	0	2.82	2.1	1.52	1.78
ENSMUSG00000048142	protein_coding	Nat8l		8	0.65	0	-0.63	-0.6	0	0	13.78	11.81	9.18	9.33
ENSMUSG00000059742	protein_coding	Kcnh7		8	0.65	0	-0.96	-0.9	0	0	86.12	60.4	45.29	47.04
ENSMUSG00000066129	protein_coding	Kndc1		8	0.61	0	-0.94	-0.82	0	0	2.5	1.76	1.34	1.44
ENSMUSG00000019936	protein_coding	Epyc		8	0.6	0	-1.26	-1.37	0	0	2.01	1.31	0.86	0.79
ENSMUSG00000036745	protein_coding	Ttll7		8	0.59	0	-0.59	0	0	0	217.85	173.3	148.87	154.68
ENSMUSG00000030525	protein_coding	Chrna7		8	0.59	0	-0.97	-0.92	0	0	7.2	4.95	3.77	3.91
ENSMUSG00000044505	protein_coding	Lingo4		8	0.58	0	-1.02	0	0	0	1.99	1.66	1.01	1.15
ENSMUSG00000026163	protein_coding	Sphkap		8	0.56	0	-0.69	0	0	0	8.76	7.75	5.59	6.06
ENSMUSG00000031376	protein_coding	Atp2b3		8	0.55	0	-0.71	-0.76	0	0	22.96	19.4	14.45	13.88
ENSMUSG00000039252	protein_coding	Lgi2		8	0.55	0	-0.6	-0.64	0	0	15.81	13.7	10.7	10.36
ENSMUSG00000021194	protein_coding	Chga		8	0.54	0	-0.59	0	0	0	4.77	3.98	3.25	3.66
ENSMUSG00000079598	protein_coding	Clec2l		8	0.54	0	-0.69	0	0	0	4.87	3.69	3.11	3.02
ENSMUSG00000028310	protein_coding	Ppp3r2		8	0.54	0	-1.14	0	0	0	1.33	1.07	0.62	0.82
ENSMUSG00000049176	protein_coding	Frmpd4		8	0.54	0	-0.71	-0.67	0	0	11.24	8.39	7.05	7.15
ENSMUSG00000053025	protein_coding	Sv2b		8	0.53	0	-0.65	-0.67	0	0	52.67	40.15	34.38	33.93
ENSMUSG00000050141	protein_coding	Fam205c		8	0.53	0	-0.59	-0.7	0	0	15.12	12.87	10.3	9.69
ENSMUSG00000075270	protein_coding	Pde11a		8	0.52	0	-0.65	0	0	0	9.75	7.76	6.37	7.12
ENSMUSG00000078902	protein_coding	Gm14443	zf-C2H2	8	0.52	0	-0.72	0	0	0	2.51	1.98	1.56	1.8
ENSMUSG00000040125	protein_coding	Gpr26		8	0.52	0	-0.61	0	0	0	2.94	2.57	1.97	2.27
ENSMUSG00000035576	protein_coding	L3mbtl1	zf-C2HC	8	0.52	0	-0.75	-0.78	0	0	5.24	3.83	3.2	3.12
ENSMUSG00000021721	protein_coding	Htr1a		8	0.51	0	-0.98	0	0	0	1.12	0.96	0.59	0.61
ENSMUSG00000049097	protein_coding	Ankrd34a		8	0.51	0	-1.56	0	0	0	0.55	0.45	0.19	0.23
ENSMUSG00000046961	protein_coding	Gpr156		8	0.49	0	-0.59	0	0	0	2.6	2.03	1.77	1.83
ENSMUSG00000032224	protein_coding	Fam81a		8	0.49	-0.6	-0.96	-0.97	0	0	4.18	2.79	2.21	2.2
ENSMUSG00000024935	protein_coding	Slc1a1		8	0.49	0	-0.93	0	0	0	0.51	0.45	0.28	0.33
ENSMUSG00000096606	protein_coding	Tpbgl		8	0.49	0	-0.77	0	0	0	2.65	1.91	1.59	1.64
ENSMUSG00000018451	protein_coding	6330403K07Rik		8	0.48	0	-0.59	0	0	0	19.98	16.87	13.59	12.33
ENSMUSG00000028072	protein_coding	Ntrk1		8	0.48	0	-0.66	-0.78	0	0	8.52	7.42	5.52	5.14
ENSMUSG00000049313	protein_coding	Sorl1		8	0.47	0	-0.86	-0.68	-0.7	0	92.14	82.85	52.04	59.11
ENSMUSG00000034098	protein_coding	Fstl5		8	0.47	0	-0.69	0	0	0	5.04	3.82	3.2	3.46
ENSMUSG00000036523	protein_coding	Greb1		8	0.47	0	-0.61	0	0	0	3.44	3.05	2.31	2.7
ENSMUSG00000007030	protein_coding	Vwa7		8	0.47	0	-0.69	0	0	0	3.47	3.14	2.21	2.57
ENSMUSG00000043673	protein_coding	Kcns3		8	0.46	0	0	-0.64	0	0	11.53	9.69	8.34	7.57
ENSMUSG00000034402	protein_coding	Kcnh5		8	0.46	0	-0.78	-0.85	-0.59	0	11.82	10.44	7.06	6.73
ENSMUSG00000050556	protein_coding	Kcnb1		8	0.46	0	-0.75	0	0	0	44.71	36.19	27.26	33.05
ENSMUSG00000066438	protein_coding	Plekhd1		8	0.46	0	-0.66	0	0	0	3.8	3.38	2.48	2.94
ENSMUSG00000020926	protein_coding	Adam11		8	0.46	0	0	-0.67	0	0	6.89	5.88	4.97	4.49
ENSMUSG00000062393	protein_coding	Dgkk		8	0.45	0	-0.74	0	0	0	2.7	2.29	1.66	2.04
ENSMUSG00000056602	protein_coding	Fry		8	0.45	0	-0.72	0	0	0	19.62	15.59	12.26	14.45
ENSMUSG00000025867	protein_coding	Cplx2		8	0.45	0	-0.64	-0.74	0	0	18.65	16.63	12.29	11.42
ENSMUSG00000021219	protein_coding	Rgs6		8	0.45	0	-0.84	-0.93	0	0	2.51	1.72	1.44	1.35
ENSMUSG00000022763	protein_coding	Aifm3		8	0.45	0	-0.67	-0.87	0	0	2.15	1.65	1.39	1.2
ENSMUSG00000057715	protein_coding	A830018L16Rik		8	0.44	0	-0.62	0	0	0	9.36	8.71	6.24	7.12
ENSMUSG00000005640	protein_coding	Insrr		8	0.44	0	-1.06	0	0	0	0.72	0.64	0.36	0.47
ENSMUSG00000047344	protein_coding	Lancl3		8	0.44	0	-0.71	-0.86	0	0	10.39	9.1	6.5	5.79
ENSMUSG00000026430	protein_coding	Rassf5		8	0.43	0	0	-0.63	0	0	8.61	6.92	6.23	5.67
ENSMUSG00000006711	protein_coding	D130043K22Rik		8	0.43	0	-0.63	0	0	0	18.88	14.49	12.5	13.28
ENSMUSG00000025318	protein_coding	Jph3		8	0.43	0	-0.67	-0.62	0	0	7.21	5.38	4.64	4.84
ENSMUSG00000027489	protein_coding	Necab3		8	0.42	0	0	-0.66	0	0	14.83	12.82	10.95	9.71
ENSMUSG00000033595	protein_coding	Lgi3		8	0.42	-0.6	-0.87	-0.93	0	0	6.99	4.67	3.92	3.78
ENSMUSG00000037999	protein_coding	Arap2		8	0.42	0	-0.61	0	0	0	9.76	7.64	6.58	7.11
ENSMUSG00000048483	protein_coding	Zdhhc22		8	0.42	0	-0.67	0	0	0	3.67	2.76	2.37	2.51
ENSMUSG00000022523	protein_coding	Fgf12		8	0.42	0	-0.67	0	0	0	29.94	23.04	19.35	21.39
ENSMUSG00000062785	protein_coding	Kcnc3		8	0.42	0	-0.7	-1	0	0	5.16	4.28	3.26	2.65
ENSMUSG00000022075	protein_coding	Rhobtb2		8	0.41	0	-0.6	0	0	0	2.45	2.23	1.66	1.97
ENSMUSG00000046532	protein_coding	Ar	ESR-like	8	0.41	0	-0.82	-0.72	0	0	10.03	7.04	5.82	6.22
ENSMUSG00000028294	protein_coding	Cfap206		8	0.41	0	-0.76	0	0	0	2.47	2.24	1.5	1.87
ENSMUSG00000008590	protein_coding	Htr3b		8	0.41	0	0	-0.95	0	0	2.63	1.96	1.69	1.4
ENSMUSG00000040972	protein_coding	Igsf21		8	0.4	0	0	-1.32	0	0	2.09	1.5	1.2	0.88
ENSMUSG00000042129	protein_coding	Rassf4		8	0.4	0	-0.74	0	0	0	7.56	6.55	4.65	5.88
ENSMUSG00000032269	protein_coding	Htr3a		8	0.4	0	-0.88	-1.17	0	0	16.44	14.48	9.17	7.54
ENSMUSG00000044976	protein_coding	Wdr72		8	0.39	0	-0.89	-0.96	0	0	0.72	0.47	0.4	0.38
ENSMUSG00000039904	protein_coding	Gpr37		8	0.39	0	-0.6	-0.67	0	0	2.44	1.82	1.66	1.57
ENSMUSG00000036106	protein_coding	Prr5		8	0.38	0	-0.71	0	0	0	5.19	4.99	3.25	3.78
ENSMUSG00000063239	protein_coding	Grm4		8	0.38	0	-0.78	0	0	0	2.55	2.11	1.52	1.96
ENSMUSG00000118219	protein_coding	Gm29695		8	0.38	0	-1.42	0	0	0	0.58	0.44	0.22	0.38
ENSMUSG00000000308	protein_coding	Ckmt1		8	0.38	0	0	-0.8	0	0	12.8	9.69	8.86	7.56
ENSMUSG00000034115	protein_coding	Scn11a		8	0.37	0	-0.63	0	0	0	109.94	100.26	73.04	89.78
ENSMUSG00000034552	protein_coding	Zswim2		8	0.37	0	0	-2.2	0	0	0.59	0.45	0.27	0.13
ENSMUSG00000028803	protein_coding	Nipal3		8	0.37	0	-0.64	0	0	0	27.55	22.26	18.17	21.34
ENSMUSG00000064293	protein_coding	Cntn4		8	0.37	0	-0.71	-1.15	0	0	2.74	2.01	1.71	1.26
ENSMUSG00000092035	protein_coding	Peg10		8	0.37	0	-0.62	0	0	0	4.14	3.33	2.77	3.19
ENSMUSG00000029162	protein_coding	Khk		8	0.36	0	0	-0.98	0	0	3.02	2.25	2.03	1.58
ENSMUSG00000056222	protein_coding	Spock1		8	0.35	0	0	-0.59	0	0	32.49	31.08	24.63	22.12
ENSMUSG00000034570	protein_coding	Inpp5j		8	0.34	0	0	-0.76	0	0	2.66	2.07	1.94	1.6
ENSMUSG00000032769	protein_coding	Trpa1		8	0.34	0	-0.6	0	0	0	10.26	10.02	6.92	8.31
ENSMUSG00000038738	protein_coding	Shank1		8	0.34	0	-0.71	-0.74	-0.7	0	2.85	2.85	1.79	1.76
ENSMUSG00000020396	protein_coding	Nefh		8	0.34	0	0	-0.6	0	0	233.79	203.61	187.04	158.7
ENSMUSG00000074892	protein_coding	B3galt5		8	0.33	0	0	-0.82	0	0	2.58	1.97	1.85	1.48
ENSMUSG00000045053	protein_coding	Kcng3		8	0.33	0	-0.65	0	0	0	34.85	32.11	22.74	29.07
ENSMUSG00000048218	protein_coding	Amigo2		8	0.33	0	-0.65	0	0	0	3.83	3.26	2.51	3.15
ENSMUSG00000038370	protein_coding	Pcp4l1		8	0.33	0	0	-0.74	0	0	31.86	27.5	24.4	19.55
ENSMUSG00000047798	protein_coding	Cd300lf		8	0.33	0	-0.69	0	0	0	1.68	1.66	1.07	1.33
ENSMUSG00000037977	protein_coding	6430571L13Rik		8	0.32	0	0	-2.2	0	0	0.59	0.33	0.29	0.13
ENSMUSG00000027273	protein_coding	Snap25		8	0.32	0	0	-0.59	0	0	187.53	152.64	148.09	127.85
ENSMUSG00000024497	protein_coding	Pou4f3	Pou	8	0.32	0	-0.9	-1.25	0	0	2.46	1.45	1.35	1.06
ENSMUSG00000020836	protein_coding	Coro6		8	0.32	0	0	-0.67	0	0	11.27	8.74	8.5	7.34
ENSMUSG00000028710	protein_coding	Atpaf1		8	0.32	0	0	-0.6	0	0	12.3	9.33	9.01	8.29
ENSMUSG00000059974	protein_coding	Ntm		8	0.32	0	0	-0.93	0	0	1.44	1.39	0.99	0.79
ENSMUSG00000117286	protein_coding	Gm1043		8	0.32	0	-0.59	0	0	0	5.71	5.6	3.89	4.79
ENSMUSG00000054988	protein_coding	Agtr1b		8	0.32	-0.75	-0.87	-1.13	0	0	3.17	1.9	1.78	1.47
ENSMUSG00000023017	protein_coding	Asic1		8	0.31	0	0	-0.68	0	0	4.72	3.94	3.72	3
ENSMUSG00000024831	protein_coding	Ighmbp2		8	0.31	0	-0.67	0	0	0	1.11	1.1	0.72	0.91
ENSMUSG00000032322	protein_coding	Pstpip1		8	0.3	0	-0.94	0	0	0	0.94	0.93	0.5	0.74
ENSMUSG00000004814	protein_coding	Ccl24		8	0.29	0	-2.51	0	-2.31	0	1.19	1.05	0.22	0.81
ENSMUSG00000091155	protein_coding	Serpine3		8	0.28	0	0	-2.32	0	0	0.85	0.7	0.51	0.17
ENSMUSG00000023011	protein_coding	Faim2		8	0.28	0	0	-0.61	0	0	2.03	1.97	1.68	1.37
ENSMUSG00000058441	protein_coding	Panx2		8	0.28	0	0	-0.6	0	0	4.12	3.74	3.49	2.8
ENSMUSG00000045246	protein_coding	Kcng4		8	0.27	0	0	-1.11	0	0	1.84	1.75	1.34	0.86
ENSMUSG00000028373	protein_coding	Astn2		8	0.27	0	0	-0.74	0	0	5.96	5.68	4.84	3.66
ENSMUSG00000004187	protein_coding	Kifc2		8	0.27	0	0	-0.84	0	0	4.24	3.01	3.13	2.46
ENSMUSG00000030246	protein_coding	Ldhb		8	0.27	0	0	-0.61	0	0	53.04	42.82	43.73	35.7
ENSMUSG00000004892	protein_coding	Bcan		8	0.27	0	0	-0.8	0	0	5.97	5.19	4.89	3.55
ENSMUSG00000022416	protein_coding	Cacna1i		8	0.26	0	-0.93	0	-0.98	0	0.8	0.84	0.43	0.67
ENSMUSG00000023328	protein_coding	Ache		8	0.25	0	0	-0.81	0	0	2.81	2.54	2.33	1.64
ENSMUSG00000021257	protein_coding	Angel1		8	0.25	0	0	-0.7	0	0	5.77	6.31	4.36	3.65
ENSMUSG00000024427	protein_coding	Spry4		8	0.24	0	-0.61	0	-0.62	0	3.92	3.99	2.63	3.64
ENSMUSG00000045318	protein_coding	Adra2c		8	0.23	0	0	-1.09	0	0	1.1	0.77	0.86	0.53
ENSMUSG00000036186	protein_coding	Dipk1b		8	0.23	0	0	-0.91	0	0	3.29	2.55	2.76	1.83
ENSMUSG00000021758	protein_coding	Ddx4		8	0.21	0	-1.06	0	0	0	1.12	1.11	0.55	1.1
ENSMUSG00000061184	protein_coding	Tmprss11c		8	0.2	0	-1.18	0	-1.51	0	1.33	1.68	0.6	1.27
ENSMUSG00000036905	protein_coding	C1qb		7	0.88	0	1.32	1.62	0	0	1.69	2.13	4.33	5.28
ENSMUSG00000059173	protein_coding	Pde1a		7	0.87	0	1.1	1.41	0.87	0	3.51	4.14	7.72	9.45
ENSMUSG00000039899	protein_coding	Fgl2		7	0.83	0	0	0.66	0	0	3.93	4.3	5.6	6.34
ENSMUSG00000052504	protein_coding	Epha3		7	0.78	0	1.32	1.55	0	0	0.22	0.27	0.56	0.65
ENSMUSG00000033777	protein_coding	Tlr13		7	0.78	0	0	1.34	0	0	0.26	0.34	0.58	0.68
ENSMUSG00000029581	protein_coding	Fscn1		7	0.77	0	0	0.98	0	0	1.18	1.34	1.99	2.44
ENSMUSG00000069793	protein_coding	Slfn9		7	0.76	1.14	2.42	2.8	1.28	0	0.44	0.99	2.43	3.12
ENSMUSG00000022582	protein_coding	Ly6g		7	0.75	0	0	4.26	0	0	0.05	0.16	0.72	0.88
ENSMUSG00000038567	protein_coding	Cyp24a1		7	0.74	0	3.83	4.16	0	0	0.03	0.12	0.41	0.51
ENSMUSG00000052085	protein_coding	Dock8		7	0.74	0	0	0.71	0	0	1.78	1.87	2.54	2.99
ENSMUSG00000030077	protein_coding	Chl1		7	0.73	0	1.34	1.67	0.79	0	22.57	33.4	58.82	72.83
ENSMUSG00000021322	protein_coding	Aoah		7	0.73	0	1.09	1.29	0	0	0.5	0.64	1.11	1.26
ENSMUSG00000030560	protein_coding	Ctsc		7	0.72	0	0.76	1.04	0.77	0	2.21	2.23	3.85	4.67
ENSMUSG00000029123	protein_coding	Stk32b		7	0.71	0	1.82	2.39	0	0	0.15	0.19	0.55	0.8
ENSMUSG00000032089	protein_coding	Il10ra		7	0.71	0	0	1.41	0	0	0.24	0.31	0.5	0.65
ENSMUSG00000040552	protein_coding	C3ar1		7	0.7	0	1.01	1.37	0	0	0.66	0.87	1.36	1.73
ENSMUSG00000030737	protein_coding	Slco2b1		7	0.7	0	0.75	0.9	0	0	1.36	1.64	2.35	2.63
ENSMUSG00000001870	protein_coding	Ltbp1		7	0.69	0	1.02	1.19	0.97	0	1.12	1.17	2.34	2.66
ENSMUSG00000028780	protein_coding	Sema3c		7	0.68	0	0.64	0.75	0	0	2.85	3.22	4.56	4.91
ENSMUSG00000024331	protein_coding	Dsc2		7	0.67	0	1.88	2.12	0	0	0.11	0.19	0.42	0.49
ENSMUSG00000031635	protein_coding	Anxa10		7	0.66	4.02	5.72	6.06	1.7	0	0.03	0.51	1.67	2.09
ENSMUSG00000109156	protein_coding	Gm45194		7	0.65	0	3.14	3.41	2.49	0	0.11	0.18	1.02	1.2
ENSMUSG00000043557	protein_coding	Mdga1		7	0.65	0	0	0.83	0	0	1.78	1.99	2.64	3.24
ENSMUSG00000052942	protein_coding	Glis3	zf-C2H2	7	0.65	0.97	1.9	2.41	0.93	0	0.8	1.57	3.07	4.34
ENSMUSG00000036896	protein_coding	C1qc		7	0.64	0	1.86	2.04	1.63	0	0.44	0.52	1.63	1.86
ENSMUSG00000044583	protein_coding	Tlr7		7	0.64	0	0.89	0	0	0	0.54	0.65	1.02	1.11
ENSMUSG00000068735	protein_coding	Trp53i11		7	0.64	0	1.79	1.99	1.63	0	0.5	0.56	1.77	2.03
ENSMUSG00000028581	protein_coding	Laptm5		7	0.63	0	1.38	1.54	1.24	0	0.5	0.56	1.33	1.48
ENSMUSG00000024621	protein_coding	Csf1r		7	0.63	0	1.16	1.65	1.17	0	0.78	0.78	1.79	2.53
ENSMUSG00000050321	protein_coding	Neto1		7	0.63	0	1.45	1.63	1.29	0	5.81	6.54	16.31	18.19
ENSMUSG00000090949	protein_coding	Vmn2r77		7	0.62	0	0	6.79	0	0	0	0.04	0.11	0.15
ENSMUSG00000020573	protein_coding	Pik3cg		7	0.62	0	0.95	1.35	1.09	0	0.53	0.49	1.06	1.4
ENSMUSG00000029919	protein_coding	Hpgds		7	0.62	0	0.72	1.13	0	0	0.96	1.04	1.62	2.15
ENSMUSG00000043671	protein_coding	Dpy19l3		7	0.62	0	0	0.64	0	0	1.22	1.18	1.67	1.95
ENSMUSG00000037940	protein_coding	Inpp4b		7	0.61	0	0	0.7	0	0	1.04	1.08	1.42	1.73
ENSMUSG00000035208	protein_coding	Slfn8		7	0.61	0	0.74	1.11	0	0	0.95	0.91	1.62	2.09
ENSMUSG00000090362	protein_coding	Vmn2r79		7	0.61	0	0	4.11	0	0	0	0.01	0.05	0.09
ENSMUSG00000026029	protein_coding	Casp8		7	0.61	0	0.71	0	0	0	1.8	1.89	3.01	3.21
ENSMUSG00000041202	protein_coding	Pla2g2d		7	0.61	0	6.09	6.29	0	0	0.01	0.08	0.48	0.55
ENSMUSG00000032259	protein_coding	Drd2		7	0.61	0	0	1.47	0	0	0.49	0.48	1	1.39
ENSMUSG00000112148	protein_coding	Lilrb4a		7	0.61	0	0.97	1.36	1.12	0	0.6	0.54	1.2	1.58
ENSMUSG00000022676	protein_coding	Snai2	zf-C2H2	7	0.6	0	1.48	2.07	0	0	0.3	0.37	0.85	1.31
ENSMUSG00000070390	protein_coding	Nlrp1b		7	0.6	0	0	1.13	0	0	0.27	0.25	0.47	0.6
ENSMUSG00000073490	protein_coding	Ifi207		7	0.6	0	1.07	1.6	0	0	1.07	1.31	2.32	3.35
ENSMUSG00000015484	protein_coding	Fam163a		7	0.6	0	0	1.61	0	0	0.3	0.44	0.69	0.94
ENSMUSG00000029819	protein_coding	Npy		7	0.6	4.69	6.5	6.75	1.81	0	0.21	5.32	18.96	22.43
ENSMUSG00000035493	protein_coding	Tgfbi		7	0.6	0	0.59	0.81	0.72	0	6.22	5.77	9.63	11.29
ENSMUSG00000003746	protein_coding	Man1a		7	0.6	0	1.09	1.27	0.65	0	2.36	3.23	5.15	5.77
ENSMUSG00000032359	protein_coding	Ctsh		7	0.6	0	0.63	0.74	0	0	1.34	1.59	2.13	2.31
ENSMUSG00000001260	protein_coding	Gabrg1		7	0.6	0	0.91	1.1	1.01	0	3.67	3.45	7.06	7.98
ENSMUSG00000036894	protein_coding	Rap2b		7	0.6	0	0.68	0.87	0	0	0.57	0.71	0.94	1.07
ENSMUSG00000052760	protein_coding	A630001G21Rik		7	0.59	0	0.91	1.05	0.95	0	1.44	1.42	2.79	3.07
ENSMUSG00000073117	protein_coding	Gm7347		7	0.59	0	0	2.48	0	0	0.07	0.16	0.31	0.39
ENSMUSG00000040747	protein_coding	Cd53		7	0.58	0	0	0.97	0	0	1.5	1.61	2.3	3.01
ENSMUSG00000026674	protein_coding	Ddr2		7	0.58	0	0	0.75	0	0	4.95	5.12	6.82	8.49
ENSMUSG00000029005	protein_coding	Draxin		7	0.58	0	2.21	2.34	1.63	0	0.27	0.41	1.29	1.42
ENSMUSG00000020622	protein_coding	Nt5c1b		7	0.56	0	2.02	2.77	0	0	0.1	0.09	0.41	0.69
ENSMUSG00000038642	protein_coding	Ctss		7	0.55	0	1.39	2.08	1.22	0	2.77	3.13	7.43	11.99
ENSMUSG00000028664	protein_coding	Ephb2		7	0.55	0	0.8	0.96	0	0	0.37	0.48	0.66	0.74
ENSMUSG00000018008	protein_coding	Cyth4		7	0.54	0	0.92	1.46	0	0	0.4	0.48	0.77	1.13
ENSMUSG00000026288	protein_coding	Inpp5d		7	0.53	0	0	0.77	0	0	0.66	0.59	0.95	1.16
ENSMUSG00000063060	protein_coding	Sox7	HMG	7	0.53	0	1.86	1.95	0	0	0.21	0.28	0.77	0.82
ENSMUSG00000026365	protein_coding	Cfh		7	0.52	0	0	0.59	0	0	4.9	4.74	6.26	7.65
ENSMUSG00000026395	protein_coding	Ptprc		7	0.52	0	0	0.92	0.82	0	1.31	1.12	2.02	2.55
ENSMUSG00000042286	protein_coding	Stab1		7	0.52	0	1.25	1.36	0.78	0	0.74	1.04	1.82	1.96
ENSMUSG00000034205	protein_coding	Loxl2		7	0.51	0	1.49	2.3	1.32	0	0.77	0.87	2.2	3.82
ENSMUSG00000024672	protein_coding	Ms4a7		7	0.51	0	1.13	1.53	1.77	0	0.56	0.36	1.25	1.66
ENSMUSG00000052336	protein_coding	Cx3cr1		7	0.51	0	1.36	1.55	1.81	0	0.35	0.26	0.94	1.07
ENSMUSG00000049103	protein_coding	Ccr2		7	0.51	0	0	0.96	0.85	0	0.79	0.67	1.22	1.57
ENSMUSG00000046805	protein_coding	Mpeg1		7	0.51	0	0.7	1.24	0.78	0	1.94	1.85	3.23	4.68
ENSMUSG00000050359	protein_coding	Sprr1a		7	0.5	3.62	6.94	7.05	3.32	0	1.84	22.95	232.85	249.95
ENSMUSG00000004730	protein_coding	Adgre1		7	0.5	0	0.98	1.2	1.4	0	1.14	0.86	2.31	2.7
ENSMUSG00000026834	protein_coding	Acvr1c		7	0.5	1.51	3.27	3.39	1.76	0	0.14	0.41	1.41	1.52
ENSMUSG00000069516	protein_coding	Lyz2		7	0.49	0	0.92	1.04	1.19	0	19.12	15.96	36.99	40.62
ENSMUSG00000028364	protein_coding	Tnc		7	0.48	0	0	0.98	0	0	0.62	0.5	0.96	1.27
ENSMUSG00000078612	protein_coding	Fyb2		7	0.47	0	0.69	0.76	0	0	1.92	2.31	3.19	3.34
ENSMUSG00000024737	protein_coding	Slc15a3		7	0.47	0	2.1	2.18	0	0	0.07	0.13	0.3	0.32
ENSMUSG00000052160	protein_coding	Pld4		7	0.47	0	0	1.1	0	0	0.67	0.7	1.01	1.47
ENSMUSG00000079227	protein_coding	Ccr5		7	0.47	0	0.99	1.71	0	0	0.28	0.33	0.56	0.93
ENSMUSG00000034555	protein_coding	Tex16		7	0.47	0	5.38	5.51	1.92	0	0.01	0.14	0.55	0.59
ENSMUSG00000038147	protein_coding	Cd84		7	0.46	0	1.14	1.35	1.83	0	0.41	0.26	0.93	1.08
ENSMUSG00000022901	protein_coding	Cd86		7	0.46	0	0	1.48	0	0	0.25	0.2	0.44	0.69
ENSMUSG00000004609	protein_coding	Cd33		7	0.45	0	0.72	1.3	1.23	0	0.68	0.48	1.16	1.71
ENSMUSG00000050558	protein_coding	Prokr2		7	0.44	0	1.02	1.09	0.65	0	3.56	4.65	7.43	7.71
ENSMUSG00000032690	protein_coding	Oas2		7	0.43	0	0.89	1.27	0	0	0.63	0.96	1.21	1.58
ENSMUSG00000024677	protein_coding	Ms4a6b		7	0.43	0	1.01	1.02	1.21	0	0.62	0.55	1.29	1.32
ENSMUSG00000073489	protein_coding	Ifi204		7	0.42	0	1.37	1.4	0	0	0.46	0.66	1.22	1.26
ENSMUSG00000027322	protein_coding	Siglec1		7	0.42	0	0	1.74	0	0	0.25	0.26	0.48	0.88
ENSMUSG00000069270	protein_coding	H2ac6		7	0.42	0	0	3.35	0	0	0.03	0.11	0.18	0.35
ENSMUSG00000021200	protein_coding	Asb2		7	0.42	0	0	1.45	0	0	0.24	0.36	0.45	0.66
ENSMUSG00000024766	protein_coding	Lipo3		7	0.41	0	0.66	0.69	0	0	2.02	2.33	3.28	3.32
ENSMUSG00000022221	protein_coding	Ripk3		7	0.4	0	0	1.87	0	0	0.14	0.14	0.27	0.53
ENSMUSG00000098112	protein_coding	Bin2		7	0.4	0	0	1.46	0	0	0.28	0.29	0.45	0.79
ENSMUSG00000026605	protein_coding	Cenpf		7	0.4	0	0	1.09	1.4	0	0.31	0.18	0.48	0.68
ENSMUSG00000059645	protein_coding	Gm7361		7	0.4	0	1	1.08	0	0	0.63	0.84	1.3	1.34
ENSMUSG00000015766	protein_coding	Eps8		7	0.39	0	0.65	0.82	0	0	1.14	1.52	1.83	2.07
ENSMUSG00000086848	protein_coding	Lce6a		7	0.39	0	0	2.53	0	0	0.22	0.29	0.59	1.33
ENSMUSG00000027737	protein_coding	Slc7a11		7	0.39	0	0	0.74	0	0	0.65	0.74	0.83	1.11
ENSMUSG00000031103	protein_coding	Elf4	ETS	7	0.39	0	0.73	1.08	0	0	0.68	0.99	1.16	1.49
ENSMUSG00000056130	protein_coding	Ticam2		7	0.39	0	0	2.1	0	0	0.09	0.1	0.18	0.37
ENSMUSG00000024087	protein_coding	Cyp1b1		7	0.39	0.63	1.48	1.53	0.84	0	7.08	11.12	20.25	20.88
ENSMUSG00000025044	protein_coding	Msr1		7	0.38	0	1.49	1.59	0	0	0.21	0.36	0.6	0.64
ENSMUSG00000024300	protein_coding	Myo1f		7	0.38	0	0.76	0.79	1.15	0	0.93	0.72	1.61	1.66
ENSMUSG00000020798	protein_coding	Spns3		7	0.38	0	2.1	2.4	0	0	0.08	0.23	0.35	0.44
ENSMUSG00000020914	protein_coding	Top2a		7	0.38	0	1.11	1.12	1.52	0	0.48	0.37	1.07	1.07
ENSMUSG00000099398	protein_coding	Ms4a14		7	0.38	0	0	1.31	1.55	0	0.54	0.28	0.84	1.37
ENSMUSG00000027556	protein_coding	Car1		7	0.38	0	3.39	3.46	0	0	0.15	0.59	1.59	1.65
ENSMUSG00000022372	protein_coding	Sla		7	0.38	0	0	1.06	0	0	0.23	0.23	0.31	0.5
ENSMUSG00000018654	protein_coding	Ikzf1	zf-C2H2	7	0.37	0	0	0.72	1.01	0	1.07	0.72	1.48	1.82
ENSMUSG00000024610	protein_coding	Cd74		7	0.37	0	0	0.99	0	0	10.36	9.63	13.45	21.25
ENSMUSG00000022148	protein_coding	Fyb		7	0.37	0.75	1.26	1.41	0	0	1.99	3.39	4.91	5.44
ENSMUSG00000062210	protein_coding	Tnfaip8		7	0.37	0	0.76	0.73	0.95	0	0.42	0.37	0.72	0.71
ENSMUSG00000094910	protein_coding	D430019H16Rik		7	0.37	0	0.89	0.87	0.72	0	6.57	7.48	12.5	12.31
ENSMUSG00000045875	protein_coding	Adra1a		7	0.36	0	0.82	0.82	1.16	0	0.66	0.53	1.2	1.19
ENSMUSG00000056306	protein_coding	Sertm1		7	0.36	0	1.35	1.37	0.8	0	1.63	2.41	4.27	4.32
ENSMUSG00000019890	protein_coding	Nts		7	0.36	1.33	3.64	3.58	2.3	0	2.87	7.33	36.68	35.09
ENSMUSG00000073494	protein_coding	Sh2d1b2		7	0.36	0	7.37	7.29	3.35	0	0.01	0.1	1.03	0.97
ENSMUSG00000010175	protein_coding	Prox1	HPD	7	0.35	0	1.78	1.84	0	0	0.09	0.18	0.31	0.33
ENSMUSG00000069662	protein_coding	Marcks		7	0.35	0	0.76	0.72	0.76	0	8.14	8.23	14.11	13.66
ENSMUSG00000020680	protein_coding	Taf15		7	0.35	0	0	0.59	0	0	5.27	6.51	7.1	8.08
ENSMUSG00000020143	protein_coding	Dock2		7	0.35	0	0	0.83	0	0	0.83	0.68	1	1.54
ENSMUSG00000091962	protein_coding	Vmn2r78		7	0.35	0	0	5.88	0	0	0.01	0.06	0.11	0.35
ENSMUSG00000049538	protein_coding	Adamts16		7	0.34	-0.93	0	0.83	1.38	0	0.62	0.33	0.87	1.13
ENSMUSG00000026564	protein_coding	Dusp27		7	0.34	0	1.92	2.19	0	0	0.07	0.19	0.29	0.34
ENSMUSG00000027692	protein_coding	Tnik		7	0.34	0.6	1.06	1.17	0	0	9.59	14.7	20.49	21.95
ENSMUSG00000021457	protein_coding	Syk		7	0.34	0	0	0.83	0	0	0.43	0.41	0.51	0.79
ENSMUSG00000030786	protein_coding	Itgam		7	0.34	0	1.13	0	1.14	0	0.51	0.51	1.15	1.09
ENSMUSG00000044626	protein_coding	Liph		7	0.33	0	2.39	2.39	0	0	0.08	0.18	0.42	0.42
ENSMUSG00000061296	protein_coding	Vmn1r210		7	0.33	0	7.47	7.4	2.97	0	0	0.05	0.41	0.38
ENSMUSG00000027219	protein_coding	Slc28a2		7	0.33	0	0	1.76	0	0	0.12	0.26	0.32	0.42
ENSMUSG00000024810	protein_coding	Il33		7	0.33	0	0	0.9	0	0	1.32	1.65	1.74	2.52
ENSMUSG00000026418	protein_coding	Tnni1		7	0.33	0	0	1.95	0	0	0.18	0.32	0.36	0.71
ENSMUSG00000037280	protein_coding	Galnt6		7	0.33	1.06	1.57	1.75	0	0	0.52	1.09	1.57	1.78
ENSMUSG00000073119	protein_coding	Speer4a		7	0.33	0	1.77	1.9	0	0	0.13	0.3	0.47	0.52
ENSMUSG00000046607	protein_coding	Hrk		7	0.33	0	0	1.53	1.64	0	0.26	0.12	0.36	0.79
ENSMUSG00000043760	protein_coding	Pkhd1		7	0.33	0	0	3.72	0	0	0.01	0	0.04	0.17
ENSMUSG00000046186	protein_coding	Cd109		7	0.33	0	1.33	1.36	0.71	0	0.94	1.45	2.42	2.45
ENSMUSG00000028059	protein_coding	Arhgef2		7	0.32	0	0	0.61	0	0	1.09	1.34	1.68	1.72
ENSMUSG00000026786	protein_coding	Apbb1ip		7	0.32	0	0	1.01	0	0	0.37	0.42	0.46	0.76
ENSMUSG00000046352	protein_coding	Gjb2		7	0.32	0	0	1.07	0	0	1	1.04	1.22	2.16
ENSMUSG00000039683	protein_coding	Sdk1		7	0.31	0	0	0.59	0	0	3.81	4.64	5.82	5.93
ENSMUSG00000020053	protein_coding	Igf1		7	0.31	-0.62	0	0.63	0.78	0	2.47	1.63	2.84	3.9
ENSMUSG00000058715	protein_coding	Fcer1g		7	0.31	0	1.16	0	0	0	1.67	2.59	3.82	3.94
ENSMUSG00000031285	protein_coding	Dcx		7	0.3	-0.64	0	0	1.02	0	2.45	1.58	3.29	3.53
ENSMUSG00000073491	protein_coding	Ifi213		7	0.3	0	0	1.16	0	0	0.36	0.25	0.41	0.82
ENSMUSG00000035352	protein_coding	Ccl12		7	0.3	0	0	1.91	0	0	0.83	1.9	2.03	3.17
ENSMUSG00000028159	protein_coding	Dapp1		7	0.3	0	0	0.89	0	0	1.21	1.37	1.43	2.3
ENSMUSG00000005220	protein_coding	Corin		7	0.3	0	0	1.63	0	0	0.14	0.2	0.21	0.45
ENSMUSG00000022865	protein_coding	Cxadr		7	0.3	0	0	0.69	0	0	2.13	2.83	3.03	3.51
ENSMUSG00000028713	protein_coding	Cyp4b1		7	0.29	1.7	2.13	2.42	0	0	0.48	1.58	2.16	2.64
ENSMUSG00000004043	protein_coding	Stat5a	STAT	7	0.29	0	0.97	1.03	0	0	0.72	1.07	1.45	1.51
ENSMUSG00000022488	protein_coding	Nckap1l		7	0.29	0	0.97	0.83	1.23	0	0.72	0.6	1.44	1.31
ENSMUSG00000037578	protein_coding	Pkd2l1		7	0.29	0	4.87	5.12	0	0	0.01	0.16	0.24	0.3
ENSMUSG00000058099	protein_coding	Nfam1		7	0.27	0	0.97	0	1.62	0	0.31	0.2	0.62	0.55
ENSMUSG00000026656	protein_coding	Fcgr2b		7	0.25	0	0.85	0.96	0	0	0.83	1.27	1.55	1.65
ENSMUSG00000044519	protein_coding	Zfp488	Others	7	0.24	2.59	2.93	3.24	0	0	0.07	0.44	0.57	0.69
ENSMUSG00000058470	protein_coding	Gm8369		7	0.23	-1.22	0	0	0	0	0.46	0.2	0.47	0.64
ENSMUSG00000016756	protein_coding	Cmah		7	0.23	0	0	0.8	0	0	0.48	0.67	0.59	0.87
ENSMUSG00000009376	protein_coding	Met		7	0.23	0	0	0.75	0	0	0.86	1.17	1.04	1.48
ENSMUSG00000025608	protein_coding	Podxl		7	0.23	0.75	0.84	1.04	0	0	2.51	4.28	4.62	5.33
ENSMUSG00000029925	protein_coding	Tbxas1		7	0.22	0	0	0.88	0	0	0.48	0.49	0.42	0.92
ENSMUSG00000047497	protein_coding	Adamts12		7	0.22	-0.67	0	0	0.65	0	2.07	1.32	2.1	2.48
ENSMUSG00000044258	protein_coding	Ctla2a		7	0.21	1.36	0	1.7	0	0	0.44	1.13	1.04	1.46
ENSMUSG00000022122	protein_coding	Ednrb		7	0.21	-0.68	0	0	0.78	0	13.87	8.77	15.29	15.43
ENSMUSG00000030249	protein_coding	Abcc9		7	0.21	-0.64	0	0	0.69	0	1.6	1.04	1.71	1.78
ENSMUSG00000026043	protein_coding	Col3a1		7	0.2	-0.8	0	0	0.71	0	8.87	5.14	8.53	10.57
ENSMUSG00000053219	protein_coding	Raet1e		7	0.2	0	0	3.12	0	0	0.06	0.36	0.24	0.52
ENSMUSG00000022053	protein_coding	Ebf2	COE	7	0.2	-0.63	0	0	0.74	0	3.92	2.56	4.33	4.24
ENSMUSG00000014177	protein_coding	Tvp23b		7	0.18	-0.65	0	0	0.72	0	5.19	3.35	5.63	5.39
ENSMUSG00000026414	protein_coding	Tnnt2		7	0.17	0	0	4.24	0	0	0.01	0.07	0.02	0.1
ENSMUSG00000038174	protein_coding	Fam126b		6	0.88	-0.62	-0.8	-0.59	0	0	20.77	13.58	12.25	14.09
ENSMUSG00000091204	protein_coding	Gm7271		6	0.88	-0.71	-0.93	-0.66	0	0	86.03	52.98	46.35	55.66
ENSMUSG00000007653	protein_coding	Gabrb2		6	0.84	-0.87	-1.2	-0.79	0	0	2.66	1.47	1.18	1.56
ENSMUSG00000027347	protein_coding	Rasgrp1		6	0.83	-0.59	-0.79	0	0	0	53.35	35.94	31.65	37.3
ENSMUSG00000024232	protein_coding	Bambi		6	0.82	-0.95	-1.3	-0.97	0	0	1.54	0.81	0.64	0.81
ENSMUSG00000031636	protein_coding	Pdlim3		6	0.81	0	-1.38	0	0	0	0.32	0.17	0.13	0.17
ENSMUSG00000022342	protein_coding	Kcnv1		6	0.81	0	-0.68	0	0	0	13.03	9.38	8.34	9.48
ENSMUSG00000027765	protein_coding	P2ry1		6	0.8	-0.69	-0.9	-0.61	0	0	22.5	14.07	12.37	15.03
ENSMUSG00000037843	protein_coding	Vstm2l		6	0.78	0	-1.04	0	0	0	1.91	1.16	0.95	1.15
ENSMUSG00000037259	protein_coding	Dzank1		6	0.78	0	-0.61	0	0	0	34.28	25.23	22.99	26.14
ENSMUSG00000039903	protein_coding	Eva1c		6	0.77	0	-0.75	0	0	0	9.52	6.66	5.81	6.64
ENSMUSG00000048385	protein_coding	Scrt1	zf-C2H2	6	0.77	0	-0.82	-0.61	0	0	4.67	3.16	2.71	3.15
ENSMUSG00000039110	protein_coding	Mycbpap		6	0.77	0	-0.85	0	0	0	1.11	0.74	0.63	0.76
ENSMUSG00000086040	protein_coding	Wipf3		6	0.76	0	-0.68	0	0	0	24.26	16.68	15.54	17.69
ENSMUSG00000044033	protein_coding	Ccdc141		6	0.76	0	-0.61	0	0	0	16.88	12.13	11.33	12.19
ENSMUSG00000022307	protein_coding	Oxr1		6	0.76	-0.59	-0.8	-0.63	0	0	34.89	23.37	20.54	23.06
ENSMUSG00000043410	protein_coding	Hfm1		6	0.75	0	-0.73	0	0	0	2.76	1.93	1.71	1.9
ENSMUSG00000090061	protein_coding	Nwd2		6	0.74	-0.61	-0.84	-0.66	0	0	13.94	9.2	7.98	9.02
ENSMUSG00000039313	protein_coding	Minar1		6	0.74	-0.8	-1.01	-0.81	0	0	15.59	9	7.95	9.06
ENSMUSG00000037905	protein_coding	Bri3bp		6	0.74	0	-0.65	0	0	0	3.91	2.89	2.56	2.92
ENSMUSG00000054162	protein_coding	Spock3		6	0.73	0	-0.81	0	0	0	6.04	4.13	3.54	4.25
ENSMUSG00000024960	protein_coding	Plcb3		6	0.73	0	-0.63	0	0	0	25.54	18.39	16.98	19.42
ENSMUSG00000026173	protein_coding	Plcd4		6	0.72	0	-0.65	0	0	0	3.19	2.31	2.09	2.27
ENSMUSG00000053626	protein_coding	Tll1		6	0.71	0	-0.6	0	0	0	2.44	1.73	1.66	1.82
ENSMUSG00000043873	protein_coding	Chil5		6	0.7	-0.94	-1.28	-0.79	0	0	12.19	6.44	5.17	7.29
ENSMUSG00000037855	protein_coding	Zfp365		6	0.69	-0.59	-0.68	0	0	0	14.89	9.97	9.54	10.39
ENSMUSG00000015882	protein_coding	Lcorl	HTH	6	0.69	0	-0.65	0	0	0	5.83	4.13	3.82	4.41
ENSMUSG00000004151	protein_coding	Etv1	ETS	6	0.69	-0.74	-0.86	-0.63	0	0	21.21	12.79	12.01	13.97
ENSMUSG00000052539	protein_coding	Magi3		6	0.68	0	-0.65	0	0	0	53.23	39.33	34.87	40.5
ENSMUSG00000020436	protein_coding	Gabrg2		6	0.68	-0.82	-0.94	-0.69	0	0	6.24	3.57	3.34	3.95
ENSMUSG00000070817	protein_coding	Vmn1r85		6	0.67	0	-1.63	0	0	0	0.27	0.13	0.09	0.12
ENSMUSG00000052861	protein_coding	Dnah6		6	0.67	-1.22	-1.97	-1.43	0	0	0.47	0.2	0.12	0.18
ENSMUSG00000010803	protein_coding	Gabra1		6	0.66	0	-0.76	0	0	0	6.52	4.44	3.95	4.77
ENSMUSG00000057766	protein_coding	Ankrd29		6	0.66	-0.6	-0.82	-0.67	0	0	8.3	5.52	4.81	5.31
ENSMUSG00000027858	protein_coding	Tspan2		6	0.65	0	-0.63	0	0	0	23.91	17.42	15.82	18.44
ENSMUSG00000021573	protein_coding	Tppp		6	0.65	0	-0.74	0	0	0	4.18	2.84	2.57	3.08
ENSMUSG00000045613	protein_coding	Chrm2		6	0.64	-0.84	-1.11	-0.67	0	0	5.07	2.87	2.41	3.26
ENSMUSG00000040164	protein_coding	Kcns1		6	0.64	0	-0.67	0	0	0	3.33	2.29	2.16	2.28
ENSMUSG00000050663	protein_coding	Trhde		6	0.64	0	-0.61	0	0	0	1.43	1.03	0.96	1.01
ENSMUSG00000044647	protein_coding	Csrnp3	CSRNP_N	6	0.64	0	-0.65	0	0	0	26.8	18.74	17.56	20.28
ENSMUSG00000021974	protein_coding	Fgf9		6	0.64	-0.79	-0.92	0	0	0	3.18	1.86	1.73	2.1
ENSMUSG00000078307	protein_coding	AI593442		6	0.63	0	-0.65	0	0	0	40.11	27.05	26.21	28
ENSMUSG00000090667	protein_coding	Mdfic2		6	0.62	-0.69	-0.91	0	0	0	92.71	58.09	50.59	64.55
ENSMUSG00000094786	protein_coding	Gm14403	zf-C2H2	6	0.62	0	-0.7	0	0	0	4.01	2.62	2.54	2.84
ENSMUSG00000054477	protein_coding	Kcnn2		6	0.62	0	-0.65	0	0	0	2.32	1.75	1.52	1.75
ENSMUSG00000045441	protein_coding	Gprin3		6	0.61	-0.64	-0.82	-0.73	0	0	3.25	2.1	1.89	2.02
ENSMUSG00000019146	protein_coding	Cacng2		6	0.6	0	-0.69	0	0	0	4.01	2.75	2.55	3.01
ENSMUSG00000038982	protein_coding	Bloc1s5		6	0.6	0	-0.6	0	0	0	3.1	2.23	2.11	2.41
ENSMUSG00000056215	protein_coding	Lrguk		6	0.6	-0.88	-1.01	-0.89	0	0	6.06	3.32	3.1	3.35
ENSMUSG00000021379	protein_coding	Id4	bHLH	6	0.59	0	-0.82	0	0	0	12.69	8.96	7.39	8.79
ENSMUSG00000079679	protein_coding	Vwde		6	0.59	0	-1.47	0	0	0	0.42	0.23	0.15	0.22
ENSMUSG00000036395	protein_coding	Glb1l2		6	0.59	-0.72	-0.81	0	0	0	0.8	0.49	0.47	0.55
ENSMUSG00000074968	protein_coding	Ano3		6	0.58	-0.7	-0.94	0	0	0	97.77	60.89	52.36	68.22
ENSMUSG00000036815	protein_coding	Dpp10		6	0.58	-0.75	-1.17	-0.67	0	0	11.41	6.85	5.2	7.37
ENSMUSG00000063600	protein_coding	Egfem1		6	0.58	0	-0.71	0	0	0	4.12	3.03	2.58	3.08
ENSMUSG00000051207	protein_coding	Mrgprd		6	0.58	0	-0.69	0	0	0	40.92	30.44	26	30.71
ENSMUSG00000108348	protein_coding	Gm42372		6	0.58	-0.68	-0.73	0	0	0	13.13	8.25	8.1	8.99
ENSMUSG00000028132	protein_coding	Tlcd4		6	0.58	0	-0.63	0	0	0	27.3	20.84	18.11	20.36
ENSMUSG00000026828	protein_coding	Galnt5		6	0.58	-0.78	-0.86	-0.61	0	0	14.16	8.34	8	9.48
ENSMUSG00000045648	protein_coding	Vwc2l		6	0.57	-0.96	-1.15	-1.03	0	0	5.31	2.75	2.46	2.65
ENSMUSG00000032360	protein_coding	Hcrtr2		6	0.57	-0.73	-1.11	-0.87	0	0	2.67	1.62	1.27	1.49
ENSMUSG00000078866	protein_coding	Zfp970	zf-C2H2	6	0.57	0	-0.74	0	0	0	2.61	1.62	1.6	1.74
ENSMUSG00000025265	protein_coding	Fgd1		6	0.57	0	-0.62	0	0	0	1.83	1.32	1.22	1.27
ENSMUSG00000072966	protein_coding	Gprasp2		6	0.56	0	-0.75	0	0	0	5.73	4.19	3.5	4.16
ENSMUSG00000040855	protein_coding	Reps2		6	0.56	0	-0.6	0	0	0	30.25	23.18	20.55	24.05
ENSMUSG00000027971	protein_coding	Ndst4		6	0.56	-0.67	-0.81	-0.73	0	0	14.92	9.44	8.75	9.12
ENSMUSG00000027792	protein_coding	Bche		6	0.56	0	-0.71	0	0	0	5.37	3.7	3.37	4.07
ENSMUSG00000031139	protein_coding	Mcf2		6	0.55	-0.98	-1.23	0	0	0	1.34	0.69	0.59	0.84
ENSMUSG00000037709	protein_coding	Fam13a		6	0.55	-0.74	-0.81	0	0	0	3.5	2.11	2.05	2.39
ENSMUSG00000030350	protein_coding	Prmt8		6	0.54	-0.77	-0.81	-0.76	0	0	4.65	2.76	2.72	2.86
ENSMUSG00000027227	protein_coding	Sord		6	0.54	-0.64	-0.67	0	0	0	6.63	4.29	4.28	4.65
ENSMUSG00000059857	protein_coding	Ntng1		6	0.54	0	-0.7	0	0	0	11.52	8.5	7.26	8.11
ENSMUSG00000038776	protein_coding	Ephx1		6	0.53	0	-0.62	0	0	0	12.74	8.67	8.52	9.53
ENSMUSG00000002997	protein_coding	Prkar2b		6	0.53	0	-0.67	0	0	0	61.15	44.6	39.56	47.88
ENSMUSG00000026039	protein_coding	Sgo2a		6	0.53	-0.85	0	0	0	0	0.8	0.45	0.45	0.48
ENSMUSG00000027584	protein_coding	Oprl1		6	0.53	-1.1	-1.14	-1.02	0	0	1.45	0.68	0.68	0.74
ENSMUSG00000071317	protein_coding	Bves		6	0.52	0	-0.63	0	0	0	8.68	6.24	5.78	5.94
ENSMUSG00000026494	protein_coding	Kif26b		6	0.52	0	-0.63	0	0	0	11.7	8.91	7.78	8.5
ENSMUSG00000026692	protein_coding	Fmo4		6	0.51	0	-0.81	0	0	0	1.47	0.86	0.86	0.89
ENSMUSG00000021720	protein_coding	Rnf180		6	0.51	0	-0.7	0	0	0	2.69	2.02	1.69	2.04
ENSMUSG00000040901	protein_coding	Kcnk18		6	0.5	-0.78	-0.89	0	0	0	3.35	1.96	1.85	2.31
ENSMUSG00000039620	protein_coding	Trmt9b		6	0.49	-1.02	-1.04	-0.78	0	0	2.33	1.16	1.17	1.39
ENSMUSG00000062184	protein_coding	Hs6st2		6	0.49	-0.64	-0.92	0	0	0	5.72	3.71	3.11	4.17
ENSMUSG00000041261	protein_coding	Car8		6	0.49	-0.64	-1	0	0	0	3.54	2.3	1.81	2.51
ENSMUSG00000011463	protein_coding	Cpb1		6	0.49	0	-1.16	0	0	0	2.55	1.64	1.17	1.65
ENSMUSG00000024553	protein_coding	Galr1		6	0.49	-1.03	-1.08	0	0	0	1.99	0.99	0.97	1.22
ENSMUSG00000005268	protein_coding	Prlr		6	0.49	-0.68	-0.68	0	0	0	2.15	1.36	1.38	1.5
ENSMUSG00000021852	protein_coding	Slc35f4		6	0.49	-0.6	-0.67	0	0	0	3.75	2.5	2.42	2.82
ENSMUSG00000032564	protein_coding	Cpne4		6	0.48	0	-0.6	0	0	0	13.36	10.19	9.02	9.62
ENSMUSG00000070695	protein_coding	Cntnap5a		6	0.48	-0.7	-0.7	-0.65	0	0	6.53	4.05	4.13	4.24
ENSMUSG00000021596	protein_coding	Mctp1		6	0.47	0	-0.62	0	0	0	5.63	4.42	3.76	4.35
ENSMUSG00000041617	protein_coding	Ccdc74a		6	0.47	-0.63	-0.66	0	0	0	5.22	3.4	3.4	3.39
ENSMUSG00000041653	protein_coding	Pnpla3		6	0.47	-1.22	-1.26	-1.28	0	0	3.78	1.63	1.62	1.6
ENSMUSG00000047606	protein_coding	Ankrd34c		6	0.47	-1.05	-1.04	-0.76	0	0	6.24	3.04	3.11	3.71
ENSMUSG00000032561	protein_coding	Acpp		6	0.47	0	-0.71	0	0	0	74.52	54.46	46.9	58.7
ENSMUSG00000040724	protein_coding	Kcna2		6	0.46	0	-0.82	0	0	0	118.9	86.34	69.25	82.08
ENSMUSG00000027963	protein_coding	Extl2		6	0.46	-0.77	-0.78	0	0	0	13.08	7.75	7.82	8.94
ENSMUSG00000038665	protein_coding	Dgki		6	0.46	0	-0.71	0	0	0	71.75	54.86	45.19	54.17
ENSMUSG00000033966	protein_coding	Cdkl4		6	0.45	-1.48	0	0	0	0	0.52	0.19	0.21	0.23
ENSMUSG00000044365	protein_coding	Cxxc4		6	0.45	0	-0.7	0	0	0	4.37	3.29	2.77	3.1
ENSMUSG00000051359	protein_coding	Ncald		6	0.45	0	-0.75	-0.63	0	0	5.73	4.14	3.5	3.82
ENSMUSG00000036158	protein_coding	Prickle1		6	0.45	0	-0.75	0	0	0	2.39	1.74	1.45	1.86
ENSMUSG00000022935	protein_coding	Grik1		6	0.45	-0.6	-0.63	0	0	0	56.48	37.61	37.52	42.34
ENSMUSG00000026158	protein_coding	Ogfrl1		6	0.45	0	-0.87	-0.64	0	0	18.8	13.29	10.58	12.32
ENSMUSG00000048706	protein_coding	Lurap1l		6	0.45	0	-0.98	0	0	0	4	2.76	2.08	2.59
ENSMUSG00000037492	protein_coding	Zmat4		6	0.44	0	-0.7	0	0	0	7.63	5.77	4.82	6.01
ENSMUSG00000024887	protein_coding	Asah2		6	0.44	0	-0.62	0	0	0	5.28	3.97	3.52	3.69
ENSMUSG00000025938	protein_coding	Slco5a1		6	0.44	0	-0.64	-0.6	0	0	13.43	9.74	8.86	8.99
ENSMUSG00000043629	protein_coding	1700019D03Rik		6	0.43	-0.61	-0.66	0	0	0	3.8	2.51	2.46	2.87
ENSMUSG00000028571	protein_coding	Cyp2j13		6	0.43	0	-1.08	0	0	0	0.82	0.46	0.4	0.57
ENSMUSG00000070866	protein_coding	Zfp804a		6	0.43	-0.63	-0.59	0	0	0	18.21	11.9	12.4	12.62
ENSMUSG00000039959	protein_coding	Hip1		6	0.43	0	-0.69	0	0	0	8.63	6.67	5.48	6.51
ENSMUSG00000048617	protein_coding	Rtbdn		6	0.43	0	-1	0	0	0	1.25	0.73	0.64	0.89
ENSMUSG00000036502	protein_coding	Tmem255a		6	0.43	0	-0.96	0	0	0	48.22	33.33	25.41	35.32
ENSMUSG00000058626	protein_coding	Capn11		6	0.43	0	-2.06	0	0	0	0.75	0.33	0.18	0.44
ENSMUSG00000092094	protein_coding	Zfp804b		6	0.43	-0.76	-0.72	0	0	0	1.7	1.01	1.05	1.03
ENSMUSG00000079278	protein_coding	Tmem233		6	0.43	0	-0.65	0	0	0	25.79	20.15	16.86	20.54
ENSMUSG00000060882	protein_coding	Kcnd2		6	0.43	-1.19	-1.45	0	0	0	0.7	0.31	0.26	0.43
ENSMUSG00000040452	protein_coding	Cdh12		6	0.43	-0.84	-0.92	-0.98	0	0	6.58	3.71	3.57	3.39
ENSMUSG00000028222	protein_coding	Calb1		6	0.43	0	-0.6	-0.64	0	0	3.86	2.62	2.62	2.54
ENSMUSG00000045589	protein_coding	Frrs1l		6	0.42	-0.59	-0.98	-0.77	0	0	13.17	8.81	6.86	7.88
ENSMUSG00000064329	protein_coding	Scn1a		6	0.42	0	-0.87	-0.74	0	0	30.65	20.93	17.2	18.73
ENSMUSG00000032313	protein_coding	Tmem266		6	0.42	0	-1.22	0	0	0	0.65	0.33	0.29	0.43
ENSMUSG00000042448	protein_coding	Hoxd1	Homeobox	6	0.42	0	-1.02	0	0	0	3.57	2.26	1.81	2.63
ENSMUSG00000030844	protein_coding	Rgs10		6	0.42	0	-0.59	0	0	0	16.56	13.01	11.27	13.72
ENSMUSG00000033981	protein_coding	Gria2		6	0.42	-0.85	-0.81	-0.63	0	0	7.26	4.06	4.24	4.78
ENSMUSG00000027748	protein_coding	Trpc4		6	0.41	-0.73	-0.84	0	0	0	1.05	0.64	0.6	0.77
ENSMUSG00000074345	protein_coding	Tnfaip8l3		6	0.41	-1.12	-1.07	0	0	0	1.43	0.67	0.7	0.86
ENSMUSG00000048251	protein_coding	Bcl11b		6	0.4	-0.61	-0.74	0	0	0	1.6	1.06	0.98	1.24
ENSMUSG00000000214	protein_coding	Th		6	0.4	0	-0.59	-0.67	0	0	6.43	4.44	4.4	4.19
ENSMUSG00000050511	protein_coding	Oprd1		6	0.4	-0.98	-1.19	-1.31	0	0	2.66	1.36	1.2	1.1
ENSMUSG00000032593	protein_coding	Amigo3		6	0.4	-0.92	-0.81	-0.79	0	0	4.39	2.35	2.58	2.62
ENSMUSG00000046699	protein_coding	Slitrk4		6	0.4	-0.79	-0.79	0	0	0	11.41	6.63	6.77	7.9
ENSMUSG00000071691	protein_coding	Gm960		6	0.4	0	-1.41	0	0	0	1.04	0.66	0.4	0.64
ENSMUSG00000050967	protein_coding	Creg2		6	0.39	0	-0.74	-0.7	0	0	6.18	4.34	3.79	3.87
ENSMUSG00000027820	protein_coding	Mme		6	0.38	-0.62	-0.63	0	0	0	7.43	4.87	4.94	5.58
ENSMUSG00000041923	protein_coding	Nol4		6	0.37	0	-0.92	0	0	0	2.54	1.68	1.37	1.97
ENSMUSG00000032380	protein_coding	Dapk2		6	0.37	0	-0.88	0	0	0	1.94	1.4	1.08	1.52
ENSMUSG00000026610	protein_coding	Esrrg	ESR-like	6	0.37	-0.91	-0.78	-0.7	0	0	11.9	6.4	7.11	7.47
ENSMUSG00000044071	protein_coding	Tafa2		6	0.36	0	0	-0.65	0	0	4.18	2.94	2.92	2.72
ENSMUSG00000020155	protein_coding	Kcnmb1		6	0.36	0	-0.63	-0.72	0	0	10.24	7.21	6.81	6.42
ENSMUSG00000074519	protein_coding	Zfp971	zf-C2H2	6	0.36	-0.71	-0.59	0	0	0	13.5	8.35	9.19	8.88
ENSMUSG00000020099	protein_coding	Unc5b		6	0.36	0	-0.87	0	0	0	0.64	0.46	0.36	0.51
ENSMUSG00000035473	protein_coding	Galm		6	0.35	0	-0.7	-0.73	0	0	4.5	3.16	2.85	2.76
ENSMUSG00000031492	protein_coding	Chrnb3		6	0.35	0	-0.87	0	0	0	2.09	1.58	1.17	1.59
ENSMUSG00000051323	protein_coding	Pcdh19		6	0.35	0	-0.62	0	0	0	4.23	3.02	2.83	3.48
ENSMUSG00000005980	protein_coding	Dnase1		6	0.34	0	-0.72	0	0	0	3.88	3.08	2.42	3.14
ENSMUSG00000001334	protein_coding	Fndc5		6	0.34	-0.95	-0.74	-0.81	0	0	5.25	2.75	3.22	3.07
ENSMUSG00000034755	protein_coding	Pcdh11x		6	0.34	-0.63	-0.63	-0.81	0	0	1.83	1.2	1.22	1.08
ENSMUSG00000070550	protein_coding	Mrgprb4		6	0.34	0	-0.8	0	0	0	19.92	14.4	11.72	16.38
ENSMUSG00000050808	protein_coding	Muc15		6	0.34	0	-0.74	0	0	0	12.14	8.87	7.48	10.12
ENSMUSG00000048304	protein_coding	Slitrk3		6	0.33	-0.68	0	-0.69	0	0	22.03	13.91	15.34	13.94
ENSMUSG00000000751	protein_coding	Rpa1		6	0.33	0	0	-0.61	0	0	4.17	2.98	3.1	2.83
ENSMUSG00000010086	protein_coding	Rnf112		6	0.33	-0.95	-0.73	-0.91	0	0	6.88	3.62	4.25	3.79
ENSMUSG00000033578	protein_coding	Tmem35a		6	0.33	0	-0.69	-0.91	0	0	6.75	4	4.31	3.65
ENSMUSG00000052430	protein_coding	Bmpr1b		6	0.33	-0.76	-0.65	-0.85	0	0	1.86	1.11	1.22	1.05
ENSMUSG00000070601	protein_coding	Vmn2r84		6	0.33	-1.18	0	-1.27	0	0	0.28	0.12	0.15	0.12
ENSMUSG00000039257	protein_coding	Vstm2b		6	0.32	-1.11	-0.92	-1.29	0	0	2.12	0.99	1.15	0.87
ENSMUSG00000048004	protein_coding	Tmem196		6	0.32	-0.95	-0.7	-0.81	0	0	2.62	1.37	1.65	1.54
ENSMUSG00000019935	protein_coding	Slc17a8		6	0.32	0	-0.75	0	0	0	2.93	2.36	1.79	2.35
ENSMUSG00000035232	protein_coding	Pdk3		6	0.31	0	-0.62	0	0	0	19.2	16.01	12.82	16.08
ENSMUSG00000025189	protein_coding	Cnnm1		6	0.31	-0.65	0	-0.65	0	0	4.5	2.89	3.26	2.95
ENSMUSG00000033998	protein_coding	Kcnk1		6	0.31	0	0	-0.75	0	0	13.84	9.78	9.67	8.47
ENSMUSG00000000794	protein_coding	Kcnn3		6	0.3	0	-0.82	0	0	0	1.38	1	0.8	1.17
ENSMUSG00000043850	protein_coding	Clrn1		6	0.28	0	0	-0.74	0	0	6.03	4.3	4.38	3.7
ENSMUSG00000030075	protein_coding	Cntn3		6	0.28	0	0	-0.69	0	0	5.41	3.86	4.11	3.44
ENSMUSG00000049511	protein_coding	Htr1b		6	0.27	0	0	-0.82	0	0	3.98	2.75	2.89	2.31
ENSMUSG00000040016	protein_coding	Ptger3		6	0.27	0	-0.63	0	0	0	16.38	13.74	10.9	14.76
ENSMUSG00000026971	protein_coding	Itgb6		6	0.26	0	-0.88	0	0	0	0.7	0.57	0.39	0.61
ENSMUSG00000030769	protein_coding	Slc5a11		6	0.25	0	-1.02	0	0	0	2.35	1.71	1.19	2.11
ENSMUSG00000029188	protein_coding	Slc34a2		6	0.2	0	-2.08	0	0	0	0.24	0.2	0.06	0.23
ENSMUSG00000028793	protein_coding	Rnf19b		5	0.82	0.69	1.03	0.71	0	0	6.72	11	14.09	11.35
ENSMUSG00000030095	protein_coding	Tmem43		5	0.82	1.13	1.6	1.18	0	0	2.48	5.5	7.72	5.82
ENSMUSG00000031310	protein_coding	Zmym3		5	0.82	0	0.7	0	0	0	7.22	10.07	12.07	10.24
ENSMUSG00000038910	protein_coding	Plcl2		5	0.82	0	0.67	0	0	0	1.67	2.32	2.72	2.37
ENSMUSG00000044835	protein_coding	Ankrd45		5	0.79	0	0.7	0	0	0	6.28	8.94	10.47	9.01
ENSMUSG00000075249	protein_coding	Fsip2		5	0.77	2.25	2.79	2.37	0	0	0.03	0.13	0.19	0.14
ENSMUSG00000052631	protein_coding	Sh2d6		5	0.76	0	2.28	0	0	0	0.12	0.42	0.59	0.44
ENSMUSG00000025150	protein_coding	Cbr2		5	0.75	0	1.78	0	0	0	0.28	0.7	0.98	0.7
ENSMUSG00000024270	protein_coding	Slc39a6		5	0.74	0	0.59	0	0	0	12.61	16.37	19.46	16.94
ENSMUSG00000038267	protein_coding	Slc22a23		5	0.72	0.64	0.89	0.6	0	0	11.19	17.64	21.27	17.45
ENSMUSG00000036478	protein_coding	Btg1		5	0.72	0	0.63	0	0	0	2.73	3.8	4.36	3.84
ENSMUSG00000028145	protein_coding	Them4		5	0.72	0	0.88	0	0	0	3.64	5.45	6.85	5.53
ENSMUSG00000011179	protein_coding	Odc1		5	0.71	0.68	0.93	0.69	0	0	6.98	11.37	13.68	11.62
ENSMUSG00000031074	protein_coding	Fgf3		5	0.7	1.79	2.31	1.93	0	0	0.54	1.89	2.74	2.1
ENSMUSG00000000627	protein_coding	Sema4f		5	0.7	0	0.82	0.61	0	0	10.2	14.96	18.48	15.92
ENSMUSG00000027583	protein_coding	Zbtb46	ZBTB	5	0.69	0	0.59	0	0	0	2.93	3.83	4.54	4.02
ENSMUSG00000025366	protein_coding	Esyt1		5	0.69	0	0.8	0	0	0	13.82	19.93	24.73	20.15
ENSMUSG00000024664	protein_coding	Fads3		5	0.69	0.74	1.16	0.82	0	0	8.18	13.84	18.76	14.72
ENSMUSG00000037306	protein_coding	Man1c1		5	0.69	0	0.59	0	0	0	9	11.85	13.88	11.81
ENSMUSG00000038900	protein_coding	Rpl12		5	0.67	0	0.66	0	0	0	4.3	5.78	6.99	5.85
ENSMUSG00000041986	protein_coding	Elmod1		5	0.66	0.59	0.94	0.67	0	0	2.61	3.97	5.16	4.26
ENSMUSG00000058400	protein_coding	Qrfpr		5	0.62	1.19	1.59	1.32	0	0	0.74	1.72	2.3	1.89
ENSMUSG00000040822	protein_coding	1700123O20Rik		5	0.62	0	0.72	0	0	0	2.08	2.83	3.52	3.01
ENSMUSG00000025089	protein_coding	Gfra1		5	0.61	0.98	1.25	0.96	0	0	15.04	30.07	36.68	29.97
ENSMUSG00000029121	protein_coding	Crmp1		5	0.61	0	0.61	0	0	0	13.13	17.04	20.63	18.01
ENSMUSG00000026728	protein_coding	Vim		5	0.61	0	0.61	0	0	0	46.13	63.32	72.29	61.62
ENSMUSG00000026836	protein_coding	Acvr1		5	0.61	0.78	1.01	0.7	0	0	5.58	9.67	11.57	9.35
ENSMUSG00000032502	protein_coding	Stac		5	0.61	0.69	0.9	0.64	0	0	12.77	20.87	24.41	20.52
ENSMUSG00000028494	protein_coding	Plin2		5	0.6	1.18	1.6	1.32	0	0	3.04	6.98	9.45	7.8
ENSMUSG00000040433	protein_coding	Zbtb38	ZBTB	5	0.6	0	0.62	0	0	0	16.98	21.99	26.84	22.77
ENSMUSG00000050064	protein_coding	Zfp697	zf-C2H2	5	0.59	1.48	1.86	1.35	0	0	1.12	3.15	4.19	2.93
ENSMUSG00000032666	protein_coding	1700025G04Rik		5	0.58	0.6	0.96	0.71	0	0	6.86	10.5	13.71	11.54
ENSMUSG00000000567	protein_coding	Sox9	HMG	5	0.58	1.26	1.9	1.37	0	0	0.39	0.94	1.48	1.02
ENSMUSG00000031681	protein_coding	Smad1	MH1	5	0.58	0.7	1.05	0.83	0	0	6.66	10.98	14.16	12.15
ENSMUSG00000018909	protein_coding	Arrb1		5	0.58	0	0.68	0	0	0	23.62	33.31	38.91	32.13
ENSMUSG00000030970	protein_coding	Ctbp2		5	0.57	0	0.65	0	0	0	1.99	2.86	3.22	2.8
ENSMUSG00000023032	protein_coding	Slc4a8		5	0.57	1.11	1.51	1.27	0	0	5.13	11.2	15.03	12.59
ENSMUSG00000006611	protein_coding	Hfe		5	0.57	0	0.98	0	0	0	0.65	1.09	1.31	1.15
ENSMUSG00000042759	protein_coding	Apobr		5	0.57	0	2.47	0	0	0	0.05	0.21	0.3	0.24
ENSMUSG00000027313	protein_coding	Chac1		5	0.57	1.55	1.87	0	0	0	0.39	1.16	1.47	1.15
ENSMUSG00000042804	protein_coding	Gpr153		5	0.56	0.87	1.12	0.78	0	0	3.58	6.63	7.98	6.29
ENSMUSG00000027800	protein_coding	Tm4sf1		5	0.56	0	0.74	0	0	0	2.05	2.92	3.52	3.15
ENSMUSG00000029860	protein_coding	Zyx		5	0.55	0	0.6	0	0	0	4.45	5.69	6.9	5.79
ENSMUSG00000053436	protein_coding	Mapk14		5	0.55	0	0.63	0	0	0	10.25	14.32	16.33	14.91
ENSMUSG00000048216	protein_coding	Gpr85		5	0.55	0	0.95	0.71	0	0	1.3	1.97	2.58	2.18
ENSMUSG00000091028	protein_coding	Gm10722		5	0.55	0	2.13	0	0	0	0.78	2.26	3.51	2.2
ENSMUSG00000025809	protein_coding	Itgb1		5	0.55	0	0.59	0	0	0	33.86	43.49	52.51	46.48
ENSMUSG00000025337	protein_coding	Sbds		5	0.54	0	0.73	0	0	0	9.19	13.56	15.64	12.92
ENSMUSG00000048764	protein_coding	Tmprss11f		5	0.54	4.45	5.37	4.83	0	0	0.01	0.23	0.44	0.3
ENSMUSG00000036246	protein_coding	Gmip		5	0.53	0	0.66	0	0	0	1.51	2.11	2.46	2.02
ENSMUSG00000011256	protein_coding	Adam19		5	0.53	0	0.74	0.59	0	0	14.57	20.75	25.04	22.49
ENSMUSG00000031078	protein_coding	Cttn		5	0.53	0.73	0.93	0.64	0	0	8.36	14.05	16.31	13.44
ENSMUSG00000056749	protein_coding	Nfil3	TF_bZIP	5	0.53	1.75	2.42	2.04	0	0	0.84	2.85	4.6	3.51
ENSMUSG00000026100	protein_coding	Mstn		5	0.53	2.24	2.9	0	0	0	0.08	0.4	0.65	0.37
ENSMUSG00000057531	protein_coding	Dtnbp1		5	0.53	0.95	1.18	0.88	0	0	6.16	12.07	14.28	11.64
ENSMUSG00000063632	protein_coding	Sox11	HMG	5	0.53	2.78	3.29	2.99	0	0	2.87	19.95	28.95	23.21
ENSMUSG00000044734	protein_coding	Serpinb1a		5	0.53	1.44	2.06	1.38	0.62	0	12.1	33.3	51.89	32.4
ENSMUSG00000028108	protein_coding	Ecm1		5	0.52	0	0.69	0	0	0	1.83	2.41	3.03	2.56
ENSMUSG00000036181	protein_coding	H1f2		5	0.52	0.95	1.37	0.84	0	0	5.54	10.81	14.73	10.19
ENSMUSG00000030088	protein_coding	Aldh1l1		5	0.52	1.34	1.6	1.26	0	0	0.57	1.45	1.77	1.41
ENSMUSG00000068699	protein_coding	Flnc		5	0.51	2.2	2.55	2.2	0	0	0.39	1.81	2.33	1.82
ENSMUSG00000033316	protein_coding	Galnt9		5	0.51	0.86	1.42	0.93	0	0	3.87	7.11	10.61	7.57
ENSMUSG00000032578	protein_coding	Cish		5	0.51	0	1.04	0	0	0	0.27	0.45	0.56	0.42
ENSMUSG00000035594	protein_coding	Chrna5		5	0.5	2.28	2.85	2.53	0	0	0.09	0.45	0.68	0.55
ENSMUSG00000039364	protein_coding	Sectm1b		5	0.5	2.46	3.19	2.8	0	0	0.31	1.7	2.85	2.18
ENSMUSG00000003752	protein_coding	Itpkc		5	0.5	1.43	1.7	1.35	0	0	0.33	0.91	1.11	0.88
ENSMUSG00000006304	protein_coding	Arpc2		5	0.5	0	0.68	0	0	0	52.8	69.75	86.93	70.22
ENSMUSG00000063919	protein_coding	Srrm4		5	0.5	1.17	1.4	1.12	0	0	5.26	11.94	14.25	11.74
ENSMUSG00000031104	protein_coding	Rab33a		5	0.49	0	1.33	1.14	0	0	1.37	2.83	3.52	3.08
ENSMUSG00000032625	protein_coding	Thsd7a		5	0.49	0	0.64	0	0	0	26.92	34.57	42.94	36.92
ENSMUSG00000040322	protein_coding	Slc25a24		5	0.49	0.62	1.02	0	0	0	2.79	4.32	5.79	4.28
ENSMUSG00000048490	protein_coding	Nrip1		5	0.49	0.79	1.06	0.9	0	0	19.17	33.53	40.97	36.57
ENSMUSG00000007041	protein_coding	Clic1		5	0.49	0.7	0.9	0	0	0	6.06	9.95	11.57	9.3
ENSMUSG00000027238	protein_coding	Frmd5		5	0.49	0	0.73	0	0	0	1.15	1.63	1.96	1.78
ENSMUSG00000035184	protein_coding	Fam124a		5	0.48	0.88	1.43	0.88	0	0	2.1	3.91	5.83	3.99
ENSMUSG00000034993	protein_coding	Vat1		5	0.48	0	0.73	0	0	0	6.14	8.13	10.44	8.58
ENSMUSG00000021400	protein_coding	Wrnip1		5	0.48	0	0.61	0	0	0	6.18	8.84	9.72	8.79
ENSMUSG00000047407	protein_coding	Tgif1	Homeobox	5	0.47	0.79	1.28	1	0	0	0.74	1.3	1.85	1.51
ENSMUSG00000027978	protein_coding	Prss12		5	0.47	0.76	0.97	0.62	0	0	6.99	11.98	14.07	11.04
ENSMUSG00000051343	protein_coding	Rab11fip5		5	0.47	0.68	0.83	0.63	0	0	7.49	12.15	13.64	11.91
ENSMUSG00000030098	protein_coding	Grip2		5	0.47	0	0.84	0	0	0	0.72	1.1	1.31	1.02
ENSMUSG00000031960	protein_coding	Aars		5	0.46	0	0.73	0	0	0	5.53	7.43	9.42	7.43
ENSMUSG00000024143	protein_coding	Rhoq		5	0.46	1.28	1.66	1.47	0	0	18.35	45.06	59.6	51.93
ENSMUSG00000022272	protein_coding	Myo10		5	0.46	0.98	1.53	1.22	0	0	9.49	18.93	28.07	22.63
ENSMUSG00000008393	protein_coding	Carhsp1	CSD	5	0.45	0	0.85	0.7	0	0	11.11	16.72	20.5	18.6
ENSMUSG00000051977	protein_coding	Prdm9	zf-C2H2	5	0.45	0.96	1.17	1.01	0	0	1.62	3.19	3.76	3.34
ENSMUSG00000118318	protein_coding	Vmn1r183		5	0.45	1.71	2.11	1.97	0	0	0.05	0.15	0.21	0.18
ENSMUSG00000073680	protein_coding	Tmem88b		5	0.45	1.1	1.81	1.29	0.71	0	1.86	4.05	6.72	4.64
ENSMUSG00000038894	protein_coding	Irs2		5	0.45	1.21	1.41	1.17	0	0	8.03	18.75	21.97	18.44
ENSMUSG00000029777	protein_coding	Gars		5	0.44	0	0.67	0	0	0	32.02	41.63	52.37	41.81
ENSMUSG00000020142	protein_coding	Slc1a4		5	0.44	0.71	1.12	0.61	0	0	7.7	12.75	17.23	12.04
ENSMUSG00000029765	protein_coding	Plxna4		5	0.44	0.99	1.23	0.82	0	0	33.47	67.26	80.38	60.39
ENSMUSG00000014599	protein_coding	Csf1		5	0.44	2.09	2.91	2.46	0.83	0	1.82	7.84	14.12	10.28
ENSMUSG00000031799	protein_coding	Tpm4		5	0.44	0	0.7	0.59	0	0	13.83	20.69	23.09	21.37
ENSMUSG00000029651	protein_coding	Mtus2		5	0.43	0.62	1.11	0.78	0	0	2.43	3.79	5.41	4.29
ENSMUSG00000041594	protein_coding	Tmtc4		5	0.43	0	0.64	0	0	0	9.62	12.76	15.46	14.06
ENSMUSG00000050730	protein_coding	Arhgap42		5	0.43	0.59	0.7	0	0	0	12.11	18.42	20.22	17.82
ENSMUSG00000038650	protein_coding	Rnh1		5	0.43	0.69	1.13	0	0	0	5.37	8.78	12.05	8.35
ENSMUSG00000025473	protein_coding	Adam8		5	0.43	2.17	2.44	2.08	0	0	1.39	6.33	7.72	5.99
ENSMUSG00000028480	protein_coding	Glipr2		5	0.43	1.02	1.19	0.96	0	0	1.05	2.15	2.46	2.12
ENSMUSG00000075225	protein_coding	Ccdc162		5	0.42	0	0.64	0	0	0	0.82	1.07	1.32	1.04
ENSMUSG00000020600	protein_coding	Slc7a15		5	0.42	0	0.67	0	0	0	1.79	2.4	2.94	2.29
ENSMUSG00000055044	protein_coding	Pdlim1		5	0.42	0.68	1.24	0.76	0	0	1.11	1.8	2.7	1.93
ENSMUSG00000000078	protein_coding	Klf6	zf-C2H2	5	0.41	0.89	1.04	0.9	0	0	16.09	30.06	34.08	30.5
ENSMUSG00000026628	protein_coding	Atf3	TF_bZIP	5	0.41	4.9	5.29	4.57	0	0	1.72	52.09	68.96	41.85
ENSMUSG00000037060	protein_coding	Cavin3		5	0.41	0	1.15	0	0	0	2.52	3.91	5.74	4.17
ENSMUSG00000020848	protein_coding	Doc2b		5	0.41	0	1.61	0	0	0	0.23	0.48	0.71	0.59
ENSMUSG00000004846	protein_coding	Plod3		5	0.41	0.67	0.82	0	0	0	2.4	3.86	4.35	3.56
ENSMUSG00000032802	protein_coding	Srxn1		5	0.41	1.36	1.66	1.11	0	0	25.48	66.26	82.74	56.28
ENSMUSG00000039096	protein_coding	Rsad1		5	0.41	0	0.98	0	0	0	0.88	1.48	1.78	1.32
ENSMUSG00000044667	protein_coding	Plppr4		5	0.4	1.05	1.61	1.33	0	0	1.68	3.52	5.3	4.35
ENSMUSG00000028599	protein_coding	Tnfrsf1b		5	0.4	1.33	1.74	1.57	0	0	0.62	1.57	2.14	1.9
ENSMUSG00000024772	protein_coding	Ehd1		5	0.4	0	0.64	0	0	0	1.42	1.97	2.28	2.15
ENSMUSG00000021996	protein_coding	Esd		5	0.4	0.72	1.33	0.86	0.61	0	8.15	13.58	21.03	15.17
ENSMUSG00000027261	protein_coding	Hao1		5	0.4	0	5.15	0	0	0	0.01	0.2	0.45	0.27
ENSMUSG00000030272	protein_coding	Camk1		5	0.39	1.37	1.65	1.1	0	0	1.68	4.38	5.41	3.69
ENSMUSG00000037705	protein_coding	Tecta		5	0.39	1.71	1.97	1.45	0	0	2.08	6.87	8.36	5.83
ENSMUSG00000024164	protein_coding	C3		5	0.39	1.21	1.72	1.49	0	0	0.78	1.81	2.63	2.27
ENSMUSG00000028370	protein_coding	Pappa		5	0.38	0.68	0.92	0.84	0	0	4.36	7.05	8.47	7.93
ENSMUSG00000033088	protein_coding	Triobp		5	0.38	0	0.64	0	0	0	1.04	1.54	1.66	1.49
ENSMUSG00000059689	protein_coding	Zfp637	zf-C2H2	5	0.38	0	0.83	0	0	0	1.7	2.81	3.09	2.64
ENSMUSG00000019647	protein_coding	Sema6a		5	0.38	2.7	2.94	2.5	0	0	7.27	47.57	57.52	41.83
ENSMUSG00000052316	protein_coding	Lrrc15		5	0.38	1.94	2.35	0	0	0	0.07	0.27	0.36	0.21
ENSMUSG00000018362	protein_coding	Kpna2		5	0.38	0.75	0.89	0	0	0	4.12	6.98	7.83	6.35
ENSMUSG00000023048	protein_coding	Prr13		5	0.37	0	0.92	0	0	0	15.54	22.46	30.28	21.39
ENSMUSG00000025144	protein_coding	Cenpx		5	0.37	0	1.48	0	0	0	0.86	1.52	2.46	1.76
ENSMUSG00000026796	protein_coding	Niban2		5	0.37	0.8	0.91	0.69	0	0	5.7	10.03	11.02	9.53
ENSMUSG00000030641	protein_coding	Ddias		5	0.37	0.96	1.09	0	0	0	1	1.96	2.18	1.84
ENSMUSG00000024066	protein_coding	Xdh		5	0.37	1.45	1.87	1.73	0	0	1.05	2.9	3.95	3.59
ENSMUSG00000072624	protein_coding	Gm5460		5	0.37	0	3.04	0	0	0	0.02	0.13	0.19	0.17
ENSMUSG00000038591	protein_coding	Colec10		5	0.37	0	2.48	2.22	0	0	0.07	0.26	0.41	0.35
ENSMUSG00000059816	protein_coding	Shisal2a		5	0.36	0	3.68	0	0	0	0.12	1.3	1.58	1.11
ENSMUSG00000028789	protein_coding	Azin2		5	0.36	0.62	0.71	0	0	0	4.2	6.54	7.06	6.22
ENSMUSG00000025348	protein_coding	Itga7		5	0.36	1.68	1.88	1.47	0	0	4.4	14.27	16.6	12.55
ENSMUSG00000046722	protein_coding	Cdc42se1		5	0.36	0	0.61	0	0	0	3.24	4.46	5.1	4.04
ENSMUSG00000034586	protein_coding	Hid1		5	0.35	0	0.7	0	0	0	6.27	8.12	10.48	7.86
ENSMUSG00000026930	protein_coding	Gpsm1		5	0.35	0	0.7	0	0	0	2.05	3.07	3.41	2.77
ENSMUSG00000037242	protein_coding	Clic4		5	0.35	0	0.61	0	0	0	6.57	9.62	10.28	9.79
ENSMUSG00000006575	protein_coding	Rundc3a		5	0.34	0	0.73	0	0	0	8.91	11.89	15.22	11.16
ENSMUSG00000030748	protein_coding	Il4ra		5	0.34	1.29	1.43	1.16	0	0	1.54	3.82	4.28	3.53
ENSMUSG00000051379	protein_coding	Flrt3		5	0.34	2.27	2.46	2.1	0	0	9.77	47.69	55.34	42.68
ENSMUSG00000030057	protein_coding	Cnbp	Others	5	0.34	0	0.69	0	0	0	37.01	46.16	61.49	48.82
ENSMUSG00000021260	protein_coding	Hhipl1		5	0.34	1.25	1.75	1.6	0	0	0.59	1.41	2.02	1.82
ENSMUSG00000018565	protein_coding	Elp5		5	0.34	0	0.68	0	0	0	4.29	6.16	7.07	5.47
ENSMUSG00000043895	protein_coding	S1pr2		5	0.34	0	1.02	0	0	0	0.26	0.41	0.54	0.49
ENSMUSG00000042109	protein_coding	Csdc2	CSD	5	0.34	0	0.92	0	0	0	6.36	9.3	12.31	8.4
ENSMUSG00000036002	protein_coding	Fam214b		5	0.34	0.74	0.94	0	0	0	4.11	6.92	8.09	5.93
ENSMUSG00000037568	protein_coding	Vash2		5	0.34	1.32	1.45	1.27	0	0	1.28	3.23	3.58	3.18
ENSMUSG00000056076	protein_coding	Eif3b		5	0.33	0	0.59	0	0	0	2.95	4.01	4.54	4.42
ENSMUSG00000033545	protein_coding	Znrf1		5	0.33	0	0.65	0	0	0	4.14	5.13	6.67	5.1
ENSMUSG00000026885	protein_coding	Ttll11		5	0.33	0	0.72	0	0	0	1.37	2	2.31	1.76
ENSMUSG00000052419	protein_coding	2610001J05Rik		5	0.33	0	0.73	0	0	0	1.87	2.35	3.18	2.45
ENSMUSG00000037907	protein_coding	Ankrd13b		5	0.33	0.59	0.72	0	0	0	3.42	5.23	5.77	4.7
ENSMUSG00000029209	protein_coding	Gnpda2		5	0.33	0	0.84	0.77	0	0	5.37	8.09	9.9	9.41
ENSMUSG00000026473	protein_coding	Glul		5	0.33	0.65	0.81	0	0	0	11.47	18.3	20.63	16.05
ENSMUSG00000015745	protein_coding	Plekho1		5	0.33	0.7	0.78	0	0	0	2.55	4.21	4.49	4.14
ENSMUSG00000039328	protein_coding	Rnf122		5	0.33	1.76	1.91	1.75	0	0	0.47	1.61	1.81	1.63
ENSMUSG00000025967	protein_coding	Eef1b2		5	0.33	0	0.89	0	0	0	16.41	21.73	31.23	23
ENSMUSG00000042406	protein_coding	Atf4	TF_bZIP	5	0.33	0	0.65	0	0	0	11.52	16.14	18.61	14.29
ENSMUSG00000031838	protein_coding	Ifi30		5	0.33	0	0.95	0	0	0	2.05	2.95	4.08	2.72
ENSMUSG00000024691	protein_coding	Fam111a		5	0.33	0.85	1.09	1.05	0	0	2.3	4.18	5.03	4.87
ENSMUSG00000000416	protein_coding	Cttnbp2		5	0.32	0.68	0.94	0.89	0	0	7.15	11.53	14.05	13.49
ENSMUSG00000036052	protein_coding	Dnajb5		5	0.32	0.65	0.72	0	0	0	1.3	2.08	2.21	2.01
ENSMUSG00000028044	protein_coding	Cks1b		5	0.32	0	1.36	0	0	0	0.89	1.81	2.34	1.43
ENSMUSG00000025377	protein_coding	Tepsin		5	0.32	0	0.9	0	0	0	0.62	0.95	1.18	0.81
ENSMUSG00000103523	protein_coding	2210017I01Rik		5	0.32	0	5.56	0	0	0	0.04	1.12	1.69	0.67
ENSMUSG00000026072	protein_coding	Il1r1		5	0.32	0.89	1.19	1.14	0	0	3.42	6.41	8	7.72
ENSMUSG00000002980	protein_coding	Bcam		5	0.31	0	0.82	0	0	0	11.91	18.31	21.65	15.59
ENSMUSG00000050335	protein_coding	Lgals3		5	0.31	1.65	1.82	1.76	0	0	1.43	4.53	5.16	4.96
ENSMUSG00000028003	protein_coding	Lrat		5	0.31	0	1.02	0	0	0	0.67	1.04	1.4	0.89
ENSMUSG00000023915	protein_coding	Tnfrsf21		5	0.31	0	0.61	0	0	0	37.15	50.1	58.1	44.25
ENSMUSG00000067787	protein_coding	Blcap		5	0.31	0	0.78	0	0	0	3.95	5.23	6.95	4.83
ENSMUSG00000061950	protein_coding	Ppp4r1		5	0.3	0.67	0.71	0.62	0	0	9.15	14.72	15.41	14.51
ENSMUSG00000071757	protein_coding	Zhx2	Homeobox	5	0.3	0	0.6	0	0	0	4.97	7.44	7.76	7.54
ENSMUSG00000055078	protein_coding	Gabra5		5	0.29	0	0.9	0	0	0	2.47	3.9	4.73	3.18
ENSMUSG00000091572	protein_coding	Vmn2r3		5	0.29	0	2.45	0	0	0	0.01	0.03	0.05	0.02
ENSMUSG00000035199	protein_coding	Arl6ip5		5	0.28	0	0.82	0	0	0	4.54	6.38	8.22	5.43
ENSMUSG00000006589	protein_coding	Aprt		5	0.28	0	1.05	0	0	0	1.69	2.58	3.59	2.12
ENSMUSG00000076434	protein_coding	Wfdc3		5	0.28	0	3.36	0	0	0	0.07	0.35	0.7	0.21
ENSMUSG00000104063	protein_coding	Pcdhgb7		5	0.28	0.7	0.76	0.77	0	0	0.93	1.53	1.63	1.65
ENSMUSG00000030587	protein_coding	2200002D01Rik		5	0.27	0	2.54	0	0	0	0.1	0.28	0.6	0.21
ENSMUSG00000032921	protein_coding	Odf4		5	0.27	0	2.18	0	0	0	0.16	0.38	0.74	0.28
ENSMUSG00000046841	protein_coding	Ckap4		5	0.27	0	0.68	0	0	0	2.84	3.99	4.66	3.34
ENSMUSG00000029161	protein_coding	Cgref1		5	0.27	0	1.07	0	0	0	2.95	4.08	6.38	3.73
ENSMUSG00000061100	protein_coding	Retnla		5	0.26	0	2.64	0	0	0	0.21	0.52	1.37	0.5
ENSMUSG00000039153	protein_coding	Runx2	Runt	5	0.26	0	0.66	0.69	0	0	3.27	4.73	5.31	5.44
ENSMUSG00000022912	protein_coding	Pros1		5	0.26	0.61	0.74	0.79	0	0	3.51	5.41	6.03	6.23
ENSMUSG00000043923	protein_coding	Ccdc84		5	0.25	0	0.81	0	0	0	1.03	1.23	1.85	1.23
ENSMUSG00000027870	protein_coding	Hao2		5	0.25	0	2.06	0	0	0	0.32	0.57	1.36	0.57
ENSMUSG00000028889	protein_coding	Yrdc		5	0.25	0	0.65	0	0	0	2.78	3.23	4.49	3.13
ENSMUSG00000032182	protein_coding	Yipf2		5	0.25	0.77	0.8	0.85	0	0	2.04	3.51	3.64	3.78
ENSMUSG00000050271	protein_coding	Prag1		5	0.25	0.6	0.78	0.84	0	0	0.79	1.21	1.4	1.45
ENSMUSG00000072115	protein_coding	Ang		5	0.24	0	1.15	1.24	0	0	1.29	2.62	2.96	3.18
ENSMUSG00000073551	protein_coding	Spink13		5	0.24	0	1.62	0	0	0	1.36	2.3	4.28	1.64
ENSMUSG00000028718	protein_coding	Stil		5	0.24	0	0.83	0.95	0	0	0.48	0.84	0.89	0.96
ENSMUSG00000019888	protein_coding	Mgat4c		5	0.22	0.63	0.63	0.76	0	0	0.62	0.96	0.98	1.06
ENSMUSG00000038331	protein_coding	Satb2	CUT	5	0.21	2.34	2.36	2.7	0	0	0.26	1.34	1.39	1.75
ENSMUSG00000019866	protein_coding	Crybg1		5	0.2	0.78	0.75	0.99	0	0	0.97	1.69	1.67	1.95
ENSMUSG00000034591	protein_coding	Slc41a2		4	0.84	0.6	0	0	0	0	10.38	15.92	15.63	13.72
ENSMUSG00000054934	protein_coding	Kcnmb4		4	0.84	0.59	0	0	0	0	5.52	8.39	8.22	7.29
ENSMUSG00000052684	protein_coding	Jun	TF_bZIP	4	0.84	1.64	1.54	1.17	0	0	7.92	25.08	23.73	18.4
ENSMUSG00000002459	protein_coding	Rgs20		4	0.82	1.56	1.44	1.09	0	0	1.22	3.63	3.4	2.63
ENSMUSG00000025090	protein_coding	Ccdc172		4	0.8	0.7	0.62	0	0	0	11.86	19.51	18.67	16.34
ENSMUSG00000033983	protein_coding	Coil		4	0.79	1.14	1.1	0.76	0	0	1.55	3.45	3.41	2.69
ENSMUSG00000032715	protein_coding	Trib3		4	0.78	1.67	1.56	0	0	0	0.48	1.56	1.46	1.16
ENSMUSG00000061589	protein_coding	Dot1l		4	0.78	0.68	0.65	0	0	0	3.44	5.57	5.54	4.78
ENSMUSG00000013822	protein_coding	Elof1		4	0.77	0	1.09	0	0	0	0.72	1.65	1.58	1.32
ENSMUSG00000036390	protein_coding	Gadd45a		4	0.76	3.13	3.1	2.46	0	0	3.53	31.47	30.99	19.72
ENSMUSG00000034300	protein_coding	Fam53c		4	0.76	1.03	0.91	0.65	0	0	6.28	12.95	12.09	10.12
ENSMUSG00000030681	protein_coding	Mvp		4	0.75	0.84	0.82	0	0	0	2.56	4.63	4.64	3.84
ENSMUSG00000027540	protein_coding	Ptpn1		4	0.75	0.89	0.84	0	0	0	3.61	6.77	6.65	5.36
ENSMUSG00000010755	protein_coding	Cars		4	0.73	0.77	0.69	0	0	0	1.88	3.26	3.13	2.78
ENSMUSG00000024145	protein_coding	Pigf		4	0.69	1.98	1.87	1.31	0	0	7.31	29.14	27.49	18.61
ENSMUSG00000078817	protein_coding	Nlrp12		4	0.69	2.53	2.3	1.91	0	0	0.07	0.39	0.34	0.25
ENSMUSG00000038495	protein_coding	Otud7b		4	0.68	0.63	0.61	0	0	0	13.43	21.06	21.01	17.6
ENSMUSG00000040640	protein_coding	Erc2		4	0.67	0.61	0.6	0	0	0	19.87	30.71	30.91	26.03
ENSMUSG00000021990	protein_coding	Spata13		4	0.67	0.72	0.6	0	0	0	16.83	28.12	26.24	23.12
ENSMUSG00000037428	protein_coding	Vgf		4	0.66	2.26	2.05	1.57	0	0	1.4	6.81	5.94	4.31
ENSMUSG00000023079	protein_coding	Gtf2ird1	GTF2I	4	0.66	0.65	0.6	0	0	0	2.18	3.46	3.39	3.07
ENSMUSG00000010095	protein_coding	Slc3a2		4	0.66	0.6	0	0	0	0	8.45	12.98	12.2	11.07
ENSMUSG00000026558	protein_coding	Uck2		4	0.65	1.05	0.9	0.62	0	0	4.44	9.31	8.52	7.02
ENSMUSG00000022237	protein_coding	Ankrd33b		4	0.64	0.66	0	0	0	0	1.83	2.92	2.73	2.48
ENSMUSG00000021453	protein_coding	Gadd45g		4	0.64	2.52	2.43	1.73	0	0	0.8	4.61	4.4	2.71
ENSMUSG00000002250	protein_coding	Ppard	THR-like	4	0.63	0.7	0.63	0	0	0	2.33	3.84	3.72	3.07
ENSMUSG00000034275	protein_coding	Igsf9b		4	0.61	1.21	1.04	0.86	0	0	5.73	13.4	12.15	10.66
ENSMUSG00000074111	protein_coding	Mrgpra9		4	0.61	1.41	1.4	0	0	0	1.24	3.34	3.37	2.74
ENSMUSG00000022098	protein_coding	Bmp1		4	0.61	0.89	0.76	0	0	0	1.49	2.81	2.61	2.14
ENSMUSG00000033039	protein_coding	Micall1		4	0.61	0.81	0.83	0	0	0	2.33	4.14	4.26	3.42
ENSMUSG00000002233	protein_coding	Rhoc		4	0.6	1.25	1.28	0	0	0	0.81	1.95	2.03	1.5
ENSMUSG00000023169	protein_coding	Slc38a1		4	0.59	0.83	0.68	0	0	0	5.02	9.02	8.28	7.51
ENSMUSG00000039985	protein_coding	Sinhcaf		4	0.58	1.42	1.46	0	0	0	0.46	1.23	1.29	0.92
ENSMUSG00000035673	protein_coding	Sbno2		4	0.58	1.36	1.14	0.84	0	0	2.26	5.87	5.13	4.2
ENSMUSG00000052374	protein_coding	Actn2		4	0.56	1.44	1.35	1.15	0	0	0.77	2.12	2.02	1.76
ENSMUSG00000021140	protein_coding	Pcnx		4	0.56	1.08	1.13	0.78	0	0	16.17	34.5	36.27	28.32
ENSMUSG00000018428	protein_coding	Akap1		4	0.54	0.78	0.62	0	0	0	1.88	3.27	2.97	2.59
ENSMUSG00000054008	protein_coding	Ndst1		4	0.54	0.62	0	0	0	0	8.8	13.68	13.3	10.96
ENSMUSG00000025648	protein_coding	Pfkfb4		4	0.53	1.04	1.02	0.81	0	0	2.07	4.29	4.31	3.75
ENSMUSG00000046854	protein_coding	Pip5kl1		4	0.52	1.44	1.31	0	0	0	1.16	3.21	2.96	2.05
ENSMUSG00000035621	protein_coding	Midn		4	0.52	0.83	0.65	0	0	0	3.21	5.78	5.17	4.6
ENSMUSG00000024261	protein_coding	Syt4		4	0.52	0.7	0	0	0	0	53	86.79	80.59	76.22
ENSMUSG00000042608	protein_coding	Stk40		4	0.51	0.76	0.65	0	0	0	1.89	3.24	3.05	2.47
ENSMUSG00000033902	protein_coding	Mapkbp1		4	0.49	1.24	1.02	0.68	0	0	3.48	8.32	7.24	5.74
ENSMUSG00000024036	protein_coding	Slc37a1		4	0.49	0.81	0.71	0.62	0	0	1.03	1.84	1.74	1.64
ENSMUSG00000028849	protein_coding	Map7d1		4	0.48	0.91	0.88	0	0	0	20.77	39.62	39.14	28.74
ENSMUSG00000040511	protein_coding	Pvr		4	0.48	1.02	1.1	0.72	0	0	2.59	5.3	5.69	4.4
ENSMUSG00000030256	protein_coding	Bhlhe41	bHLH	4	0.48	0.89	0.68	0	0	0	8.79	16.43	14.46	13.07
ENSMUSG00000027777	protein_coding	Schip1		4	0.48	0.62	0	0	0	0	5.52	8.54	8.28	7.86
ENSMUSG00000019876	protein_coding	Pkib		4	0.48	1.37	1.13	0.77	0	0	3.35	8.74	7.51	5.84
ENSMUSG00000042524	protein_coding	Sun2		4	0.47	0.73	0	0	0	0	1.24	2.07	1.86	1.75
ENSMUSG00000034832	protein_coding	Tet3		4	0.47	1.12	0.87	0.68	0	0	5.23	11.49	9.85	8.64
ENSMUSG00000023905	protein_coding	Tnfrsf12a		4	0.47	0	1.81	0	0	0	0.21	0.68	0.75	0.53
ENSMUSG00000071714	protein_coding	Csf2rb2		4	0.47	1.48	1.25	1.13	0	0	0.67	1.89	1.63	1.51
ENSMUSG00000027198	protein_coding	Ext2		4	0.47	0.76	0.68	0	0	0	5.32	9.14	8.75	6.85
ENSMUSG00000003644	protein_coding	Rps6ka1		4	0.47	1.08	0.97	0	0	0	0.97	2.07	1.95	1.41
ENSMUSG00000073418	protein_coding	C4b		4	0.47	1.07	1.02	0.87	0	0	3.01	6.4	6.28	5.7
ENSMUSG00000022359	protein_coding	Wdyhv1		4	0.47	0.61	0.63	0	0	0	5.37	8.27	8.55	7.59
ENSMUSG00000018507	protein_coding	Trpv2		4	0.47	0.63	0	0	0	0	4.46	7	6.65	5.48
ENSMUSG00000019590	protein_coding	Cyb561		4	0.47	0.61	0.6	0	0	0	1.91	2.95	2.96	2.35
ENSMUSG00000028645	protein_coding	Slc2a1		4	0.46	1.16	1.2	0.95	0	0	3.41	7.73	8.07	6.8
ENSMUSG00000047441	protein_coding	Antxrl		4	0.46	3.66	3.3	3.12	0	0	0.25	3.17	2.5	2.24
ENSMUSG00000010660	protein_coding	Plcd1		4	0.46	0.85	0.93	0	0	0	1.32	2.4	2.58	2.02
ENSMUSG00000038011	protein_coding	Dnah10		4	0.46	0.81	0	0	0	0	0.3	0.52	0.46	0.42
ENSMUSG00000001542	protein_coding	Ell2		4	0.45	0.83	0.86	0.67	0	0	5.56	9.98	10.37	9.03
ENSMUSG00000050164	protein_coding	Mchr1		4	0.45	1.66	1.45	0	0	0	0.61	1.94	1.71	1.14
ENSMUSG00000036057	protein_coding	Ptpn23		4	0.45	0.69	0	0	0	0	7.45	12.17	11.31	9.34
ENSMUSG00000115338	protein_coding	Pnp		4	0.45	1.01	0.99	0	0	0	1.51	3.08	3.06	2.13
ENSMUSG00000034247	protein_coding	Plekhm1		4	0.44	0.7	0.61	0	0	0	3.6	5.9	5.65	5.42
ENSMUSG00000027071	protein_coding	P2rx3		4	0.44	0.61	0	0	0	0	18.28	28.2	25.87	25.17
ENSMUSG00000022895	protein_coding	Ets2	ETS	4	0.44	0.97	0.78	0.73	0	0	2.53	5.02	4.47	4.31
ENSMUSG00000037458	protein_coding	Azin1		4	0.43	0.8	0.59	0	0	0	21.95	38.51	33.85	30.51
ENSMUSG00000050989	protein_coding	Selenon		4	0.43	0.94	0.7	0	0	0	2.74	5.31	4.58	4.08
ENSMUSG00000004105	protein_coding	Angptl2		4	0.43	0.74	0.78	0	0	0	3.88	6.57	6.85	5.1
ENSMUSG00000039041	protein_coding	Adrm1		4	0.43	0	0.63	0	0	0	1.24	1.88	1.98	1.57
ENSMUSG00000032641	protein_coding	Gpr19		4	0.43	0.81	0.59	0	0	0	2.71	4.8	4.2	3.97
ENSMUSG00000024404	protein_coding	Riok3		4	0.42	0.71	0.64	0.59	0	0	9.35	15.46	15.01	14.36
ENSMUSG00000007812	protein_coding	Zfp655	zf-C2H2	4	0.42	0.66	0	0	0	0	7.56	12.05	11.24	11
ENSMUSG00000024190	protein_coding	Dusp1		4	0.42	1.06	1.13	0	0	0	2.68	5.65	6.01	4.04
ENSMUSG00000052512	protein_coding	Nav2		4	0.42	0.91	0.67	0	0	0	5.41	10.29	8.86	8.32
ENSMUSG00000022346	protein_coding	Myc	bHLH	4	0.42	0.91	0.82	0	0	0	2.84	5.41	5.12	3.76
ENSMUSG00000045975	protein_coding	C2cd2		4	0.41	0.62	0.7	0	0	0	5.81	9.02	9.67	7.87
ENSMUSG00000023232	protein_coding	Serinc2		4	0.41	0.6	0	0	0	0	4.32	6.61	6.32	5.13
ENSMUSG00000022096	protein_coding	Hr		4	0.41	0.97	0.87	0.81	0	0	0.74	1.47	1.39	1.34
ENSMUSG00000029189	protein_coding	Sel1l3		4	0.4	0	0.59	0	0	0	4.01	5.82	6.2	5.06
ENSMUSG00000079442	protein_coding	St6galnac4		4	0.4	1.11	0.9	0	0	0	0.67	1.46	1.28	0.98
ENSMUSG00000052151	protein_coding	Plpp2		4	0.39	0	0.8	0	0	0	1.75	3.04	3.13	2.23
ENSMUSG00000005089	protein_coding	Slc1a2		4	0.39	1.04	0.88	0	0	0	1.38	2.87	2.6	1.9
ENSMUSG00000027035	protein_coding	Cers6		4	0.39	0.68	0.64	0.59	0	0	8.57	13.9	13.74	13.15
ENSMUSG00000004951	protein_coding	Hspb1		4	0.38	1.14	1.27	0	0	0	7.82	17.44	19.42	12.6
ENSMUSG00000041870	protein_coding	Ankrd13a		4	0.38	0.61	0.7	0	0	0	3.46	5.33	5.77	4.72
ENSMUSG00000028896	protein_coding	Rcc1		4	0.37	1.18	1.14	0	0	0	0.57	1.31	1.29	1.22
ENSMUSG00000026274	protein_coding	Pask		4	0.37	0.8	0	0	0	0	0.52	0.92	0.8	0.7
ENSMUSG00000005087	protein_coding	Cd44		4	0.37	0.88	0.65	0	0	0	31.82	59.06	51.08	43.73
ENSMUSG00000038059	protein_coding	Smim3		4	0.37	2.53	2.72	2.24	0	0	0.53	3.12	3.6	2.58
ENSMUSG00000024521	protein_coding	Pmaip1		4	0.37	2.89	2.76	2.69	0	0	0.1	0.71	0.66	0.63
ENSMUSG00000087006	protein_coding	Gm13889		4	0.37	0	0.9	0	0	0	2.05	3.78	3.93	2.65
ENSMUSG00000022951	protein_coding	Rcan1		4	0.36	0.59	0.69	0	0	0	6.06	9.27	10.06	7.74
ENSMUSG00000038552	protein_coding	Fndc4		4	0.36	0.95	0.75	0	0	0	1.32	2.58	2.27	1.78
ENSMUSG00000001054	protein_coding	Rmnd5b		4	0.36	0.73	0.8	0	0	0	5.62	9.46	10.06	7.08
ENSMUSG00000046008	protein_coding	Pnlip		4	0.35	1.59	1.78	0	0	0	0.41	1.25	1.45	0.81
ENSMUSG00000015647	protein_coding	Lama5		4	0.35	1	1	0.89	0	0	1.13	2.28	2.32	2.16
ENSMUSG00000095493	protein_coding	A630023A22Rik		4	0.35	3.54	3.64	3.33	0	0	0.2	2.37	2.58	2.11
ENSMUSG00000064210	protein_coding	Ano6		4	0.35	0	0.6	0	0	0	12.38	17.89	19.3	16.26
ENSMUSG00000063889	protein_coding	Crem	TF_bZIP	4	0.35	0.75	0.74	0.66	0	0	2.32	3.93	3.97	3.77
ENSMUSG00000031766	protein_coding	Slc12a3		4	0.35	1.51	1.26	0.64	0	0	2.48	7.14	6.13	3.98
ENSMUSG00000047988	protein_coding	4933428G20Rik		4	0.35	0.69	0	0	0	0	5.48	8.91	7.7	7.65
ENSMUSG00000024256	protein_coding	Adcyap1		4	0.34	2.21	1.93	1.09	0	-0.84	11.18	52.5	43.81	24.2
ENSMUSG00000026880	protein_coding	Stom		4	0.34	1.47	1.62	0	0	0	1.83	5.14	5.76	3.08
ENSMUSG00000020262	protein_coding	Adarb1		4	0.34	0.62	0.69	0	0	0	5.15	7.99	8.51	7.51
ENSMUSG00000038094	protein_coding	Atp13a4		4	0.34	2.25	2.47	0	0	0	0.04	0.21	0.25	0.17
ENSMUSG00000021950	protein_coding	Anxa8		4	0.34	2.91	2.66	2.69	0	0	0.18	1.39	1.19	1.23
ENSMUSG00000068566	protein_coding	Myadm		4	0.34	0.84	0.95	0.7	0	0	27.43	49.83	54.25	45.74
ENSMUSG00000029171	protein_coding	Pgm2		4	0.34	0.73	0.61	0.64	0	0	4.69	7.85	7.34	7.44
ENSMUSG00000031490	protein_coding	Eif4ebp1		4	0.34	1.18	1.03	1.07	0	0	1.33	3.02	2.78	2.82
ENSMUSG00000051209	protein_coding	Gpr119		4	0.33	1.6	1.85	0	0	0	0.26	0.79	0.95	0.58
ENSMUSG00000009585	protein_coding	Apobec3		4	0.33	0.71	0.6	0.62	0	0	1.28	2.12	2	2.03
ENSMUSG00000050377	protein_coding	Il31ra		4	0.33	0.79	0.71	0	0	0	7.55	13.19	12.71	8.92
ENSMUSG00000057191	protein_coding	AB124611		4	0.33	0	0.86	0	0	0	1.6	2.72	2.98	2.02
ENSMUSG00000054150	protein_coding	Syne3		4	0.32	0.78	0	0	0	0	1.2	2.07	1.74	1.71
ENSMUSG00000020027	protein_coding	Socs2		4	0.32	0.64	0.68	0	0	0	2.65	4.17	4.38	4.01
ENSMUSG00000024891	protein_coding	Slc29a2		4	0.32	1.59	1.49	0	0	0	0.48	1.45	1.37	0.69
ENSMUSG00000035413	protein_coding	Tmem98		4	0.31	0	1.14	0	0	0	0.94	1.96	2.12	1.85
ENSMUSG00000070867	protein_coding	Trabd2b		4	0.31	0.71	0	0	0	0	0.6	0.99	0.84	0.86
ENSMUSG00000050410	protein_coding	Tcf19	Others	4	0.31	0	1.05	0	0	0	1.05	1.94	2.24	1.48
ENSMUSG00000063683	protein_coding	Glyat		4	0.31	0	0.93	0	0	0	0.6	1.05	1.18	0.77
ENSMUSG00000048292	protein_coding	Olfr1417		4	0.31	1.4	0	0	0	0	0.42	1.12	0.84	0.87
ENSMUSG00000029552	protein_coding	Tes		4	0.3	0.99	0.93	0.93	0	0	1.13	2.28	2.22	2.23
ENSMUSG00000028255	protein_coding	Clca1		4	0.3	0	2.68	0	0	0	0.04	0.21	0.27	0.13
ENSMUSG00000025485	protein_coding	Ric8a		4	0.3	0	0.63	0	0	0	2.8	4.01	4.44	3.51
ENSMUSG00000055994	protein_coding	Nod2		4	0.3	1.86	1.39	1.5	0	0	0.32	1.16	0.85	0.95
ENSMUSG00000025650	protein_coding	Col7a1		4	0.29	0.94	0	0	0	0	0.26	0.5	0.4	0.42
ENSMUSG00000050721	protein_coding	Plekho2		4	0.29	0.89	0.84	0.84	0	0	1.24	2.34	2.29	2.32
ENSMUSG00000078532	protein_coding	Nkain1		4	0.29	1.54	1.81	0	0	0	0.96	2.85	3.48	1.6
ENSMUSG00000059336	protein_coding	Slc14a1		4	0.28	1.64	1.35	1.55	0	0	0.26	0.82	0.68	0.78
ENSMUSG00000079014	protein_coding	Serpina3i		4	0.27	1.12	1.11	0	0	0	1.51	3.32	3.34	1.7
ENSMUSG00000027613	protein_coding	Eif6		4	0.27	0	0.61	0	0	0	3.64	5.09	5.69	4.19
ENSMUSG00000067006	protein_coding	Serpinb5		4	0.27	1.68	1.86	0	0	0	0.42	1.35	1.57	0.58
ENSMUSG00000025746	protein_coding	Il6		4	0.27	2.46	0	0	0	0	0.11	0.63	0.39	0.47
ENSMUSG00000036192	protein_coding	Rorb	THR-like	4	0.27	2.54	0	0	0	0	0.02	0.13	0.08	0.1
ENSMUSG00000002289	protein_coding	Angptl4		4	0.27	0.79	1.04	0	0	0	1.23	2.16	2.59	1.65
ENSMUSG00000030678	protein_coding	Maz	zf-C2H2	4	0.26	0	0.79	0	0	0	1.69	2.72	3	1.85
ENSMUSG00000020123	protein_coding	Avpr1a		4	0.26	1.61	0	0	0	0	0.21	0.66	0.5	0.61
ENSMUSG00000001552	protein_coding	Jup		4	0.25	0	0.63	0	0	0	10.52	14.63	16.7	11.98
ENSMUSG00000026107	protein_coding	Nabp1		4	0.25	0.8	0	0	0	0	1.02	1.8	1.53	1.75
ENSMUSG00000063450	protein_coding	Syne2		4	0.25	0.59	0	0.6	0	0	11.75	17.88	17.82	18.34
ENSMUSG00000055723	protein_coding	Rras2		4	0.24	1.07	1.02	1.1	0	0	1.87	3.97	3.88	4.15
ENSMUSG00000057594	protein_coding	Arl16		4	0.24	0.69	0.68	0	0	0	4.14	6.77	6.8	4.02
ENSMUSG00000032508	protein_coding	Myd88		4	0.24	0	0.97	0	0	0	0.58	1	1.17	0.61
ENSMUSG00000032786	protein_coding	Alas1		4	0.24	0	0.6	0	0	0	1.82	2.47	2.83	1.99
ENSMUSG00000020227	protein_coding	Irak3		4	0.24	0.78	0.74	0.81	0	0	2.23	3.89	3.84	4.07
ENSMUSG00000035385	protein_coding	Ccl2		4	0.22	1.53	0	0	0	0	0.57	1.67	1.24	1.7
ENSMUSG00000026064	protein_coding	Ptp4a1		4	0.22	1.55	1.02	1.52	0	0	0.38	1.13	0.8	1.13
ENSMUSG00000117310	protein_coding	Ptp4a1		4	0.22						0	0.01	0.02	0.01
ENSMUSG00000025058	protein_coding	Tasl		4	0.19	0	0	1.25	0	0	0.28	0.62	0.5	0.7
ENSMUSG00000042816	protein_coding	Gpr151		3	0.85	2.82	4.33	3.9	1.5	0	1.14	8.18	23.47	17.4
ENSMUSG00000032218	protein_coding	Ccnb2		3	0.85	0	1.68	0	0	0	0.45	0.77	1.48	1.2
ENSMUSG00000028602	protein_coding	Tnfrsf8		3	0.85	0	3.48	3	0	0	0.05	0.23	0.61	0.44
ENSMUSG00000024647	protein_coding	Cbln2		3	0.83	0	0.76	0	0	0	2.95	3.7	5.13	4.53
ENSMUSG00000047945	protein_coding	Marcksl1		3	0.83	0	1.82	1.52	0	0	0.51	0.92	1.84	1.49
ENSMUSG00000052613	protein_coding	Pcdh15		3	0.82	0	0.61	0	0	0	0.69	0.82	1.08	0.96
ENSMUSG00000037035	protein_coding	Inhbb		3	0.81	1.2	2.44	2.08	1.25	0	0.81	1.87	4.53	3.49
ENSMUSG00000044017	protein_coding	Adgrd1		3	0.81	1.25	2.33	2.01	1.08	0	1.13	2.72	5.86	4.68
ENSMUSG00000021822	protein_coding	Plau		3	0.8	0	1.27	0	0	0	0.55	0.81	1.36	1.1
ENSMUSG00000034107	protein_coding	Ano7		3	0.78	0	2.54	0	0	0	0.07	0.17	0.4	0.29
ENSMUSG00000040118	protein_coding	Cacna2d1		3	0.77	0.69	1.48	1.26	0.79	0	49.08	80.01	141.04	119.49
ENSMUSG00000047261	protein_coding	Gap43		3	0.76	0.74	1.81	1.44	1.08	0	25.1	42.45	90.72	69.76
ENSMUSG00000032554	protein_coding	Trf		3	0.74	0	0.96	0	0.65	0	4.35	5.48	8.7	7.27
ENSMUSG00000020205	protein_coding	Phlda1		3	0.74	0.98	1.84	1.54	0.85	0	3.85	7.72	14.17	11.4
ENSMUSG00000021565	protein_coding	Slc6a19		3	0.73	0.74	1.77	1.49	1.03	0	1.39	2.35	4.87	4.01
ENSMUSG00000040663	protein_coding	Clcf1		3	0.72	0	1.31	0	0	0	0.34	0.53	0.87	0.7
ENSMUSG00000069355	protein_coding	Gm5152		3	0.72	7.22	8.82	8.22	1.6	0	0.02	2.69	8.31	5.42
ENSMUSG00000058056	protein_coding	Palld		3	0.71	0	0.97	0.79	0	0	2.55	3.51	5.13	4.53
ENSMUSG00000058057	protein_coding	Mettl7a3		3	0.71	0	1.49	1.11	0.92	0	6.94	10.42	20.06	15.44
ENSMUSG00000020838	protein_coding	Slc6a4		3	0.67	4.15	5.44	4.96	1.3	0	0.06	1.01	2.52	1.79
ENSMUSG00000033060	protein_coding	Lmo7		3	0.67	1.98	3.11	2.81	1.13	0	1.62	6.45	14.34	11.61
ENSMUSG00000030268	protein_coding	Bcat1		3	0.65	0	0.76	0.6	0	0	4.57	5.35	7.92	7.08
ENSMUSG00000000278	protein_coding	Scpep1		3	0.64	1.11	1.95	1.68	0.84	0	7.33	16.05	29.09	23.92
ENSMUSG00000038151	protein_coding	Prdm1	zf-C2H2	3	0.64	0	2.6	2.23	1.52	0	0.24	0.52	1.53	1.17
ENSMUSG00000029752	protein_coding	Asns		3	0.64	0	0.66	0	0	0	18.61	22.83	30.13	26.21
ENSMUSG00000018171	protein_coding	Vmp1		3	0.64	0	0.67	0	0	0	6.91	8.66	11.28	10.27
ENSMUSG00000020458	protein_coding	Rtn4		3	0.64	0	0.67	0	0	0	227	261.81	370.99	337.16
ENSMUSG00000105867	protein_coding	Gm42517		3	0.63	0	0.97	0	0	0	2.74	3.3	5.49	4.66
ENSMUSG00000026675	protein_coding	Hsd17b7		3	0.63	0	1.26	1.1	0.68	0	14.93	22.54	36.73	32.77
ENSMUSG00000001473	protein_coding	Tubb6		3	0.63	0	1.25	0.96	0.89	0	5.93	7.66	14.45	11.87
ENSMUSG00000027500	protein_coding	Stmn2		3	0.62	0	0.74	0	0	0	99.73	114.58	171.55	151.38
ENSMUSG00000022296	protein_coding	Baalc		3	0.62	0	1.27	1.01	0.89	0	1.82	2.38	4.49	3.77
ENSMUSG00000029126	protein_coding	Nsg1		3	0.62	0	0.94	0.76	0	0	1.8	2.51	3.55	3.16
ENSMUSG00000022026	protein_coding	Olfm4		3	0.62	0	1.75	0	0	0	0.11	0.19	0.38	0.33
ENSMUSG00000028874	protein_coding	Fgr		3	0.61	0	1.97	0	0	0	0.13	0.21	0.52	0.38
ENSMUSG00000101389	protein_coding	Ms4a4a		3	0.61	0	1.89	0	0	0	0.39	0.7	1.5	1.29
ENSMUSG00000002897	protein_coding	Il17ra		3	0.6	1.12	1.93	1.68	0.81	0	0.48	1.06	1.89	1.58
ENSMUSG00000029580	protein_coding	Actb		3	0.6	0	0.6	0	0	0	56.84	67.17	88.24	76.19
ENSMUSG00000029762	protein_coding	Akr1b8		3	0.6	0	1.8	1.41	1.25	0	0.96	1.42	3.42	2.65
ENSMUSG00000024883	protein_coding	Rin1		3	0.6	1.54	2.6	2.05	1.05	0	0.17	0.49	1.04	0.73
ENSMUSG00000019122	protein_coding	Ccl9		3	0.59	0	1.39	0	0	0	0.31	0.5	0.82	0.64
ENSMUSG00000033350	protein_coding	Chst2		3	0.59	0	1.29	1.05	0.93	0	12.34	16.01	31.09	26.16
ENSMUSG00000050069	protein_coding	Grem2		3	0.58	0	1.36	0.97	0.89	0	1.28	1.78	3.36	2.51
ENSMUSG00000024907	protein_coding	Gal		3	0.57	2.79	5.14	4.62	2.35	0	1.99	13.97	72.06	50.42
ENSMUSG00000058153	protein_coding	Sez6l		3	0.56	2.44	3.55	3.29	1.11	0	1.6	8.77	19.27	16.12
ENSMUSG00000024771	protein_coding	Lipk		3	0.56	0	1.56	1.41	0	0	0.7	1.22	2.13	1.91
ENSMUSG00000035498	protein_coding	Cdcp1		3	0.56	0	2.61	0	0	0	0.03	0.06	0.17	0.14
ENSMUSG00000045136	protein_coding	Tubb2b		3	0.56	0	1.42	1.14	0	0	2.41	4.2	6.62	5.48
ENSMUSG00000042246	protein_coding	Tmc7		3	0.56	0	0.73	0	0	0	7.91	8.97	13.49	11.29
ENSMUSG00000062380	protein_coding	Tubb3		3	0.56	0	0.7	0	0	0	54.82	64.03	91.55	76.08
ENSMUSG00000024987	protein_coding	Cyp26a1		3	0.56	0	2.31	0	0	0	0.1	0.17	0.52	0.37
ENSMUSG00000027569	protein_coding	Mrgbp		3	0.56	0	0.99	0.88	0	0	1.53	2.1	3.12	2.88
ENSMUSG00000056515	protein_coding	Rab31		3	0.55	0	0.91	0.79	0	0	3.4	4.66	6.56	6.04
ENSMUSG00000024965	protein_coding	Fermt3		3	0.55	0	1.37	0	0	0	0.2	0.34	0.54	0.48
ENSMUSG00000072722	protein_coding	Gm6588		3	0.55	3.19	4.29	3.85	0	0	0.06	0.56	1.23	0.91
ENSMUSG00000023387	protein_coding	Kcnk16		3	0.55	0	6.43	6.02	2.39	0	0.02	0.3	1.59	1.19
ENSMUSG00000022494	protein_coding	Shisa9		3	0.55	1.7	3.14	2.47	1.43	0	0.18	0.61	1.67	1.04
ENSMUSG00000035356	protein_coding	Nfkbiz		3	0.54	0	0.71	0	0	0	2.44	3.01	4.1	3.44
ENSMUSG00000068220	protein_coding	Lgals1		3	0.54	0	1.16	0	0	0	6.17	8.17	14.14	10.7
ENSMUSG00000032112	protein_coding	Trappc4		3	0.54	0	0.62	0	0	0	4.71	5.33	7.42	6.25
ENSMUSG00000040659	protein_coding	Efhd2		3	0.54	0	0.79	0	0	0	1.86	2.18	3.3	2.68
ENSMUSG00000027907	protein_coding	S100a11		3	0.53	1.29	2.21	2.04	0.91	0	8.51	21.13	40.3	35.58
ENSMUSG00000018774	protein_coding	Cd68		3	0.53	0	1.13	0	0	0	1.26	1.57	2.84	2.51
ENSMUSG00000058672	protein_coding	Tubb2a		3	0.53	0	0.98	0	0.72	0	22.52	27.19	45.52	35.59
ENSMUSG00000015776	protein_coding	Med22		3	0.53	0	0.75	0	0	0	1.54	2.03	2.65	2.39
ENSMUSG00000073805	protein_coding	Insyn2a		3	0.52	0	0.89	0.74	0	0	1.69	2.37	3.23	2.91
ENSMUSG00000062866	protein_coding	Phactr2		3	0.52	0	0.81	0.6	0	0	39.87	53.13	71.99	61.34
ENSMUSG00000066263	protein_coding	Olfr639		3	0.51	0	3.54	3.22	2.01	0	0.03	0.08	0.31	0.25
ENSMUSG00000079685	protein_coding	Ulbp1		3	0.51	0	2.09	1.48	1.37	0	0.18	0.3	0.79	0.52
ENSMUSG00000015852	protein_coding	Fcrls		3	0.51	0	2.66	2.27	1.87	0	0.52	0.92	3.4	2.6
ENSMUSG00000041959	protein_coding	S100a10		3	0.5	0	1.03	0	0.61	0	28.49	38.45	59.65	46.17
ENSMUSG00000037679	protein_coding	Inf2		3	0.5	0	0.66	0.59	0	0	7.54	9.41	12.24	11.64
ENSMUSG00000072235	protein_coding	Tuba1a		3	0.5	0	0.76	0	0	0	96.9	109.07	168.34	136.84
ENSMUSG00000002332	protein_coding	Dhrs1		3	0.5	0	0.97	0	0	0	14.2	18.8	28.49	22.31
ENSMUSG00000039910	protein_coding	Cited2		3	0.49	0	1.47	1.36	0	0	1.27	2.13	3.58	3.31
ENSMUSG00000030854	protein_coding	Ptpn5		3	0.49	0	1.14	0	0.84	0	0.74	0.93	1.69	1.25
ENSMUSG00000028064	protein_coding	Sema4a		3	0.48	0	0.7	0	0	0	0.94	1.11	1.57	1.28
ENSMUSG00000039109	protein_coding	F13a1		3	0.48	0.68	1.26	0.96	0	0	1.08	1.76	2.65	2.16
ENSMUSG00000021876	protein_coding	Rnase4		3	0.48	0.86	1.66	1.55	0.8	0	6.12	11.26	19.85	18.34
ENSMUSG00000049130	protein_coding	C5ar1		3	0.48	0	2	1.83	0	0	0.16	0.27	0.64	0.57
ENSMUSG00000043091	protein_coding	Tuba1c		3	0.47	0	1.17	0	0	0	4.36	6.3	10.08	7.6
ENSMUSG00000048388	protein_coding	Fam171b		3	0.47	0	0.63	0	0	0	36.72	41.58	58.34	55.29
ENSMUSG00000056708	protein_coding	Ier5		3	0.47	0	1.21	0	0	0	0.66	1.05	1.56	1.27
ENSMUSG00000025592	protein_coding	Dach2	DACH	3	0.46	0	1.54	0	0	0	0.08	0.12	0.24	0.22
ENSMUSG00000047547	protein_coding	Cltb		3	0.46	0	0.72	0	0	0	9.28	11.35	15.74	12.82
ENSMUSG00000015243	protein_coding	Abca1		3	0.46	0.82	1.49	1.4	0.67	0	26.25	46.88	75.89	70.62
ENSMUSG00000031628	protein_coding	Casp3		3	0.46	0	0.86	0	0	0	1.63	2.22	3.04	2.89
ENSMUSG00000029193	protein_coding	Cckar		3	0.45	0	1.53	1.11	1.34	0	2.7	3.12	8.01	5.96
ENSMUSG00000040612	protein_coding	Ildr2		3	0.44	0	1.45	1.26	1.16	0	3.18	3.94	8.95	7.8
ENSMUSG00000024063	protein_coding	Lbh		3	0.44	0	0.81	0	0.75	0	5.84	6.14	10.5	8.87
ENSMUSG00000021411	protein_coding	Pxdc1		3	0.44	0	1.48	1.39	0.86	0	1.59	2.46	4.54	4.27
ENSMUSG00000079523	protein_coding	Tmsb10		3	0.44	0	0.69	0	0	0	11.01	12.01	18.2	14.67
ENSMUSG00000045763	protein_coding	Basp1		3	0.43	0	0.95	0	0.63	0	21.23	26.78	42.03	31.76
ENSMUSG00000027559	protein_coding	Car3		3	0.43	0	2.35	1.98	1.97	0	1.39	1.82	7.27	5.64
ENSMUSG00000031548	protein_coding	Sfrp1		3	0.43	0	0.67	0	0.63	0	9.2	9.59	15.07	12.5
ENSMUSG00000042688	protein_coding	Mapk6		3	0.43	0.67	1.2	0.91	0	0	4.51	7.25	10.61	8.69
ENSMUSG00000011008	protein_coding	Mcoln2		3	0.42	2.87	3.89	3.38	1.02	0	0.15	1.08	2.23	1.56
ENSMUSG00000074480	protein_coding	Mex3a		3	0.42	0	1.63	0	0	0	0.18	0.27	0.57	0.37
ENSMUSG00000022548	protein_coding	Apod		3	0.42	0	1	0	0	0	99.3	141.87	204.14	163.14
ENSMUSG00000023249	protein_coding	Parp3		3	0.42	0	1.07	0	0	0	2.27	3.02	4.89	3.59
ENSMUSG00000025351	protein_coding	Cd63		3	0.42	0	1.27	0	0	0	1.07	1.6	2.64	1.91
ENSMUSG00000024376	protein_coding	Epb41l4a		3	0.42	0.98	1.56	1.37	0	0	1.97	3.93	5.99	5.23
ENSMUSG00000051985	protein_coding	Igfn1		3	0.42	3.07	4.32	4.23	1.24	0	0.06	0.53	1.27	1.19
ENSMUSG00000035355	protein_coding	Kcnh4		3	0.41	0	2.2	0	2.01	0	0.09	0.1	0.42	0.29
ENSMUSG00000043366	protein_coding	Olfr78		3	0.41	0	1.17	0	0	0	0.22	0.24	0.51	0.44
ENSMUSG00000020190	protein_coding	Mknk2		3	0.41	0	0.68	0	0	0	1.23	1.59	2.02	1.95
ENSMUSG00000021708	protein_coding	Rasgrf2		3	0.41	0	1.42	1.36	0.9	0	10.66	15.47	29.41	27.84
ENSMUSG00000044176	protein_coding	Spink10		3	0.41	0	0.75	0	0.74	0	1.2	1.22	2.08	1.76
ENSMUSG00000024659	protein_coding	Anxa1		3	0.41	0.92	2.38	2.24	1.46	0	1.43	2.73	7.61	6.96
ENSMUSG00000004098	protein_coding	Col5a3		3	0.4	0	1.18	1.06	0.92	0	6.03	7.31	14.08	12.99
ENSMUSG00000023067	protein_coding	Cdkn1a		3	0.4	1.02	1.78	1.3	0.76	0	2.84	5.83	10	7.24
ENSMUSG00000024770	protein_coding	Lipn		3	0.4	0	5.44	0	3.5	0	0.12	0.44	5.09	3.95
ENSMUSG00000042826	protein_coding	Fgf11		3	0.4	0	0.67	0.63	0	0	7.28	8.73	11.84	11.57
ENSMUSG00000020592	protein_coding	Sdc1		3	0.4	1.75	2.65	2.15	0.9	0	1.1	3.76	7.11	5.04
ENSMUSG00000005667	protein_coding	Mthfd2		3	0.39	0.75	1.24	1.14	0	0	1.28	2.18	3.1	2.87
ENSMUSG00000030917	protein_coding	Tmem159		3	0.39	0.94	1.5	1.36	0	0	1.2	2.34	3.48	3.15
ENSMUSG00000025612	protein_coding	Bach1	TF_bZIP	3	0.39	0.94	1.49	1.32	0	0	2.85	5.53	8.19	7.26
ENSMUSG00000062410	protein_coding	Hsd3b3		3	0.39	0	1.65	0	1.24	0	0.33	0.44	1.06	0.66
ENSMUSG00000031400	protein_coding	G6pdx		3	0.39	0	0.63	0	0	0	7.39	8.29	11.78	9.38
ENSMUSG00000020737	protein_coding	Jpt1		3	0.39	0	1.49	0.86	0.97	0	4.76	6.93	13.75	8.91
ENSMUSG00000030616	protein_coding	Sytl2		3	0.39	0	0.62	0	0	0	6.39	7.68	10.12	8.33
ENSMUSG00000022044	protein_coding	Stmn4		3	0.39	2.12	2.91	2.69	0.79	0	0.88	3.87	6.8	5.78
ENSMUSG00000090946	protein_coding	Ccdc71l		3	0.39	0	0.6	0	0	0	2.3	2.85	3.57	3.1
ENSMUSG00000020803	protein_coding	Txndc17		3	0.39	0	0.72	0	0	0	12.71	15.63	21.45	17.16
ENSMUSG00000005124	protein_coding	Ccn4		3	0.39	0	1.04	1	0.7	0	1.33	1.71	2.82	2.72
ENSMUSG00000030519	protein_coding	Apba2		3	0.39	0	1.02	0.95	0.72	0	3.5	4.35	7.27	6.97
ENSMUSG00000030523	protein_coding	Trpm1		3	0.39	0	5.44	5.26	1.99	0	0	0.03	0.13	0.12
ENSMUSG00000025503	protein_coding	Taldo1		3	0.38	0	0.75	0	0	0	6.67	8.38	11.53	9.21
ENSMUSG00000021010	protein_coding	Npas3	bHLH	3	0.38	0	0.73	0	0	0	0.68	0.85	1.15	0.93
ENSMUSG00000021765	protein_coding	Fst		3	0.38	2.86	3.77	3.38	0.91	0	0.3	2.25	4.28	3.27
ENSMUSG00000037960	protein_coding	Card19		3	0.38	0	0.6	0	0	0	6.27	7.53	9.74	8.11
ENSMUSG00000004085	protein_coding	Map3k20		3	0.38	0	0.79	0.74	0.6	0	15.39	17.64	27.28	26.21
ENSMUSG00000079641	protein_coding	Rpl39		3	0.37	0	0.93	0	0	0	5.21	6.87	10.15	7.68
ENSMUSG00000037151	protein_coding	Lrrc20		3	0.37	0	0.74	0	0	0	2.97	3.78	5.11	4.13
ENSMUSG00000037725	protein_coding	Ckap2		3	0.37	0	1.23	0	0	0	0.32	0.39	0.78	0.73
ENSMUSG00000034947	protein_coding	Tmem106a		3	0.37	0	0.91	0	0	0	0.93	1.25	1.8	1.39
ENSMUSG00000028226	protein_coding	Mmp16		3	0.37	1.35	2.28	2.26	0.93	0	3.99	10.3	19.96	19.53
ENSMUSG00000026565	protein_coding	Pou2f1	Pou	3	0.37	0	0.72	0.7	0	0	4.35	5.61	7.34	7.25
ENSMUSG00000004347	protein_coding	Pde1c		3	0.37	0	0.92	0.77	0	0	10.75	15.87	20.85	18.63
ENSMUSG00000030650	protein_coding	Tmc5		3	0.37	1.17	1.79	1.69	0	0	0.44	1	1.56	1.47
ENSMUSG00000063524	protein_coding	Eno1		3	0.37	0	0.63	0	0	0	12.62	14.72	19.99	16
ENSMUSG00000017057	protein_coding	Il13ra1		3	0.37	0.7	1.31	1.3	0.61	0	2.28	3.74	5.8	5.71
ENSMUSG00000063730	protein_coding	Hsd3b2		3	0.37	0	1.84	0	0	0	0.16	0.27	0.59	0.35
ENSMUSG00000074342	protein_coding	I830077J02Rik		3	0.37	0	1.57	0	1.58	0	0.36	0.36	1.09	0.91
ENSMUSG00000026712	protein_coding	Mrc1		3	0.37	0	1.39	1.22	1.29	0	3.2	3.47	8.61	7.62
ENSMUSG00000026247	protein_coding	Ecel1		3	0.36	3.75	4.76	4.71	1	0	0.2	2.68	5.48	5.27
ENSMUSG00000062168	protein_coding	Ppef1		3	0.36	0	1.08	0.97	0.97	0	27.46	29.97	59.78	54.93
ENSMUSG00000030898	protein_coding	Cckbr		3	0.36	2.13	3.37	3.36	1.23	0	0.41	1.84	4.39	4.33
ENSMUSG00000024997	protein_coding	Prdx3		3	0.36	0	0.61	0	0.59	0	9.43	9.61	14.74	11.68
ENSMUSG00000016559	protein_coding	H3f3b		3	0.35	0	0.63	0	0	0	4.92	5.29	7.84	7.53
ENSMUSG00000024679	protein_coding	Ms4a6d		3	0.35	0	2.06	0	1.8	0	0.36	0.44	1.56	0.84
ENSMUSG00000053675	protein_coding	Tgm5		3	0.35	0	1.81	0	0	0	0.18	0.3	0.66	0.38
ENSMUSG00000025525	protein_coding	Apool		3	0.34	0	0.59	0	0	0	2.99	3.18	4.63	4.47
ENSMUSG00000006546	protein_coding	Cryba2		3	0.34	0	1.74	0	1.81	0	0.58	0.56	1.99	1.15
ENSMUSG00000053182	protein_coding	Gm609		3	0.33	0	0.73	0	0	0	1.34	1.52	2.29	1.7
ENSMUSG00000024366	protein_coding	Gfra3		3	0.33	0	0.77	0.76	0	0	7.99	10.68	14.04	14.09
ENSMUSG00000039396	protein_coding	Neil3		3	0.33	0	1.53	0	0	0	0.14	0.15	0.41	0.24
ENSMUSG00000022150	protein_coding	Dab2		3	0.33	0	0.73	0.73	0	0	5.39	6.53	9.15	9.14
ENSMUSG00000031574	protein_coding	Star		3	0.33	0.75	1.14	1.06	0	0	1.93	3.28	4.38	4.14
ENSMUSG00000095620	protein_coding	Csta2		3	0.32	0	4.25	0	0	0	0.07	0.18	1.3	0.49
ENSMUSG00000030223	protein_coding	Ptpro		3	0.32	0.89	1.34	1.3	0	0	1.44	2.7	3.76	3.66
ENSMUSG00000094893	protein_coding	Gm4791		3	0.32	0	1.41	0	0	0	0.71	0.71	1.93	1.14
ENSMUSG00000038521	protein_coding	C1s1		3	0.32	0	0.67	0	0.84	0	1.93	1.74	3.16	2.67
ENSMUSG00000019942	protein_coding	Cdk1		3	0.32	0	1.98	0	0	0	0.05	0.04	0.21	0.11
ENSMUSG00000052303	protein_coding	Mrgpra6		3	0.32	2.08	2.75	2.64	0	0	0.57	2.43	3.89	3.62
ENSMUSG00000046179	protein_coding	E2f8	E2F	3	0.31	0	1.29	0	1.46	0	0.21	0.19	0.54	0.33
ENSMUSG00000032231	protein_coding	Anxa2		3	0.31	0	0.58	0	0	0	49.47	58.15	76.19	60.88
ENSMUSG00000020808	protein_coding	Pimreg		3	0.31	0	3.17	0	0	0	0.03	0.06	0.31	0.12
ENSMUSG00000034641	protein_coding	Cd300ld		3	0.31	0	1.81	0	0	0	0.21	0.29	0.76	0.39
ENSMUSG00000034336	protein_coding	Ina		3	0.31	0	0.83	0	0.83	0	9.31	9.4	17.01	11.75
ENSMUSG00000006728	protein_coding	Cdk4		3	0.3	0	0.65	0	0	0	1.78	1.93	2.87	2.12
ENSMUSG00000028974	protein_coding	Dffa		3	0.3	0	0.62	0	0	0	17.58	20.73	27.77	21.63
ENSMUSG00000091455	protein_coding	Otogl		3	0.3	0	1.5	0	0	0	0.12	0.18	0.34	0.2
ENSMUSG00000090817	protein_coding	Gm4450		3	0.29	0	1.62	0	0	0	0.26	0.4	0.82	0.45
ENSMUSG00000028360	protein_coding	Slc44a5		3	0.29	0	2	0	0	0	0.1	0.16	0.4	0.19
ENSMUSG00000052821	protein_coding	Cysltr1		3	0.29	0	1.18	1.24	0	0	0.26	0.44	0.6	0.62
ENSMUSG00000073530	protein_coding	Pappa2		3	0.29	0.72	1.1	1.14	0	0	2.15	3.6	4.76	4.87
ENSMUSG00000031538	protein_coding	Plat		3	0.28	0	0.72	0.72	0	0	1.58	2.23	2.68	2.67
ENSMUSG00000031488	protein_coding	Rab11fip1		3	0.28	0	1.08	0	0	0	0.13	0.14	0.29	0.17
ENSMUSG00000028643	protein_coding	Svbp		3	0.28	0	1.19	0	0	0	1.13	1.12	2.63	1.47
ENSMUSG00000036446	protein_coding	Lum		3	0.27	0	0.74	0	1.14	0	5.12	3.93	8.77	6.65
ENSMUSG00000049625	protein_coding	Tifab		3	0.27	0	1.15	0	0	0	0.41	0.55	0.93	0.57
ENSMUSG00000020684	protein_coding	Rasl10b		3	0.27	0	1.07	0	0	0	0.33	0.41	0.7	0.43
ENSMUSG00000026873	protein_coding	Phf19		3	0.26	0	2.1	0	0	0	0.07	0.12	0.31	0.13
ENSMUSG00000047986	protein_coding	Palm3		3	0.26	0	0.74	0	0.68	0	3.63	3.85	6.25	4.14
ENSMUSG00000043020	protein_coding	Dnai3		3	0.26	0	3.28	3.39	0	0	0.04	0.25	0.38	0.4
ENSMUSG00000028076	protein_coding	Cd1d1		3	0.26	0	1.04	0	1.14	0	0.91	0.86	1.92	1.07
ENSMUSG00000012405	protein_coding	Rpl15		3	0.25	0	0.63	0	0.94	0	6.21	5.04	9.83	6.79
ENSMUSG00000045573	protein_coding	Penk		3	0.23	0	1.16	0	0	0	1.02	1.15	2.34	1.14
ENSMUSG00000020399	protein_coding	Havcr2		3	0.23	0	1.7	0	0	0	0.21	0.25	0.71	0.25
ENSMUSG00000054013	protein_coding	Tmem179		3	0.22	0	0.62	0	0	0	3.81	3.6	5.99	3.77
ENSMUSG00000027326	protein_coding	Knl1		3	0.2	-1.14	0	0	1.68	0	0.45	0.21	0.68	0.52
ENSMUSG00000031688	protein_coding	Pou4f2	Pou	2	0.83	-0.9	-0.71	0	0	0	5.17	2.81	3.24	4.02
ENSMUSG00000026322	protein_coding	Htr4		2	0.81	-0.83	-0.67	0	0	0	4.17	2.37	2.7	3.17
ENSMUSG00000038323	protein_coding	1700066M21Rik		2	0.79	-0.86	-0.62	0	0	0	7.57	4.23	5.07	5.9
ENSMUSG00000001027	protein_coding	Scn4a		2	0.78	-0.77	0	0	0	0	0.73	0.43	0.47	0.57
ENSMUSG00000005583	protein_coding	Mef2c	SRF	2	0.78	-0.81	-0.61	0	0	0	5.7	3.28	3.84	4.38
ENSMUSG00000043881	protein_coding	Kbtbd7		2	0.78	-0.71	-0.62	0	0	0	4.3	2.65	2.88	3.48
ENSMUSG00000036832	protein_coding	Lpar3		2	0.77	-0.87	-0.63	0	0	0	12.31	6.81	8.17	9.77
ENSMUSG00000058897	protein_coding	Col25a1		2	0.77	-0.73	-0.59	0	0	0	0.85	0.52	0.58	0.7
ENSMUSG00000106379	protein_coding	Lhfpl3		2	0.75	-0.85	-0.65	0	0	0	13.63	7.65	8.92	11.02
ENSMUSG00000078868	protein_coding	Gm14412	zf-C2H2	2	0.74	-0.86	-0.65	0	0	0	5.24	2.92	3.43	3.91
ENSMUSG00000031616	protein_coding	Ednra		2	0.73	-0.6	0	0	0	0	2.85	1.91	2.06	2.43
ENSMUSG00000022311	protein_coding	Csmd3		2	0.72	-0.88	-0.63	0	0	0	1.87	1.03	1.24	1.4
ENSMUSG00000047227	protein_coding	Gm527		2	0.72	-0.82	0	0	0	0	4.55	2.6	3.08	3.45
ENSMUSG00000024511	protein_coding	Rab27b		2	0.71	-1.03	-0.88	0	0	0	8.95	4.43	5	6.83
ENSMUSG00000022861	protein_coding	Dgkg		2	0.7	-0.85	-0.76	0	0	0	7.21	4.04	4.37	5.66
ENSMUSG00000039375	protein_coding	Wdr17		2	0.69	-0.68	0	0	0	0	5.95	3.74	4.31	4.69
ENSMUSG00000069911	protein_coding	Insyn2b		2	0.68	-0.7	0	0	0	0	4.21	2.62	3.11	3.43
ENSMUSG00000042476	protein_coding	Abcb4		2	0.67	-0.75	-0.66	0	0	0	1.61	0.97	1.04	1.23
ENSMUSG00000054920	protein_coding	Klhl5		2	0.67	-0.66	0	0	0	0	15.65	9.99	11.2	13.41
ENSMUSG00000026399	protein_coding	Cd55		2	0.65	-0.82	-0.67	0	0	0	92.93	53.23	59.83	77.08
ENSMUSG00000023279	protein_coding	Bmp15		2	0.63	-1.2	0	0	0	0	1.02	0.45	0.58	0.81
ENSMUSG00000043013	protein_coding	Onecut1	CUT	2	0.63	-0.87	-0.7	0	0	0	2.52	1.39	1.6	1.81
ENSMUSG00000061816	protein_coding	Myl1		2	0.62	-2.9	0	0	0	0	0.61	0.08	0.26	0.39
ENSMUSG00000091511	protein_coding	Vmn2r87		2	0.62	-1.07	0	0	0	0	0.88	0.42	0.55	0.61
ENSMUSG00000046169	protein_coding	Adamts6		2	0.61	-0.71	0	0	0	0	1.27	0.78	0.95	1.06
ENSMUSG00000036304	protein_coding	Zdhhc23		2	0.61	-0.87	-0.83	0	0	0	5.25	2.9	3.04	3.9
ENSMUSG00000032318	protein_coding	Isl2	Homeobox	2	0.61	-0.74	0	0	0	0	10.38	6.28	7.71	8.4
ENSMUSG00000029337	protein_coding	Fgf5		2	0.6	-1.14	0	0	0	0	1.32	0.6	0.73	0.86
ENSMUSG00000024172	protein_coding	St6gal2		2	0.6	-1.23	-1.06	0	0	0	6.71	2.89	3.3	5.15
ENSMUSG00000052372	protein_coding	Il1rapl1		2	0.6	-0.75	0	0	0	0	1.93	1.16	1.43	1.62
ENSMUSG00000031772	protein_coding	Cntnap4		2	0.59	-0.62	0	0	0	0	4.05	2.66	2.92	3.56
ENSMUSG00000027716	protein_coding	Trpc3		2	0.59	-0.98	-0.73	0	0	0	28.06	14.4	17.34	23.38
ENSMUSG00000030592	protein_coding	Ryr1		2	0.58	-1.8	0	0	0	0	0.12	0.04	0.05	0.09
ENSMUSG00000070551	protein_coding	Mrgprb5		2	0.57	-1.69	-1.39	0	0	0	21.62	6.77	8.49	16.04
ENSMUSG00000021069	protein_coding	Pygl		2	0.57	-0.6	0	0	0	0	2.38	1.6	1.89	2.07
ENSMUSG00000030693	protein_coding	Klk10		2	0.57	-1.77	0	0	0	0	0.95	0.28	0.42	0.73
ENSMUSG00000079164	protein_coding	Tlr5		2	0.55	-0.76	0	0	0	0	1.64	0.98	1.23	1.39
ENSMUSG00000044164	protein_coding	Rnf182		2	0.55	-1.48	-0.83	0	0	0	1.56	0.57	0.9	0.98
ENSMUSG00000024479	protein_coding	Mal2		2	0.54	-0.63	-0.63	0	0	0	26.79	17.55	17.73	22.47
ENSMUSG00000016179	protein_coding	Camk1g		2	0.52	-1.14	-0.61	0	0	0	3.9	1.78	2.62	2.79
ENSMUSG00000024959	protein_coding	Bad		2	0.52	-0.71	0	0	0	0	22.89	14.14	16.08	20.41
ENSMUSG00000031997	protein_coding	Trpc6		2	0.51	-0.85	-0.67	0	0	0	4.53	2.54	2.93	3.18
ENSMUSG00000028036	protein_coding	Ptgfr		2	0.51	-0.75	-0.78	0	0	0	7.28	4.37	4.36	5.59
ENSMUSG00000009378	protein_coding	Slc16a12		2	0.5	-1.03	-0.72	0	0	0	5.15	2.54	3.2	4.46
ENSMUSG00000031491	protein_coding	Chrna6		2	0.5	-1.38	-1.1	-0.82	0	0	9.65	3.74	4.63	5.59
ENSMUSG00000044288	protein_coding	Cnr1		2	0.5	-0.66	0	0	0	0	9.31	5.95	7.32	7.53
ENSMUSG00000026824	protein_coding	Kcnj3		2	0.5	-1	-0.71	-0.61	0	0	4.22	2.13	2.66	2.82
ENSMUSG00000064115	protein_coding	Cadm2		2	0.5	-0.59	-0.62	0	0	0	11.97	7.99	7.99	9.59
ENSMUSG00000030092	protein_coding	Cntn6		2	0.5	-1.09	-0.83	-0.67	0	0	1.89	0.9	1.09	1.21
ENSMUSG00000037143	protein_coding	Cfap61		2	0.5	-1.02	0	0	0	0	0.46	0.23	0.32	0.39
ENSMUSG00000047746	protein_coding	Fbxo40		2	0.49	-1.71	0	0	0	0	0.59	0.18	0.35	0.46
ENSMUSG00000028017	protein_coding	Egf		2	0.49	-0.81	0	0	0	0	0.57	0.33	0.4	0.51
ENSMUSG00000095629	protein_coding	Vmn1r89		2	0.48	-1.88	-2.02	0	0	0	0.4	0.11	0.1	0.25
ENSMUSG00000037759	protein_coding	Ptger2		2	0.48	-0.99	0	0	0	0	0.8	0.41	0.5	0.53
ENSMUSG00000042271	protein_coding	Nxt2		2	0.48	-0.6	0	0	0	0	9.2	6.16	6.64	7.07
ENSMUSG00000026331	protein_coding	Slco6c1		2	0.48	-1.32	0	0	0	0	0.9	0.37	0.57	0.58
ENSMUSG00000047996	protein_coding	Prrg1		2	0.46	-0.6	-0.59	0	0	0	1.48	0.98	1.01	1.14
ENSMUSG00000074653	protein_coding	Lrrc31		2	0.46	-0.89	0	0	0	0	1.11	0.6	0.83	0.85
ENSMUSG00000021418	protein_coding	Rpp40		2	0.45	0	-0.73	0	0	0	1.31	0.84	0.81	1.07
ENSMUSG00000026778	protein_coding	Prkcq		2	0.44	-0.76	-0.78	0	0	0	9.56	5.71	5.7	8.26
ENSMUSG00000025905	protein_coding	Oprk1		2	0.44	-0.9	-1.01	0	0	0	0.6	0.32	0.3	0.45
ENSMUSG00000037348	protein_coding	Paqr7		2	0.42	-0.64	-0.71	0	0	0	4.3	2.79	2.71	3.37
ENSMUSG00000036022	protein_coding	Fam122b		2	0.42	-0.65	-0.61	0	0	0	2.93	1.88	1.97	2.7
ENSMUSG00000027796	protein_coding	Smad9	MH1	2	0.42	-0.73	-0.8	0	0	0	13.43	8.13	7.93	10.06
ENSMUSG00000031673	protein_coding	Cdh11		2	0.42	-0.6	0	0	0	0	23.7	15.84	18.81	18.49
ENSMUSG00000020638	protein_coding	Cmpk2		2	0.42	-0.62	-0.64	0	0	0	3.82	2.52	2.52	3.46
ENSMUSG00000085683	protein_coding	Tmem238l		2	0.41	-1	-0.72	0	0	0	5.31	2.68	3.32	4.9
ENSMUSG00000091722	protein_coding	Siah3		2	0.41	-1.06	0	0	0.59	0	6.43	3.12	4.79	5.52
ENSMUSG00000042717	protein_coding	Ppp1r3a		2	0.41	-1.77	-1.31	0	0	0	0.26	0.08	0.11	0.23
ENSMUSG00000056158	protein_coding	Car10		2	0.4	-0.73	0	0	0	0	15.72	9.63	12.37	11.99
ENSMUSG00000021028	protein_coding	Mbip		2	0.39	-0.61	0	0	0	0	16.23	10.78	13.71	14.86
ENSMUSG00000060534	protein_coding	Dcc		2	0.39	-0.96	0	0	0	0	0.72	0.38	0.54	0.51
ENSMUSG00000049409	protein_coding	Prokr1		2	0.38	-0.89	-0.76	-0.64	0	0	13.78	7.49	8.36	9.01
ENSMUSG00000055782	protein_coding	Abcd2		2	0.37	-1	-0.82	-0.72	0	0	4.67	2.36	2.71	2.89
ENSMUSG00000050994	protein_coding	Adgb		2	0.37	-0.63	0	0	0	0	3.38	2.21	2.69	3.27
ENSMUSG00000057003	protein_coding	Myh4		2	0.37	0	-3.22	0	0	0	2.91	0.49	0.32	2.35
ENSMUSG00000041710	protein_coding	Trpc5		2	0.36	0	-0.92	0	0	0	0.91	0.55	0.49	0.72
ENSMUSG00000030889	protein_coding	Vwa3a		2	0.36	-1.43	0	0	0	0	0.45	0.17	0.34	0.35
ENSMUSG00000049115	protein_coding	Agtr1a		2	0.36	-0.89	0	0	0	0	3.77	2.06	3.03	3.44
ENSMUSG00000049148	protein_coding	Plcxd3		2	0.36	-0.62	-0.78	0	0	0	17.7	11.58	10.61	14.16
ENSMUSG00000053886	protein_coding	Sh2d4a		2	0.35	0	-1.28	0	0	0	0.86	0.39	0.37	0.79
ENSMUSG00000020017	protein_coding	Hal		2	0.35	-0.91	0	0	0	0	1.24	0.66	0.97	1.17
ENSMUSG00000071551	protein_coding	Akr1c19		2	0.33	-2.05	0	0	0	0	0.18	0.04	0.09	0.18
ENSMUSG00000045034	protein_coding	Ankrd34b		2	0.33	-1.12	0	0	0	0	0.78	0.36	0.48	0.44
ENSMUSG00000027387	protein_coding	Zc3h8		2	0.33	-0.72	0	0	0	0	5.01	3.09	4.05	3.66
ENSMUSG00000026077	protein_coding	Npas2	bHLH	2	0.32	-1.02	0	0	0	0	1.2	0.6	0.83	1.23
ENSMUSG00000027004	protein_coding	Frzb		2	0.31	-0.72	0	0	0	0	5.58	3.42	4.91	5.14
ENSMUSG00000046999	protein_coding	1110032F04Rik		2	0.29	-0.79	0	-0.68	0	0	6.27	3.67	4.63	4.01
ENSMUSG00000039349	protein_coding	C130074G19Rik		2	0.28	-0.93	0	0	0	0	3.34	1.78	2.99	2.93
ENSMUSG00000029086	protein_coding	Prom1		2	0.27	-0.65	0	0	0	0	3.73	2.4	3.44	3.5
ENSMUSG00000034910	protein_coding	Pygo1		2	0.27	0	-0.74	0	0	0	2.89	2.16	1.78	2.67
ENSMUSG00000031434	protein_coding	Morc4		2	0.26	-0.68	0	0	0	0	1.35	0.85	1.26	1.14
ENSMUSG00000022309	protein_coding	Angpt1		2	0.25	-1.01	0	0	0	0	0.91	0.46	0.72	1.01
ENSMUSG00000042834	protein_coding	Nrep		2	0.25	-0.7	0	0	0	0	3.03	1.89	2.86	2.8
ENSMUSG00000024681	protein_coding	Ms4a3		2	0.24	-1.67	0	0	0	0	1.44	0.46	1.32	1.38
ENSMUSG00000031727	protein_coding	Pmfbp1		2	0.24	0	0	-0.79	0	0	1.78	1.05	1.39	1.06
ENSMUSG00000041075	protein_coding	Fzd7		2	0.24	0	-0.63	0	0	0	3.24	2.46	2.15	3.51
ENSMUSG00000027849	protein_coding	Syt6		2	0.23	-0.59	0	0	0	0	19.4	13	17.54	21.03
ENSMUSG00000031870	protein_coding	Pgr	ESR-like	2	0.23	-0.6	0	0	0	0	2.08	1.39	1.99	1.66
ENSMUSG00000026220	protein_coding	Slc16a14		2	0.23	-0.85	0	0	0	0	2.27	1.27	2.05	2.49
ENSMUSG00000041378	protein_coding	Cldn5		2	0.22	-2.23	0	0	0	0	1.02	0.22	0.85	0.39
ENSMUSG00000054931	protein_coding	Zkscan4	zf-C2H2	2	0.22	-2.34	0	0	2.26	0	0.51	0.1	0.5	0.43
ENSMUSG00000090942	protein_coding	F830016B08Rik		2	0.19	0	-0.6	0	0	0	3.05	2.54	2.07	3.65
ENSMUSG00000052133	protein_coding	Sema5b		2	0.19	0	-0.86	0	0	0	0.74	0.63	0.42	0.82
ENSMUSG00000048895	protein_coding	Cdk5r1		2	0.19	-0.72	0	0	0.76	0	2.98	1.83	3.16	2.82
ENSMUSG00000026070	protein_coding	Il18r1		1	0.86	2.06	0	0	0	0	0.08	0.32	0.2	0.15
ENSMUSG00000060716	protein_coding	Plekhh1		1	0.84	0.73	0	0	0	0	5	8.37	6.62	5.75
ENSMUSG00000043003	protein_coding	Rasef		1	0.84	1.09	0.64	0	0	0	1.16	2.49	1.85	1.51
ENSMUSG00000020270	protein_coding	Smim23		1	0.83	1.56	0	0	0	0	0.91	2.71	1.82	1.33
ENSMUSG00000026317	protein_coding	Cln8		1	0.83	0.63	0	0	0	0	1.7	2.65	2.14	1.98
ENSMUSG00000024682	protein_coding	Cblif		1	0.82	1.58	0	0	0	0	0.54	1.64	1.12	0.84
ENSMUSG00000014039	protein_coding	Prdm15	zf-C2H2	1	0.82	0.59	0	0	0	0	1.51	2.29	1.92	1.74
ENSMUSG00000052557	protein_coding	Gan		1	0.82	1.15	0.69	0	0	0	25.06	56.09	41.51	33.4
ENSMUSG00000049303	protein_coding	Syt12		1	0.8	0.86	0	0	0	0	0.61	1.11	0.86	0.77
ENSMUSG00000027495	protein_coding	Fam210b		1	0.76	1.72	1.14	0.75	0	0	3.62	12.09	8.22	6.26
ENSMUSG00000106350	protein_coding	Kif19b		1	0.76	1.89	1.15	0	0	0	0.47	1.76	1.07	0.89
ENSMUSG00000034310	protein_coding	Tmem132d		1	0.75	0.68	0	0	0	0	1.02	1.66	1.31	1.13
ENSMUSG00000041329	protein_coding	Atp1b2		1	0.71	0.75	0	0	0	0	9.58	16.28	12.66	10.62
ENSMUSG00000024424	protein_coding	Ttc39c		1	0.71	0.61	0	0	0	0	9.17	14.12	11.26	9.94
ENSMUSG00000031765	protein_coding	Mt1		1	0.7	1.26	0	0	0	0	1.69	4.09	2.69	2.45
ENSMUSG00000078816	protein_coding	Prkcg		1	0.69	1.09	0	0	0	0	0.42	0.9	0.68	0.59
ENSMUSG00000071637	protein_coding	Cebpd	TF_bZIP	1	0.69	1.09	0	0	0	0	0.6	1.29	0.96	0.72
ENSMUSG00000036437	protein_coding	Npy1r		1	0.69	0.79	0	0	0	0	7.98	13.99	11.22	10.13
ENSMUSG00000037541	protein_coding	Shank2		1	0.68	0.73	0	0	0	0	1.76	2.96	2.2	2.07
ENSMUSG00000048482	protein_coding	Bdnf		1	0.67	1.41	0.84	0	0	0	3.18	8.57	5.84	3.95
ENSMUSG00000035828	protein_coding	Pim3		1	0.66	1.41	0	0	0	0	1.49	4.02	2.64	1.81
ENSMUSG00000006344	protein_coding	Ggt5		1	0.66	1.22	0.7	0	0	0	1.37	3.22	2.29	2.06
ENSMUSG00000059991	protein_coding	Nptx2		1	0.66	0.86	0	0	0	0	4.24	7.78	5.75	4.67
ENSMUSG00000028156	protein_coding	Eif4e		1	0.66	1.03	0.66	0	0	0	7	14.44	11.39	9.27
ENSMUSG00000027997	protein_coding	Casp6		1	0.65	0.9	0	0	0	0	1.23	2.33	1.62	1.52
ENSMUSG00000015316	protein_coding	Slamf1		1	0.65	3.61	2.54	0	0	0	0.04	0.43	0.21	0.18
ENSMUSG00000015652	protein_coding	Steap1		1	0.65	3.29	2.34	0	0	0	0.39	3.85	2.01	0.8
ENSMUSG00000039232	protein_coding	Stx11		1	0.64	1.16	0.68	0	0	0	1.4	3.15	2.29	2.07
ENSMUSG00000028634	protein_coding	Hivep3	zf-C2H2	1	0.64	0.67	0	0	0	0	10.74	17.33	12.95	12.13
ENSMUSG00000028862	protein_coding	Map3k6		1	0.62	1.53	0.83	0	0	0	0.6	1.77	1.1	0.71
ENSMUSG00000025185	protein_coding	Loxl4		1	0.61	0.89	0	0	0	0	0.72	1.35	1.06	0.81
ENSMUSG00000032420	protein_coding	Nt5e		1	0.61	0.8	0	0	0	0	6.01	10.55	7.83	6.41
ENSMUSG00000022094	protein_coding	Slc39a14		1	0.6	0.65	0	0	0	0	1.94	3.08	2.3	2.2
ENSMUSG00000058093	protein_coding	Zfp729b	zf-C2H2	1	0.6	1.1	0	0	-0.64	0	1.52	3.29	2.15	1.69
ENSMUSG00000053175	protein_coding	Bcl3		1	0.6	1.53	1.04	0	0	0	1.4	4.08	2.96	2.4
ENSMUSG00000024349	protein_coding	Sting1		1	0.6	2.2	1.65	0	0	0	0.8	3.74	2.59	1.51
ENSMUSG00000021070	protein_coding	Bdkrb2		1	0.6	1.87	1.33	0	0	0	0.35	1.28	0.9	0.69
ENSMUSG00000102543	protein_coding	Pcdhgc5		1	0.59	0.69	0	0	0	0	0.92	1.5	1.13	1.11
ENSMUSG00000005813	protein_coding	Metap1		1	0.59	0.6	0	0	0	0	5.6	8.57	7.41	6.29
ENSMUSG00000024785	protein_coding	Rcl1		1	0.59	0.89	0	0	0	0	1.95	3.64	2.46	2.27
ENSMUSG00000066108	protein_coding	Muc5b		1	0.59	1.62	0	0	0	0	0.11	0.34	0.18	0.16
ENSMUSG00000046731	protein_coding	Kctd11		1	0.59	1.68	1.21	0	0	0	0.58	1.88	1.38	1
ENSMUSG00000027329	protein_coding	Spef1		1	0.58	0.99	0	0	0	0	0.81	1.62	1.05	0.97
ENSMUSG00000027611	protein_coding	Procr		1	0.58	2.83	2.03	0	0	0	0.42	3.04	1.77	0.67
ENSMUSG00000031762	protein_coding	Mt2		1	0.57	2.1	0	0	0	0	0.93	4.02	2.29	1.12
ENSMUSG00000051452	protein_coding	Gm11437		1	0.57	0.81	0	0	0	0	2.11	3.75	2.87	2.78
ENSMUSG00000032028	protein_coding	Nxpe2		1	0.57	0.7	0	0	0	0	7.05	11.56	9.84	8.61
ENSMUSG00000025279	protein_coding	Dnase1l3		1	0.56	1.01	0	0	0	0	1.21	2.48	1.91	1.35
ENSMUSG00000039954	protein_coding	Stk32a		1	0.55	0.83	0	0	0	0	1.88	3.38	2.58	2.51
ENSMUSG00000079484	protein_coding	Phyhd1		1	0.54	1.81	0	0	0	0	0.2	0.7	0.36	0.36
ENSMUSG00000071713	protein_coding	Csf2rb		1	0.54	0.95	0	0	0	0	0.57	1.11	0.86	0.8
ENSMUSG00000029201	protein_coding	Ugdh		1	0.54	0.91	0	0	0	0	4.12	7.82	6.15	5.69
ENSMUSG00000027560	protein_coding	Dok5		1	0.54	1.76	0	0	0	0	0.68	2.35	1.12	0.91
ENSMUSG00000022508	protein_coding	Bcl6	ZBTB	1	0.53	0.7	0	0	0	0	7.96	13.08	11.16	9.87
ENSMUSG00000001507	protein_coding	Itga3		1	0.52	1.02	0	0	-0.71	0	7.36	15.17	9.38	8.11
ENSMUSG00000071347	protein_coding	C1qtnf9		1	0.52	2.74	2.15	0	0	0	0.36	2.43	1.64	0.7
ENSMUSG00000029321	protein_coding	Slc10a6		1	0.51	1.5	0	0	-0.96	0	1.62	4.62	2.42	2.44
ENSMUSG00000022893	protein_coding	Adamts1		1	0.51	1.07	0.74	0	0	0	3.98	8.41	6.82	5.56
ENSMUSG00000024613	protein_coding	Tcof1		1	0.51	0.78	0	0	0	0	1.49	2.6	2.22	1.78
ENSMUSG00000020427	protein_coding	Igfbp3		1	0.5	2.64	2.09	1.59	0	0	1.47	9.31	6.43	4.5
ENSMUSG00000021750	protein_coding	Fam107a		1	0.5	1.11	0	0	-0.81	0	2.34	5.11	2.96	2.63
ENSMUSG00000021133	protein_coding	Susd6		1	0.49	0.68	0	0	0	0	13.21	21.33	18.4	16.28
ENSMUSG00000041324	protein_coding	Inhba		1	0.49	1.28	0	0	0	0	0.41	1.01	0.7	0.41
ENSMUSG00000032796	protein_coding	Lama1		1	0.49	0.9	0	0	0	0	1	1.88	1.31	0.97
ENSMUSG00000018932	protein_coding	Map2k3		1	0.49	0.61	0	0	0	0	2.37	3.66	2.66	2.44
ENSMUSG00000013089	protein_coding	Etv5	ETS	1	0.48	0.67	0	0	0	0	8.5	13.63	9.63	8.79
ENSMUSG00000016763	protein_coding	Scube1		1	0.47	0.76	0	0	0	0	1.57	2.69	2.31	1.77
ENSMUSG00000063506	protein_coding	Arhgap22		1	0.47	1.01	0	0	0	0	0.97	1.97	1.18	1.21
ENSMUSG00000037003	protein_coding	Tns2		1	0.47	0.61	0	0	0	0	3.4	5.24	3.76	3.76
ENSMUSG00000044229	protein_coding	Nxpe4		1	0.47	1.2	0.89	0	0	0	4.16	9.67	7.91	5.7
ENSMUSG00000032501	protein_coding	Trib1		1	0.46	0.6	0	0	0	0	1.4	2.14	1.54	1.54
ENSMUSG00000019992	protein_coding	Mtfr2		1	0.46	0.94	0	0	0	0	1.3	2.52	2.13	1.67
ENSMUSG00000079049	protein_coding	Serpinb1c		1	0.46	3.11	2.61	0	0	0	0.09	0.83	0.59	0.34
ENSMUSG00000029135	protein_coding	Fosl2	TF_bZIP	1	0.45	1.92	1.44	1.11	0	0	1.4	5.35	3.89	3.08
ENSMUSG00000055407	protein_coding	Map6		1	0.45	0.59	0	0	0	0	24.35	37	33.04	28.02
ENSMUSG00000044934	protein_coding	Zfp367	zf-C2H2	1	0.45	1.42	0.98	0.8	0	0	0.93	2.51	1.87	1.65
ENSMUSG00000054204	protein_coding	Alkal2		1	0.45	2.25	0	0	-1.58	0	1.86	8.93	3.03	2.64
ENSMUSG00000037851	protein_coding	Iars		1	0.45	0.61	0	0	0	0	30.48	47.13	40.5	31.18
ENSMUSG00000021209	protein_coding	Ppp4r4		1	0.45	0.68	0	0	0	0	10.57	17.1	12.05	10.27
ENSMUSG00000045761	protein_coding	Togaram2		1	0.45	0.98	0	0	0	0	0.79	1.58	1	1.08
ENSMUSG00000046865	protein_coding	Fbl		1	0.44	0.71	0	0	0	0	1.35	2.23	1.77	1.78
ENSMUSG00000001131	protein_coding	Timp1		1	0.44	0.74	0	0	0	0	5.55	9.37	6.82	5.17
ENSMUSG00000020250	protein_coding	Txnrd1		1	0.44	0.81	0	0	0	0	7.01	12.43	10.54	9.26
ENSMUSG00000021091	protein_coding	Serpina3n		1	0.43	1.09	0.81	0	0	0	27.18	58.62	49.01	33.29
ENSMUSG00000046223	protein_coding	Plaur		1	0.43	2.04	1.64	0	0	0	0.36	1.5	1.15	0.57
ENSMUSG00000061039	protein_coding	Olfr920		1	0.43	1.22	0	0	-1.02	0	4.25	10.02	5.04	4.8
ENSMUSG00000020893	protein_coding	Per1		1	0.42	0.8	0	0	0	0	2	3.51	2.72	1.86
ENSMUSG00000041930	protein_coding	Fam222a		1	0.42	1.35	0	0	-1.13	0	0.83	2.13	0.99	0.98
ENSMUSG00000040312	protein_coding	Cchcr1		1	0.42	1.25	0	0	0	0	0.25	0.59	0.33	0.21
ENSMUSG00000029471	protein_coding	Camkk2		1	0.42	0.92	0	0	0	0	1	1.91	1.35	1.44
ENSMUSG00000037447	protein_coding	Arid5a	ARID	1	0.42	1.07	0.81	0	0	0	0.56	1.2	1.01	0.77
ENSMUSG00000030087	protein_coding	Klf15	zf-C2H2	1	0.41	0.88	0	0	0	0	1.23	2.29	1.44	1.12
ENSMUSG00000021587	protein_coding	Pcsk1		1	0.41	0.59	0	0	0	0	8.26	12.6	10.08	7.69
ENSMUSG00000057378	protein_coding	Ryr3		1	0.41	0.76	0	0	0	0	3.2	5.5	3.79	2.87
ENSMUSG00000024430	protein_coding	Cabyr		1	0.41	0.89	0.62	0	0	0	3.42	6.4	5.39	4.69
ENSMUSG00000031937	protein_coding	Vstm5		1	0.41	0.93	0.69	0	0	0	23.07	44.54	38.27	30.08
ENSMUSG00000013483	protein_coding	Card14		1	0.4	0.98	0	0	0	0	0.42	0.85	0.48	0.38
ENSMUSG00000053113	protein_coding	Socs3		1	0.4	1.63	0	0	0	0	0.3	0.92	0.75	0.46
ENSMUSG00000059866	protein_coding	Tnip2		1	0.4	0.81	0	0	0	0	2.4	4.27	3.53	3.32
ENSMUSG00000004328	protein_coding	Hif3a	bHLH	1	0.4	1.4	0	0	-1.24	0	1.15	3.06	1.32	1.41
ENSMUSG00000001510	protein_coding	Dlx3	Homeobox	1	0.4	1.16	0	0	0	0	0.76	1.73	1.32	0.69
ENSMUSG00000032515	protein_coding	Csrnp1	CSRNP_N	1	0.39	2	1.6	0	0	0	0.27	1.11	0.85	0.61
ENSMUSG00000052776	protein_coding	Oas1a		1	0.38	1.38	0	0	0	0	0.57	1.48	0.98	1.06
ENSMUSG00000037411	protein_coding	Serpine1		1	0.38	2.82	2.45	0	0	0	0.15	1.04	0.81	0.38
ENSMUSG00000042292	protein_coding	Mrtfa		1	0.38	0.59	0	0	0	0	3.71	5.67	5.06	4.53
ENSMUSG00000048721	protein_coding	Fndc9		1	0.38	0.78	0	0	0	0	4.3	7.51	6.19	5.97
ENSMUSG00000053930	protein_coding	Shisa6		1	0.38	0.92	0	0	-0.87	0	1.92	3.68	2.05	2.29
ENSMUSG00000020395	protein_coding	Itk		1	0.37	1.79	0	0	-1.7	0	0.37	1.29	0.4	0.39
ENSMUSG00000020932	protein_coding	Gfap		1	0.37	2.07	0	0	0	0	0.09	0.38	0.1	0.12
ENSMUSG00000031994	protein_coding	Adamts8		1	0.37	1.3	0	0	-1.29	0	0.48	1.2	0.5	0.51
ENSMUSG00000046688	protein_coding	Tifa		1	0.36	1.95	1.51	1.2	0	0	2.9	11.37	8.5	6.88
ENSMUSG00000019232	protein_coding	Etnppl		1	0.36	1.37	0	0	-1.4	0	0.4	1.05	0.41	0.44
ENSMUSG00000051998	protein_coding	Lax1		1	0.35	1.31	0	0	0	0	0.38	0.96	0.39	0.31
ENSMUSG00000039372	protein_coding	Marchf4		1	0.35	0.77	0	0	0	0	3.46	5.96	5.26	4.44
ENSMUSG00000043913	protein_coding	Ccdc60		1	0.35	0.73	0	0	-0.79	0	3.55	5.98	3.53	3.65
ENSMUSG00000031842	protein_coding	Pde4c		1	0.35	0.92	0	0	-0.97	0	1.57	3	1.56	1.47
ENSMUSG00000040046	protein_coding	Tph1		1	0.35	3.42	0	0	-3.75	0	0.05	0.59	0.04	0.03
ENSMUSG00000037860	protein_coding	Aim2		1	0.35	1.69	1.12	1.17	0	0	0.81	2.64	1.8	1.85
ENSMUSG00000029378	protein_coding	Areg		1	0.35	3.51	0	0	-3.99	0	0.14	1.62	0.1	0.2
ENSMUSG00000037437	protein_coding	Adam32		1	0.34	0.86	0	0	0	0	1.01	1.84	1.08	1.29
ENSMUSG00000090291	protein_coding	Lrrc10b		1	0.34	1.64	0	0	0	0	0.31	0.98	0.8	0.29
ENSMUSG00000025515	protein_coding	Muc2		1	0.33	0.61	0	0	0	0	0.57	0.87	0.61	0.47
ENSMUSG00000035435	protein_coding	Abca17		1	0.33	0.97	0	0	0	0	0.41	0.81	0.53	0.63
ENSMUSG00000036882	protein_coding	Arhgap33		1	0.33	0.68	0	0	0	0	2.42	3.95	3.61	2.88
ENSMUSG00000043903	protein_coding	Zfp469		1	0.32	0.65	0	0	-0.77	0	0.94	1.49	0.89	0.9
ENSMUSG00000039384	protein_coding	Dusp10		1	0.32	1.1	0	0	0	0	0.79	1.71	1.09	1.33
ENSMUSG00000090066	protein_coding	1110002E22Rik		1	0.31	2.15	0	0	-3.23	0	0.08	0.36	0.04	0.08
ENSMUSG00000024222	protein_coding	Fkbp5		1	0.31	0.71	0	0	-0.86	0	2.55	4.23	2.37	2.09
ENSMUSG00000027253	protein_coding	Lrp4		1	0.3	0.81	0	0	0	0	1.63	2.89	2.18	2.43
ENSMUSG00000115726	protein_coding	Gm30083		1	0.3	3.35	0	2.75	0	0	0.06	0.58	0.27	0.39
ENSMUSG00000051980	protein_coding	Casr		1	0.3	0.98	0	0	-1.24	0	0.46	0.91	0.39	0.49
ENSMUSG00000066687	protein_coding	Zbtb16	ZBTB	1	0.28	1.16	0	0	-1.45	0	1	2.26	0.84	1.36
ENSMUSG00000039131	protein_coding	Gipc2		1	0.28	0.93	0	0	0	0	1.26	2.43	1.91	2.03
ENSMUSG00000036206	protein_coding	Sh3bp4		1	0.27	0.59	0	0	0	0	2.16	3.3	2.77	2.93
ENSMUSG00000021130	protein_coding	Galnt16		1	0.26	0.69	0	0	-1.11	0	1.5	2.46	1.16	1.49
ENSMUSG00000027939	protein_coding	Nup210l		1	0.18	0.96	0	0	0	0	0.39	0.78	0.51	0.79

## Sheet: D9
				Mfuzz information		LFC					FPKM
gene_id	gene_type	gene_name	Family(TF)	cluster	member	1d_lfc	4d_lfc	7d_lfc	4d_1d_lfc	7d_4d_lfc	naive	1d_sham	4d_sham	7d_sham	1d_inj	4d_inj	7d_inj
ENSMUSG00000026173	protein_coding	Plcd4		8	0.99	0	-0.71	-0.87	0	0	10.54	8.79	9.8	10.55	7.19	5.94	5.93
ENSMUSG00000017692	protein_coding	Rhbdl3		8	0.99	0	0	-0.75	0	0	2.53	2.02	2.41	2.5	1.97	1.45	1.51
ENSMUSG00000051022	protein_coding	Hs3st1		8	0.99	0	0	-0.74	0	0	4.95	4.59	5.01	5.32	3.96	3.16	3.27
ENSMUSG00000020155	protein_coding	Kcnmb1		8	0.98	0	-0.98	-0.91	-0.74	0	20.05	17.87	18.13	16.99	14.27	9.19	9.23
ENSMUSG00000020836	protein_coding	Coro6		8	0.98	0	-0.96	-0.7	-0.62	0	8.75	7.84	9.17	8.06	6.67	4.67	5.04
ENSMUSG00000078591	protein_coding	Hs3st4		8	0.98	0	0	-0.8	-0.7	0	2.15	1.86	2.16	2.3	1.84	1.21	1.36
ENSMUSG00000022577	protein_coding	Ly6h		8	0.97	0	-0.88	-1.02	-0.77	0	8.28	5.52	6.46	7.34	5.54	3.47	3.7
ENSMUSG00000028786	protein_coding	Tmem54		8	0.97	0	0	-1	0	0	6.75	5.39	5.45	6.96	4.52	3.43	3.57
ENSMUSG00000061859	protein_coding	Patj		8	0.97	0	0	-0.67	0	0	11.84	10.66	11.91	11.59	10.73	8.3	7.47
ENSMUSG00000021219	protein_coding	Rgs6		8	0.97	0	-0.85	-0.66	-0.66	0	2.82	2.1	2.7	2.52	2.2	1.5	1.62
ENSMUSG00000008590	protein_coding	Htr3b		8	0.96	0	-1.13	-1.11	-0.92	0	10.16	10.1	11.23	11.68	8.93	5.03	5.58
ENSMUSG00000024064	protein_coding	Galnt14		8	0.96	0	0	-0.59	0	0	13.17	11.08	13.25	13.75	10.48	9.36	9.32
ENSMUSG00000032269	protein_coding	Htr3a		8	0.96	0	-1.04	-1.15	-0.98	0	91.61	87.63	95.24	102.36	84.01	45.67	47.25
ENSMUSG00000033595	protein_coding	Lgi3		8	0.96	0	-0.86	-0.89	-0.8	0	39.33	27.12	32.78	32.27	28.98	17.9	17.82
ENSMUSG00000051043	protein_coding	Gprc5c		8	0.96	0	0	-0.69	0	0	5.72	4.53	5.03	5.84	4.52	3.74	3.69
ENSMUSG00000037509	protein_coding	Arhgef4		8	0.96	0	0	-0.67	0	0	7.46	5.45	6.91	7.23	5.64	4.46	4.64
ENSMUSG00000005640	protein_coding	Insrr		8	0.96	0	-1.16	-1.2	0	0	0.69	0.64	0.83	0.79	0.53	0.37	0.34
ENSMUSG00000045625	protein_coding	Pigz		8	0.96	0	-0.75	-0.8	0	0	14.17	11.82	15.25	13.87	12.02	9	8.1
ENSMUSG00000017588	protein_coding	Krt27		8	0.96	0	0	-0.75	0	0	5.01	3.98	4.41	4.2	2.94	2.81	2.53
ENSMUSG00000041617	protein_coding	Ccdc74a		8	0.95	0	0	-0.69	0	0	23.85	16.79	18.25	19.79	14.71	11.22	12.49
ENSMUSG00000025468	protein_coding	Caly		8	0.95	0	0	-0.76	0	0	5.57	4.57	4.97	4.65	3.42	3.29	2.79
ENSMUSG00000063594	protein_coding	Gng8		8	0.95	0	-0.75	-1.21	-0.81	0	13.91	11.6	11.46	11.83	11.08	6.81	5.19
ENSMUSG00000028785	protein_coding	Hpca		8	0.95	0	0	-0.6	0	0	16.21	12.62	13.83	14.29	10.18	9.79	9.63
ENSMUSG00000000296	protein_coding	Tpd52l1		8	0.95	0	-1.18	-1.32	-1.07	0	6.45	6.33	5.27	5.57	4.59	2.34	2.3
ENSMUSG00000022758	protein_coding	P2rx6		8	0.94	0	0	-0.76	0	0	8.59	7.83	8.31	7.81	7.63	5.62	4.69
ENSMUSG00000027227	protein_coding	Sord		8	0.94	0	0	-0.6	0	0	31.35	31.13	30.25	29.01	27.71	21.21	19.58
ENSMUSG00000025141	protein_coding	Myadml2		8	0.94	0	-1.13	0	0	0	1.74	1.32	1.79	1.43	1.09	0.81	0.89
ENSMUSG00000039628	protein_coding	Hs3st6		8	0.94	0	0	-1.17	0	0	1.99	1.46	1.93	2.32	1.15	0.87	1.04
ENSMUSG00000090799	protein_coding	Klhl33		8	0.94	0	0	-0.73	0	0	1.83	1.52	1.98	1.68	1.26	1.15	1.03
ENSMUSG00000020732	protein_coding	Rab37		8	0.93	0	0	-0.75	-0.61	0	9.63	9.77	9.2	11	8.84	6.19	6.67
ENSMUSG00000061046	protein_coding	Haghl		8	0.93	0	0	-0.64	0	0	31.92	22.86	26.62	27.68	22.08	20.16	18.07
ENSMUSG00000021396	protein_coding	Nxnl2		8	0.93	0	0	-1.19	0	0	0.5	0.5	0.49	0.59	0.44	0.34	0.26
ENSMUSG00000019737	protein_coding	Syne4		8	0.93	0	0	-0.88	0	0	3.11	2.77	2.94	2.7	2.12	2.06	1.48
ENSMUSG00000072849	protein_coding	Serpina1e		8	0.93	0	-1.33	-1.55	0	0	3.75	4.43	4.54	4.19	2.81	1.8	1.44
ENSMUSG00000044243	protein_coding	Bhlha9	bHLH	8	0.92	0	0	-0.71	0	0	9.81	8	8.45	9.47	5.68	5.89	5.88
ENSMUSG00000024232	protein_coding	Bambi		8	0.92	0	-0.65	-0.91	0	0	3.42	3.23	3.02	2.88	2.05	1.91	1.57
ENSMUSG00000074892	protein_coding	B3galt5		8	0.92	0	0	-0.82	-0.63	0	3.93	4.08	4.15	4.37	3.97	2.73	2.52
ENSMUSG00000034161	protein_coding	Scx	bHLH	8	0.92	0	-0.95	-1.11	0	0	5.32	3.81	3.62	3.87	2.23	1.88	1.81
ENSMUSG00000069911	protein_coding	Insyn2b		8	0.92	0	0	-0.87	0	0	2.14	2.33	2.28	2.19	1.94	1.49	1.22
ENSMUSG00000047591	protein_coding	Mafa	TF_bZIP	8	0.91	0	0	-0.97	0	0	2.71	1.8	1.79	2.43	1.34	1	1.26
ENSMUSG00000032523	protein_coding	Hhatl		8	0.91	0	0	-0.89	0	0	9.46	5.72	7.48	7.77	5.43	4.95	4.26
ENSMUSG00000063232	protein_coding	Serpina11		8	0.9	0	0	-0.99	0	0	3.97	3.82	3.18	3.27	2.37	1.91	1.66
ENSMUSG00000031849	protein_coding	Comp		8	0.9	0	-1.23	-0.91	0	0	7.11	5.23	5.79	5.19	2.75	2.44	2.85
ENSMUSG00000043673	protein_coding	Kcns3		8	0.9	0	0	-0.67	-0.63	0	20.16	21.68	19.59	21.63	19.54	13.5	14.01
ENSMUSG00000000308	protein_coding	Ckmt1		8	0.9	0	0	-0.65	0	0	152.21	142.13	139.71	128.78	127.03	104.65	83.48
ENSMUSG00000054383	protein_coding	Pnma1		8	0.9	0	0	-0.81	0	0	1.79	1.89	1.76	1.99	1.49	1.43	1.16
ENSMUSG00000037977	protein_coding	6430571L13Rik		8	0.9	0	0	-0.82	0	0	3.99	2.69	3.59	3.72	2.19	2.31	2.15
ENSMUSG00000003872	protein_coding	Lin7b		8	0.9	0	-0.84	-0.8	0	0	13.11	9.8	9.75	8.7	7.21	5.36	5.09
ENSMUSG00000069805	protein_coding	Fbp1		8	0.9	0	0	-0.89	0	0	2.29	2.03	1.87	1.65	1.45	1.09	0.92
ENSMUSG00000079056	protein_coding	Kcnip3		8	0.89	0	0	-0.61	0	0	76.58	52.97	65.79	74.63	59.9	45.82	49.96
ENSMUSG00000049422	protein_coding	Chchd10		8	0.89	0	0	-0.62	0	0	44.86	30.63	33.25	35.28	26.39	23.71	23.37
ENSMUSG00000025105	protein_coding	Bnc1	zf-C2H2	8	0.89	0	0	-1.82	0	0	0.25	0.29	0.36	0.34	0.17	0.13	0.1
ENSMUSG00000052026	protein_coding	Slc6a7		8	0.89	0	0	-0.87	0	0	1.74	1.44	1.54	2.06	1.22	0.95	1.17
ENSMUSG00000004748	protein_coding	Mtfp1		8	0.89	0	0	-0.61	0	0	6.37	4.38	4.84	5.29	4.16	3.79	3.52
ENSMUSG00000029359	protein_coding	Tesc		8	0.88	0	0	-1	0	0	25.35	13.73	17.49	20.7	13.53	11.05	10.55
ENSMUSG00000045246	protein_coding	Kcng4		8	0.88	0	0	-0.82	-0.85	0	3.27	2.63	3.02	2.92	3.12	1.86	1.68
ENSMUSG00000000154	protein_coding	Slc22a18		8	0.87	0	0	-0.59	0	0	12.91	11.18	11.51	10.21	9.66	8.84	6.9
ENSMUSG00000030731	protein_coding	Syt3		8	0.87	0	-0.73	-0.69	-0.66	0	12.95	7.33	9.51	10.41	8.43	5.69	6.57
ENSMUSG00000035473	protein_coding	Galm		8	0.87	0	-0.71	-0.78	-0.82	0	7.99	8.01	7.22	6.81	7.24	4.41	4.07
ENSMUSG00000047904	protein_coding	Sstr2		8	0.86	0	-1.04	-0.86	0	0	4.53	2.71	4.34	4.74	2.76	2.08	2.69
ENSMUSG00000048483	protein_coding	Zdhhc22		8	0.86	0	-0.82	-0.8	0	0	9.19	7.11	9.35	11.14	7	5.21	6.55
ENSMUSG00000079598	protein_coding	Clec2l		8	0.86	0	-0.65	-0.67	-0.75	0	71.83	46.56	54.07	51.87	53.66	34.28	33.1
ENSMUSG00000045318	protein_coding	Adra2c		8	0.86	0	0	-1.03	0	0	4.52	2.75	3.07	4.5	2.39	1.94	2.25
ENSMUSG00000027463	protein_coding	Slc52a3		8	0.86	0	0	-0.7	0	0	3.69	4.06	3.91	3.46	2.57	2.31	2.17
ENSMUSG00000054477	protein_coding	Kcnn2		8	0.86	0	0	-0.72	0	0	1.6	1.27	1.56	1.87	1.14	0.96	1.17
ENSMUSG00000025885	protein_coding	Myo5b		8	0.86	0	-1.34	0	-1.22	0	0.29	0.19	0.3	0.27	0.26	0.12	0.16
ENSMUSG00000045160	protein_coding	Bola3		8	0.85	0	-0.65	0	0	0	8	7.58	7.1	6.06	5.7	4.5	4.39
ENSMUSG00000042448	protein_coding	Hoxd1	Homeobox	8	0.84	0	0	-0.61	0	0	9.06	5.62	6.43	7.71	5.19	4.15	5.19
ENSMUSG00000020150	protein_coding	Gamt		8	0.83	0	0	-0.82	0	0	30.58	16.69	23.14	24.38	17.6	16.08	14.06
ENSMUSG00000047766	protein_coding	Lrrc49		8	0.83	0	0	-0.66	0	0	53.81	56.93	48.48	46.31	43.86	34.55	29.97
ENSMUSG00000033998	protein_coding	Kcnk1		8	0.83	0	0	-0.66	0	0	31.56	34.65	32.25	29.4	29.58	22.63	19.05
ENSMUSG00000030092	protein_coding	Cntn6		8	0.83	0	-0.87	0	0	0	1.41	1.45	1.46	1.21	0.88	0.8	0.83
ENSMUSG00000007594	protein_coding	Hapln4		8	0.82	0	0	-0.62	-0.91	0	10.08	5.74	7.62	7.96	7.61	4.34	5.25
ENSMUSG00000030337	protein_coding	Vamp1		8	0.81	0	0	-0.67	-0.65	0	52.62	47.5	51.47	49.58	54.32	36.97	31.78
ENSMUSG00000035686	protein_coding	Thrsp		8	0.81	0	-0.91	-1.12	-0.76	0	10.29	10.49	8.1	7.36	6.76	4.29	3.43
ENSMUSG00000052861	protein_coding	Dnah6		8	0.81	-0.92	-1.69	-1.6	0	0	0.22	0.34	0.28	0.32	0.17	0.09	0.11
ENSMUSG00000022860	protein_coding	Chodl		8	0.8	0	0	-1.07	0	0	0.51	0.7	0.57	0.69	0.41	0.24	0.34
ENSMUSG00000091204	protein_coding	Gm7271		8	0.8	0	0	-0.6	0	0	77.12	90.47	78.23	75.65	61.35	51.41	50.96
ENSMUSG00000036395	protein_coding	Glb1l2		8	0.8	0	-0.95	-0.75	-1.02	0	1.45	1.61	1.52	1.32	1.49	0.78	0.81
ENSMUSG00000039114	protein_coding	Nrn1		8	0.8	0	-0.59	0	0	0	256.8	278.1	243.86	218.28	220.23	161.56	155.29
ENSMUSG00000046321	protein_coding	Hs3st2		8	0.79	0	0	-0.76	0	0	9.95	5.74	8	9.8	6.37	5.48	5.9
ENSMUSG00000032593	protein_coding	Amigo3		8	0.79	0	0	-0.65	0	0	32.36	18.01	26.22	27	17.49	16.99	17.63
ENSMUSG00000042808	protein_coding	Gpx2		8	0.79	0	0	-0.85	0	0	2.03	1.83	1.5	1.49	1.51	1.15	0.85
ENSMUSG00000053519	protein_coding	Kcnip1		8	0.78	0	-0.63	-0.65	-0.61	0	7.61	8.32	6.73	6.3	6.18	4.33	4.12
ENSMUSG00000001076	protein_coding	C1ql4		8	0.77	0	0	-0.85	0	0	7.31	3.97	4.79	5.75	2.65	2.98	3.25
ENSMUSG00000023011	protein_coding	Faim2		8	0.77	0	0	-0.59	0	0	12.95	7.94	10.68	11.52	10.68	7.69	7.82
ENSMUSG00000040972	protein_coding	Igsf21		8	0.76	0	0	-0.95	0	0	9.4	4.35	5.98	8.66	4.6	3.36	4.58
ENSMUSG00000037709	protein_coding	Fam13a		8	0.76	0	0	-0.6	0	0	2.3	2.77	2.52	2.49	1.81	1.73	1.68
ENSMUSG00000048616	protein_coding	Nog		8	0.76	0	0	-0.91	0	0	2.91	2.08	1.77	2.88	1.42	1.29	1.6
ENSMUSG00000022176	protein_coding	Rem2		8	0.76	0	-0.92	-0.97	0	0	7.67	4.12	7.34	7.93	3.41	3.83	4.16
ENSMUSG00000032172	protein_coding	Olfm2		8	0.76	0	-0.78	0	-0.89	0	4.5	3.45	4.46	5.03	4.45	2.55	3.4
ENSMUSG00000024497	protein_coding	Pou4f3	Pou	8	0.76	0	0	-0.86	0	0	10.61	8.16	10.63	13.53	7.53	7.07	7.67
ENSMUSG00000022763	protein_coding	Aifm3		8	0.76	0	-0.75	0	0	0	4.9	4.62	4.07	3.72	2.71	2.42	2.67
ENSMUSG00000033256	protein_coding	Shf		8	0.75	0	0	-0.79	0	0	13.42	9.61	13.23	16.45	9.05	8.17	9.71
ENSMUSG00000045009	protein_coding	Prrt3		8	0.75	0	-0.93	-0.7	0	0	8.76	4.27	6.9	8.06	4.44	3.59	5.04
ENSMUSG00000066720	protein_coding	Cldn9		8	0.74	0	0	-1.28	-1.24	0	2.93	2.45	2.8	3.12	3.41	1.56	1.29
ENSMUSG00000020396	protein_coding	Nefh		8	0.74	0	0	-0.63	0	0	582.66	365.96	525.63	573.48	458.04	402.22	376.29
ENSMUSG00000048304	protein_coding	Slitrk3		8	0.74	0	-0.6	0	0	0	12.46	15.05	14.48	15.33	11.44	9.47	11.34
ENSMUSG00000027584	protein_coding	Oprl1		8	0.74	-0.74	-0.74	-0.95	0	0	6.68	8.68	6.87	6.82	4.83	4.08	3.62
ENSMUSG00000069372	protein_coding	Ctxn3		8	0.74	0	-0.64	-0.6	-0.65	0	86.51	100.77	82.75	75.74	77.48	52.76	51.34
ENSMUSG00000096606	protein_coding	Tpbgl		8	0.73	0	0	-0.67	0	0	15.59	7.68	11.26	12.98	7.46	6.82	8.35
ENSMUSG00000011463	protein_coding	Cpb1		8	0.73	0	0	-0.85	-0.92	0	3.33	3.91	2.97	3.13	3.34	1.9	1.79
ENSMUSG00000039059	protein_coding	Hrh3		8	0.73	0	0	-0.78	0	0	1.14	0.57	0.94	1.11	0.61	0.56	0.66
ENSMUSG00000034227	protein_coding	Foxj1	Fork_head	8	0.73	0	0	-0.59	0	0	6.75	3.76	5.31	6.49	4.31	3.28	4.39
ENSMUSG00000001334	protein_coding	Fndc5		8	0.72	0	-0.68	0	0	0	19.93	11.69	15.92	15.87	8.39	9.89	10.84
ENSMUSG00000040164	protein_coding	Kcns1		8	0.71	0	0	-0.6	0	0	18.44	9.17	13.48	15.35	10.41	8.84	10.35
ENSMUSG00000045613	protein_coding	Chrm2		8	0.7	0	-0.84	0	-0.8	0	2.71	3.6	3.25	2.94	2.95	1.81	1.94
ENSMUSG00000025787	protein_coding	Tgm4		8	0.7	0	0	-1.02	0	0	0.91	0.83	0.8	1.11	0.98	0.67	0.56
ENSMUSG00000016179	protein_coding	Camk1g		8	0.69	0	0	-0.67	0	0	14.21	9.27	13.96	14.38	7.47	9.12	9.27
ENSMUSG00000045648	protein_coding	Vwc2l		8	0.69	0	-0.91	-0.83	0	0	1.81	2.66	2.31	2.15	1.65	1.23	1.24
ENSMUSG00000041544	protein_coding	Disp3		8	0.69	0	0	-0.74	0	0	5.01	2.89	4.95	5.62	3.45	2.96	3.41
ENSMUSG00000027347	protein_coding	Rasgrp1		8	0.69	0	-0.62	0	0	0	41.32	53.86	49.62	47.43	41.18	32.26	35.15
ENSMUSG00000049107	protein_coding	Ntf3		8	0.67	0	0	-1.73	0	0	0.7	0.79	0.61	0.53	0.27	0.32	0.17
ENSMUSG00000050511	protein_coding	Oprd1		8	0.67	0	-1.01	-0.93	0	0	2.96	2.52	4	4.48	2.43	1.99	2.39
ENSMUSG00000031491	protein_coding	Chrna6		8	0.67	-0.69	-0.59	0	0	0	26.37	29.46	25.47	24.85	16.7	16.85	17.93
ENSMUSG00000028072	protein_coding	Ntrk1		8	0.66	0	0	-0.62	-0.62	0	109.82	59.49	87.87	107.48	83.95	58.45	71.52
ENSMUSG00000017390	protein_coding	Aldoc		8	0.65	0	0	-0.59	0	0	60.92	64.22	59.08	55.15	64.52	47.06	37.4
ENSMUSG00000079051	protein_coding	Vinac1		8	0.65	0	0	-0.69	0	0	1.24	1.71	1.88	1.79	1.31	1.05	1.13
ENSMUSG00000037843	protein_coding	Vstm2l		8	0.65	0	0	-0.7	0	0	45.69	22.31	32.27	41.45	20.17	21.18	26.08
ENSMUSG00000032380	protein_coding	Dapk2		8	0.65	-0.59	0	0	0	0	5.69	4.71	4.63	4.45	2.87	3.46	3.34
ENSMUSG00000027796	protein_coding	Smad9	MH1	8	0.63	0	-0.71	0	0	0	7.36	6.57	8.27	8.67	6.33	5	7.04
ENSMUSG00000064293	protein_coding	Cntn4		8	0.62	0	0	-0.61	0	0	2.77	3.28	3.44	3.06	2.99	2.7	2.05
ENSMUSG00000041653	protein_coding	Pnpla3		8	0.62	0	0	-0.7	0	0	6.68	9.49	9.37	8.02	5.81	5.58	4.99
ENSMUSG00000045589	protein_coding	Frrs1l		8	0.62	0	-0.88	0	-1.08	0	5.03	6.04	6.23	6.05	6.62	3.35	3.99
ENSMUSG00000046532	protein_coding	Ar	ESR-like	8	0.61	0	-0.67	0	-0.74	0	3.08	3.6	3.94	4.15	3.83	2.44	2.91
ENSMUSG00000031492	protein_coding	Chrnb3		8	0.6	0	-1.03	-0.77	0	0	1.72	1.7	2.28	2.75	1.58	1.09	1.68
ENSMUSG00000090667	protein_coding	Mdfic2		8	0.59	0	-0.91	0	-1.02	0	93.53	117.06	98.47	74.27	98.69	52.28	49.67
ENSMUSG00000055775	protein_coding	Myh8		8	0.58	0	0	-1.01	0	0	0.22	0.27	0.32	0.38	0.23	0.22	0.19
ENSMUSG00000035580	protein_coding	Kcnh8		8	0.58	0	0	-0.62	0	0	1.17	1.55	1.56	1.53	1.24	1.19	1.02
ENSMUSG00000041481	protein_coding	Serpina3g		8	0.55	0	-0.68	-0.65	-1.04	0	29.03	34.76	25.12	22.13	29.9	15.59	14.36
ENSMUSG00000054988	protein_coding	Agtr1b		8	0.55	0	-1.1	0	-1.12	0	4.06	6.15	4.54	3.59	4.34	2.11	2.12
ENSMUSG00000036502	protein_coding	Tmem255a		8	0.55	0	-0.78	0	-0.98	0	50.34	65.62	61.6	57.92	66.12	35.8	41.54
ENSMUSG00000049176	protein_coding	Frmpd4		8	0.52	0	-0.59	0	-0.65	0	3.57	4.9	4.82	4.67	4.64	3.19	3.36
ENSMUSG00000055782	protein_coding	Abcd2		8	0.52	0	-0.62	0	-0.59	0	5.34	7.74	6.49	5.45	5.87	4.21	3.8
ENSMUSG00000004791	protein_coding	Pgf		8	0.49	0	0	-0.72	0	0	4.6	4.24	3.5	3.43	2.27	3.05	2.1
ENSMUSG00000074653	protein_coding	Lrrc31		8	0.48	0	0	-0.63	0	0	0.87	1.38	1.41	1.44	0.95	0.87	0.94
ENSMUSG00000070552	protein_coding	Mrgprx1		8	0.48	0	-0.83	0	-0.8	0	12.5	19.64	17.28	14.84	15.69	9.77	11.24
ENSMUSG00000039313	protein_coding	Minar1		8	0.46	0	-0.66	0	0	0	5.27	5.73	6.71	7.33	5.8	4.25	5.83
ENSMUSG00000021221	protein_coding	Dpf3		8	0.45	0	0	-0.64	0	0	1.17	1.17	1.54	1.62	1.09	1.24	1.06
ENSMUSG00000051650	protein_coding	B3gnt2		8	0.45	0	0	-1.17	0	0	0.33	0.49	0.39	0.64	0.24	0.33	0.29
ENSMUSG00000036251	protein_coding	Trpm8		8	0.42	0	0	-0.7	0	0	7.35	10.31	12.46	13.5	9.99	7.68	8.53
ENSMUSG00000051726	protein_coding	Kcnf1		8	0.41	0	0	-0.68	0	0	1.24	0.96	1.46	1.67	0.92	1.12	1.08
ENSMUSG00000059742	protein_coding	Kcnh7		8	0.41	0	-0.9	0	-1.01	0	8.53	15.38	13.36	12.16	13.46	7.15	8.25
ENSMUSG00000062456	protein_coding	Rpl9-ps6		8	0.39	0	-1.09	0	0	0	6.77	3.88	7.06	3.49	4.81	3.27	4.12
ENSMUSG00000066361	protein_coding	Serpina3c		8	0.37	0	0	-0.85	-1.1	0	1.93	3.16	1.78	1.89	2.55	1.28	1.1
ENSMUSG00000001420	protein_coding	Tmem79		8	0.33	0.76	0	0	-0.76	0	45.62	31.95	38.02	42.77	49.99	31.7	34.37
ENSMUSG00000030525	protein_coding	Chrna7		8	0.3	0	-0.64	0	0	0	6.63	8.24	10.85	11.69	9.5	6.95	8.27
ENSMUSG00000034402	protein_coding	Kcnh5		8	0.3	0	0	-0.66	0	0	1.11	1.66	2.25	2	1.86	1.43	1.3
ENSMUSG00000034731	protein_coding	Dgkh		8	0.29	0	-0.6	0	0	0	45.68	70.14	76.62	69.68	69.31	50.5	56.41
ENSMUSG00000092083	protein_coding	Kcnb2		8	0.27	0	-0.69	0	-0.75	0	8.73	13.81	14.57	12.8	14.13	9.04	10.73
ENSMUSG00000056824	protein_coding	Zfp663	zf-C2H2	8	0.26	0	0	-0.87	1.74	0	0.77	0.72	0.93	1.06	0.23	0.85	0.6
ENSMUSG00000006457	protein_coding	Actn3		8	0.25	0	-1.14	1.9	0	0	8.12	0.58	1.51	0.54	0.94	0.69	2.02
ENSMUSG00000019838	protein_coding	Slc16a10		7	0.99	0	0	1.01	0	0	0.78	0.61	0.93	0.45	0.42	0.7	0.93
ENSMUSG00000046295	protein_coding	Ankle1		7	0.99	0	0	1.33	0	0	0.58	0.46	0.68	0.28	0.2	0.5	0.7
ENSMUSG00000020649	protein_coding	Rrm2		7	0.99	0	0	1.06	0.9	0	3.76	2.84	5.05	2.18	1.68	3.4	4.6
ENSMUSG00000020914	protein_coding	Top2a		7	0.98	0	0	1.04	1.21	0	1.84	1.49	2.61	1.14	0.77	1.94	2.37
ENSMUSG00000026581	protein_coding	Sell		7	0.98	0	0	1.26	0	0	1.67	1.24	2.1	0.89	0.69	1.38	2.15
ENSMUSG00000029322	protein_coding	Plac8		7	0.98	0	0	1.13	0.92	0	4.7	4.17	5.56	2.41	2.17	4.43	5.29
ENSMUSG00000056054	protein_coding	S100a8		7	0.98	0	0	1.51	0	0	244.75	194.59	366.29	123.62	104.24	280.52	358.73
ENSMUSG00000023216	protein_coding	Epb42		7	0.98	0	0	1.11	0.95	0	1.12	0.95	1.65	0.64	0.5	1.06	1.38
ENSMUSG00000037474	protein_coding	Dtl		7	0.97	0	0	1.43	0	0	0.16	0.11	0.2	0.07	0.06	0.12	0.19
ENSMUSG00000028159	protein_coding	Dapp1		7	0.97	0	0	1.11	0	0	0.88	0.77	1.05	0.52	0.39	0.78	1.12
ENSMUSG00000028717	protein_coding	Tal1	bHLH	7	0.97	0	0	1.06	0.98	0	1.24	1.1	1.7	0.68	0.53	1.14	1.42
ENSMUSG00000022651	protein_coding	Retnlg		7	0.97	0	0	1.15	0.99	0	54.91	42.58	76.97	34.3	23.93	51.43	77.09
ENSMUSG00000027306	protein_coding	Nusap1		7	0.97	0	0	0.91	1.16	0	1.53	1.12	1.79	0.85	0.61	1.47	1.63
ENSMUSG00000071715	protein_coding	Ncf4		7	0.97	0	0	1.21	1.24	0	3.09	2.51	4.38	1.8	1.41	3.59	4.13
ENSMUSG00000046179	protein_coding	E2f8	E2F	7	0.97	0	0	1.18	0	0	0.69	0.55	1.07	0.41	0.33	0.75	0.93
ENSMUSG00000023995	protein_coding	Tspo2		7	0.97	0	0	1.33	0	0	0.98	0.84	1.31	0.45	0.41	0.81	1.12
ENSMUSG00000028644	protein_coding	Ermap		7	0.97	0	0	1.19	0.97	0	2.12	1.57	2.97	1.04	0.84	1.79	2.37
ENSMUSG00000023926	protein_coding	Rhag		7	0.97	0	0	1.6	0	0	1.71	1.2	2.34	0.63	0.73	1.39	1.97
ENSMUSG00000027715	protein_coding	Ccna2		7	0.96	0	0	1.01	0.91	0	2.47	1.81	2.92	1.2	1.11	2.26	2.48
ENSMUSG00000004552	protein_coding	Ctse		7	0.96	0	0	1.15	0	0	4.38	3.58	5.81	2.31	1.83	3.37	5.18
ENSMUSG00000020490	protein_coding	Btnl10		7	0.96	0	0	1.31	1.1	0	0.97	0.7	1.56	0.55	0.4	0.93	1.35
ENSMUSG00000022584	protein_coding	Ly6c2		7	0.96	0	0	1.34	1.48	0	3.74	2.37	5.85	1.82	1.12	3.4	4.64
ENSMUSG00000017716	protein_coding	Birc5		7	0.96	0	0	0.79	0	0	2.28	1.83	2.71	1.31	1.26	2.12	2.28
ENSMUSG00000029866	protein_coding	Kel		7	0.96	0	0	1.17	0.97	0	2.11	1.79	3.44	1.22	0.98	2.1	2.77
ENSMUSG00000031162	protein_coding	Gata1	zf-GATA	7	0.96	0	0	1.1	0	0	1.04	0.91	1.44	0.55	0.35	0.9	1.16
ENSMUSG00000019982	protein_coding	Myb	MYB	7	0.95	0	0	1.07	0	0	0.34	0.33	0.51	0.23	0.17	0.32	0.47
ENSMUSG00000029177	protein_coding	Cenpa	Others	7	0.95	0	0	1.11	1.33	0	0.94	0.78	1.17	0.45	0.35	0.96	1
ENSMUSG00000082101	protein_coding	Slfn14		7	0.95	0	0	1.41	0	0	0.82	0.61	1.17	0.34	0.33	0.72	0.88
ENSMUSG00000056888	protein_coding	Glipr1		7	0.95	0	0	1.27	0	0	1.84	1.02	2.12	0.89	0.66	1.6	2.21
ENSMUSG00000073400	protein_coding	Trim10		7	0.95	0	0	1.39	1.44	0	3.46	2.66	5.39	1.53	1.28	3.77	4.04
ENSMUSG00000020125	protein_coding	Elane		7	0.95	0	0	1.28	1.13	0	9.49	7.7	16.28	5.96	4.37	10.31	14.51
ENSMUSG00000032218	protein_coding	Ccnb2		7	0.95	0	0	1.09	1.29	0	2.96	1.83	4.07	1.52	1.09	2.9	3.24
ENSMUSG00000008843	protein_coding	Cldn13		7	0.94	0	0	1.65	1.43	0	3.48	1.72	4.59	1.13	0.95	2.84	3.57
ENSMUSG00000034248	protein_coding	Slc25a37		7	0.94	0	0	0.78	0	0	7.52	7.38	10.67	5.26	5.46	8.25	9.25
ENSMUSG00000044468	protein_coding	Tent5c		7	0.94	0	0	1.08	0.87	0	4.07	4.01	5.63	2.24	2.3	4.54	4.85
ENSMUSG00000017499	protein_coding	Cdc6		7	0.93	0	0	1.33	0	0	0.59	0.54	0.74	0.25	0.29	0.53	0.64
ENSMUSG00000009350	protein_coding	Mpo		7	0.93	0	0	1.21	1	0	7.53	5.84	12.26	5.04	3.82	8.24	11.74
ENSMUSG00000030054	protein_coding	Gp9		7	0.93	0	0	2.57	0	0	1.03	0.67	1.08	0.22	0.21	0.9	1.32
ENSMUSG00000006574	protein_coding	Slc4a1		7	0.93	0	0	1.11	1.13	0	14.28	11.89	24.75	8.48	6.29	14.9	18.57
ENSMUSG00000032661	protein_coding	Oas3		7	0.93	0	0	1.19	1.16	0	0.63	0.37	0.94	0.38	0.26	0.63	0.86
ENSMUSG00000031004	protein_coding	Mki67		7	0.92	0	0	1.08	1.26	0	4.04	4.21	6.76	2.93	1.99	5.15	6.27
ENSMUSG00000028825	protein_coding	Rhd		7	0.92	0	0	1.15	1	0	4.38	3.57	6.53	2.06	1.77	3.85	4.59
ENSMUSG00000000244	protein_coding	Tspan32		7	0.92	0	0	1.25	0	0	0.39	0.39	0.47	0.2	0.15	0.38	0.47
ENSMUSG00000028332	protein_coding	Hemgn		7	0.92	0	-0.95	1.28	0	0	3.72	2.94	5.56	1.65	1.57	2.92	4.06
ENSMUSG00000036931	protein_coding	Nfkbid		7	0.92	0	0	0.97	0	0	0.85	0.81	1	0.48	0.58	0.84	0.96
ENSMUSG00000051457	protein_coding	Spn		7	0.91	0	0	1.1	1.21	0	1.13	0.95	1.77	0.85	0.52	1.3	1.83
ENSMUSG00000072620	protein_coding	Slfn2		7	0.91	0	0	0.92	1.07	0	6.89	5.36	7.8	4.21	3.32	7.51	8.07
ENSMUSG00000005800	protein_coding	Mmp8		7	0.91	0	0	1.09	1.09	0	7.18	6.04	13.18	5.12	3.47	7.96	10.98
ENSMUSG00000011148	protein_coding	Adssl1		7	0.91	0	0	1	0	0	2.77	2.33	2.92	1.57	1.54	2.16	3.2
ENSMUSG00000041431	protein_coding	Ccnb1		7	0.89	0	0	1.31	1.7	0	0.43	0.46	0.66	0.24	0.16	0.56	0.6
ENSMUSG00000053835	protein_coding	H2-T24		7	0.88	0	0	1.1	1.14	0	1.24	1.2	1.92	0.94	0.66	1.6	1.99
ENSMUSG00000002204	protein_coding	Napsa		7	0.88	0	0	1.09	0	0	1.87	1.58	2.06	0.83	0.81	1.54	1.76
ENSMUSG00000027075	protein_coding	Slc43a1		7	0.88	0	0	0.95	0	0	1.17	1.07	1.41	0.6	0.47	0.92	1.17
ENSMUSG00000051839	protein_coding	Gypa		7	0.85	0	0	1.55	0	0	6.79	5.77	9.01	2.12	3.08	5.41	6.47
ENSMUSG00000026532	protein_coding	Spta1		7	0.85	0	0	1.18	0.94	0	0.88	1.12	1.73	0.61	0.5	1.05	1.4
ENSMUSG00000031506	protein_coding	Ptpn7		7	0.85	0	0	1.31	1.12	0	0.45	0.47	0.66	0.27	0.25	0.6	0.68
ENSMUSG00000025270	protein_coding	Alas2		7	0.81	0	0	1.12	1.02	0	32.69	30.97	43.04	13.63	13.35	29.35	30.1
ENSMUSG00000039396	protein_coding	Neil3		7	0.79	0	0	1.23	0	0	0.38	0.23	0.43	0.21	0.17	0.42	0.49
ENSMUSG00000023940	protein_coding	Sgo1		7	0.79	0	0	1.14	0	0	0.33	0.26	0.4	0.22	0.19	0.35	0.5
ENSMUSG00000015340	protein_coding	Cybb		7	0.78	0	0	1.19	1.47	0	4	3.6	6.93	3.02	2.01	5.99	7.01
ENSMUSG00000091694	protein_coding	Apol11b		7	0.77	0	0	1.19	0	0	1.82	1.88	3.24	0.84	0.77	1.63	1.91
ENSMUSG00000026835	protein_coding	Fcnb		7	0.77	0	0	1.25	2.02	0	3.04	1.77	6.17	2.33	1.03	4.52	5.56
ENSMUSG00000026605	protein_coding	Cenpf		7	0.76	0	0	1.02	1.55	0	0.31	0.33	0.51	0.26	0.14	0.45	0.53
ENSMUSG00000041515	protein_coding	Irf8	IRF	7	0.75	0	0	0.92	1.34	0	1.03	1.1	1.49	0.79	0.51	1.41	1.51
ENSMUSG00000001403	protein_coding	Ube2c		7	0.74	0	0	1.09	1.08	0	3.5	1.5	3.28	1.27	0.91	2.11	2.67
ENSMUSG00000026068	protein_coding	Il18rap		7	0.73	0	0	1.29	0	0	0.46	0.5	0.85	0.36	0.33	0.7	0.89
ENSMUSG00000052305	protein_coding	Hbb-bs		7	0.72	0	0	1.13	0.97	0	1223.72	973.64	1411.61	416.79	417.83	881.69	930.06
ENSMUSG00000022026	protein_coding	Olfm4		7	0.68	0	0	1.43	0	0	0.86	0.67	1.01	0.39	0.62	0.98	1.12
ENSMUSG00000018654	protein_coding	Ikzf1	zf-C2H2	7	0.68	0	0	0.99	0.87	0	1.51	1.58	1.93	1.15	0.94	1.85	2.29
ENSMUSG00000020330	protein_coding	Hmmr		7	0.65	0	0	1.09	0	0	0.43	0.51	0.7	0.3	0.4	0.6	0.66
ENSMUSG00000069873	protein_coding	4930438A08Rik		7	0.64	0	0	1.33	1.48	0	0.62	0.4	1.23	0.49	0.34	1.02	1.21
ENSMUSG00000059336	protein_coding	Slc14a1		7	0.59	0	0	1.05	1.24	0	0.98	0.73	1.1	0.63	0.46	1.19	1.33
ENSMUSG00000032204	protein_coding	Aqp9		7	0.57	0	0	1.36	0	0	0.31	0.24	0.44	0.22	0.17	0.41	0.58
ENSMUSG00000042333	protein_coding	Tnfrsf14		7	0.57	0	0	1.17	0	0	1.1	1.6	2.19	1.09	0.82	1.81	2.41
ENSMUSG00000033688	protein_coding	1300017J02Rik		7	0.51	0	0	1.64	0	0	0.26	0.29	0.35	0.14	0.14	0.36	0.44
ENSMUSG00000073940	protein_coding	Hbb-bt		7	0.5	0	0	1.11	0	0	401.51	262.13	402.95	126.24	111.94	447.83	276.64
ENSMUSG00000027219	protein_coding	Slc28a2		7	0.5	0	0	1.18	1.22	0	0.39	0.35	0.5	0.24	0.22	0.55	0.55
ENSMUSG00000037731	protein_coding	Themis2		7	0.49	0	0	0.97	1.44	0	1.35	1.4	1.81	1.15	0.63	1.83	2.25
ENSMUSG00000033952	protein_coding	Aspm		7	0.48	0	0	1.12	1.4	0	0.19	0.27	0.35	0.16	0.12	0.34	0.36
ENSMUSG00000029372	protein_coding	Ppbp		7	0.47	-1.86	0	2.13	0	0	7.28	4.06	4.79	1.2	1	3.43	5.42
ENSMUSG00000031103	protein_coding	Elf4	ETS	7	0.45	0	0	0.85	0.9	0	0.86	0.99	1.23	0.77	0.61	1.23	1.39
ENSMUSG00000072596	protein_coding	Ear2		7	0.45	0	0	1.34	0	0	5.05	3.68	3.71	1.83	1.61	2.72	4.72
ENSMUSG00000002944	protein_coding	Cd36		7	0.44	0	0	1.1	0	0	2.17	2.14	1.97	1.18	1.21	2.06	2.65
ENSMUSG00000018927	protein_coding	Ccl6		7	0.43	0	0	1.28	0	0	5.81	5.35	4.85	3.03	2.85	4.75	7.49
ENSMUSG00000039187	protein_coding	Fanci		7	0.43	0	0	1.23	0	0	0.28	0.25	0.24	0.16	0.12	0.25	0.38
ENSMUSG00000030786	protein_coding	Itgam		7	0.43	0	0	1.14	1.18	0	1.2	1.18	2.1	1.04	0.87	2.11	2.3
ENSMUSG00000026357	protein_coding	Rgs18		7	0.42	0	0	1.9	0	0	0.88	1.03	0.99	0.28	0.57	1.03	1.12
ENSMUSG00000030592	protein_coding	Ryr1		7	0.42	0	-1.43	1.39	0	1.97	0.16	0.06	0.12	0.06	0.06	0.04	0.17
ENSMUSG00000078920	protein_coding	Ifi47		7	0.4	0	0	0.96	0	0	3.56	2.65	3.14	2.24	2.4	3.31	4.49
ENSMUSG00000024675	protein_coding	Ms4a4c		7	0.4	0	0	1.42	1.5	0	1.04	0.81	0.81	0.42	0.33	1	1.19
ENSMUSG00000051747	protein_coding	Ttn		7	0.4	0	-2.86	4.59	0	0	0.09	0.01	0.06	0.01	0.02	0.01	0.13
ENSMUSG00000020061	protein_coding	Mybpc1		7	0.39	0	-3.9	5.71	0	0	0.48	0.03	0.36	0.02	0.03	0.02	0.97
ENSMUSG00000018893	protein_coding	Mb		7	0.39	0	-4.7	5.71	0	0	3.42	0.23	2.84	0.15	0.15	0.12	7.71
ENSMUSG00000025488	protein_coding	Cox8b		7	0.36	0	0	3.7	0	0	4.38	0.23	1.73	0.28	0.24	0.33	3.75
ENSMUSG00000056656	protein_coding	Apol8		7	0.36	0	-0.94	0	0	0	1.99	1.47	2.31	1.31	0.99	1.21	1.33
ENSMUSG00000019787	protein_coding	Trdn		7	0.36	0	0	4.2	0	0	0.14	0.01	0.07	0.01	0.03	0.01	0.13
ENSMUSG00000043263	protein_coding	Ifi209		7	0.36	0	0	1.39	0	0	0.9	0.65	0.7	0.42	0.54	0.78	1.13
ENSMUSG00000056328	protein_coding	Myh1		7	0.35	0	-4.05	4.36	0	0	1.96	0.09	0.92	0.05	0.09	0.05	1.1
ENSMUSG00000007877	protein_coding	Tcap		7	0.34	0	-2.81	4.27	0	0	5.16	0.23	1.94	0.27	0.37	0.28	5.18
ENSMUSG00000075307	protein_coding	Klhl41		7	0.34	0	0	3.37	0	0	0.49	0.15	0.36	0.07	0.25	0.2	0.79
ENSMUSG00000038403	protein_coding	Hjv		7	0.32	0	0	3.87	0	0	0.52	0.02	0.17	0.03	0.04	0.05	0.45
ENSMUSG00000028626	protein_coding	Col9a2		7	0.32	-0.82	0	0	0.99	0	6.82	4.8	6.01	4.85	2.48	5.3	4.53
ENSMUSG00000024471	protein_coding	Myot		7	0.29	0	0	4.46	0	0	0.79	0.07	0.3	0.05	0.14	0.04	1.12
ENSMUSG00000026407	protein_coding	Cacna1s		7	0.29	0	0	2.44	0	0	0.41	0.08	0.17	0.04	0.08	0.1	0.21
ENSMUSG00000033196	protein_coding	Myh2		7	0.28	0	-3.6	6.16	0	0	0.32	0.03	0.48	0.02	0.03	0.04	1.62
ENSMUSG00000027470	protein_coding	Mylk2		7	0.25	0	0	3.02	0	4.05	0.36	0.04	0.13	0.04	0.12	0.02	0.35
ENSMUSG00000021622	protein_coding	Ckmt2		7	0.25	0	-5.73	0	0	0	3.65	0.13	0.82	0.1	0.15	0.02	1.99
ENSMUSG00000031972	protein_coding	Acta1		7	0.25	0	-2.95	4.58	0	0	50.07	1.62	11.2	1.1	2.52	1.46	26.53
ENSMUSG00000030730	protein_coding	Atp2a1		7	0.23	0	-3.06	5.16	0	0	10.04	0.31	2.19	0.13	0.73	0.27	4.66
ENSMUSG00000049103	protein_coding	Ccr2		6	0.98	0	0	1.37	1.41	0	1.8	2.22	1.74	1.14	1.09	3.1	3.05
ENSMUSG00000018008	protein_coding	Cyth4		6	0.97	0	0.86	1.01	1.28	0	2.08	2.46	2.05	1.71	1.41	3.68	3.46
ENSMUSG00000021886	protein_coding	Gpr65		6	0.97	0	0	1.32	1.56	0	1.05	1.29	1.06	0.76	0.55	1.73	1.96
ENSMUSG00000046410	protein_coding	Kcnk6		6	0.96	0	0	1.11	1.23	0	0.42	0.45	0.42	0.28	0.26	0.67	0.61
ENSMUSG00000027995	protein_coding	Tlr2		6	0.96	0	0	1.06	1.37	0	1.28	1.48	1.14	1.07	0.76	2.13	2.26
ENSMUSG00000039783	protein_coding	Kmo		6	0.96	0	0	1.05	1.49	0	0.31	0.37	0.36	0.25	0.19	0.57	0.52
ENSMUSG00000058715	protein_coding	Fcer1g		6	0.95	0	0	1.08	1.41	0	17.91	21.36	19.52	13.15	9.69	27.59	28.15
ENSMUSG00000040751	protein_coding	Lat2		6	0.94	0	0	1.16	1.34	0	1.31	1.35	1.21	0.8	0.69	1.89	1.76
ENSMUSG00000021322	protein_coding	Aoah		6	0.93	0	0	1.14	1.81	0	0.55	0.55	0.6	0.42	0.27	1.01	0.92
ENSMUSG00000078771	protein_coding	Evi2a		6	0.93	0	0	1.35	1.13	0	1.49	1.84	1.34	1.01	0.99	2.31	2.66
ENSMUSG00000049037	protein_coding	Clec4a1		6	0.92	0	0	1.24	1.48	0	2.46	3.12	2.16	1.63	1.48	4.42	3.88
ENSMUSG00000052160	protein_coding	Pld4		6	0.91	0	0.86	0.9	1.82	0	3.85	3.76	3.52	3.16	1.66	6.34	5.93
ENSMUSG00000044811	protein_coding	Cd300c2		6	0.91	0	1.26	1.19	2.24	0	2.74	2.78	2.2	2.1	1.03	5.24	4.74
ENSMUSG00000000318	protein_coding	Clec10a		6	0.9	0	1.01	1.25	1.8	0	1.11	1.25	0.95	0.65	0.51	1.89	1.55
ENSMUSG00000032089	protein_coding	Il10ra		6	0.9	0	0	0.68	0.77	0	2.46	2.76	2.53	2.35	1.83	3.37	3.79
ENSMUSG00000030579	protein_coding	Tyrobp		6	0.89	0	0	1.05	1.85	0	33.66	33.68	35.72	23.94	13.32	51.79	49.9
ENSMUSG00000024013	protein_coding	Fgd2		6	0.89	-1.55	0.92	0.92	2.04	0	1.1	1.3	0.95	0.89	0.4	1.78	1.67
ENSMUSG00000055541	protein_coding	Lair1		6	0.89	0	0	0.96	1.46	0	0.54	0.73	0.66	0.55	0.33	0.99	1.1
ENSMUSG00000043832	protein_coding	Clec4a3		6	0.89	0	0	1.29	1.56	0	1.84	2.44	1.54	1.2	1.08	3.41	2.94
ENSMUSG00000025017	protein_coding	Pik3ap1		6	0.89	0	0	1.19	1.14	0	1.45	1.87	1.56	1.3	1.06	2.51	2.98
ENSMUSG00000022014	protein_coding	Epsti1		6	0.89	0	0	0.99	1.43	0	1.44	1.36	1.57	1.09	0.83	2.42	2.19
ENSMUSG00000079419	protein_coding	Ms4a6c		6	0.89	0	0	1.53	1.39	0	2.39	3.88	2.97	1.72	1.92	5.4	5.06
ENSMUSG00000044583	protein_coding	Tlr7		6	0.88	0	0	1.38	1.38	0	0.5	0.76	0.64	0.4	0.42	1.16	1.08
ENSMUSG00000024677	protein_coding	Ms4a6b		6	0.88	0	1.19	1.47	1.4	0	0.85	1.2	0.78	0.57	0.63	1.77	1.61
ENSMUSG00000034641	protein_coding	Cd300ld		6	0.88	0	0	1	0.92	0	1.18	1.51	1.29	0.86	0.93	1.9	1.72
ENSMUSG00000024397	protein_coding	Aif1		6	0.88	0	1.25	0.99	1.52	0	4.65	5.13	3.39	3.6	2.57	7.91	7.17
ENSMUSG00000031613	protein_coding	Hpgd		6	0.88	0	0	1.13	1.28	0	4.94	4.7	3.49	2.82	2.42	6.24	6.41
ENSMUSG00000018920	protein_coding	Cxcl16		6	0.87	0	0.85	0.83	1.36	0	4.41	4.1	3.26	3.19	2.11	5.82	5.7
ENSMUSG00000034116	protein_coding	Vav1		6	0.87	0	0	1.27	1.13	0	1.58	1.78	1.85	1.14	0.99	2.34	2.76
ENSMUSG00000033777	protein_coding	Tlr13		6	0.87	0	0	1.24	1.37	0	0.7	0.94	0.9	0.65	0.56	1.56	1.52
ENSMUSG00000026548	protein_coding	Slamf9		6	0.87	0	0	0.86	0.87	0	4.51	5.16	4.24	3.27	2.87	5.67	6.03
ENSMUSG00000034957	protein_coding	Cebpa	TF_bZIP	6	0.87	0	0	0.7	0.74	0	2.56	2.62	2.18	1.83	1.69	3.04	3.04
ENSMUSG00000046805	protein_coding	Mpeg1		6	0.87	0	0	1.25	1.64	0	6.89	7.28	7.42	6	3.65	12.2	14.39
ENSMUSG00000030737	protein_coding	Slco2b1		6	0.87	0	0.86	0	0.94	0	2.58	2.84	2.1	2.28	1.83	3.79	3.76
ENSMUSG00000043008	protein_coding	Klhl6		6	0.87	0	0	1.07	1.12	0	1.59	1.96	1.81	1.12	1	2.33	2.37
ENSMUSG00000022488	protein_coding	Nckap1l		6	0.86	0	0	1.07	1.49	0	2.19	2.76	3.09	1.97	1.47	4.43	4.16
ENSMUSG00000030148	protein_coding	Clec4a2		6	0.85	0	0	1.24	1.39	0	1.43	1.71	1.9	1.04	0.99	2.8	2.47
ENSMUSG00000019122	protein_coding	Ccl9		6	0.85	0	0	1.29	0.93	0	1.85	1.98	1.83	1.08	1.45	2.98	2.71
ENSMUSG00000013707	protein_coding	Tnfaip8l2		6	0.85	0	0	1.15	1.88	0	2.93	3.02	2.83	1.79	1.31	5.21	3.96
ENSMUSG00000040747	protein_coding	Cd53		6	0.84	0	0	1.46	0	0	5.3	5.92	5.84	3.13	3.64	7.53	8.79
ENSMUSG00000020143	protein_coding	Dock2		6	0.84	0	0	0.84	1.06	0	0.87	1.03	1.12	0.78	0.61	1.37	1.4
ENSMUSG00000049988	protein_coding	Lrrc25		6	0.84	0	0	1.3	1.61	0	1.24	1.11	1.26	0.92	0.71	2.34	2.23
ENSMUSG00000036905	protein_coding	C1qb		6	0.84	0	1.25	1.01	1.78	0	39.06	39.83	31.89	31.57	20.22	74.9	64.11
ENSMUSG00000038642	protein_coding	Ctss		6	0.82	0	1.33	1.42	1.73	0	21.09	23.91	18.46	17.14	12.93	46	46.48
ENSMUSG00000027947	protein_coding	Il6ra		6	0.82	0	0	0.8	0	0	0.66	0.83	0.82	0.6	0.62	1	1.05
ENSMUSG00000029254	protein_coding	Stap1		6	0.81	0	0	1.32	0	0	0.23	0.25	0.22	0.16	0.13	0.3	0.4
ENSMUSG00000022504	protein_coding	Ciita		6	0.8	0	0	1.11	1.58	0	0.21	0.3	0.26	0.24	0.14	0.46	0.52
ENSMUSG00000027556	protein_coding	Car1		6	0.8	0	0	1.85	1.81	0	3.44	4.19	4.83	2.55	1.97	7.44	9.45
ENSMUSG00000045322	protein_coding	Tlr9		6	0.8	0	0	1.38	1.89	0	0.22	0.32	0.33	0.24	0.13	0.53	0.63
ENSMUSG00000004730	protein_coding	Adgre1		6	0.8	0	1.48	1.16	1.87	0	3.69	5.77	3.31	3.63	2.34	9.19	8.17
ENSMUSG00000009585	protein_coding	Apobec3		6	0.79	0	0	0.93	0.66	0	0.87	0.85	0.94	0.62	0.65	1.11	1.19
ENSMUSG00000026674	protein_coding	Ddr2		6	0.79	0	0.77	0.86	0.74	0	3.48	4.68	3.38	3.2	3.21	5.74	5.97
ENSMUSG00000029925	protein_coding	Tbxas1		6	0.79	0	0	1.03	2.01	0	0.36	0.3	0.36	0.26	0.12	0.51	0.54
ENSMUSG00000020122	protein_coding	Egfr		6	0.78	0	1.18	1.18	1.23	0	0.88	1.34	0.86	0.77	0.77	1.93	1.8
ENSMUSG00000038147	protein_coding	Cd84		6	0.76	0	0	1.29	1.27	0	0.67	0.77	0.9	0.53	0.42	1.08	1.3
ENSMUSG00000038521	protein_coding	C1s1		6	0.76	0	0.74	0	0.81	0	6.88	7.44	6.08	6.6	5.32	10.03	8.93
ENSMUSG00000031264	protein_coding	Btk		6	0.76	0	0	0.92	0.94	0	0.95	0.97	1.16	0.74	0.65	1.37	1.41
ENSMUSG00000018845	protein_coding	Unc45b		6	0.76	0	0	1.36	1.31	0	0.43	0.38	0.31	0.3	0.26	0.7	0.75
ENSMUSG00000022372	protein_coding	Sla		6	0.76	0	0	1.06	1.59	0	0.68	0.75	0.82	0.47	0.32	1.03	0.99
ENSMUSG00000028459	protein_coding	Cd72		6	0.76	0	1.04	1.05	1.19	0	1.36	1.67	0.89	1.01	0.75	1.85	2.09
ENSMUSG00000028581	protein_coding	Laptm5		6	0.74	0	0	1.01	1.53	0	7.29	6.84	7.66	5.62	3.1	9.63	11.43
ENSMUSG00000036887	protein_coding	C1qa		6	0.74	0	1.35	0.94	1.74	0	35.43	38.73	28.73	31.8	20.23	72.39	61.44
ENSMUSG00000038179	protein_coding	Slamf7		6	0.74	0	0	1.24	1.48	0	0.3	0.24	0.23	0.2	0.12	0.36	0.46
ENSMUSG00000047497	protein_coding	Adamts12		6	0.74	0	0	0.73	1.53	0	0.42	0.45	0.46	0.4	0.27	0.83	0.68
ENSMUSG00000003283	protein_coding	Hck		6	0.74	0	0	1.25	1.1	0	3.01	3.56	3.11	1.94	1.63	3.79	4.61
ENSMUSG00000068220	protein_coding	Lgals1		6	0.72	0	0.81	0	1.13	0	373.41	315.32	307.74	310.07	226.49	531.29	467.54
ENSMUSG00000059089	protein_coding	Fcgr4		6	0.72	0	0	1.33	0	0	1.62	2.35	1.76	1.3	1.24	2.4	3.25
ENSMUSG00000059498	protein_coding	Fcgr3		6	0.72	0	1.19	1.08	1.7	0	6.93	9.58	7.78	6.34	5.04	17.56	13.55
ENSMUSG00000015355	protein_coding	Cd48		6	0.72	0	0	1.12	1.54	0	3.2	3.13	2.84	1.88	1.2	3.78	4.13
ENSMUSG00000070390	protein_coding	Nlrp1b		6	0.72	0	0	1.58	2.42	0	0.07	0.13	0.12	0.08	0.05	0.27	0.23
ENSMUSG00000041959	protein_coding	S100a10		6	0.71	0	0.68	0	0.66	0	650.04	599.15	527.48	524.59	493.74	836.11	734.75
ENSMUSG00000048065	protein_coding	Cyb5r2		6	0.71	0	0	0.9	0	0	0.59	0.77	0.61	0.56	0.54	0.86	1.06
ENSMUSG00000022901	protein_coding	Cd86		6	0.71	0	0	1.05	1.29	0	0.62	0.8	0.43	0.45	0.31	0.81	0.95
ENSMUSG00000024899	protein_coding	Papss2		6	0.7	0	0	1.13	0	0	0.91	1.17	0.89	0.55	0.73	1.25	1.25
ENSMUSG00000036381	protein_coding	P2ry14		6	0.7	0	0	0.94	0	0	0.36	0.41	0.29	0.27	0.32	0.53	0.53
ENSMUSG00000036896	protein_coding	C1qc		6	0.69	0	1.4	0.99	1.88	0	19.05	18.86	15.26	15.33	10.07	39.75	30.78
ENSMUSG00000018774	protein_coding	Cd68		6	0.68	0	0	0.92	1.49	0	5.88	5.39	6.46	4.08	3.43	10.41	7.72
ENSMUSG00000035208	protein_coding	Slfn8		6	0.68	0	0	0.92	0.85	0	1.09	0.84	0.96	0.79	0.74	1.42	1.53
ENSMUSG00000025804	protein_coding	Ccr1		6	0.68	0	0	1.44	0	0	1.15	1.48	1.23	0.81	1.16	2.17	2.21
ENSMUSG00000078942	protein_coding	Naip6		6	0.67	0	0	1.33	0	0	0.18	0.24	0.25	0.13	0.16	0.29	0.34
ENSMUSG00000032690	protein_coding	Oas2		6	0.67	0	0	0.91	1.24	0	0.96	0.95	1.09	0.7	0.5	1.29	1.3
ENSMUSG00000073490	protein_coding	Ifi207		6	0.67	0	0	0.93	1.03	0	0.97	1.09	0.9	0.81	0.82	1.8	1.59
ENSMUSG00000024621	protein_coding	Csf1r		6	0.67	0	1.15	0.9	1.97	0	7.73	7.82	7.69	7.66	4.03	16.97	14.37
ENSMUSG00000002603	protein_coding	Tgfb1		6	0.66	0	0	0.91	1.13	0	1.69	1.35	1.59	1.28	0.85	2.02	2.4
ENSMUSG00000048865	protein_coding	Arhgap30		6	0.66	0	0	1.03	1.1	0	1.08	1.18	1.51	0.94	0.74	1.73	1.93
ENSMUSG00000040552	protein_coding	C3ar1		6	0.65	0	1.47	1.31	1.74	0	1.1	1.49	1.02	1.07	0.79	2.84	2.72
ENSMUSG00000040612	protein_coding	Ildr2		6	0.65	0	1.06	0.97	1.15	0	1.84	3.22	1.77	2.13	1.54	3.64	4.26
ENSMUSG00000048779	protein_coding	P2ry6		6	0.65	0	1.27	1.08	1.56	0	1.13	1.12	0.97	0.89	0.73	2.32	1.87
ENSMUSG00000032058	protein_coding	Ppp2r1b		6	0.65	0	0	0.75	0.77	0	1	1.06	1.02	0.67	0.66	1.21	1.17
ENSMUSG00000024659	protein_coding	Anxa1		6	0.64	0	0	1.66	2.05	0	11.67	12.33	20.25	9.4	6.98	31.04	29.97
ENSMUSG00000032554	protein_coding	Trf		6	0.64	0	1.16	0	1.27	0	38.31	35.5	27.95	27.38	23.79	61.83	45.92
ENSMUSG00000031740	protein_coding	Mmp2		6	0.64	0	0.7	0	1.38	0	12.04	10.07	9.66	10	5.52	15.49	13.38
ENSMUSG00000035493	protein_coding	Tgfbi		6	0.63	0	0.71	0	1.43	0	39.57	32.51	29.17	26.66	16.38	47.29	40.23
ENSMUSG00000001870	protein_coding	Ltbp1		6	0.63	0	0.9	0.69	0.98	0	1.24	1.36	1.15	1.22	1.01	2.12	2
ENSMUSG00000022836	protein_coding	Mylk		6	0.63	0	0.69	0	0.59	0	1.35	1.3	1.09	0.96	1.07	1.74	1.44
ENSMUSG00000030214	protein_coding	Plbd1		6	0.62	0	0	0.98	1.51	0	4.91	4.06	4.86	3.44	1.94	5.98	6.84
ENSMUSG00000069792	protein_coding	Wfdc17		6	0.62	0	0	1.98	1.18	0	2.09	5.39	3.2	1.61	2.79	6.87	6.62
ENSMUSG00000032359	protein_coding	Ctsh		6	0.6	0	0	0.88	1.44	0	5.61	5.4	4.24	3.28	2.14	6.28	6.13
ENSMUSG00000068735	protein_coding	Trp53i11		6	0.6	-1.79	1.26	1.69	2.63	0	5.17	4.61	3.38	3.99	1.2	7.91	12.93
ENSMUSG00000029373	protein_coding	Pf4		6	0.6	0	0	0.94	1.35	0	13.35	11.77	10.57	6.7	6.09	16.66	12.99
ENSMUSG00000024696	protein_coding	Lpxn		6	0.59	0	1.38	0	1.11	0	0.87	1.45	0.64	0.81	0.71	1.64	1.49
ENSMUSG00000024672	protein_coding	Ms4a7		6	0.59	0	1.78	1.53	2.1	0	0.69	1.03	0.62	0.75	0.45	2.06	2.19
ENSMUSG00000040522	protein_coding	Tlr8		6	0.59	0	0	1.32	1.41	0	0.19	0.51	0.38	0.25	0.26	0.75	0.66
ENSMUSG00000030287	protein_coding	Itpr2		6	0.58	0	0	0.68	0	0	0.59	0.79	0.6	0.49	0.49	0.73	0.8
ENSMUSG00000023992	protein_coding	Trem2		6	0.58	0	1.38	1.26	2.19	0	0.64	0.67	0.68	0.57	0.35	1.72	1.34
ENSMUSG00000069516	protein_coding	Lyz2		6	0.58	0	0	1.12	1.68	0	173.63	161.19	194.77	113.2	66.63	229.13	249.87
ENSMUSG00000036103	protein_coding	Colec12		6	0.57	-0.97	0	0	0.98	0	1.66	2.01	1.38	1.19	0.93	1.99	2
ENSMUSG00000052336	protein_coding	Cx3cr1		6	0.57	0	1.29	1.04	1.99	0	2.72	2.91	2.72	2.86	1.54	6.57	5.94
ENSMUSG00000015314	protein_coding	Slamf6		6	0.56	0	0	1.63	0	0	0.06	0.07	0.06	0.03	0.04	0.07	0.09
ENSMUSG00000022548	protein_coding	Apod		6	0.55	-0.7	0.98	0.66	1.1	0	877.88	939.44	616.71	541	527	1209.01	868.88
ENSMUSG00000035004	protein_coding	Igsf6		6	0.55	0	0	1.07	1.56	0	2.58	2.7	3.59	2.07	1.26	4.01	4.35
ENSMUSG00000047250	protein_coding	Ptgs1		6	0.54	0	0	0.97	1.09	0	1.58	1.67	1.37	0.94	0.75	1.74	1.84
ENSMUSG00000026395	protein_coding	Ptprc		6	0.54	0	0	1.25	1.07	0	0.99	1.11	1.34	0.69	0.64	1.44	1.67
ENSMUSG00000026786	protein_coding	Apbb1ip		6	0.54	0	0	1.15	1.04	0	0.49	0.58	0.6	0.4	0.28	0.63	0.88
ENSMUSG00000006611	protein_coding	Hfe		6	0.53	0	0.66	0	0.72	0	3.73	4.99	3.63	3.33	3.22	5.71	4.37
ENSMUSG00000032725	protein_coding	Folr2		6	0.53	0	2.35	0	4.95	0	0.73	0.42	0.34	0.41	0.05	1.6	0.92
ENSMUSG00000030587	protein_coding	2200002D01Rik		6	0.53	0	1.13	0	1.14	0	1.79	1.68	1.56	1.24	1.38	3.27	2.42
ENSMUSG00000054520	protein_coding	Sh3bp2		6	0.52	0	0	0.76	0.75	0	0.85	1.02	1.05	0.99	0.72	1.3	1.69
ENSMUSG00000060063	protein_coding	Alox5ap		6	0.52	0	0	0.99	1.15	0	8.95	9.46	10.5	5.62	5.06	12.12	11.26
ENSMUSG00000002897	protein_coding	Il17ra		6	0.51	0	0	1.19	1.25	0	1.25	1.19	1.58	1.25	0.87	2.22	2.87
ENSMUSG00000098557	protein_coding	Kctd12		6	0.51	0	0	0.77	0	0	3.3	4.86	4	2.62	3.23	4.91	4.56
ENSMUSG00000053063	protein_coding	Clec12a		6	0.5	0	0	1.2	1.84	0	1.6	1.57	1.89	1.05	0.55	2.13	2.45
ENSMUSG00000098112	protein_coding	Bin2		6	0.5	0	0	1.31	1.81	0	1.48	1.55	2.18	1.2	0.62	2.35	2.95
ENSMUSG00000025967	protein_coding	Eef1b2		6	0.49	0	0.66	0	0.6	0	95.02	90.88	78.26	75.43	75.5	122.66	93.21
ENSMUSG00000046186	protein_coding	Cd109		6	0.48	0	0.76	0.73	0.87	0	1.58	2.06	1.79	1.82	1.53	2.99	3.09
ENSMUSG00000021624	protein_coding	Cd180		6	0.48	0	0	0.88	0	0	0.46	0.52	0.7	0.47	0.42	0.78	0.88
ENSMUSG00000004709	protein_coding	Cd244a		6	0.48	0	0	2.02	0	0	0.1	0.18	0.16	0.06	0.11	0.18	0.22
ENSMUSG00000040950	protein_coding	Mgl2		6	0.48	0	0	0.61	0	0	5.17	5.12	3.79	3.36	3.42	5.49	5.23
ENSMUSG00000041202	protein_coding	Pla2g2d		6	0.48	0	0	1.22	1.95	0	0.88	0.74	1.42	0.91	0.49	2.03	2.17
ENSMUSG00000115338	protein_coding	Pnp		6	0.48	0	0	0.74	0	0	3.56	3.74	3.4	2.32	3.34	4.69	3.96
ENSMUSG00000074342	protein_coding	I830077J02Rik		6	0.47	0	0	1.25	0	0	0.63	0.49	0.79	0.47	0.38	0.91	1.13
ENSMUSG00000008398	protein_coding	Elk3	ETS	6	0.47	0	0	0.74	0.75	0	2.75	2.25	2.45	2.38	2.1	3.77	4.02
ENSMUSG00000070031	protein_coding	Sp140	SAND	6	0.47	0	0	1.12	1.45	0	0.72	0.73	0.96	0.52	0.36	1.05	1.12
ENSMUSG00000030187	protein_coding	Klra2		6	0.46	0	0	0.99	0	0	0.83	0.9	0.65	0.71	0.54	0.87	1.39
ENSMUSG00000020120	protein_coding	Plek	Others	6	0.46	0	0	0.77	0	0	4.02	5.32	4.98	3.32	4.06	5.2	5.84
ENSMUSG00000030111	protein_coding	A2m		6	0.46	0	0.78	0	0.67	0	5.01	6.64	4.98	4.69	4.99	8.51	6.26
ENSMUSG00000004609	protein_coding	Cd33		6	0.45	0	0	1.12	1.28	0	1.09	1.28	2.01	1.1	0.83	2.17	2.43
ENSMUSG00000095115	protein_coding	Itpripl2		6	0.43	0	0	0.59	0	0	3.33	4.48	3.61	3.61	3.71	5.29	5.52
ENSMUSG00000022587	protein_coding	Ly6e		6	0.43	0	0	0.66	0.99	0	21.13	14.34	17	14.79	9.93	21.17	23.78
ENSMUSG00000025355	protein_coding	Mmp19		6	0.42	0	0	0.84	0.77	0	0.63	1.11	0.93	0.77	0.83	1.5	1.39
ENSMUSG00000036594	protein_coding	H2-Aa		6	0.42	0	0	0.78	1.72	0	33.9	23.17	22.22	22.4	8.83	31.23	39.1
ENSMUSG00000039109	protein_coding	F13a1		6	0.42	0	1.34	0.99	1.23	0	2.82	5.3	3.32	2.43	3.29	8.29	4.92
ENSMUSG00000047180	protein_coding	Neurl3		6	0.42	0	0	1.06	1.22	0	2	1.7	1.87	1.4	0.81	2.04	2.91
ENSMUSG00000028600	protein_coding	Podn		6	0.41	-1.21	0	0	1.24	0	1.43	1.64	1.18	1.12	0.64	1.64	1.58
ENSMUSG00000044646	protein_coding	Zbtb7c	ZBTB	6	0.41	0	0	0.8	0	0	1.56	1.42	1.15	1.25	1.02	1.46	2.19
ENSMUSG00000054958	protein_coding	Nt5c1a		6	0.41	0	0	1.57	0	0	0.27	0.48	0.24	0.33	0.17	0.46	1
ENSMUSG00000047496	protein_coding	Rnf152		6	0.41	0	1	1.12	0	0	0.41	0.71	0.37	0.42	0.5	0.74	0.94
ENSMUSG00000039997	protein_coding	Ifi203		6	0.4	0	0	0.85	0	0	0.79	1.11	0.88	0.71	0.96	1.21	1.31
ENSMUSG00000008845	protein_coding	Cd163		6	0.4	0	1.55	0	1.62	-0.95	0.88	1.61	0.99	0.93	0.87	2.85	1.46
ENSMUSG00000029231	protein_coding	Pdgfra		6	0.4	-0.8	0	0	0.72	0	2.14	3.27	2.08	2.02	1.7	3.03	2.68
ENSMUSG00000025150	protein_coding	Cbr2		6	0.39	0	1.65	0.97	1.95	-1.16	4.47	5.59	4.41	3.05	3.26	13.52	5.96
ENSMUSG00000029915	protein_coding	Clec5a		6	0.39	0	0	1.51	1.15	0	0.62	0.74	1.14	0.43	0.49	1.19	1.25
ENSMUSG00000062480	protein_coding	Acat3		6	0.39	0	2.84	2.11	3.1	0	0.67	0.1	0.12	0.15	0.1	0.94	0.65
ENSMUSG00000035042	protein_coding	Ccl5		6	0.38	0	0	1.24	1.18	0	2.5	1.65	1.36	1.27	0.82	2.01	2.9
ENSMUSG00000055044	protein_coding	Pdlim1		6	0.38	0	0.66	0	0.63	0	5.01	4.05	4.26	3.92	4.02	6.65	5.04
ENSMUSG00000029581	protein_coding	Fscn1		6	0.38	0	0.71	1.1	0.65	0	12.29	10.15	9.43	10.41	9.07	15.3	22.63
ENSMUSG00000043336	protein_coding	Filip1l		6	0.37	0	0	1.01	0	0	1.11	1.2	0.7	0.62	0.69	1.08	1.3
ENSMUSG00000022582	protein_coding	Ly6g		6	0.35	0	0	1.53	2.23	0	4.03	1.97	6.85	2.98	1.65	8.35	8.55
ENSMUSG00000020377	protein_coding	Ltc4s		6	0.35	0	1.94	0	2.19	0	0.99	0.65	0.47	0.92	0.35	1.69	0.98
ENSMUSG00000056290	protein_coding	Ms4a4b		6	0.35	0	0	1.84	0	0	0.11	0.13	0.1	0.05	0.05	0.1	0.18
ENSMUSG00000026073	protein_coding	Il1r2		6	0.34	0	0	1.15	0	0	0.71	0.93	0.78	0.46	0.76	0.85	1.04
ENSMUSG00000057722	protein_coding	Lepr		6	0.33	0	0.82	0.9	0	0	1.42	2.25	1.29	1.12	1.76	2.29	2.17
ENSMUSG00000044951	protein_coding	Mylk4		6	0.3	0	0	2.3	0	0	0.1	0.03	0.06	0.03	0.05	0.1	0.16
ENSMUSG00000052374	protein_coding	Actn2		6	0.25	0	0	2.54	0	0	0.59	0.36	0.58	0.27	0.43	0.61	1.59
ENSMUSG00000026094	protein_coding	Stk17b		6	0.23	0	0	1.05	0	0	2.06	2.62	2.51	1.28	2.48	2.6	2.73
ENSMUSG00000050010	protein_coding	Shisa3		5	1	-1.16	0	0	0	0	5.12	5.87	3.7	2.96	2.37	3.83	3.98
ENSMUSG00000029096	protein_coding	Htra3		5	0.99	-1.64	0	0	0.82	0	6.51	7.23	4.3	3.39	2.09	4.02	4.57
ENSMUSG00000063796	protein_coding	Slc22a8		5	0.99	-2.97	0	0	1.84	0	2.49	2.71	1.26	0.87	0.31	1.23	1.41
ENSMUSG00000039004	protein_coding	Bmp6		5	0.99	-1.52	0	0	0.77	0	2.95	3.49	1.74	1.48	1.1	2.03	2.4
ENSMUSG00000017897	protein_coding	Eya2		5	0.99	-1.17	0	0	0	0	4.08	4.58	2.65	2.42	1.84	2.7	3.1
ENSMUSG00000010122	protein_coding	Slc47a1		5	0.99	-1.88	0	0	1.25	0	8.3	8.9	5.62	4.01	2.17	5.6	6.2
ENSMUSG00000061524	protein_coding	Zic2	zf-C2H2	5	0.99	-1.65	0	0	0	0	1.87	2.16	1.05	0.86	0.62	1.24	1.52
ENSMUSG00000030074	protein_coding	Gxylt2		5	0.99	-1.97	0	0	1.05	0	0.69	0.84	0.49	0.3	0.19	0.43	0.51
ENSMUSG00000020695	protein_coding	Mrc2		5	0.99	-1.55	0	0	1.11	0	5.87	6.36	3.99	3.38	1.96	4.59	4.57
ENSMUSG00000036814	protein_coding	Slc6a20a		5	0.99	-2.36	0	0	1.01	0	3.98	5.01	2.05	1.39	0.88	1.94	2.62
ENSMUSG00000048387	protein_coding	Osr1	zf-C2H2	5	0.99	-2.18	0	0	1.19	0	2.3	2.31	1.23	0.93	0.46	1.13	1.49
ENSMUSG00000047420	protein_coding	Fam180a		5	0.99	-1.37	0	0	0	0	2.63	3.3	1.74	1.53	1.15	1.85	2
ENSMUSG00000023411	protein_coding	Nfatc4	RHD	5	0.99	-1.55	0	0	1.1	0	0.72	0.77	0.51	0.38	0.24	0.55	0.52
ENSMUSG00000079436	protein_coding	Kcnj13		5	0.98	-2.41	0	0	0	0	2.37	3.12	1.24	0.98	0.53	1.23	1.83
ENSMUSG00000030218	protein_coding	Mgp		5	0.98	-1.49	0	0	0.67	0	77.02	88.97	47.54	33.64	28.49	48.85	47.53
ENSMUSG00000074199	protein_coding	Krtdap		5	0.98	-2.17	0	0	0	0	2.35	2.91	1.39	1.01	0.58	1.39	1.33
ENSMUSG00000048939	protein_coding	Atp13a5		5	0.98	-2.21	0	1.16	0	0	1.45	1.91	0.72	0.47	0.37	0.78	1.09
ENSMUSG00000031595	protein_coding	Pdgfrl		5	0.98	-1.05	0	0	0	0	1.77	1.8	1.22	1.17	0.79	1.38	1.35
ENSMUSG00000050295	protein_coding	Foxc1	Fork_head	5	0.98	-1.01	0	0	0	0	1.85	2.22	1.33	1.06	1	1.3	1.46
ENSMUSG00000026051	protein_coding	Ecrg4		5	0.98	-1.88	0	0	1.37	0	27.67	26.96	16.18	10.37	6.6	18.51	18.65
ENSMUSG00000040055	protein_coding	Gjb6		5	0.98	-2.17	0	1.1	1.31	0	4.19	5.27	1.99	1.62	1.05	2.85	3.54
ENSMUSG00000034353	protein_coding	Ramp1		5	0.98	-1.52	0	0	0	0	2.44	2.63	1.81	1.34	0.82	1.69	2.07
ENSMUSG00000030109	protein_coding	Slc6a12		5	0.98	-2.01	0	0	1.45	0	1.51	1.46	0.83	0.68	0.33	0.98	1.12
ENSMUSG00000038775	protein_coding	Vill		5	0.98	-1.38	0	0	0	0	1.93	2.49	1.55	1.33	0.86	1.5	1.68
ENSMUSG00000029843	protein_coding	Slc13a4		5	0.97	-1.7	0	0	1.17	0	5.12	5.12	2.68	2.66	1.42	3.48	3.94
ENSMUSG00000056174	protein_coding	Col8a2		5	0.97	-1.66	0	0	0	0	4.62	6.47	3.14	2.32	1.83	3.3	3.62
ENSMUSG00000024990	protein_coding	Rbp4		5	0.97	-2.12	0	0	0	0	9.4	11.65	3.79	3.46	2.4	4.79	5.47
ENSMUSG00000037664	protein_coding	Cdkn1c		5	0.97	-1.17	0	0	0	0	5.35	6.12	3.62	2.72	2.48	4.13	3.57
ENSMUSG00000030717	protein_coding	Nupr1		5	0.97	-1.38	0	0	1.02	0	7.43	7.13	4.59	3.77	2.45	5.38	5
ENSMUSG00000054966	protein_coding	Lmntd1		5	0.97	-1.98	0	0	0	0	0.27	0.35	0.14	0.16	0.08	0.17	0.21
ENSMUSG00000041559	protein_coding	Fmod		5	0.97	-2.57	0	0	0	0	8.39	8.72	3.55	3.02	1.31	3.38	4.06
ENSMUSG00000069378	protein_coding	Prdm6	zf-C2H2	5	0.97	-1.81	0	0	0	0	0.87	0.85	0.43	0.4	0.22	0.47	0.47
ENSMUSG00000032368	protein_coding	Zic1	zf-C2H2	5	0.97	-0.96	0	0	0	0	2.92	3.67	2.24	1.72	1.71	2.26	2.55
ENSMUSG00000006369	protein_coding	Fbln1		5	0.97	-1.73	0	0	1.04	0	5.4	5	2.32	2.08	1.35	3.03	3.19
ENSMUSG00000040938	protein_coding	Slc16a11		5	0.97	-2.38	0	0	1.51	0	1.69	1.51	0.86	0.63	0.26	0.82	1.04
ENSMUSG00000036972	protein_coding	Zic4	zf-C2H2	5	0.96	-1.64	0	0	1.1	0	0.4	0.53	0.3	0.23	0.15	0.35	0.37
ENSMUSG00000032766	protein_coding	Gng11		5	0.96	-0.89	0	0	0	0	18.95	19.2	13.62	10.71	9.38	15.04	13.19
ENSMUSG00000013584	protein_coding	Aldh1a2		5	0.96	-2.41	0	0	1.64	0	7.86	6.89	3.61	2.76	1.17	3.99	4.92
ENSMUSG00000046352	protein_coding	Gjb2		5	0.96	-1.96	0	0	1.22	0	2.83	3.28	1.44	1.58	0.76	1.94	2.51
ENSMUSG00000018459	protein_coding	Slc13a3		5	0.96	-1.29	0	0	0	0	3.12	3.36	2	2.03	1.24	2.04	2.02
ENSMUSG00000063727	protein_coding	Tnfrsf11b		5	0.96	-1.95	0	0	0	0	0.82	1.23	0.47	0.39	0.28	0.59	0.64
ENSMUSG00000048373	protein_coding	Fgfbp1		5	0.96	-2.47	0	1.16	0	0	2.12	3.07	0.96	0.73	0.5	1.02	1.7
ENSMUSG00000037254	protein_coding	Itih2		5	0.96	-1.6	0	0	0	0	4.45	5.26	1.97	2.06	1.57	3.29	3.49
ENSMUSG00000015090	protein_coding	Ptgds		5	0.96	-2.97	0	0	0	0	592.76	529.66	237.54	177.9	60.63	233.43	282.98
ENSMUSG00000024650	protein_coding	Slc22a6		5	0.96	-3.01	0	0	2.05	0	1.01	0.87	0.46	0.33	0.1	0.45	0.57
ENSMUSG00000021835	protein_coding	Bmp4		5	0.95	-1.95	0	0	0	0	2.37	3.43	1.78	1.04	0.8	1.5	1.7
ENSMUSG00000037625	protein_coding	Cldn11		5	0.95	-1.2	0	0	0	0	14.03	17.24	7.92	6.07	6.83	10.29	10.22
ENSMUSG00000026062	protein_coding	Slc9a2		5	0.95	-1.5	0	0	0	0	0.86	1.16	0.7	0.58	0.37	0.59	0.72
ENSMUSG00000027188	protein_coding	Pamr1		5	0.95	-1.72	0	0	0	0	1.06	1.58	0.68	0.61	0.43	0.76	0.81
ENSMUSG00000035000	protein_coding	Dpp4		5	0.94	0	0	1.18	1.01	0	1.15	1.72	0.76	0.5	0.32	0.71	1.17
ENSMUSG00000034463	protein_coding	Scara3		5	0.93	-1.14	0	0	0.93	0	12.02	12.37	8.26	7.49	5.06	10.45	10.15
ENSMUSG00000026602	protein_coding	Nphs2		5	0.93	-3.93	0	0	0	0	0.46	0.4	0.16	0.08	0.02	0.14	0.16
ENSMUSG00000020884	protein_coding	Asgr1		5	0.93	-2.86	0	0	1.65	0	2.62	2.17	1.04	0.79	0.27	0.92	1.39
ENSMUSG00000045532	protein_coding	C1ql1		5	0.93	-2.14	0	0	0	0	0.95	0.88	0.61	0.29	0.18	0.43	0.57
ENSMUSG00000022766	protein_coding	Serpind1		5	0.93	-1.03	0	0	0.75	0	9.91	9.54	6.23	5.19	4.27	7.8	8.27
ENSMUSG00000029484	protein_coding	Anxa3		5	0.93	-1.08	0	0.78	0	0	6.5	8.33	5.27	3.45	3.57	5.76	6.02
ENSMUSG00000026989	protein_coding	Dapl1		5	0.93	-2.96	0	0	0	0	3.84	5.31	2.53	1.62	0.6	1.34	2.24
ENSMUSG00000026170	protein_coding	Cyp27a1		5	0.92	-1.65	0	0	1.21	0	4.36	5.63	3.18	3.15	1.62	4.06	4.08
ENSMUSG00000046714	protein_coding	Foxc2	Fork_head	5	0.92	-1.71	0	0	1	0	2.88	4.44	2.23	1.87	1.22	2.66	2.42
ENSMUSG00000048424	protein_coding	Ranbp3l		5	0.92	-2.78	0	0	0	0	0.67	1.18	0.42	0.26	0.16	0.4	0.67
ENSMUSG00000052957	protein_coding	Gas1		5	0.92	-1.36	0	0	0	0	3.44	4.64	3.1	2.24	1.63	2.51	2.65
ENSMUSG00000030351	protein_coding	Tspan11		5	0.92	-1.71	0	0	0.9	0	2.3	3.39	1.95	1.08	0.93	1.9	1.67
ENSMUSG00000020473	protein_coding	Aebp1		5	0.92	-1.09	0	0	0.9	0	14.44	13	8.68	7.61	5.5	11.12	10.43
ENSMUSG00000037362	protein_coding	Ccn3		5	0.92	-1.05	0	0	0.77	0	14.3	16.85	12.26	9.84	7.33	13.42	13.72
ENSMUSG00000032092	protein_coding	Mpzl2		5	0.91	-1.57	0	0	0	0	1.02	1.57	0.59	0.58	0.48	0.8	0.95
ENSMUSG00000027656	protein_coding	Ccn5		5	0.9	-1.89	0	0	0	0	2.17	3.52	1.37	0.81	0.84	1.3	1.4
ENSMUSG00000079507	protein_coding	H2-Q1		5	0.9	-2.9	0	0	0	0	0.46	0.47	0.32	0.11	0.06	0.18	0.33
ENSMUSG00000032332	protein_coding	Col12a1		5	0.9	-1.05	0	0	0	0	3.68	5.12	3.38	2.73	2.23	3.4	3.74
ENSMUSG00000021136	protein_coding	Smoc1		5	0.9	-0.97	0	0	0	0	6.47	7.57	4.47	4.51	3.51	3.86	4.69
ENSMUSG00000026697	protein_coding	Myoc		5	0.9	-1.21	0	0	0.96	0	12.46	12.45	10.07	7	4.85	10.2	9.74
ENSMUSG00000029563	protein_coding	Foxp2	Fork_head	5	0.9	-0.68	0	0	0	0	0.48	0.58	0.37	0.32	0.33	0.46	0.42
ENSMUSG00000027737	protein_coding	Slc7a11		5	0.9	-1.73	0	1.27	0	0	0.39	0.63	0.22	0.14	0.17	0.28	0.36
ENSMUSG00000044006	protein_coding	Cilp2		5	0.89	-2.47	0	0	0	0	0.27	0.46	0.11	0.14	0.07	0.14	0.24
ENSMUSG00000025784	protein_coding	Clec3b		5	0.89	-1.41	0	0	1.11	0	9.31	8.45	6.77	5.16	2.88	6.73	6.6
ENSMUSG00000012017	protein_coding	Scarf2		5	0.89	-1.31	0	0	1.04	0	2.73	2.97	2.08	2.06	1.08	2.39	2.42
ENSMUSG00000043631	protein_coding	Ecm2		5	0.89	-0.76	0	0	0	0	3.92	4.6	3.23	2.39	2.47	3.67	3.73
ENSMUSG00000024076	protein_coding	Vit		5	0.89	-0.78	0	0	0	0	7.53	8.9	5.54	5.28	4.72	7.45	6.73
ENSMUSG00000049241	protein_coding	Hcar1		5	0.88	-2.02	0	0	0	0	0.56	0.48	0.25	0.22	0.11	0.23	0.42
ENSMUSG00000039001	protein_coding	Rps21		5	0.88	-0.73	0	0	0	0	257	239.26	178.09	167.82	131.18	198.39	165.71
ENSMUSG00000006014	protein_coding	Prg4		5	0.88	-3.07	0	0	0	0	4.7	8.89	2	1.97	0.94	2.02	2.98
ENSMUSG00000019880	protein_coding	Rspo3		5	0.88	-2.19	0	0	0	0	0.79	1.4	0.52	0.37	0.28	0.4	0.62
ENSMUSG00000004885	protein_coding	Crabp2		5	0.88	-1.75	0	0	1.16	0	10.58	8.39	5.75	4.63	2.23	5.42	5.88
ENSMUSG00000055653	protein_coding	Gpc3		5	0.88	-0.79	0	0	0.7	0	50.27	46.53	33.62	31.74	24.54	42.78	39.07
ENSMUSG00000000392	protein_coding	Fap		5	0.87	-0.9	0	0	0	0	1.12	1.29	0.84	0.69	0.63	1.1	1.02
ENSMUSG00000030278	protein_coding	Cidec		5	0.85	-2.69	0	0	2	0	0.81	0.98	0.29	0.42	0.13	0.57	0.82
ENSMUSG00000028989	protein_coding	Angptl7		5	0.84	-1.08	0	0	0	0	4.3	4.66	3.7	3.58	2.04	3.46	3.95
ENSMUSG00000020866	protein_coding	Cacna1g		5	0.83	-1.65	0	0	1.22	0	0.61	0.59	0.51	0.31	0.17	0.43	0.44
ENSMUSG00000034320	protein_coding	Slc26a2		5	0.83	-1.39	0	0	0.6	0	1.23	2.09	0.99	0.86	0.72	1.19	1.27
ENSMUSG00000030108	protein_coding	Slc6a13		5	0.83	-1.94	0	0	1.56	0	7.65	6.29	4.15	4.17	1.48	4.73	5.68
ENSMUSG00000074676	protein_coding	Foxs1	Fork_head	5	0.83	-1.5	0	0	1.29	0	3.8	4.07	2.62	2.88	1.3	3.42	3.26
ENSMUSG00000061787	protein_coding	Rps17		5	0.83	-0.7	0	0	0.66	0	92.96	85.57	62.78	62.38	47.92	81.45	70.31
ENSMUSG00000035799	protein_coding	Twist1	bHLH	5	0.82	-1.17	0	0	0	0	2.35	1.88	1.55	1.16	0.76	1.43	1.65
ENSMUSG00000003949	protein_coding	Hlf	TF_bZIP	5	0.82	-0.92	0	0	0	0	2.11	2.99	1.83	1.25	1.44	2.1	1.9
ENSMUSG00000036596	protein_coding	Cpz		5	0.82	-1.92	0	0	1.66	0	1.14	0.85	0.49	0.51	0.2	0.69	0.66
ENSMUSG00000025932	protein_coding	Eya1		5	0.82	-1.73	0	0	0	0	0.23	0.41	0.15	0.09	0.11	0.22	0.24
ENSMUSG00000024299	protein_coding	Adamts10		5	0.81	-1.18	0	0	0.81	0	2.54	3.17	2.57	1.9	1.26	2.4	2.36
ENSMUSG00000003420	protein_coding	Fcgrt		5	0.8	-0.75	0	0	0.69	0	33.26	33.84	26.91	23.06	18.38	31.95	25.07
ENSMUSG00000037185	protein_coding	Krt80		5	0.8	-2.04	0	0.99	1.14	0	0.62	1	0.45	0.4	0.22	0.52	0.79
ENSMUSG00000046402	protein_coding	Rbp1		5	0.78	-1.44	0	0	1.24	0	11.65	8.84	6.96	5.85	2.94	7.47	6.99
ENSMUSG00000031554	protein_coding	Adam5		5	0.78	-1.03	0	0	0	0	0.7	1.06	0.62	0.61	0.48	0.62	0.58
ENSMUSG00000017344	protein_coding	Vtn		5	0.78	-1.71	0	0	1.5	0	38.8	28.15	19.64	17.66	7.82	23.93	23.93
ENSMUSG00000039323	protein_coding	Igfbp2		5	0.78	-1.37	0	0	0.87	0	13.3	10.05	7.15	6.69	3.51	6.94	6.87
ENSMUSG00000008999	protein_coding	Bmp7		5	0.76	-0.64	0	0	0	0	4.2	4.16	2.99	2.68	2.44	3.67	4.08
ENSMUSG00000020902	protein_coding	Ntn1		5	0.76	-1.25	0	0	0.97	0	4.25	4.13	2.53	3	1.56	3.29	4.04
ENSMUSG00000059213	protein_coding	Ddn		5	0.76	-0.61	0	0	0	0	6.21	7.22	5.61	5.85	4.38	5.8	6.61
ENSMUSG00000090210	protein_coding	Itga10		5	0.75	-2.14	0	0	1.32	0	0.43	0.88	0.39	0.33	0.18	0.49	0.52
ENSMUSG00000030116	protein_coding	Mfap5		5	0.74	-0.76	0	0	0.76	0	21.09	19.64	15.66	11.97	10.58	19.24	16.86
ENSMUSG00000024673	protein_coding	Ms4a1		5	0.74	0	0	1.29	0	0	0.41	0.43	0.18	0.11	0.22	0.15	0.27
ENSMUSG00000019851	protein_coding	Perp		5	0.74	-0.73	0	0	0	0	6.58	9.24	4.57	4.56	5.09	4.94	5.05
ENSMUSG00000027318	protein_coding	Adam33		5	0.74	-1.2	0	0	0	0	0.85	1.05	0.89	0.68	0.41	0.77	0.71
ENSMUSG00000023886	protein_coding	Smoc2		5	0.73	-1.26	0	0	1.1	0	22.07	18.79	14.62	14.59	7.11	16.37	18.1
ENSMUSG00000022595	protein_coding	Lypd2		5	0.73	-1.99	0	0	1.54	0	20.08	13.21	8.84	8.51	2.98	9.38	9.81
ENSMUSG00000031616	protein_coding	Ednra		5	0.7	-0.72	0	0	0	0	1.69	2.11	1.69	1.57	1.17	1.51	1.39
ENSMUSG00000031825	protein_coding	Crispld2		5	0.69	-0.7	0	0	0.61	0	8.34	9.07	7.76	6.69	5.11	8.41	8.09
ENSMUSG00000026904	protein_coding	Slc4a10		5	0.69	-1.6	0	0	0	0	2.57	5.7	2.81	1.97	1.7	2.31	2.72
ENSMUSG00000001348	protein_coding	Acp5		5	0.67	-2.21	0	1.44	1.32	0	2.77	3.35	1.7	1.27	0.64	1.75	3.48
ENSMUSG00000032198	protein_coding	Dock6		5	0.66	-0.88	0	0	0	0	2.45	2.75	2.44	2.19	1.36	2.31	2.32
ENSMUSG00000033022	protein_coding	Cdo1		5	0.64	-0.65	0	0	0	0	11.12	11.47	8.85	8.63	6.72	7.32	7.31
ENSMUSG00000053279	protein_coding	Aldh1a1		5	0.64	-0.71	0	0	0	0	5.12	8.14	4.6	3.63	4.53	4.07	4.47
ENSMUSG00000048583	protein_coding	Igf2		5	0.64	-2.53	0	0	1.52	0	0.36	0.6	0.44	0.34	0.09	0.29	0.35
ENSMUSG00000060962	protein_coding	Dmkn		5	0.64	-2.73	0	0	0	0	0.24	0.6	0.31	0.26	0.08	0.27	0.25
ENSMUSG00000010064	protein_coding	Slc38a3		5	0.63	0	0	1.14	0	0	0.52	0.46	0.38	0.22	0.14	0.3	0.49
ENSMUSG00000030157	protein_coding	Clec2d		5	0.63	0	0	0.88	0	0	9.86	10.69	6.31	5.37	5.72	9.13	10.19
ENSMUSG00000003526	protein_coding	Prodh		5	0.6	-0.83	0	0	0	0	1.05	1.81	0.96	0.86	0.92	1.14	0.87
ENSMUSG00000025407	protein_coding	Gli1	zf-C2H2	5	0.56	-1.31	0	0	1.07	0	2.29	3.2	2.53	2.11	1.17	2.65	2.37
ENSMUSG00000062515	protein_coding	Fabp4		5	0.53	0	0	1.03	0	1.25	3.49	2.03	1.17	1.2	0.78	1.07	2.53
ENSMUSG00000027574	protein_coding	Nkain4		5	0.53	-0.73	0	0	0	0	9.28	9.39	8.4	7.61	5.17	7.35	5.93
ENSMUSG00000032925	protein_coding	Itgbl1		5	0.51	-1.1	0	0	1.01	0	3.71	4.94	3.09	2.33	2.07	4.52	3.93
ENSMUSG00000066026	protein_coding	Dhrs3		5	0.51	-0.95	0	0	0.88	0	7.71	6.7	4.59	5.5	3.16	6.27	7.51
ENSMUSG00000042745	protein_coding	Id1	bHLH	5	0.5	-0.82	0	0	0	0	9.47	14.79	9.57	6.4	7.6	6.97	5.24
ENSMUSG00000030577	protein_coding	Cd22		5	0.47	0	0	1.31	0	0	0.41	0.4	0.31	0.18	0.26	0.3	0.43
ENSMUSG00000014030	protein_coding	Pax5	PAX	5	0.46	0	0	1.42	0	0	0.31	0.3	0.23	0.12	0.18	0.16	0.33
ENSMUSG00000040569	protein_coding	Slc26a7		5	0.45	-0.72	0	0	0	0	1.65	3.38	1.63	1.08	1.87	1.31	1.44
ENSMUSG00000038515	protein_coding	Grtp1		5	0.45	-0.99	0	0	0	0	1.25	1.05	0.82	0.76	0.49	0.56	0.57
ENSMUSG00000035783	protein_coding	Acta2		5	0.45	0	0.74	0	0	0	14.15	10.24	6.43	6.45	8.23	10.74	9.05
ENSMUSG00000031461	protein_coding	Myom2		5	0.43	0	0	1.82	0	0	0.47	0.22	0.16	0.09	0.09	0.1	0.32
ENSMUSG00000024011	protein_coding	Pi16		5	0.43	-1.18	0	0	0.91	0	3.6	3.28	3.58	2.18	1.31	2.67	2.78
ENSMUSG00000056220	protein_coding	Pla2g4a		5	0.43	0	0	1.21	0	0	0.6	0.85	0.51	0.29	0.5	0.66	0.71
ENSMUSG00000015396	protein_coding	Cd83		5	0.4	-0.92	0	0	0.77	0	3.16	2.75	2.73	2.47	1.33	2.45	2.98
ENSMUSG00000032648	protein_coding	Pygm		5	0.38	0	0	1.2	0	0	6.05	2.62	2.15	1.72	1.32	2.25	3.96
ENSMUSG00000062980	protein_coding	Cped1		5	0.38	-0.91	0	0.69	0.8	0	1.91	2.72	1.68	1.38	1.31	2.45	2.28
ENSMUSG00000044258	protein_coding	Ctla2a		5	0.38	0	0	0.96	0	0	3.33	5.6	2.53	1.69	3.6	4.08	3.33
ENSMUSG00000042474	protein_coding	Fcmr		5	0.37	0	0	1.52	0	0	0.67	0.66	0.34	0.3	0.35	0.32	0.86
ENSMUSG00000060703	protein_coding	Cd302		5	0.36	0	0.77	0	0	0	8.32	9.7	5.57	5.45	6.15	9.53	8.48
ENSMUSG00000046229	protein_coding	Scand1		5	0.36	-0.99	0	0	0	0	20.86	17.81	16.04	18.8	8.1	15.72	12.5
ENSMUSG00000036856	protein_coding	Wnt4		5	0.35	-1.28	0	0.92	1.19	0	1.38	0.96	0.83	0.71	0.36	0.88	1.34
ENSMUSG00000050921	protein_coding	P2ry10		5	0.34	0	0	2.49	0	0	0.23	0.18	0.14	0.03	0.11	0.12	0.23
ENSMUSG00000007122	protein_coding	Casq1		5	0.32	0	0	1.43	0	0	10.91	2.58	2.36	1.38	1.77	1.92	3.71
ENSMUSG00000025537	protein_coding	Phkg1		5	0.28	0	0	1.76	0	0	0.3	0.07	0.08	0.04	0.05	0.11	0.15
ENSMUSG00000052013	protein_coding	Btla		5	0.28	0	0	1.66	0	0	0.51	0.57	0.4	0.17	0.44	0.47	0.57
ENSMUSG00000068614	protein_coding	Actc1		5	0.27	0	0	3.23	0	0	4.06	0.31	0.33	0.06	0.31	0.18	0.49
ENSMUSG00000005628	protein_coding	Tmod4		5	0.27	0	0	2.83	0	0	0.99	0.21	0.31	0.06	0.17	0.16	0.49
ENSMUSG00000030672	protein_coding	Mylpf		5	0.26	0	-1.98	3.62	0	0	67.5	1.65	7.08	1.26	2.29	1.82	15.73
ENSMUSG00000068697	protein_coding	Myoz1		5	0.26	0	0	3.48	0	0	4.56	0.18	0.7	0.12	0.21	0.22	1.36
ENSMUSG00000017300	protein_coding	Tnnc2		5	0.26	0	-3.03	4.78	0	0	63.82	1.08	7.8	0.55	1.96	0.98	15.48
ENSMUSG00000020475	protein_coding	Pgam2		5	0.25	0	0	3.99	0	0	9.74	0.22	1.19	0.21	0.27	0.36	3.2
ENSMUSG00000038239	protein_coding	Hrc		5	0.25	0	0	2.46	0	0	1.42	0.15	0.35	0.11	0.1	0.17	0.63
ENSMUSG00000061816	protein_coding	Myl1		5	0.25	0	-3.22	5.74	-1.94	0	18.24	0.36	2.27	0.09	0.88	0.25	4.91
ENSMUSG00000030399	protein_coding	Ckm		5	0.25	0	-3.07	5.22	-1.48	0	34.87	0.59	4.76	0.24	1.49	0.58	8.92
ENSMUSG00000031097	protein_coding	Tnni2		5	0.25	0	-2.59	4.75	0	0	30.73	0.74	4.8	0.36	1.32	0.81	9.79
ENSMUSG00000070385	protein_coding	Ampd1		5	0.25	0	0	5.48	0	0	1.17	0.01	0.1	0.01	0.05	0.02	0.42
ENSMUSG00000061723	protein_coding	Tnnt3		5	0.25	0	-2.84	4.79	-1.34	0	54.67	1.89	9.24	0.65	3.03	1.29	18.48
ENSMUSG00000057003	protein_coding	Myh4		5	0.24	0	-3.54	5.82	0	0	17.3	0.34	2.65	0.08	1.32	0.23	4.87
ENSMUSG00000027887	protein_coding	Sypl2		5	0.24	0	0	4.4	0	0	0.37	0.02	0.06	0.01	0.02	0.01	0.19
ENSMUSG00000038670	protein_coding	Mybpc2		5	0.23	0	-1.66	2.86	0	2.21	3.47	0.18	0.73	0.14	0.41	0.23	1.03
ENSMUSG00000034928	protein_coding	Rnf44		4	0.98	0.65	0	0	0	0	11.72	8.86	12.49	14.43	12.87	11.73	15.5
ENSMUSG00000035226	protein_coding	Rims4		4	0.98	0.92	0	0	0	0	1.01	0.65	1.1	1.24	1.14	1.13	1.57
ENSMUSG00000020340	protein_coding	Cyfip2		4	0.98	0.88	0	0	0	0	54.57	39.62	59.48	70.89	67.5	61.76	83.34
ENSMUSG00000050132	protein_coding	Sarm1		4	0.98	0.69	0	0	0	0	8.26	5.78	8.9	10.87	8.66	8.91	11.37
ENSMUSG00000014498	protein_coding	Ankrd52		4	0.98	0.79	0	0	0	0	15.85	11.12	17.71	22.2	17.86	16.58	25.32
ENSMUSG00000030110	protein_coding	Ret		4	0.98	0.85	0	0	0	0	100.6	62.13	96.42	120.4	103.4	112.12	143.56
ENSMUSG00000018707	protein_coding	Dync1h1		4	0.97	0.92	0	0	0	0	72.59	49.82	85.54	111.59	87.21	83.92	117.74
ENSMUSG00000017929	protein_coding	B4galt5		4	0.97	0.7	0	0	0	0	18.1	12.59	17.51	19.63	18.88	17.68	23.07
ENSMUSG00000051339	protein_coding	2900026A02Rik		4	0.97	0.63	0	0	0	0	4.71	3.93	5.2	6.13	5.6	5.38	7.08
ENSMUSG00000005338	protein_coding	Cadm3		4	0.97	0.68	0	0	0	0	62.41	40.93	61.24	76.14	60.98	60.48	79.43
ENSMUSG00000053024	protein_coding	Cntn2		4	0.97	0.72	0	0	0	0	23.08	15.54	25.49	32.27	23.7	25.26	36.42
ENSMUSG00000072825	protein_coding	Cep170b		4	0.97	0.7	0	0	0	0	14.21	10.36	15.02	18.73	15.57	15.93	23.2
ENSMUSG00000031391	protein_coding	L1cam		4	0.97	0.73	0	0	0	0	73.57	51.12	81.15	99.97	78.32	78.4	102.19
ENSMUSG00000041037	protein_coding	Irgq		4	0.97	0.76	0	0	0	0	19.93	15.55	21.19	25.58	24.33	22.76	30.38
ENSMUSG00000031709	protein_coding	Tbc1d9		4	0.97	0.81	0	0	0	0	25.16	19.4	26.61	33.66	31.49	28.98	38.11
ENSMUSG00000034390	protein_coding	Cmip		4	0.97	0.77	0	0	0	0	16.08	12.26	17.74	22.78	19.3	17.03	26.2
ENSMUSG00000005198	protein_coding	Polr2a		4	0.97	0.74	0	0	0	0	10.81	8.25	11.82	14.23	12.63	12.3	17.81
ENSMUSG00000025020	protein_coding	Slit1		4	0.96	0.88	0	0	0	0	17.47	11.95	19.74	24.89	20.4	21.79	31.7
ENSMUSG00000021978	protein_coding	Extl3		4	0.96	0.59	0	0	0	0	21.21	14.46	20.01	25.25	20.06	20.31	26.84
ENSMUSG00000022443	protein_coding	Myh9		4	0.96	0.59	0	0	0	0	22.28	16.09	24.33	27.81	22.16	24.49	31.9
ENSMUSG00000039474	protein_coding	Wfs1		4	0.96	0.7	0	0	0	0	17.42	11.38	17.01	20.77	17.11	17.87	21.24
ENSMUSG00000014602	protein_coding	Kif1a		4	0.96	0.66	0	0	0	0	141.04	114.05	167.61	202.99	166.88	168.14	215.02
ENSMUSG00000024130	protein_coding	Abca3		4	0.96	0.61	0	0	0	0	20.46	14	20.78	24.45	19.72	20.54	25.24
ENSMUSG00000051790	protein_coding	Nlgn2		4	0.95	0.65	0	0	0	0	18.91	12.78	17.18	21.48	18.48	19.4	26.05
ENSMUSG00000028337	protein_coding	Coro2a		4	0.95	0.61	0	0	0	0	23.74	15.82	21.85	26.96	22.29	22.02	28.53
ENSMUSG00000109336	protein_coding	Samd4b		4	0.94	0.6	0	0	0	0	8.85	7.11	9.71	10.02	9.91	9.19	11.95
ENSMUSG00000028960	protein_coding	Ube4b		4	0.94	0.64	0	0	0	0	18.6	15.22	19.07	22.07	21.9	19.95	23.84
ENSMUSG00000033788	protein_coding	Dysf		4	0.94	0.67	0	0	0	0	9.74	7.08	10.33	13.51	10.41	12.1	15.32
ENSMUSG00000030683	protein_coding	Sez6l2		4	0.94	1	0	0	0	0	28.87	14.83	23.92	31	27.51	27.27	37.69
ENSMUSG00000036057	protein_coding	Ptpn23		4	0.94	0.61	0	0	0	0	9.82	7.69	10.43	12.16	10.78	11.3	15.31
ENSMUSG00000036206	protein_coding	Sh3bp4		4	0.93	0.62	0	0	0	0	5.88	4.91	6.12	7.33	6.96	6.84	7.87
ENSMUSG00000026204	protein_coding	Ptprn		4	0.93	0.71	0	0	0	0	49.96	28.21	45.93	56.95	42.8	46.29	66.83
ENSMUSG00000051111	protein_coding	Sv2c		4	0.93	0.68	0	0	0	0	52.81	40.6	61.25	71.42	60.31	55.08	70.93
ENSMUSG00000042292	protein_coding	Mrtfa		4	0.93	0.63	0	0	0	0	4.07	2.82	4.07	4.3	4	4.09	5.41
ENSMUSG00000022565	protein_coding	Plec		4	0.93	0.59	0	0	0	0	23.16	18.32	27.82	33.67	25.45	27.16	39.81
ENSMUSG00000003410	protein_coding	Elavl3		4	0.93	0.63	0	0	0	0	18.57	13.17	18.42	20.29	18.89	19.46	26.32
ENSMUSG00000055407	protein_coding	Map6		4	0.92	0.94	0	0	0	0	25.43	17.21	25.03	30.82	30.4	29.78	35.85
ENSMUSG00000030806	protein_coding	Stx1b		4	0.92	0.74	0	0	0	0	37.26	24.17	34.85	41.89	37.48	33.94	42.36
ENSMUSG00000040035	protein_coding	Disp2		4	0.92	0.76	0	0	0	0	33.51	20.51	33.71	46.59	32.11	32.14	44.93
ENSMUSG00000025153	protein_coding	Fasn		4	0.91	0.91	0	0	0	0	31.48	23	34.1	43.81	40.1	40.09	58.96
ENSMUSG00000031386	protein_coding	Hcfc1		4	0.91	0.59	0	0	0	0	10.89	9.08	13.92	15.92	12.54	13.33	17.64
ENSMUSG00000026463	protein_coding	Atp2b4		4	0.9	0.81	0	0	0	0	6.99	5.82	9.34	12.24	9.33	8.27	13.36
ENSMUSG00000025793	protein_coding	Hgs		4	0.9	0.62	0	0	0	0	35.98	21.91	32.04	38.71	31.14	32.26	42.89
ENSMUSG00000040687	protein_coding	Madd		4	0.9	0.7	0	0	0	0	14.95	10.71	15.68	18.86	16.12	18.74	22.45
ENSMUSG00000064302	protein_coding	Clasp1		4	0.9	0.65	0	0	0	0	7.33	5.9	8.67	9.75	8.58	8.41	9.62
ENSMUSG00000037979	protein_coding	Ccdc92		4	0.89	0.76	0	0	0	0	112.68	64.6	97.22	119.45	101.12	101.97	127.64
ENSMUSG00000052727	protein_coding	Map1b		4	0.89	0.93	0	0	0	0	208.1	163.73	270.03	345.8	290.55	242.22	346.24
ENSMUSG00000020121	protein_coding	Srgap1		4	0.89	0.63	0	0	0	0	5.5	4.67	6.23	7.48	6.64	6.82	9.43
ENSMUSG00000066036	protein_coding	Ubr4		4	0.89	0.61	0	0	0	0	12.4	11.25	15.64	19.6	15.78	15.38	22.56
ENSMUSG00000042401	protein_coding	Crtac1		4	0.89	0.64	0	0	0	0	12.73	8.64	11.37	13.78	12.42	12.22	13.95
ENSMUSG00000060568	protein_coding	Fam78b		4	0.88	0.65	0	0	0	0	5.71	4.32	5.8	6.27	6.25	6.45	7.65
ENSMUSG00000032589	protein_coding	Bsn		4	0.88	0.65	0	0	0	0	7.05	5.82	9.61	11.91	8.48	8.91	14.14
ENSMUSG00000004099	protein_coding	Dnmt1		4	0.88	0.66	0	0	0	0	5.03	3.99	6.15	6.26	5.77	6.1	7.51
ENSMUSG00000056553	protein_coding	Ptprn2		4	0.88	0.73	0	0	0	0	4.75	3.3	5.41	7.29	5.05	4.64	6.88
ENSMUSG00000026821	protein_coding	Ralgds		4	0.87	0.64	0	0	0	0	14.21	11.56	15.49	17.54	16.64	16.94	18.33
ENSMUSG00000026389	protein_coding	Steap3		4	0.87	0.64	0	0	0	0	8.24	5.19	7.63	9.31	7.39	8.92	10.42
ENSMUSG00000031785	protein_coding	Adgrg1		4	0.87	0.79	0	0	0	0	27.71	16.46	23.47	30.08	26.31	23.17	31.05
ENSMUSG00000036985	protein_coding	Zdhhc9		4	0.87	0.61	0	0	0	0	10.45	6.72	9.24	10.48	9.46	9.14	11.69
ENSMUSG00000000305	protein_coding	Cdh4		4	0.86	0.73	0	0	0	0	1.5	1.3	1.95	2.35	1.99	1.7	2.38
ENSMUSG00000001552	protein_coding	Jup		4	0.86	0.74	0	0	0	0	32.3	17.15	26.56	33.69	26.48	28.28	38.29
ENSMUSG00000025162	protein_coding	Csnk1d		4	0.86	0.6	0	0	0	0	41.68	30.29	39.79	43.89	42.51	41.14	44.9
ENSMUSG00000052928	protein_coding	Ctif		4	0.85	0.64	0	0	0	0	25.54	16.75	25.06	30.43	24.21	21.77	29.47
ENSMUSG00000055491	protein_coding	Pprc1		4	0.85	0.65	0	0	0	0	3.3	2.4	3.14	3.75	3.45	3.75	4.93
ENSMUSG00000050822	protein_coding	Slc29a4		4	0.85	0.67	0	0	0	0	14.44	7.46	13.08	16.65	10.97	13.17	18.47
ENSMUSG00000036617	protein_coding	Etl4		4	0.84	0.64	0	0	0	0	3.69	3.29	4.17	4.7	4.73	3.9	5.54
ENSMUSG00000039372	protein_coding	Marchf4		4	0.84	0.71	0	0	0	0	3.82	3.25	4.24	5.39	4.91	5.06	5.93
ENSMUSG00000035547	protein_coding	Capn5		4	0.83	0.67	0	0	0	0	42.38	29.71	43.84	51.42	43.84	38.39	47.95
ENSMUSG00000046997	protein_coding	Spsb4		4	0.82	0.92	0	0	0	0	1.46	1	1.48	1.98	1.73	1.3	1.83
ENSMUSG00000021266	protein_coding	Wars		4	0.82	0.61	0	0	0	0	32.9	21.45	29.54	36.08	30.31	36.28	41.29
ENSMUSG00000041073	protein_coding	Nacad		4	0.81	0.63	0	0	0	0	46.25	25.04	39.01	49.27	35.88	37.47	54.36
ENSMUSG00000008153	protein_coding	Clstn3		4	0.8	0.63	0	0	0	0	13.19	7.69	11.21	13.23	10.96	11.71	14.35
ENSMUSG00000048696	protein_coding	Mex3d		4	0.79	0.72	0	0	0	0	4.72	3.27	3.93	5.27	4.97	5.23	6.59
ENSMUSG00000070056	protein_coding	Mfhas1		4	0.79	0.99	0	0	0	0	9.43	6.76	9.52	11.42	12.46	11.21	14.78
ENSMUSG00000041977	protein_coding	Arhgef11		4	0.78	0.62	0	0	0	0	27.08	20.14	28.27	34.94	28.58	24.31	31.46
ENSMUSG00000032193	protein_coding	Ldlr		4	0.78	0.85	0	0	0	0	21.62	16.67	21.82	25.92	27.78	24.69	30.11
ENSMUSG00000004040	protein_coding	Stat3	STAT	4	0.77	0.76	0	0	0	0	36.48	29.16	38.04	42.75	45.69	40.94	47.71
ENSMUSG00000030000	protein_coding	Add2		4	0.77	0.65	0	0	0	0	31.61	25.27	36.87	44.28	36.74	44.15	58.13
ENSMUSG00000024867	protein_coding	Pip5k1b		4	0.77	0.67	0	0	0	0	2.12	1.8	2.22	3.01	2.62	2.88	3.38
ENSMUSG00000059316	protein_coding	Slc27a4		4	0.77	0.63	0	0	0	0	37.42	24.06	31.94	36.91	34.39	36.43	40.57
ENSMUSG00000004113	protein_coding	Cacna1b		4	0.76	0.69	0	0	0	0	13.17	12.83	17.22	19.72	19.12	17.32	24.74
ENSMUSG00000024036	protein_coding	Slc37a1		4	0.74	0.75	0	0	0	0	1.69	1.22	1.79	2.04	1.89	2.2	2.66
ENSMUSG00000060257	protein_coding	Scrt2	zf-C2H2	4	0.74	0.69	0	0	0	0	13.92	8.41	11.6	13.57	12.6	11.61	14.22
ENSMUSG00000031955	protein_coding	Bcar1		4	0.72	0.64	0	0	0	0	8.77	5.29	7.18	8.3	7.62	8.44	10.87
ENSMUSG00000051391	protein_coding	Ywhag		4	0.72	0.73	0	0	0	0	350.51	235.47	336.69	394.75	362.05	305.45	362.16
ENSMUSG00000022421	protein_coding	Nptxr		4	0.72	0.65	0	0	0	0	25.43	14.98	21.6	27.63	21.68	18.86	26.76
ENSMUSG00000021803	protein_coding	Cdhr1		4	0.72	0.68	0	0	0	0	11.2	8.14	12.58	15.88	12.08	15.96	22.04
ENSMUSG00000032826	protein_coding	Ank2		4	0.71	0.6	0	0	0	0	23.85	24.59	34.31	40.5	34.47	31.61	40.25
ENSMUSG00000025366	protein_coding	Esyt1		4	0.7	0.79	0	0	0	0	38.4	23.88	36.24	46.23	38.04	49.77	62.96
ENSMUSG00000000120	protein_coding	Ngfr		4	0.69	0.67	0	0	0	0	161.8	92.48	150.29	190.57	135.48	132.51	167.39
ENSMUSG00000025178	protein_coding	Pi4k2a		4	0.69	0.62	0	0	0	0	24.33	17.1	21.34	24.78	24.19	23.47	24.63
ENSMUSG00000044433	protein_coding	Camsap3		4	0.68	0.64	0	0	0	0	6.61	3.53	5.02	6.44	5.09	5.37	6.79
ENSMUSG00000033124	protein_coding	Atg9a		4	0.68	0.6	0	0	0	0	9.68	6.42	10.49	11.33	8.97	8.25	10.61
ENSMUSG00000035441	protein_coding	Myo1d		4	0.68	0.7	0	0	0	0	6.7	5.02	7.36	8.47	7.57	5.93	7.62
ENSMUSG00000025139	protein_coding	Tollip		4	0.67	0.6	0	0	0	0	31.31	25.94	30.33	34.28	36.39	33.31	36.58
ENSMUSG00000000627	protein_coding	Sema4f		4	0.67	0.69	0	0	0	0	18.71	11.39	17.31	22.69	17.01	23.83	31.68
ENSMUSG00000035621	protein_coding	Midn		4	0.67	0.83	0	0	0	0	10.6	7.77	10.73	12.58	12.7	13.7	16.72
ENSMUSG00000030451	protein_coding	Herc2		4	0.65	0.61	0	0	0	0	13.7	14.09	19.55	22.32	19.79	16.97	21.56
ENSMUSG00000029104	protein_coding	Htt		4	0.65	0.69	0	0	0	0	4.58	4.46	6.08	6.82	6.64	6.61	8.33
ENSMUSG00000029121	protein_coding	Crmp1		4	0.64	0.76	0	0	0	0	17.42	11.64	16.61	20.17	18.23	22.33	28.42
ENSMUSG00000026640	protein_coding	Plxna2		4	0.64	0.62	0	0	0	0	7.03	5.78	9.24	10.98	8.23	6.7	9.41
ENSMUSG00000027221	protein_coding	Chst1		4	0.63	0	0	0.66	0	0	2.19	1.38	1.75	2.12	2.09	2.14	3.38
ENSMUSG00000041313	protein_coding	Slc7a1		4	0.61	0.86	0	0	0	0	8.47	7.49	10.11	12.15	12.56	12.12	15.22
ENSMUSG00000024304	protein_coding	Cdh2		4	0.61	0.62	0	0	0	0	5.07	5.2	6.85	7.95	7.38	7.39	8.62
ENSMUSG00000022346	protein_coding	Myc	bHLH	4	0.58	0.85	0	0	0	0	4.75	3.39	4.37	5.06	5.64	5.04	5.56
ENSMUSG00000062591	protein_coding	Tubb4a		4	0.58	0.7	0	0	0	0	313.86	160.92	286.97	325.77	241.8	283.52	302.66
ENSMUSG00000048078	protein_coding	Tenm4		4	0.55	0.82	0	0	0	0	0.92	0.91	1.46	1.65	1.49	1.69	2.29
ENSMUSG00000031189	protein_coding	Aff2	AF-4	4	0.54	0.66	0	0	0	0	0.81	1.02	1.37	1.62	1.49	1.29	1.79
ENSMUSG00000056050	protein_coding	Mia3		4	0.54	0.75	0	0	0	0	17.78	16.32	20.54	23.95	25.37	23.82	28.8
ENSMUSG00000024366	protein_coding	Gfra3		4	0.52	0.64	0	0	0	0	31.06	22.74	39.12	47.27	32.54	50.03	54.22
ENSMUSG00000001507	protein_coding	Itga3		4	0.52	1.11	0	0	-0.7	0	13.77	9.19	12.3	15.81	18.33	12.14	16.58
ENSMUSG00000028631	protein_coding	Kcnq4		4	0.51	0.8	0	0	0	0	7.68	4.52	6.36	7.99	7.27	5.34	7.16
ENSMUSG00000023915	protein_coding	Tnfrsf21		4	0.5	0.93	0	0	0	0	41.72	30.29	38.6	45.16	53.74	43.04	51.93
ENSMUSG00000075224	protein_coding	Lrrc55		4	0.48	0.82	0	0	0	0	0.85	0.8	1.06	1.25	1.3	1.12	1.24
ENSMUSG00000042804	protein_coding	Gpr153		4	0.48	1.05	0	0	0	0	12.26	8.96	11.92	15.43	17.24	16.92	22.56
ENSMUSG00000051344	protein_coding	Plekhm3		4	0.47	0.66	0	0	0	0	10.76	9.81	13.44	14.46	14.37	10.98	13.1
ENSMUSG00000040225	protein_coding	Prrc2c		4	0.47	0.59	0	0	0	0	6.05	7.34	9.56	10.66	10.16	9.58	12.13
ENSMUSG00000032500	protein_coding	Dclk3		4	0.45	0.68	0	0	0	0	13.22	10.85	12.77	15.42	16.02	13.61	14.14
ENSMUSG00000040435	protein_coding	Ppp1r15a		4	0.43	0.66	0	0	0	0	14.55	10.57	14.62	13.5	15.29	13.92	14.89
ENSMUSG00000035566	protein_coding	Pcdh17		4	0.39	0.87	0	0	0	0	2.03	2.35	2.93	3.6	3.98	2.77	3.92
ENSMUSG00000033294	protein_coding	Noc4l		4	0.39	0.74	0	0	0	0	6.96	4.89	6.99	7.06	7.52	7.84	7.31
ENSMUSG00000043557	protein_coding	Mdga1		4	0.39	0	0.8	1.08	0	0	2	1.24	1.77	2.64	1.94	3.05	5.68
ENSMUSG00000051343	protein_coding	Rab11fip5		4	0.38	0.92	0	0	0	0	21.15	15.42	19.59	25.38	27.05	29.66	38.14
ENSMUSG00000042507	protein_coding	Mideas		4	0.38	0.6	0	0	0	0	1.84	2.03	2.5	2.85	2.81	2.88	3.5
ENSMUSG00000025959	protein_coding	Klf7	zf-C2H2	4	0.38	0.67	0	0	0	0	32.28	33.78	43.28	45.89	49.62	45.93	55.57
ENSMUSG00000015829	protein_coding	Tnr		4	0.37	0.68	0	0	-0.59	0	1.51	1.78	2.15	2.47	2.64	1.89	2.57
ENSMUSG00000011256	protein_coding	Adam19		4	0.37	0.72	0	0	0	0	11.12	8.5	12.42	14.92	12.97	17.58	21.34
ENSMUSG00000026131	protein_coding	Dst		4	0.34	0.68	0	0	0	0	31.34	37.53	53.28	60.47	55.56	58.86	61.21
ENSMUSG00000035049	protein_coding	Rrp12		4	0.33	0.72	0	0	0	0	8.63	6.86	10.23	11.55	10.4	13.21	12.44
ENSMUSG00000025171	protein_coding	Ubtd1		4	0.32	0.61	0	0	0	0	12.48	7.79	10.72	10.76	10.99	11.74	11
ENSMUSG00000056215	protein_coding	Lrguk		4	0.32	0	-1.01	0	-0.82	0.87	1.25	1.64	2.45	2.81	1.97	1.19	2.16
ENSMUSG00000039384	protein_coding	Dusp10		4	0.27	1.08	0	0	0	0	1.76	0.94	1.35	1.5	1.83	1.44	1.43
ENSMUSG00000030470	protein_coding	Csrp3		4	0.25	0	0	4.92	0	0	0.09	0.02	0.1	0.02	0.06	0.07	0.66
ENSMUSG00000059741	protein_coding	Myl3		4	0.25	0	-2.65	0	0	0	0.33	0.21	0.59	0.24	0.11	0.09	1.82
ENSMUSG00000053093	protein_coding	Myh7		4	0.24	0	-5.47	5.9	0	7.56	0.03	0.03	0.38	0.02	0.02	0.01	1.46
ENSMUSG00000013936	protein_coding	Myl2		4	0.24	0	0	4.11	0	0	0.42	0.25	1.1	0.28	0.15	0.42	4.92
ENSMUSG00000029683	protein_coding	Lmod2		4	0.23	0	0	6.83	0	0	0.09	0.02	0.05	0	0.04	0.03	0.4
ENSMUSG00000025746	protein_coding	Il6		3	0.99	2.94	2.53	1.87	-1.58	0	0.09	0.28	0.13	0.14	2.02	0.7	0.54
ENSMUSG00000024256	protein_coding	Adcyap1		3	0.99	1.44	0	0	-1.07	0	27.04	40.41	33.84	39.52	100.81	51.12	45.97
ENSMUSG00000043003	protein_coding	Rasef		3	0.99	1.36	0	0	-1.38	0	0.46	1.18	0.78	0.74	2.8	1.14	1.22
ENSMUSG00000015652	protein_coding	Steap1		3	0.98	1.8	1.31	0	-1.52	0	1.24	3.42	1.68	1.67	10.99	4.08	2.82
ENSMUSG00000032501	protein_coding	Trib1		3	0.98	0.82	0	0	-0.68	0	1.46	1.5	1.34	1.36	2.44	1.63	1.64
ENSMUSG00000074115	protein_coding	Saa1		3	0.98	2.65	2.45	1.56	-1.35	0	0.28	0.34	0.14	0.17	1.91	0.79	0.5
ENSMUSG00000079339	protein_coding	Ifit1bl1		3	0.98	1.1	0	0	-1.18	0	1.9	2.97	2.16	1.9	5.88	2.79	3.41
ENSMUSG00000026107	protein_coding	Nabp1		3	0.98	0.9	0	0	0	0	0.67	1.06	0.91	0.74	1.83	1.19	1.08
ENSMUSG00000040151	protein_coding	Hs2st1		3	0.98	0.69	0	0	0	0	7.42	9.22	8.67	8.3	13.77	10.52	10.37
ENSMUSG00000002733	protein_coding	Plekha3		3	0.98	0.64	0	0	-0.6	0	9.56	10.32	10.16	9.67	14.78	10.43	10.31
ENSMUSG00000048482	protein_coding	Bdnf		3	0.97	1.36	0	0	-1.11	0	4.41	6.92	5.59	5.2	16.46	8.16	5.83
ENSMUSG00000029201	protein_coding	Ugdh		3	0.97	0.96	0	0	-0.6	0	3.83	5.04	4.39	3.77	9.03	6.37	5.38
ENSMUSG00000044934	protein_coding	Zfp367	zf-C2H2	3	0.97	1.07	0	0	0	0	4.09	6.13	5.23	4.43	11.89	8.08	6.72
ENSMUSG00000036902	protein_coding	Neto2		3	0.97	0.87	0	0	0	0	3.64	4.87	4.73	4.51	8.19	5.45	5.94
ENSMUSG00000024805	protein_coding	Pcgf5		3	0.97	0.78	0	0	-0.84	0	0.49	0.67	0.62	0.5	1.07	0.64	0.7
ENSMUSG00000005370	protein_coding	Msh6		3	0.97	0.97	0	0	-0.81	0	5.38	5.67	5.46	5.36	10.16	6.23	5.62
ENSMUSG00000029798	protein_coding	Herc6		3	0.97	0.86	0	0	-0.96	0	0.53	0.76	0.56	0.51	1.26	0.69	0.78
ENSMUSG00000027611	protein_coding	Procr		3	0.96	2.25	1.49	1.04	-0.88	0	1.98	2.39	2.2	2.15	10.34	6.01	4.41
ENSMUSG00000029561	protein_coding	Oasl2		3	0.96	0.81	0	0	0	0	10.9	11.21	11.49	11.37	18.11	14.04	13.89
ENSMUSG00000016496	protein_coding	Cd274		3	0.96	1.39	0	0	-1.51	0	3.1	3.59	3.03	2.92	8.71	3.28	3.8
ENSMUSG00000035828	protein_coding	Pim3		3	0.96	0.74	0	0	0	0	16.71	15.8	16.14	16.61	24.38	18.61	18.84
ENSMUSG00000057465	protein_coding	Saa2		3	0.96	2.69	0	0	-1.4	0	0.13	0.1	0.08	0.11	0.59	0.24	0.14
ENSMUSG00000041329	protein_coding	Atp1b2		3	0.95	1.05	0	0	-1.2	0	15.16	18.39	14.55	14.79	35.06	16.41	17.27
ENSMUSG00000021587	protein_coding	Pcsk1		3	0.95	0.76	0	0	0	0	15.18	20.91	18.64	18.89	32.52	23.62	19.39
ENSMUSG00000029378	protein_coding	Areg		3	0.95	3.11	0	0	-3.5	0	0.14	0.55	0.25	0.19	4.35	0.38	0.51
ENSMUSG00000054072	protein_coding	Iigp1		3	0.95	1.76	0	0	-1.88	0	1.61	1.71	1.36	1.26	5.3	1.54	2.4
ENSMUSG00000050410	protein_coding	Tcf19	Others	3	0.95	0.67	0	0	0	0	5.2	5.79	5.27	4.57	8.46	6.49	5.64
ENSMUSG00000109901	protein_coding	Chmp1b		3	0.95	0.82	0	0	0	0	16.42	21.12	18.22	18.44	34.56	26.87	22.89
ENSMUSG00000049502	protein_coding	Dtx3l		3	0.95	0.67	0	0	-0.68	0	2.82	3.16	3.3	2.93	4.64	3.1	3.51
ENSMUSG00000073555	protein_coding	Gm4951		3	0.95	1.2	0	0	0	0	0.57	0.58	0.67	0.46	1.22	0.73	0.81
ENSMUSG00000028037	protein_coding	Ifi44		3	0.94	1.2	0	0	-1.59	0	0.41	0.61	0.45	0.28	1.3	0.47	0.65
ENSMUSG00000078853	protein_coding	Igtp		3	0.94	0.78	0	0	-0.64	0	19.4	18.98	17.21	15.7	29.86	20.55	20.86
ENSMUSG00000034459	protein_coding	Ifit1		3	0.94	1.86	0	0	-2.27	0	14.76	20.36	13.87	12.68	67.96	15.04	17.98
ENSMUSG00000036437	protein_coding	Npy1r		3	0.94	0.99	0	0	-1.25	0	7.37	13.69	9.35	11.38	25.15	11.27	14.82
ENSMUSG00000037851	protein_coding	Iars		3	0.94	0.69	0	0	0	0	22.63	25.24	26.06	26.25	37.4	28.67	25.07
ENSMUSG00000045932	protein_coding	Ifit2		3	0.94	0.86	0	0	-1.13	0	10.22	14.98	12.69	12.45	25	12.24	14.04
ENSMUSG00000058093	protein_coding	Zfp729b	zf-C2H2	3	0.94	1.32	0	0	-1.66	0	1.52	3.56	1.94	1.39	8.22	2.76	2.03
ENSMUSG00000039954	protein_coding	Stk32a		3	0.94	0.81	0	0	-0.69	0	1.33	2.14	1.83	1.77	3.46	2.31	1.78
ENSMUSG00000042895	protein_coding	Abra		3	0.94	5.34	0	0	-5.83	0	0.04	0.03	0.02	0.01	1.12	0.02	0.11
ENSMUSG00000037458	protein_coding	Azin1		3	0.93	0.76	0	0	0	0	28.6	43.56	34.44	32.29	68.12	51.35	42.69
ENSMUSG00000046688	protein_coding	Tifa		3	0.93	1.61	1.49	1.22	0	0	6.08	12.4	8.24	7.42	35.16	22.92	17.77
ENSMUSG00000001131	protein_coding	Timp1		3	0.92	1.6	1.57	1.09	-0.75	-0.89	4.47	7.36	4.49	3.24	20.2	12.94	6.92
ENSMUSG00000039879	protein_coding	Heca		3	0.92	0.81	0	0	0	0	3.83	5.15	4.21	4.87	8.36	5.77	6.38
ENSMUSG00000030107	protein_coding	Usp18		3	0.91	1.53	0	0	-1.29	0	3.13	2.47	2.5	2.28	6.57	2.89	3.73
ENSMUSG00000029321	protein_coding	Slc10a6		3	0.91	0.77	0	0	-0.93	0	4.42	8.48	5.19	4.64	13.29	7.43	5.87
ENSMUSG00000024261	protein_coding	Syt4		3	0.91	0.61	0	0	0	0	112.81	172.73	138.58	128.64	243.01	186.37	157.7
ENSMUSG00000040253	protein_coding	Gbp7		3	0.91	0.7	0	0	-0.79	0	2.18	3.69	3.45	2.9	5.51	3.41	3.75
ENSMUSG00000024349	protein_coding	Sting1		3	0.89	0.82	0.8	0	-0.74	0	3.36	6.85	4.16	3.53	11.03	7.1	4.77
ENSMUSG00000026896	protein_coding	Ifih1		3	0.89	0.67	0	0	-0.79	0	1.37	1.61	1.36	1.2	2.36	1.46	1.83
ENSMUSG00000020395	protein_coding	Itk		3	0.89	1.34	0	0	-1.32	0	0.85	1.12	1.16	0.84	2.61	1.14	0.71
ENSMUSG00000066838	protein_coding	Zfp772	zf-C2H2	3	0.88	0.63	0	0	0	0	3.36	4.37	3.58	3.2	6.19	4.96	3.82
ENSMUSG00000032307	protein_coding	Ube2q2		3	0.88	0.78	0	0	-1.04	0	17.87	20.7	17.9	17.94	33.05	17.07	17.63
ENSMUSG00000061039	protein_coding	Olfr920		3	0.88	1.2	0	0	-2.32	0	0.71	2.44	1.04	0.73	5.2	1.11	0.99
ENSMUSG00000040033	protein_coding	Stat2	STAT	3	0.88	0.92	0	0	-0.65	0	11.9	11.27	12.47	12.93	19.58	13.39	15.47
ENSMUSG00000032462	protein_coding	Pik3cb		3	0.88	0.62	0	0	-0.6	0	3.69	3.78	3.81	4.15	5.36	3.78	4.06
ENSMUSG00000021091	protein_coding	Serpina3n		3	0.88	0.67	0	0	-0.84	0	132.55	204.54	158.49	150.33	298.38	178.98	141.79
ENSMUSG00000019876	protein_coding	Pkib		3	0.87	0.83	0.92	0	0	0	2.19	3.79	2.54	2.51	6.22	4.75	3.72
ENSMUSG00000067006	protein_coding	Serpinb5		3	0.87	0.96	0	0	0	0	0.39	0.77	0.67	0.5	1.38	1.04	0.82
ENSMUSG00000027015	protein_coding	Cybrd1		3	0.87	0.77	0	0	-0.93	0	1.37	2.14	1.88	1.61	3.35	1.89	1.46
ENSMUSG00000001627	protein_coding	Ifrd1		3	0.86	0.62	0	0	-0.62	0	2.7	4.39	2.59	2.79	6.22	4.32	4.23
ENSMUSG00000005087	protein_coding	Cd44		3	0.86	0.8	0	0	0	0	33.89	44.35	45.37	42.14	70.84	58.5	50.17
ENSMUSG00000027797	protein_coding	Dclk1		3	0.85	0.67	0	0	0	0	10.9	12.34	13.31	13.93	18.13	13.01	13.71
ENSMUSG00000039232	protein_coding	Stx11		3	0.83	1.15	0	0.64	0	0	1.8	1.96	2.11	1.79	3.98	3.05	2.88
ENSMUSG00000020932	protein_coding	Gfap		3	0.83	0.89	0	1.26	-0.94	0	2.52	2.79	2.13	1.23	4.68	2.66	2.95
ENSMUSG00000044229	protein_coding	Nxpe4		3	0.83	0.82	0	0	0	0	2.42	3.45	3.53	2.85	5.6	4.62	3.73
ENSMUSG00000003153	protein_coding	Slc2a3		3	0.81	0.59	0	0	0	0	13.31	16.15	16.65	17.07	22.27	18.84	17.31
ENSMUSG00000029641	protein_coding	Rasl11a		3	0.81	1.36	0	0	0	0	2.2	1.91	1.81	2.13	4.45	3.13	3.16
ENSMUSG00000015316	protein_coding	Slamf1		3	0.81	2.29	0	3.96	0	0	0.05	0.07	0.05	0.01	0.31	0.16	0.2
ENSMUSG00000038949	protein_coding	Cnst		3	0.81	0.72	0	0	0	0	19.9	23.17	23.58	24.81	35.28	30.12	26.65
ENSMUSG00000023087	protein_coding	Noct		3	0.75	0.95	0	0	0	0	1.16	1	1.21	1.19	1.79	1.29	1.46
ENSMUSG00000020641	protein_coding	Rsad2		3	0.75	1.34	0	0.94	-1.36	0	4.65	4.58	6.89	3.32	10.55	4.42	6.59
ENSMUSG00000028268	protein_coding	Gbp3		3	0.75	0.76	0	0	0	0	5.84	5.38	6.27	5.16	8.38	6.53	7.11
ENSMUSG00000001542	protein_coding	Ell2		3	0.74	1.07	0	0	0	0	2.47	3.42	3.1	3.27	6.65	5.22	4.84
ENSMUSG00000046223	protein_coding	Plaur		3	0.73	1.67	0.94	0.75	0	0	3.85	4.87	5.68	5.28	14.1	10.68	8.9
ENSMUSG00000020427	protein_coding	Igfbp3		3	0.73	1.31	1.27	1.11	-0.64	0	5.27	7.19	4.68	5.48	16.27	11.13	12.01
ENSMUSG00000036390	protein_coding	Gadd45a		3	0.73	2.46	1.88	1.41	-0.7	0	12.15	15.86	14.65	17.99	80.51	52.77	48.64
ENSMUSG00000037411	protein_coding	Serpine1		3	0.72	2.94	2.76	2.22	0	0	0.73	0.47	0.36	0.31	3.25	2.32	1.45
ENSMUSG00000038023	protein_coding	Atp6v0a2		3	0.71	0.59	0	0	0	0	9.77	9.37	10.39	10.71	12.97	11.19	11.16
ENSMUSG00000063626	protein_coding	Unc5d		3	0.71	0.81	0	0	-0.88	0	0.29	0.48	0.4	0.58	0.78	0.45	0.53
ENSMUSG00000079014	protein_coding	Serpina3i		3	0.71	0.61	0.98	0	0	0	2.47	5.61	3.4	3.27	7.91	6.64	4.45
ENSMUSG00000017830	protein_coding	Dhx58		3	0.7	0.81	0	0	0	0	1.98	1.56	1.84	1.69	2.5	1.92	1.94
ENSMUSG00000020271	protein_coding	Fbxw11		3	0.7	0.61	0	0	0	0	41.54	42.47	45.1	46.16	59.99	50.61	53.02
ENSMUSG00000070639	protein_coding	Lrrc8b		3	0.69	0.75	0	0	-0.59	0	15.08	16.4	19.52	19.28	25.54	18.12	21.21
ENSMUSG00000022094	protein_coding	Slc39a14		3	0.67	0.75	0	0	0	0	1.65	1.69	1.81	1.77	2.62	2.15	2.27
ENSMUSG00000035095	protein_coding	Fam167a		3	0.66	0.79	0	0	-1.07	0	3.11	2.94	2.78	3.32	4.69	2.4	3.02
ENSMUSG00000053113	protein_coding	Socs3		3	0.65	1.27	1.03	0	0	0	2.76	3.8	3.19	3.63	8.47	6.37	6.26
ENSMUSG00000024521	protein_coding	Pmaip1		3	0.65	1.44	1.34	0.94	0	0	0.8	1.07	0.88	0.87	2.69	2.15	1.75
ENSMUSG00000032515	protein_coding	Csrnp1	CSRNP_N	3	0.64	1.66	0	0	-0.68	0	1.39	1.18	1.35	1.59	3.45	2.3	2.62
ENSMUSG00000045725	protein_coding	Prr15		3	0.64	0	0	1	0	0	0.64	1.2	0.68	0.77	1.85	1.29	1.53
ENSMUSG00000021070	protein_coding	Bdkrb2		3	0.64	1.61	0	0	-0.81	0	1.38	1.48	1.6	2.16	4.15	2.52	3.24
ENSMUSG00000027997	protein_coding	Casp6		3	0.64	0.81	0	0.72	0	0	0.84	1.01	0.85	0.7	1.62	1.43	1.18
ENSMUSG00000010358	protein_coding	Ifi35		3	0.63	0.6	0	0	0	0	16.89	14.39	16.54	14.05	19.93	16.16	15.28
ENSMUSG00000041831	protein_coding	Sytl3		3	0.63	0.72	0	0	-0.59	0	5.47	4.74	5.32	5.07	7.18	5.11	4.29
ENSMUSG00000054136	protein_coding	Adm2		3	0.61	0	0	2.48	0	0	0.02	0.1	0.01	0.11	0.69	0.28	0.53
ENSMUSG00000074151	protein_coding	Nlrc5		3	0.59	0.91	0	0	0	0	0.55	0.75	0.75	0.66	1.28	0.94	1.12
ENSMUSG00000033355	protein_coding	Rtp4		3	0.58	0.74	0	0	0	0	4.88	4.04	4.63	3.65	6.17	4.62	5.32
ENSMUSG00000069072	protein_coding	Slc7a14		3	0.53	0.8	0	0	0	0	13.13	15.35	17.96	20.07	24.67	18.18	20.53
ENSMUSG00000051980	protein_coding	Casr		3	0.52	1.57	0	0	-1.57	0	0.28	0.51	0.74	1.04	1.38	0.49	0.79
ENSMUSG00000053930	protein_coding	Shisa6		3	0.5	1.02	0	0	0	0	0.42	0.41	0.46	0.56	0.76	0.53	0.66
ENSMUSG00000027560	protein_coding	Dok5		3	0.5	1.09	0	0	0	0	3.21	2.39	2.76	3.24	4.69	3.97	3.55
ENSMUSG00000087006	protein_coding	Gm13889		3	0.49	0.94	0	0	0	0	47.55	34.05	36.89	44.95	60.42	44.38	48.91
ENSMUSG00000054976	protein_coding	Nyap2		3	0.48	0.77	0	0	-0.88	0	0.61	0.51	0.59	0.63	0.8	0.47	0.58
ENSMUSG00000057378	protein_coding	Ryr3		3	0.46	0.85	0	0	0	0	0.52	0.78	1.02	1.06	1.29	0.98	0.95
ENSMUSG00000019256	protein_coding	Ahr	bHLH	3	0.46	0.76	0	0	0	0	2.01	3.14	3.01	3.32	4.91	4.18	4.04
ENSMUSG00000067586	protein_coding	S1pr3		3	0.45	0.6	0	0	0	0	36.83	35.39	43.09	43.98	49.13	43.67	37.16
ENSMUSG00000028270	protein_coding	Gbp2		3	0.43	0.81	0	0.95	0	0	10.19	9.9	8.34	7.71	15.87	11.39	15.31
ENSMUSG00000047344	protein_coding	Lancl3		3	0.43	0	-0.92	0	-1.51	0	2.51	4	3.89	3.84	5.44	2.03	2.56
ENSMUSG00000041773	protein_coding	Enc1		3	0.42	0.86	0	0	0	0	1.62	1.74	2.32	2.29	2.89	2.45	2.39
ENSMUSG00000030921	protein_coding	Trim30a		3	0.41	0	0	1.08	0	0	1.73	1.93	2.07	1.18	2.93	2.56	2.57
ENSMUSG00000047604	protein_coding	Frat2		3	0.36	0.76	0	0	0	0	3.01	2.05	2.27	2.44	3.19	2.35	2.31
ENSMUSG00000059991	protein_coding	Nptx2		3	0.35	0.66	0	0	-0.68	0	35.64	28.2	30.8	35.31	41.12	27.53	30.1
ENSMUSG00000057596	protein_coding	Trim30d		3	0.33	0	0	1.31	0	0	0.78	0.81	0.66	0.4	1.06	0.83	1.06
ENSMUSG00000013089	protein_coding	Etv5	ETS	3	0.33	0.9	0	0	0	0	12.96	10.68	12.39	15.46	18.46	13.83	16.39
ENSMUSG00000029304	protein_coding	Spp1		3	0.32	0	0	0.63	0	0	88.88	140.45	82.55	76.18	140.83	143.28	120.82
ENSMUSG00000025279	protein_coding	Dnase1l3		3	0.28	0.91	0	0	0	0	2.75	1.84	2.33	2.58	3.2	2.79	2.72
ENSMUSG00000055567	protein_coding	Unc80		3	0.26	0	-0.64	0	-0.83	0	6.95	8.35	11.15	11.51	11.83	7.11	9.21
ENSMUSG00000025089	protein_coding	Gfra1		2	0.99	1.13	1.08	0.8	0	0	27.11	27.81	30.86	34.22	56.35	64.81	60.82
ENSMUSG00000002459	protein_coding	Rgs20		2	0.99	1.94	1.46	1.59	0	0	0.37	0.4	0.56	0.52	1.43	1.53	1.61
ENSMUSG00000027583	protein_coding	Zbtb46	ZBTB	2	0.98	0.61	0	0	0	0	1.86	2.01	2.16	2.1	2.81	3.07	2.95
ENSMUSG00000045975	protein_coding	C2cd2		2	0.97	0.72	0	0	0	0	4.96	4.88	5.79	5.69	7.44	7.79	7.85
ENSMUSG00000024143	protein_coding	Rhoq		2	0.97	1.24	1.31	1.29	0	0	19.72	25.55	25.44	27.14	55.98	62.31	68.01
ENSMUSG00000026628	protein_coding	Atf3	TF_bZIP	2	0.97	3.16	3.14	2.08	0	0	4.2	16.91	19.9	33.35	140.72	171.12	143.31
ENSMUSG00000024803	protein_coding	Ankrd1		2	0.97	0	3.36	0	0	0	0.02	0.02	0.05	0.1	0.38	0.5	0.42
ENSMUSG00000037568	protein_coding	Vash2		2	0.97	1.2	1.2	0.88	0	0	0.97	1.01	1.2	1.38	2.17	2.7	2.59
ENSMUSG00000048490	protein_coding	Nrip1		2	0.97	0.97	0.81	0.72	0	0	3.37	4.42	5.07	5.42	8.01	8.8	9.12
ENSMUSG00000063632	protein_coding	Sox11	HMG	2	0.96	2.01	1.92	1.75	0	0	1.01	1.89	1.86	2.02	7.05	6.89	6.91
ENSMUSG00000021843	protein_coding	Ktn1		2	0.96	0.73	0.84	0.61	0	0	7.47	9.22	8.92	9.43	14.06	15.77	14.68
ENSMUSG00000039473	protein_coding	Ubn1		2	0.96	0.59	0	0	0	0	5.03	5.41	5.91	5.95	7.46	8.43	8.42
ENSMUSG00000019647	protein_coding	Sema6a		2	0.96	2.31	1.98	1.8	0	0	1.29	1.84	2.05	2.82	8.41	7.94	9.98
ENSMUSG00000016763	protein_coding	Scube1		2	0.95	0.86	1	0	0	0	0.55	0.61	0.61	0.74	1.02	1.21	1.12
ENSMUSG00000032802	protein_coding	Srxn1		2	0.95	1.03	1.08	0.64	0	0	111.7	108.98	118.15	139.71	206.14	247.22	222.46
ENSMUSG00000035594	protein_coding	Chrna5		2	0.95	2.86	2.51	2.11	0	0	0.08	0.08	0.12	0.18	0.53	0.69	0.78
ENSMUSG00000026100	protein_coding	Mstn		2	0.95	1.37	1.57	1.32	0	0	0.19	0.42	0.38	0.39	1.01	1.09	1
ENSMUSG00000028645	protein_coding	Slc2a1		2	0.94	0.75	0.77	0	0	0	16.05	16.7	16.68	17.96	25.7	28.13	25.24
ENSMUSG00000027293	protein_coding	Ehd4		2	0.94	0.64	0	0	0	0	14.61	14.49	15.47	16.55	20.83	20.64	20.12
ENSMUSG00000028370	protein_coding	Pappa		2	0.93	1.15	0.8	0.93	0	0	0.6	0.89	1.06	1.11	1.82	1.84	2.15
ENSMUSG00000058589	protein_coding	Anks1b		2	0.93	0.73	0	0	0	0	2.74	2.87	3.31	3.53	4.4	4.56	4.99
ENSMUSG00000039328	protein_coding	Rnf122		2	0.93	1.62	1.44	1.01	0	0	1.34	1.46	1.66	1.81	4.17	4.41	3.69
ENSMUSG00000003752	protein_coding	Itpkc		2	0.93	1.33	0.95	0	0	0	1.64	1.45	1.67	2.06	3.36	3.16	3.27
ENSMUSG00000027313	protein_coding	Chac1		2	0.93	1.29	1.07	0.94	0	0	2.81	2.86	3.2	4.12	6.49	6.56	7.95
ENSMUSG00000068566	protein_coding	Myadm		2	0.92	0.93	0	0	0	0	29.57	25.1	30.47	31.75	44.02	43.82	44.56
ENSMUSG00000053091	protein_coding	Lins1		2	0.92	0.79	0	0	0	0	2.95	2.87	3.35	3.62	4.58	4.67	4.44
ENSMUSG00000029135	protein_coding	Fosl2	TF_bZIP	2	0.92	0.93	0.78	1.08	0	0	1.17	1.5	1.52	1.39	2.62	2.56	2.97
ENSMUSG00000044364	protein_coding	Tmem74b		2	0.92	1.09	0	0	0	0	0.9	0.95	1.38	1.23	1.86	2.11	1.99
ENSMUSG00000073680	protein_coding	Tmem88b		2	0.91	2.06	2.36	2.3	0	0	0.74	1.15	1.29	1.23	4.42	6.45	6.07
ENSMUSG00000028003	protein_coding	Lrat		2	0.9	1.11	1.74	1.62	0	0	0.22	0.52	0.37	0.4	1.03	1.22	1.28
ENSMUSG00000039096	protein_coding	Rsad1		2	0.9	0.59	0	0	0	0	2.8	3.29	2.88	3.11	4.58	4.59	4.6
ENSMUSG00000026072	protein_coding	Il1r1		2	0.9	0.87	1.08	0.97	0	0	1.37	2.11	1.87	1.78	3.54	3.92	3.56
ENSMUSG00000039364	protein_coding	Sectm1b		2	0.9	1.51	1.81	1.47	0	0	0.79	1.08	1.18	1.37	2.82	4.03	3.85
ENSMUSG00000038059	protein_coding	Smim3		2	0.9	1.87	1.68	1.19	0	0	1.21	1.95	2.09	2.34	6.55	6.57	5.42
ENSMUSG00000028789	protein_coding	Azin2		2	0.89	0.6	0	0	0	0	28.7	25.52	28.69	30.48	35.67	37.94	38.02
ENSMUSG00000050164	protein_coding	Mchr1		2	0.87	1.75	1.55	1.31	0	0	1.37	1.5	1.49	1.62	4.7	4.37	4.02
ENSMUSG00000046854	protein_coding	Pip5kl1		2	0.87	0.89	0	0	0	0	1.93	2.39	2.9	2.92	4.05	4	3.96
ENSMUSG00000030102	protein_coding	Itpr1		2	0.87	0.81	1.28	0.98	0	0	1.1	1.64	1.39	1.52	2.61	3.33	3.06
ENSMUSG00000055994	protein_coding	Nod2		2	0.86	0.98	0	0.92	0	0	0.54	0.7	0.82	0.67	1.27	1.17	1.28
ENSMUSG00000042688	protein_coding	Mapk6		2	0.86	0.67	0.77	0.63	0	0	3.76	4.94	5.28	5.14	7.27	8.95	8.11
ENSMUSG00000079442	protein_coding	St6galnac4		2	0.86	0.8	0.81	0.75	0	0	1.7	1.69	1.77	2	2.68	3.06	3.42
ENSMUSG00000024270	protein_coding	Slc39a6		2	0.86	0.71	0	0	0	0	26.3	23.85	26.15	29.94	36.11	35.64	35.72
ENSMUSG00000046731	protein_coding	Kctd11		2	0.86	1.09	0.89	0.74	0	0	4.05	4.02	4.34	4.12	7.89	7.89	6.95
ENSMUSG00000036160	protein_coding	Surf6		2	0.86	0.69	0.68	0	0	0	4.69	4.44	4.77	5.06	6.59	7.55	6.53
ENSMUSG00000034832	protein_coding	Tet3		2	0.85	0.71	0	0.65	0	0	1.34	1.88	2.15	2.06	2.82	3.01	3.29
ENSMUSG00000023905	protein_coding	Tnfrsf12a		2	0.85	1.53	1.61	1.1	0	0	3.48	4.44	3.98	4.52	11.79	11.82	9.69
ENSMUSG00000035673	protein_coding	Sbno2		2	0.85	1.06	0.81	0.9	0	0	4.29	4.35	5.43	5.91	8.32	9.39	11.19
ENSMUSG00000021140	protein_coding	Pcnx		2	0.85	1.15	0.71	0.75	0	0	3.98	4.37	5.82	6.65	8.93	9.41	11.38
ENSMUSG00000026558	protein_coding	Uck2		2	0.85	1.2	0.69	0	0	0	14.83	11.65	14.71	17.83	24.75	23.53	26.18
ENSMUSG00000055723	protein_coding	Rras2		2	0.85	0.73	1	1.11	0	0	2.84	3.87	3.09	2.94	5.93	6.16	6.54
ENSMUSG00000034300	protein_coding	Fam53c		2	0.84	0.86	0	0	0	0	17.58	15.33	18.36	20.06	25.66	24.46	27.07
ENSMUSG00000054855	protein_coding	Rnd1		2	0.84	1.21	1.16	0	0	0	0.67	0.57	0.67	0.87	1.2	1.49	1.59
ENSMUSG00000021453	protein_coding	Gadd45g		2	0.84	1.45	1.27	0.8	0	0	11.42	11	11.83	12.94	27.68	27.92	22.87
ENSMUSG00000069094	protein_coding	Pde7a		2	0.83	0.65	0	0.65	0	0	2.34	3.1	2.82	2.65	4.49	4.61	4.28
ENSMUSG00000037580	protein_coding	Gch1		2	0.83	0	0	0.59	0	0	0.78	0.89	0.98	0.87	1.4	1.28	1.35
ENSMUSG00000061950	protein_coding	Ppp4r1		2	0.83	0.68	0.78	0	0	0	6.64	6.64	6.97	8.11	9.75	11.88	11.6
ENSMUSG00000040118	protein_coding	Cacna2d1		2	0.83	0.77	1.12	1	0	0	13.84	22.59	21.57	22.68	35.74	46.28	46.75
ENSMUSG00000027035	protein_coding	Cers6		2	0.82	0.87	0	0	0	0	1.89	2.52	2.7	2.67	4.26	3.84	3.98
ENSMUSG00000040312	protein_coding	Cchcr1		2	0.81	1.07	0	0.82	0	0	0.56	0.63	0.85	0.64	1.2	1.15	1.13
ENSMUSG00000079049	protein_coding	Serpinb1c		2	0.81	1.77	2.59	1.52	0	0	0.27	0.45	0.24	0.38	1.4	1.53	1.13
ENSMUSG00000020142	protein_coding	Slc1a4		2	0.81	0.92	0.78	0	0	0	16.79	15.98	20.74	23.21	28.01	35.05	32.65
ENSMUSG00000029552	protein_coding	Tes		2	0.81	0.87	1.2	0.97	0	0	1.87	2.2	2.19	2.27	3.67	4.96	4.51
ENSMUSG00000032641	protein_coding	Gpr19		2	0.8	0.89	0.7	0	0	0	4.33	4	4.1	4.26	6.8	6.61	6.06
ENSMUSG00000029826	protein_coding	Zc3hav1		2	0.8	0.64	0	0	0	0	4.17	4.5	4.55	4.49	6.45	5.77	6.78
ENSMUSG00000040322	protein_coding	Slc25a24		2	0.8	0.65	0	0.77	0	0	3.74	4.84	4.67	3.88	7	7.06	6.81
ENSMUSG00000033902	protein_coding	Mapkbp1		2	0.79	1.09	0	0.71	0	0	2.06	2.93	3.4	3.03	5.69	5.2	5.02
ENSMUSG00000037705	protein_coding	Tecta		2	0.79	1.39	1.31	1.11	0	0	1.2	1.36	1.86	2.24	3.31	4.55	4.91
ENSMUSG00000056749	protein_coding	Nfil3	TF_bZIP	2	0.79	1.24	1.12	1.16	0	0	3.21	2.35	2.64	2.88	5.08	5.63	6.53
ENSMUSG00000026773	protein_coding	Pfkfb3		2	0.78	0.73	0	0	0	0	9.82	9.77	12.07	12.23	15.02	14.23	14.96
ENSMUSG00000034591	protein_coding	Slc41a2		2	0.78	0.85	0	0	0	0	7.84	8.35	9.34	9.96	13.96	13.07	12.27
ENSMUSG00000034275	protein_coding	Igsf9b		2	0.78	0	0	0.65	0	0	1.85	3.15	3.32	3.08	4.47	4.68	4.93
ENSMUSG00000038552	protein_coding	Fndc4		2	0.77	0.76	0.67	0	0	0	10.02	8.25	8.54	9.78	12.89	13.41	12.64
ENSMUSG00000024891	protein_coding	Slc29a2		2	0.77	1.65	0.85	0	0	0	3.23	2.36	3.78	3.66	6.85	6.72	5.61
ENSMUSG00000040640	protein_coding	Erc2		2	0.76	0.71	0	0	0	0	7.23	9.27	10.43	10.87	13.99	13.02	14.09
ENSMUSG00000037428	protein_coding	Vgf		2	0.76	1.84	1.26	1.17	0	0	24.88	17.06	23.26	33.83	56.83	54.89	77.08
ENSMUSG00000027495	protein_coding	Fam210b		2	0.76	1.26	0	0.9	0	0	5.23	5.28	6.18	5.65	11.61	9.52	10.76
ENSMUSG00000036002	protein_coding	Fam214b		2	0.75	0.79	0	0	0	0	12.95	10.71	13.62	14.32	17.04	18.73	19.94
ENSMUSG00000022895	protein_coding	Ets2	ETS	2	0.75	0.97	0	0	0	0	3.53	3.31	3.37	4.01	5.98	5.08	5.82
ENSMUSG00000025348	protein_coding	Itga7		2	0.75	1.4	1.47	1.15	0	0	20.98	19.89	25.87	30.54	48.41	70.62	68.66
ENSMUSG00000064210	protein_coding	Ano6		2	0.74	0.62	0	0	0	0	6.78	7.02	8.03	8.99	9.88	11.74	11.49
ENSMUSG00000028255	protein_coding	Clca1		2	0.74	2.3	3.47	1.82	0	0	0.05	0.09	0.07	0.12	0.38	0.64	0.44
ENSMUSG00000031681	protein_coding	Smad1	MH1	2	0.74	0.88	0	0.7	0	0	4.44	4.39	5.21	5.91	7.48	7.78	9.78
ENSMUSG00000023169	protein_coding	Slc38a1		2	0.73	0.92	0	0	0	0	2.79	3.07	3.24	3.73	5.35	4.45	5.28
ENSMUSG00000050022	protein_coding	Amz1		2	0.72	0.96	0	0	0	0	0.38	0.37	0.42	0.59	0.65	0.74	0.8
ENSMUSG00000020669	protein_coding	Sh3yl1		2	0.72	0.65	0	0	0	0	7.12	5.97	6.58	7.62	8.64	9.32	9.44
ENSMUSG00000022893	protein_coding	Adamts1		2	0.72	0.96	0.95	0.88	0	0	3.17	3.04	2.58	2.71	5.42	4.93	5.1
ENSMUSG00000073747	protein_coding	Zpld2		2	0.72	1.33	0	0	0	0	0.88	0.87	1.48	1.48	2	1.95	1.94
ENSMUSG00000023030	protein_coding	Slc11a2		2	0.71	0	0.61	0	0	0	4.73	5.76	5.63	5.13	7.65	8.51	7.07
ENSMUSG00000025648	protein_coding	Pfkfb4		2	0.7	0.74	0.7	0.62	0	0	5.72	5.58	6.8	6.59	8.53	10.92	10.3
ENSMUSG00000038894	protein_coding	Irs2		2	0.69	1.24	0.94	1.01	0	0	6.14	5.38	7.06	8.47	11.78	13.35	17.39
ENSMUSG00000042246	protein_coding	Tmc7		2	0.69	0.66	0.79	0	0	0	2.61	3.66	4.08	4.11	5.33	7	5.89
ENSMUSG00000033983	protein_coding	Coil		2	0.68	0.72	0.96	0.63	0	0	5.23	5.26	5.56	5.94	7.98	10.62	9.32
ENSMUSG00000044465	protein_coding	Fam160a2		2	0.67	0.6	0	0	0	0	3.1	3.15	3.58	4.05	4.39	4.63	5.24
ENSMUSG00000030256	protein_coding	Bhlhe41	bHLH	2	0.67	1.14	0	0	0	0	5.48	5.29	5.98	6.55	10.8	8.66	9.89
ENSMUSG00000091455	protein_coding	Otogl		2	0.67	0	2.3	0	0	0	0.03	0.05	0.03	0.07	0.1	0.13	0.09
ENSMUSG00000040511	protein_coding	Pvr		2	0.67	0.85	0.83	0	0	0	1.8	2.18	2.11	2.09	3.61	3.71	2.9
ENSMUSG00000026675	protein_coding	Hsd17b7		2	0.66	0.8	1.14	0.96	0	0	12.95	18.09	19.15	18.64	29.07	41.74	37
ENSMUSG00000073418	protein_coding	C4b		2	0.65	0	0.86	0	0	0	6.96	10.07	8.97	10.42	12.67	16.05	14.03
ENSMUSG00000052684	protein_coding	Jun	TF_bZIP	2	0.65	1.61	1.04	0.98	0	0	19.32	18.51	18.55	24.31	52.46	37.71	48.76
ENSMUSG00000030748	protein_coding	Il4ra		2	0.65	0.8	0.79	0.71	0	0	9.68	8.92	10.82	10.95	14.27	18.47	18.18
ENSMUSG00000023032	protein_coding	Slc4a8		2	0.64	1.21	1.03	1.05	0	0	1.7	1.86	2.58	2.95	3.97	5.18	6.23
ENSMUSG00000032280	protein_coding	Tle3		2	0.64	0.67	0	0	0	0	2.55	2.19	2.6	2.74	3.18	3.53	3.9
ENSMUSG00000026565	protein_coding	Pou2f1	Pou	2	0.64	0	0	0.59	0	0	0.79	1.42	1.33	1.27	1.72	1.87	1.96
ENSMUSG00000001054	protein_coding	Rmnd5b		2	0.64	0.68	0	0	0	0	19.36	15.88	18.8	19.95	23.39	23.79	22.48
ENSMUSG00000055078	protein_coding	Gabra5		2	0.63	1.12	1.33	1.07	0	0	2.04	3.16	2.35	2.33	6.35	5.85	5.01
ENSMUSG00000028793	protein_coding	Rnf19b		2	0.63	0.92	0	0.59	0	0	18.56	14.19	17.84	20.5	24.81	26.94	31.35
ENSMUSG00000031538	protein_coding	Plat		2	0.62	0	0.8	0	0	0	3.07	3.7	2.88	3.26	4.29	4.99	4.73
ENSMUSG00000051379	protein_coding	Flrt3		2	0.61	2.07	2.23	1.57	0	0	4.43	10.52	7.68	8.99	41.01	35.58	27.38
ENSMUSG00000031574	protein_coding	Star		2	0.61	2.27	2.43	1.34	0.77	0	0.34	0.68	1.06	1.28	3.03	5.51	3.28
ENSMUSG00000026656	protein_coding	Fcgr2b		2	0.61	0	1.32	1.07	0	0	1.71	2.16	1.84	1.62	3.27	4.53	3.46
ENSMUSG00000061603	protein_coding	Akap6		2	0.6	0.62	0	0	0	0	31.53	41.27	48.96	51.29	58.7	61.37	56.15
ENSMUSG00000024087	protein_coding	Cyp1b1		2	0.59	0.62	1.21	1.02	0	0	6.22	9.23	7.56	8.99	13	17.28	18.76
ENSMUSG00000045659	protein_coding	Plekha7		2	0.59	0.64	0	0	0	0	1.25	1.44	1.89	1.66	2.08	2.58	2.15
ENSMUSG00000000416	protein_coding	Cttnbp2		2	0.59	0	0.88	0.84	0	0	1.33	2.09	2.28	2.19	3	4.13	3.98
ENSMUSG00000073489	protein_coding	Ifi204		2	0.59	0	0	1.43	0	0	1.4	1.25	1.34	0.86	2.16	2.01	2.37
ENSMUSG00000028896	protein_coding	Rcc1		2	0.58	0.66	0	0.61	0	0	2.69	2.6	3.06	2.98	3.74	4.75	4.61
ENSMUSG00000041827	protein_coding	Oasl1		2	0.58	0.98	0	0	0	0	1.63	1.17	1.7	1.35	2.11	2.07	2.27
ENSMUSG00000021990	protein_coding	Spata13		2	0.58	0.8	0	0	0	0	10.93	11.93	14.79	16.01	19.19	17.37	17.92
ENSMUSG00000000078	protein_coding	Klf6	zf-C2H2	2	0.57	1.03	0.78	0.69	0	0	13.25	17.82	16.99	16.43	33.45	28.92	27.2
ENSMUSG00000018362	protein_coding	Kpna2		2	0.57	0	0.64	0	0	0	9.21	11.66	9.63	9.71	13.3	14.89	12.95
ENSMUSG00000026836	protein_coding	Acvr1		2	0.57	1.06	1.32	0.96	0	0	3.71	3.42	3.85	4.66	6.58	9.51	9.22
ENSMUSG00000038267	protein_coding	Slc22a23		2	0.57	1.05	0.74	0.68	0	0	7.04	5.57	7.51	9.19	10.69	12.39	14.98
ENSMUSG00000063919	protein_coding	Srrm4		2	0.56	0.99	0.76	0.88	0	0	1.17	1.4	1.9	2.11	2.56	3.16	3.97
ENSMUSG00000048807	protein_coding	Slc35e4		2	0.56	0.79	0	0	0	0	10.38	7.8	10.22	11.09	12.46	14.06	13.5
ENSMUSG00000054008	protein_coding	Ndst1		2	0.56	0.64	0	0	0	0	11.28	11.76	14.59	15.98	16.83	19.27	21.34
ENSMUSG00000029189	protein_coding	Sel1l3		2	0.55	0.65	0	0	0	0	4.34	3.74	4.51	5.11	5.42	6.02	6.44
ENSMUSG00000034783	protein_coding	Cd207		2	0.55	2.49	3.66	1.91	0	0	0.07	0.18	0.15	0.24	0.99	1.9	0.9
ENSMUSG00000025612	protein_coding	Bach1	TF_bZIP	2	0.55	0.62	1.01	0.87	0	0	2.86	4.89	4.9	4.96	6.87	9.78	9.26
ENSMUSG00000030095	protein_coding	Tmem43		2	0.54	0.79	0.99	0.71	0	0	11.34	11.39	12.86	13.71	18.09	25.27	22.78
ENSMUSG00000024691	protein_coding	Fam111a		2	0.54	0	1.12	1.15	0	0	3.97	4.81	4.1	3.34	6.57	8.86	7.64
ENSMUSG00000004347	protein_coding	Pde1c		2	0.54	0.67	1.11	0.82	0	0	4.15	6.18	6.2	6.54	9.07	13.23	11.79
ENSMUSG00000022951	protein_coding	Rcan1		2	0.54	0.6	0	0	0	0	24.15	19.14	19.75	20.74	26.73	27.46	27.68
ENSMUSG00000078532	protein_coding	Nkain1		2	0.53	1.41	1.38	1.04	0	0	3.1	2.91	4.44	4.74	7.07	11.29	9.81
ENSMUSG00000024664	protein_coding	Fads3		2	0.52	0.79	0.75	0.62	0	0	19.33	16.17	18.15	22.52	25.73	30.17	35.23
ENSMUSG00000046378	protein_coding	Asphd1		2	0.52	1.17	0	0	0	0	6.15	4.3	5.05	5.82	8.99	8.19	7.42
ENSMUSG00000017057	protein_coding	Il13ra1		2	0.51	0	1.31	1.24	0	0	3	5.03	3.73	3.55	6.5	9.19	8.72
ENSMUSG00000033039	protein_coding	Micall1		2	0.51	0.64	0	0	0	0	4.1	4.48	5.25	6.16	6.45	7.39	8.76
ENSMUSG00000021133	protein_coding	Susd6		2	0.5	0.74	0	0	0	0	15.46	15.26	16.84	19.16	23.53	19.57	22.93
ENSMUSG00000039899	protein_coding	Fgl2		2	0.5	0	0	0.68	0	0	7	8.62	7.22	6.04	10.06	10.96	9.92
ENSMUSG00000011179	protein_coding	Odc1		2	0.5	0	0.84	0.65	0	0	16.36	17.21	16.06	14.6	22.02	28.51	23.41
ENSMUSG00000062866	protein_coding	Phactr2		2	0.49	0.72	0.75	0.63	0	0	8.86	10.43	12.63	14.31	15.9	21	22.68
ENSMUSG00000027198	protein_coding	Ext2		2	0.48	0	0.59	0	0	0	7.5	6.05	6.36	7.54	8.27	9.48	9.38
ENSMUSG00000037447	protein_coding	Arid5a	ARID	2	0.48	1.15	0	0.76	0	0	1.08	1.31	1.29	1.27	2.68	2.14	2.19
ENSMUSG00000063889	protein_coding	Crem	TF_bZIP	2	0.47	0.66	0.99	0.76	0	0	1.5	2.12	1.5	1.44	3.06	2.94	2.52
ENSMUSG00000032502	protein_coding	Stac		2	0.46	0.81	0	0	0	0	26.29	22.71	29.06	36.59	36.63	42.21	45.32
ENSMUSG00000060716	protein_coding	Plekhh1		2	0.46	0.85	0	0	0	0	3.33	3.21	3.88	4.46	5.36	4.45	5.5
ENSMUSG00000050730	protein_coding	Arhgap42		2	0.46	0	0	0.72	0	0	2.74	4.68	3.18	3.07	5.06	5.33	5.2
ENSMUSG00000037638	protein_coding	Zbtb42	ZBTB	2	0.45	0.79	0	0	0	0	2.01	1.47	2.06	2.02	2.35	2.52	2.66
ENSMUSG00000029765	protein_coding	Plxna4		2	0.45	1.28	0.8	0.78	0	0	6.72	5.88	9.8	12.21	13.26	16.79	21.34
ENSMUSG00000031799	protein_coding	Tpm4		2	0.45	0	0.7	0	0	0	26.82	35.11	27.4	26.13	37.74	44.24	39.04
ENSMUSG00000052557	protein_coding	Gan		2	0.44	0.92	0	0	0	0	5.8	6.6	7.77	8.33	11.5	8.86	10.6
ENSMUSG00000032578	protein_coding	Cish		2	0.44	1.24	0	0	0	0	1.6	1.07	1.47	1.49	2.33	1.88	2.1
ENSMUSG00000042121	protein_coding	Ssh1		2	0.44	0.59	0	0	0	0	4.05	3.72	4.8	4.86	5.15	5.42	5.94
ENSMUSG00000025809	protein_coding	Itgb1		2	0.44	0	0.68	0	0	0	96.77	128.72	104.62	97.19	145.38	166.98	131.93
ENSMUSG00000053175	protein_coding	Bcl3		2	0.44	0.98	0	0	0	0	3.2	2.21	2.82	3.06	3.97	3.6	4.32
ENSMUSG00000029084	protein_coding	Cd38		2	0.44	0	1.08	1.11	0	0	1.48	1.95	1.38	1.02	2.5	2.9	2.24
ENSMUSG00000026596	protein_coding	Abl2		2	0.43	0.76	0	0	0	0	3.08	3.82	4.3	4.8	5.98	4.82	5.59
ENSMUSG00000035671	protein_coding	Zswim4		2	0.42	0.92	0	0	0	0	5.71	4.6	5.63	6.37	8.05	6.81	7.28
ENSMUSG00000032625	protein_coding	Thsd7a		2	0.41	0.9	0	0	0	0	4.13	4.96	6.72	7.76	8.57	7.7	10.22
ENSMUSG00000004105	protein_coding	Angptl2		2	0.4	0.72	0.82	0	0	0	3.88	3.61	4.54	4.03	5.46	7.93	5.44
ENSMUSG00000020250	protein_coding	Txnrd1		2	0.4	0.9	0	0	0	0	15.52	12.71	14.56	16.79	21.88	17.49	21.03
ENSMUSG00000103523	protein_coding	2210017I01Rik		2	0.39	0	2.89	0	0	-1.91	0.14	0.29	0.28	0.37	1	2.05	0.55
ENSMUSG00000029999	protein_coding	Tgfa		2	0.38	0.59	0	0	0	0	2.14	2.1	2.6	2.77	2.92	3.12	3.88
ENSMUSG00000070327	protein_coding	Rnf213		2	0.37	0	0	0.67	0	0	2.5	2.97	3.71	3.23	3.75	4.07	5.24
ENSMUSG00000026880	protein_coding	Stom		2	0.37	0	0.64	0.64	0	0	16.42	20.87	20.83	15.26	24.16	32.02	24.25
ENSMUSG00000020435	protein_coding	Osbp2		2	0.36	1.02	0	0	0	0	3.13	2.48	3.42	3.7	4.67	3.8	4.66
ENSMUSG00000022602	protein_coding	Arc		2	0.36	1.24	0	0	0	0	1.09	0.8	1.18	1.26	1.74	1.34	1.57
ENSMUSG00000023232	protein_coding	Serinc2		2	0.36	0.6	0	0	0	0	17.33	13.56	17.1	18.03	18.91	22.48	18.75
ENSMUSG00000030562	protein_coding	Nox4		2	0.35	0	0	1.47	0	0	0.2	0.45	0.27	0.16	0.46	0.54	0.48
ENSMUSG00000035021	protein_coding	Baz1a		2	0.34	0	0	0.83	0	0	0.74	1.19	1.29	0.81	1.31	1.37	1.48
ENSMUSG00000022912	protein_coding	Pros1		2	0.32	0	0	0.67	0	0	4.86	6.84	4.73	4.04	7.75	8.03	6.63
ENSMUSG00000027800	protein_coding	Tm4sf1		2	0.31	0	0.93	0.89	0	0	5.21	6.69	4.36	3.5	7.97	8.29	6.66
ENSMUSG00000012428	protein_coding	Steap4		2	0.31	0	0.86	0.67	0	0	6.52	10.61	6.5	6.38	10.08	11.7	10.34
ENSMUSG00000026536	protein_coding	Ifi211		2	0.26	0	0	2.05	0	0	0.62	0.66	0.55	0.23	0.85	0.66	1.09
ENSMUSG00000033060	protein_coding	Lmo7		1	1	1.45	2.54	2.26	1.94	0	0.69	1.27	2.27	2.36	3.14	12.87	11.49
ENSMUSG00000059645	protein_coding	Gm7361		1	0.99	0	2.99	2.11	2.22	0	0.11	0.11	0.16	0.27	0.26	1.26	1.22
ENSMUSG00000020592	protein_coding	Sdc1		1	0.99	0	1.49	1.21	1.26	0	9.85	10.49	13.33	14.08	14.38	36.89	33.06
ENSMUSG00000043020	protein_coding	Dnai3		1	0.99	0	3.1	2.03	2.13	0	0.02	0.05	0.06	0.12	0.11	0.52	0.47
ENSMUSG00000029126	protein_coding	Nsg1		1	0.99	0	0.83	0.6	0.67	0	27.23	25.57	29.57	31.52	30.63	51.94	48.87
ENSMUSG00000035498	protein_coding	Cdcp1		1	0.98	0	2.88	1.61	1.78	0	0.03	0.03	0.03	0.07	0.06	0.24	0.22
ENSMUSG00000030677	protein_coding	Kif22		1	0.98	0	1.19	1.33	1.05	0	1.43	1.52	2.12	1.73	2.15	4.76	4.38
ENSMUSG00000021565	protein_coding	Slc6a19		1	0.98	0	1.23	0.92	1.06	0	4.79	5.36	6.5	6.71	6.77	15.04	12.98
ENSMUSG00000021411	protein_coding	Pxdc1		1	0.98	0	1.32	1.15	0.93	0	2.63	2.84	2.59	2.74	3.09	6.33	6.1
ENSMUSG00000058057	protein_coding	Mettl7a3		1	0.98	0	1.04	0.71	0.76	0	18.05	16.8	19.96	22.57	22.47	40.63	37.55
ENSMUSG00000028525	protein_coding	Pde4b		1	0.98	0	0.73	0.7	0	0	1.99	2.32	2.41	2.35	2.54	3.96	3.92
ENSMUSG00000028494	protein_coding	Plin2		1	0.98	0	1.46	1.07	1.23	0	17.64	18.04	21.48	22.66	23.15	58.29	48.41
ENSMUSG00000000278	protein_coding	Scpep1		1	0.97	0	1.33	1.01	0.91	0	20.61	22.59	22.88	23.9	28.34	56.87	48.99
ENSMUSG00000044017	protein_coding	Adgrd1		1	0.97	0.64	1.62	1.26	1.69	0	1.23	1.07	1.74	2.03	1.53	5.25	4.93
ENSMUSG00000020838	protein_coding	Slc6a4		1	0.97	1.56	2.55	2.79	3.63	0	0.13	0.16	0.96	0.75	0.42	5.54	5.3
ENSMUSG00000019866	protein_coding	Crybg1		1	0.97	0	1.81	1.44	1.57	0	0.68	0.83	0.74	0.9	0.8	2.53	2.46
ENSMUSG00000069793	protein_coding	Slfn9		1	0.97	1.29	2.17	1.78	1.19	0	0.4	0.42	0.51	0.68	0.93	2.26	2.32
ENSMUSG00000030268	protein_coding	Bcat1		1	0.97	0	0.73	0.63	0.6	0	8.71	8.25	10.3	10.07	10.4	16.84	15.9
ENSMUSG00000095620	protein_coding	Csta2		1	0.97	0	2.43	2.42	2.65	0	0.33	0.14	0.67	0.61	0.5	3.38	3.54
ENSMUSG00000027907	protein_coding	S100a11		1	0.97	0	1.16	1.05	1.16	0	103.9	89.79	115.79	109.49	107.57	256.68	230.95
ENSMUSG00000030088	protein_coding	Aldh1l1		1	0.97	0	1.12	0.98	0.79	0	3.1	2.83	2.88	3.18	3.32	6.17	6.33
ENSMUSG00000035930	protein_coding	Chst4		1	0.97	0	4.25	0	0	0	0.03	0.04	0.02	0.09	0.1	0.37	0.32
ENSMUSG00000027978	protein_coding	Prss12		1	0.97	0	0.82	0	0.61	0	7.67	7.55	8.1	9.4	8.59	14.05	14.1
ENSMUSG00000050359	protein_coding	Sprr1a		1	0.96	3.59	3.29	2.6	5.09	0	1.5	1.45	61.2	95.36	16.11	585.89	582.91
ENSMUSG00000024066	protein_coding	Xdh		1	0.96	0	1.49	1.81	1.7	0	1.14	1.76	2.36	1.76	1.87	6.52	6.23
ENSMUSG00000032666	protein_coding	1700025G04Rik		1	0.96	0	0.86	0.64	0.62	0	5.68	6.06	6.86	6.88	7.51	12.37	10.98
ENSMUSG00000024771	protein_coding	Lipk		1	0.96	0	1.34	1.12	0.87	0	1.18	1.34	1.34	1.28	1.7	3.34	2.92
ENSMUSG00000045136	protein_coding	Tubb2b		1	0.96	0	0.75	0	0.68	0	183.86	179	202.41	204.95	196.8	337.29	299.87
ENSMUSG00000010660	protein_coding	Plcd1		1	0.96	0	0.86	0	0.69	0	4.8	4.95	5.27	6.18	5.44	9.39	9
ENSMUSG00000049796	protein_coding	Crh		1	0.96	0	2.33	2.02	2.97	0	0.05	0.12	0.66	0.78	0.38	3.1	3.18
ENSMUSG00000051985	protein_coding	Igfn1		1	0.96	2.66	2.74	3.11	1.64	0	0.03	0.06	0.17	0.14	0.33	1.09	1.21
ENSMUSG00000023387	protein_coding	Kcnk16		1	0.96	1.32	2.24	2.33	3.12	0	0.25	0.37	1.71	1.26	0.84	7.81	6.38
ENSMUSG00000038523	protein_coding	1700003F12Rik		1	0.96	0	3.63	1.96	2.24	0	0.37	0.42	0.31	0.7	0.66	3.36	2.58
ENSMUSG00000023349	protein_coding	Clec4n		1	0.95	0	1.94	1.58	1.29	0	0.58	0.82	0.62	0.67	0.91	2.38	2.09
ENSMUSG00000037280	protein_coding	Galnt6		1	0.95	0.9	1.28	1.46	1.04	0	1.06	1.39	2.22	1.87	2.39	5.23	5.14
ENSMUSG00000050335	protein_coding	Lgals3		1	0.95	0	0.78	0.77	0.85	0	17.55	17.72	22.79	20.55	19.99	38.65	35.48
ENSMUSG00000034107	protein_coding	Ano7		1	0.95	0	1.57	1.52	1.1	0	0.14	0.12	0.26	0.26	0.34	0.78	0.75
ENSMUSG00000024008	protein_coding	Cpne5		1	0.95	0	1.04	0.95	0.99	0	0.4	0.31	0.42	0.44	0.4	0.86	0.86
ENSMUSG00000044626	protein_coding	Liph		1	0.95	0	2.11	1.53	2.22	0	0.1	0.09	0.25	0.37	0.21	1.05	1.1
ENSMUSG00000009185	protein_coding	Ccl8		1	0.95	0	2.58	2.03	3.31	0	1.6	2.11	2.76	3.53	1.49	15.8	14.11
ENSMUSG00000042816	protein_coding	Gpr151		1	0.94	2.45	3.27	2.52	2.26	0	1.17	2.94	8.1	9.17	14.84	75.98	53.37
ENSMUSG00000001473	protein_coding	Tubb6		1	0.94	1.35	2.44	1.64	1.88	0	6.56	6.32	10.96	13.33	14.72	57.99	42.01
ENSMUSG00000038676	protein_coding	Ucn		1	0.94	0	3.71	0	3.23	0	0.03	0.09	0.31	0.71	0.32	3.22	2.38
ENSMUSG00000071356	protein_coding	Reg3b		1	0.94	0	3.64	2.57	2.45	0	0.07	0.06	0.06	0.17	0.13	0.76	0.88
ENSMUSG00000108022	protein_coding	Gm7298		1	0.94	0	2.73	2.19	3.43	0	0	0	0.08	0.08	0.04	0.47	0.35
ENSMUSG00000095493	protein_coding	A630023A22Rik		1	0.94	0	2.74	2.18	1.47	0	0.14	0.12	0.25	0.32	0.57	1.7	1.34
ENSMUSG00000038151	protein_coding	Prdm1	zf-C2H2	1	0.94	0	2.02	2.03	1.41	0	0.06	0.16	0.15	0.15	0.2	0.57	0.64
ENSMUSG00000075330	protein_coding	A930003A15Rik		1	0.94	0	2.78	0	0	0	0.18	0.19	0.12	0.19	0.24	0.81	0.66
ENSMUSG00000019890	protein_coding	Nts		1	0.93	0	2.23	1.3	2.38	0	11.87	10.24	17.45	31.11	14.56	80.64	77.84
ENSMUSG00000024907	protein_coding	Gal		1	0.93	0.99	2.55	2.16	3.26	0	26.26	31.75	102.52	95.28	57.32	586.61	432.24
ENSMUSG00000006546	protein_coding	Cryba2		1	0.92	0	1.75	1.14	1.91	0	2.08	1.79	2.88	3.33	2.34	9.36	7.36
ENSMUSG00000021708	protein_coding	Rasgrf2		1	0.92	0	1.51	1.35	1.01	0	3.83	3.94	5.04	6.3	6.58	14.17	16.33
ENSMUSG00000025473	protein_coding	Adam8		1	0.92	1.37	1.48	1.57	0.9	0	3.12	2.89	4.97	4.56	6.8	13.64	13.65
ENSMUSG00000027261	protein_coding	Hao1		1	0.92	0	3.02	2.68	1.92	0	0.04	0.17	0.21	0.18	0.39	1.57	1.11
ENSMUSG00000037035	protein_coding	Inhbb		1	0.92	0	1.75	2.04	1.12	0	1.14	1.18	1.45	1.32	2.06	4.76	5.51
ENSMUSG00000047261	protein_coding	Gap43		1	0.92	0	1.22	0.77	1.28	0	193.89	166.58	229.09	251.5	203.14	525.47	437.83
ENSMUSG00000056306	protein_coding	Sertm1		1	0.92	0	1.01	0	0.77	0	4.25	3.76	4.67	5.82	5.09	9.25	8.81
ENSMUSG00000028385	protein_coding	Snx30		1	0.92	0	0	0.6	0	0	1.22	1.34	1.5	1.39	1.43	2.07	2.16
ENSMUSG00000059654	protein_coding	Reg1		1	0.92	0	5.41	3.01	6.96	0	0	0	0.05	0.31	0.02	2.14	2.48
ENSMUSG00000022044	protein_coding	Stmn4		1	0.92	1.22	1.88	1.18	1.02	0	10.61	12.38	16	21.9	26.56	57.61	50.28
ENSMUSG00000027832	protein_coding	Ptx3		1	0.92	0	0	1.25	0	0	0.29	0.32	0.4	0.35	0.48	0.82	0.86
ENSMUSG00000024770	protein_coding	Lipn		1	0.92	0	4.08	3.41	5.92	0	0.01	0	0.5	0.52	0.12	7.99	5.59
ENSMUSG00000022296	protein_coding	Baalc		1	0.91	0	0.86	0	0.74	0	5.29	5.05	5.79	6.22	5.82	10.42	8.74
ENSMUSG00000044176	protein_coding	Spink10		1	0.91	0	0	1.02	0	0	0.47	0.5	0.6	0.48	0.66	1.1	1.02
ENSMUSG00000073494	protein_coding	Sh2d1b2		1	0.89	0	4.58	3.16	4.05	0	0	0	0.06	0.09	0.08	1.31	0.83
ENSMUSG00000073805	protein_coding	Insyn2a		1	0.89	1.39	1.55	1.75	0.9	0	0.18	0.15	0.24	0.21	0.35	0.69	0.75
ENSMUSG00000038943	protein_coding	Prc1		1	0.89	0	1.03	1.51	1.27	0	1.11	1.14	1.65	1.07	1.29	3.33	3.09
ENSMUSG00000027500	protein_coding	Stmn2		1	0.88	0	0.67	0	0	0	390.48	397.17	396.3	415.95	420.79	623.25	534.89
ENSMUSG00000024376	protein_coding	Epb41l4a		1	0.88	0.85	1.35	1.29	0.74	0	0.85	0.98	1.16	1.32	1.63	2.91	3.25
ENSMUSG00000026834	protein_coding	Acvr1c		1	0.88	0	2.27	1.83	0	0	0.05	0.03	0.07	0.1	0.14	0.33	0.38
ENSMUSG00000027540	protein_coding	Ptpn1		1	0.88	0	0	0.65	0	0	6.03	6.15	6.89	6.73	7.51	10.04	10.69
ENSMUSG00000029491	protein_coding	Pde6b		1	0.88	0	2.24	1.48	3.63	0	0.04	0.08	0.13	0.22	0.05	0.61	0.61
ENSMUSG00000025091	protein_coding	Pnliprp2		1	0.88	0	3.84	1.84	4.39	0	0.09	0.06	0.11	0.28	0.06	1.45	1.01
ENSMUSG00000028226	protein_coding	Mmp16		1	0.88	1.39	2.04	1.82	1	0	0.68	1.29	1.64	2.01	3.1	6.64	7.25
ENSMUSG00000023067	protein_coding	Cdkn1a		1	0.88	0.78	1.27	0.96	0.64	0	20.34	21.04	23.39	25.53	33.26	55.55	50.33
ENSMUSG00000028713	protein_coding	Cyp4b1		1	0.87	0.82	2.14	1.81	1.47	0	1.35	1.81	2	1.72	2.91	8.61	6.06
ENSMUSG00000030223	protein_coding	Ptpro		1	0.87	0.81	1.13	0.79	0.8	0	2.01	1.68	2.32	3.01	2.7	4.99	5.32
ENSMUSG00000052316	protein_coding	Lrrc15		1	0.87	0	1.46	0	1.67	0	0.12	0.09	0.21	0.26	0.17	0.56	0.47
ENSMUSG00000028602	protein_coding	Tnfrsf8		1	0.87	0	2.66	2.81	1.99	0	0.08	0.05	0.21	0.24	0.3	1.26	1.67
ENSMUSG00000030523	protein_coding	Trpm1		1	0.87	0	2.71	2.19	2.46	0	0	0.01	0.01	0.01	0.01	0.06	0.04
ENSMUSG00000021125	protein_coding	Arg2		1	0.87	0	1.26	1.09	0.69	0	3.56	4.25	4.06	3.84	5.57	9.59	8.37
ENSMUSG00000004043	protein_coding	Stat5a	STAT	1	0.86	0	0.9	0.82	0.87	0	1.2	1.09	1.3	1.5	1.22	2.38	2.67
ENSMUSG00000026564	protein_coding	Dusp27		1	0.86	0	0	1.35	0	0	0.3	0.22	0.34	0.28	0.35	0.65	0.73
ENSMUSG00000023249	protein_coding	Parp3		1	0.85	0	0.81	0	0	0	5.85	6.81	6.34	6.3	7.29	11	9.52
ENSMUSG00000042961	protein_coding	Egflam		1	0.85	0	0.74	0	0	0	2.25	2.29	2.05	2.24	2.19	3.4	3.22
ENSMUSG00000029762	protein_coding	Akr1b8		1	0.84	0	1.81	1	1.64	0	5.18	5.44	5.89	6.97	6.07	20.25	14.05
ENSMUSG00000079685	protein_coding	Ulbp1		1	0.84	0	0	1.05	1.41	0	0.11	0.18	0.25	0.2	0.19	0.55	0.43
ENSMUSG00000032495	protein_coding	Lrrc2		1	0.84	0	0	1.75	1.1	0	0.11	0.12	0.28	0.15	0.27	0.61	0.56
ENSMUSG00000021822	protein_coding	Plau		1	0.83	0	0	0.6	0.61	0	4.67	4.54	5.44	4.97	4.61	7.52	7.65
ENSMUSG00000027925	protein_coding	Sprr2j-ps		1	0.83	0	6.34	0	6.93	0	0	0.02	0	0.01	0	1.06	0.66
ENSMUSG00000050321	protein_coding	Neto1		1	0.83	0	1.42	1.46	0	0	1.04	1.42	1.39	1.55	2.06	3.69	4.38
ENSMUSG00000078612	protein_coding	Fyb2		1	0.83	0	0	0.76	0.88	0	0.53	0.76	0.81	0.86	0.71	1.39	1.49
ENSMUSG00000024647	protein_coding	Cbln2		1	0.83	0	0.83	0	0	0	8.59	10.89	10.34	11.31	11.74	18.16	15.61
ENSMUSG00000062168	protein_coding	Ppef1		1	0.82	0	1.22	0.94	0.92	0	44.3	57.52	46.35	46.07	53.31	107.31	90.75
ENSMUSG00000005124	protein_coding	Ccn4		1	0.82	0	0.94	1	0	0	1.02	0.99	1.01	1.08	1.3	1.92	2.2
ENSMUSG00000035184	protein_coding	Fam124a		1	0.82	0.61	0.7	0	0	0	3.57	2.69	3.56	3.68	3.8	5.69	5.41
ENSMUSG00000015776	protein_coding	Med22		1	0.82	0	0.66	0	0	0	12.15	11.47	11.83	12.86	14	18.49	16.94
ENSMUSG00000024883	protein_coding	Rin1		1	0.82	1.68	2.29	1.99	1.05	0	0.23	0.3	0.4	0.6	0.87	1.92	2.39
ENSMUSG00000069355	protein_coding	Gm5152		1	0.82	0	2.95	2.82	2.93	0	0.06	0.29	1.24	0.78	1.14	9.27	5.3
ENSMUSG00000020798	protein_coding	Spns3		1	0.82	0	0	1.69	0	0	0.19	0.14	0.23	0.14	0.22	0.44	0.45
ENSMUSG00000031635	protein_coding	Anxa10		1	0.81	0	4.11	2.72	5.02	0	0.01	0.02	0.26	0.81	0.12	4.16	5.69
ENSMUSG00000022494	protein_coding	Shisa9		1	0.81	0	1.9	2.08	0	0	0.08	0.13	0.17	0.14	0.31	0.62	0.6
ENSMUSG00000042826	protein_coding	Fgf11		1	0.81	0	0.91	0.77	0	0	6.36	5.76	5.92	7.39	7.09	11.02	12.73
ENSMUSG00000026247	protein_coding	Ecel1		1	0.81	1.76	2.76	1.66	3.07	0	0.39	0.54	2.29	6.04	1.68	15.04	19.2
ENSMUSG00000038591	protein_coding	Colec10		1	0.81	0	2.55	1.83	0	0	0.03	0.05	0.07	0.11	0.18	0.38	0.38
ENSMUSG00000002233	protein_coding	Rhoc		1	0.8	0	1.04	0.61	0.63	0	43.05	41.19	41.05	42.57	50.27	83.18	66.17
ENSMUSG00000015766	protein_coding	Eps8		1	0.8	0	0.81	0.68	0	0	0.63	0.79	0.68	0.67	0.8	1.18	1.09
ENSMUSG00000059173	protein_coding	Pde1a		1	0.79	0	1.67	1.34	1.27	0	1.6	2.75	1.79	1.91	2.19	5.63	4.99
ENSMUSG00000015243	protein_coding	Abca1		1	0.79	1.06	1.42	1.28	0.72	0	6.7	9.36	11.97	13.4	17.99	31.58	33.1
ENSMUSG00000075225	protein_coding	Ccdc162		1	0.79	0	1.15	0.8	0.92	0	0.35	0.45	0.48	0.44	0.52	1.04	0.77
ENSMUSG00000030650	protein_coding	Tmc5		1	0.79	1.08	1.74	1.33	0.88	0	0.42	0.63	0.74	0.77	1.21	2.39	1.96
ENSMUSG00000037628	protein_coding	Cdkn3		1	0.79	0	0.88	0.8	0.82	0	2.72	2.88	2.65	2.62	2.57	4.86	4.67
ENSMUSG00000009596	protein_coding	Taf7l		1	0.79	0	4.28	2.61	3.96	0	0	0	0.03	0.07	0.05	0.76	0.4
ENSMUSG00000029819	protein_coding	Npy		1	0.79	3.35	3.54	2.81	4.01	0	1.71	0.67	10.28	23.18	6.69	115.17	164.19
ENSMUSG00000050747	protein_coding	Trim15		1	0.78	0	2.06	2.81	1.4	0	0	0.06	0.41	0.18	0.57	1.6	1.19
ENSMUSG00000043760	protein_coding	Pkhd1		1	0.78	0	4.05	0	7.05	0	0	0	0	0.02	0	0.05	0.06
ENSMUSG00000036181	protein_coding	H1f2		1	0.78	0	0.76	0	0.72	0	51.22	43.06	47.62	51.46	45.22	79.57	69.9
ENSMUSG00000021765	protein_coding	Fst		1	0.77	1.48	2.36	2.52	0.96	0	0.6	0.89	0.94	0.99	2.3	4.75	5.77
ENSMUSG00000020176	protein_coding	Grb10		1	0.77	0	0.61	0	0	0	3.95	5.31	5.11	5.7	5.01	7.75	8.13
ENSMUSG00000031078	protein_coding	Cttn		1	0.77	0	0.62	0	0	0	35.38	33.55	38.45	42.76	42.51	58.28	52.9
ENSMUSG00000050558	protein_coding	Prokr2		1	0.77	0.91	1.03	1.07	0	0	1.34	1.41	1.89	1.86	2.46	3.85	4.01
ENSMUSG00000050721	protein_coding	Plekho2		1	0.77	0	0.62	0.76	0	0	4.52	4.17	4.49	4.64	5	6.82	7.95
ENSMUSG00000033350	protein_coding	Chst2		1	0.76	0	1.16	0.93	0.82	0	5.67	4.46	5.6	7.72	6.54	12.33	15.01
ENSMUSG00000027322	protein_coding	Siglec1		1	0.76	0	1.06	0.99	1.4	0	0.37	0.42	0.45	0.51	0.33	0.93	1.01
ENSMUSG00000099398	protein_coding	Ms4a14		1	0.76	0	1.9	0	2.51	0	0.06	0.18	0.15	0.21	0.09	0.56	0.44
ENSMUSG00000050296	protein_coding	Abca12		1	0.76	0	1.81	1.35	1.08	0	0.06	0.11	0.09	0.09	0.15	0.33	0.24
ENSMUSG00000035355	protein_coding	Kcnh4		1	0.75	0	0	2.24	0	0	0.05	0.02	0.05	0.08	0.08	0.24	0.34
ENSMUSG00000029651	protein_coding	Mtus2		1	0.75	0.76	1.08	0.78	0.59	0	2.15	2.45	2.96	3.06	3.82	6.16	5.35
ENSMUSG00000028100	protein_coding	Nudt17		1	0.75	0	1.15	0	1.33	0	1.28	1.3	1.46	1.94	1.16	3.12	2.69
ENSMUSG00000020737	protein_coding	Jpt1		1	0.75	0	1	0	0.99	0	75.51	70.19	79.48	78.2	74.1	157.25	117.37
ENSMUSG00000058672	protein_coding	Tubb2a		1	0.75	0	0.59	0	0	0	438.13	429.22	456.42	474.43	437.75	681.33	565.31
ENSMUSG00000111375	protein_coding	Btbd8		1	0.75	0	0.76	0	0	0	2.91	4.25	4.12	4.32	4.69	6.91	6.57
ENSMUSG00000058153	protein_coding	Sez6l		1	0.75	2.02	2.34	2.17	1.79	0	1.27	1.07	3	4.83	4.06	14.92	22.08
ENSMUSG00000028599	protein_coding	Tnfrsf1b		1	0.75	0	0.77	0.95	1.04	0	2.71	2.68	3.16	2.79	2.41	5.34	5.44
ENSMUSG00000020262	protein_coding	Adarb1		1	0.74	0.59	0.64	0	0	0	3.76	3.45	4.66	5.23	4.81	7.15	7.68
ENSMUSG00000044734	protein_coding	Serpinb1a		1	0.74	1.09	1.81	1.49	0.89	0	64.52	71.15	80.13	74.93	140.14	277.5	213.58
ENSMUSG00000039910	protein_coding	Cited2		1	0.73	0	0	0.84	0	0	3.64	3.42	3.71	3.65	4.32	5.78	6.75
ENSMUSG00000037578	protein_coding	Pkd2l1		1	0.73	0	3.3	2.05	3.28	0	0.03	0.03	0.03	0.09	0.02	0.26	0.36
ENSMUSG00000043895	protein_coding	S1pr2		1	0.73	0	0.82	0	0	0	1.14	1.2	0.99	1.17	1.31	1.72	1.74
ENSMUSG00000027238	protein_coding	Frmd5		1	0.72	0	0.98	0	0	0	0.43	0.5	0.39	0.53	0.52	0.76	0.69
ENSMUSG00000068349	protein_coding	Gml		1	0.72	0	6.27	0	2.62	0	0	0	0	0.06	0.09	0.59	0.28
ENSMUSG00000005667	protein_coding	Mthfd2		1	0.71	0	0.74	0	0	0	9.01	9.75	10.04	10.77	12.19	16.54	14.91
ENSMUSG00000007888	protein_coding	Crlf1		1	0.71	0	1.15	1.29	1.48	0	1.46	1.34	1.6	1.7	1.15	3.47	4.11
ENSMUSG00000029193	protein_coding	Cckar		1	0.71	0	0.87	0.61	1.35	0	8.79	7.55	10.98	10.57	7.31	19.84	16.48
ENSMUSG00000094626	protein_coding	Tmem121b		1	0.71	0	0	1.77	2.55	0	0.02	0.04	0.08	0.08	0.03	0.2	0.26
ENSMUSG00000042846	protein_coding	Lrrtm3		1	0.71	0	1.01	0.91	1.14	0	2.76	2.68	2.91	2.47	2.46	5.78	4.76
ENSMUSG00000029123	protein_coding	Stk32b		1	0.7	0	0	2.18	2.45	0	0.12	0.15	0.29	0.2	0.12	0.72	0.92
ENSMUSG00000055003	protein_coding	Lrtm2		1	0.7	0	0	1.11	1.12	0	0.22	0.31	0.31	0.28	0.24	0.56	0.59
ENSMUSG00000052942	protein_coding	Glis3	zf-C2H2	1	0.7	1.17	1.98	1.68	0.92	0	0.13	0.13	0.14	0.24	0.27	0.55	0.77
ENSMUSG00000043091	protein_coding	Tuba1c		1	0.7	0	0.87	0	0.78	0	10.67	9.67	9.97	9.9	9.75	17.88	14.33
ENSMUSG00000022148	protein_coding	Fyb		1	0.7	0	0	1.13	1.24	0	1.02	1.51	1.73	1.4	1.18	3	3.06
ENSMUSG00000020205	protein_coding	Phlda1		1	0.7	1.16	1.38	1.41	0.78	0	5.06	3.37	4.96	6.25	6.91	12.63	16.84
ENSMUSG00000050064	protein_coding	Zfp697	zf-C2H2	1	0.69	0	0.99	0.89	0	0	0.55	0.57	0.6	0.57	0.81	1.17	1.09
ENSMUSG00000019763	protein_coding	Rmnd1		1	0.68	0	0.73	0	0.62	0	3.73	3.93	3.9	3.63	3.87	6.37	5.09
ENSMUSG00000022272	protein_coding	Myo10		1	0.67	0.79	0.97	0.84	0	0	2.93	2.91	3.83	4.95	4.61	7.37	9.03
ENSMUSG00000025090	protein_coding	Ccdc172		1	0.67	0	0.85	0	0	0	7.17	8.42	7.94	8.46	9.4	14.19	11.14
ENSMUSG00000014599	protein_coding	Csf1		1	0.67	1.51	1.63	1.65	0.66	0	4.23	3.94	5.71	6.47	10.27	17.36	20.65
ENSMUSG00000041594	protein_coding	Tmtc4		1	0.67	0	0.91	0.76	0	0	4.07	5.46	5.63	5.71	7.2	10.49	9.88
ENSMUSG00000015852	protein_coding	Fcrls		1	0.66	0	2.17	1.48	2.12	0	5.97	8.2	5.59	6.01	5.3	24.62	16.93
ENSMUSG00000030854	protein_coding	Ptpn5		1	0.65	0.75	0.97	0.86	0.69	0	1.4	0.89	1.22	1.56	1.37	2.36	2.84
ENSMUSG00000035352	protein_coding	Ccl12		1	0.65	0	1.96	1.77	0	0	3.5	3.52	2.26	2.79	5.27	8.75	9.79
ENSMUSG00000052565	protein_coding	H1f3		1	0.65	0	1.51	1.05	1.53	0	0.21	0.13	0.16	0.16	0.14	0.44	0.34
ENSMUSG00000002332	protein_coding	Dhrs1		1	0.65	0	0.65	0	0	0	78.35	75.15	75.97	78.24	80.87	118.17	94.08
ENSMUSG00000044667	protein_coding	Plppr4		1	0.65	0.85	1.17	1.01	0	0	0.82	0.94	1.07	1.15	1.57	2.38	2.38
ENSMUSG00000057531	protein_coding	Dtnbp1		1	0.65	0	0.61	0	0	0	15.03	12.87	13.12	12.85	13.78	19.73	18.13
ENSMUSG00000047592	protein_coding	Nxpe5		1	0.65	0	1.55	1.05	1.24	0	0.4	0.58	0.62	0.51	0.7	1.77	1.07
ENSMUSG00000020218	protein_coding	Wif1		1	0.65	0	2.82	0	2.52	0	0.14	0.15	0.09	0.15	0.09	0.55	0.36
ENSMUSG00000025608	protein_coding	Podxl		1	0.64	0	0.89	0.84	0	0	3.22	4.04	3.86	4.22	5.19	7.07	7.64
ENSMUSG00000094910	protein_coding	D430019H16Rik		1	0.64	0	0.63	0	0.63	0	7.89	6.77	9.82	11.45	9.12	15.03	17.3
ENSMUSG00000027692	protein_coding	Tnik		1	0.64	0.66	0.86	0.82	0	0	2.57	3.1	3.77	4.58	4.52	6.77	8.23
ENSMUSG00000029003	protein_coding	Mad2l2		1	0.64	0	0.71	0.66	0.88	0	3.02	2.31	2.86	3.02	2.34	4.61	4.86
ENSMUSG00000016458	protein_coding	Wt1	zf-C2H2	1	0.64	0	0	2.76	0	0	0.03	0.06	0.05	0.03	0.08	0.16	0.22
ENSMUSG00000031104	protein_coding	Rab33a		1	0.63	0	0.62	0	0	0	15.65	15.53	14.31	16.27	14.96	21.77	18.59
ENSMUSG00000021260	protein_coding	Hhipl1		1	0.63	0	0.95	0	0.91	0	0.95	0.69	1.06	1.46	1	2.01	2.39
ENSMUSG00000026712	protein_coding	Mrc1		1	0.63	0	1.63	0.98	1.34	0	3.61	5.13	4.07	3.96	4.6	12.46	7.95
ENSMUSG00000031074	protein_coding	Fgf3		1	0.63	3.62	3.33	2.45	1	0	0.09	0.14	0.37	0.93	1.66	3.51	5.01
ENSMUSG00000060445	protein_coding	Sycp2		1	0.63	0	0	1.68	0	0	0.06	0.11	0.11	0.07	0.11	0.2	0.24
ENSMUSG00000029005	protein_coding	Draxin		1	0.63	0	1.64	1.88	2.04	0	0.45	0.32	0.71	0.9	0.5	2.16	3.36
ENSMUSG00000052921	protein_coding	Arhgef15		1	0.63	0.77	0.82	0.92	0	0	1.11	1.08	1.38	1.19	1.68	2.39	2.28
ENSMUSG00000027559	protein_coding	Car3		1	0.62	0	2.35	2.22	3.31	0	8.17	2.87	4.47	4.99	2.14	22.56	23.86
ENSMUSG00000030519	protein_coding	Apba2		1	0.62	0	0.82	0.7	0.85	0	13.28	9.15	14.44	18.1	13.03	25.13	29.82
ENSMUSG00000024737	protein_coding	Slc15a3		1	0.62	0	1.17	1.66	2.42	0	0.54	0.44	0.79	0.6	0.3	1.74	1.9
ENSMUSG00000030898	protein_coding	Cckbr		1	0.62	4.02	3.22	2.33	2.26	0	0.07	0.09	0.72	2.22	1.27	6.47	11.22
ENSMUSG00000035373	protein_coding	Ccl7		1	0.62	0	1.75	1.5	0	0	3.19	2.48	1.78	2.12	3.52	5.77	6.02
ENSMUSG00000004085	protein_coding	Map3k20		1	0.62	0.6	0	0	0	0	1.87	2	2.45	2.6	2.79	3.71	3.96
ENSMUSG00000024517	protein_coding	Grp		1	0.61	0	2.65	2.2	1.84	0	0.13	0.11	0.41	0.24	0.61	2.33	1.08
ENSMUSG00000031628	protein_coding	Casp3		1	0.61	0	0.83	0.8	0	0	4.8	5.91	5.64	5.52	7.36	9.93	9.87
ENSMUSG00000030917	protein_coding	Tmem159		1	0.61	0	1.34	0.76	0.61	0	7.28	8.77	7.26	8.03	11.19	18.24	13.93
ENSMUSG00000049871	protein_coding	Nlrc3		1	0.61	0	1.68	0	1.35	0	0.13	0.22	0.13	0.17	0.15	0.41	0.32
ENSMUSG00000039153	protein_coding	Runx2	Runt	1	0.6	0	0	0.74	0	0	0.54	0.63	0.69	0.62	0.62	0.88	1.05
ENSMUSG00000079227	protein_coding	Ccr5		1	0.6	0	1.72	1.39	0	0	0.32	0.64	0.33	0.36	0.56	1.1	0.96
ENSMUSG00000047407	protein_coding	Tgif1	Homeobox	1	0.59	0	1.02	0.83	0.91	0	0.64	0.87	0.7	0.66	0.7	1.41	1.19
ENSMUSG00000067848	protein_coding	4933402N22Rik		1	0.59	0	4.22	0	3.45	0	0	0.01	0.04	0.11	0.07	0.75	0.27
ENSMUSG00000003644	protein_coding	Rps6ka1		1	0.58	0	0	0.62	0	0	4.42	4.09	5.02	4.61	4.28	6.18	7.17
ENSMUSG00000030272	protein_coding	Camk1		1	0.58	0.89	1.43	0.94	0.64	0	8.58	9.22	9.8	10.31	15.62	25.97	20.12
ENSMUSG00000005220	protein_coding	Corin		1	0.58	0	0	1.48	2.35	0	0.16	0.13	0.28	0.17	0.1	0.55	0.47
ENSMUSG00000033316	protein_coding	Galnt9		1	0.57	0.92	0.91	0.83	0	0	7.85	5.3	7.86	10.17	9.26	14.56	18.37
ENSMUSG00000074480	protein_coding	Mex3a		1	0.57	0	0	1.14	0	0	0.23	0.2	0.25	0.22	0.32	0.43	0.49
ENSMUSG00000091345	protein_coding	Col6a5		1	0.57	0	1.27	0	1.25	0	0.35	0.27	0.25	0.37	0.23	0.58	0.61
ENSMUSG00000024164	protein_coding	C3		1	0.57	0	0	1.02	0.77	0	4.52	5.59	7.05	4.94	5.21	9.54	10.07
ENSMUSG00000076434	protein_coding	Wfdc3		1	0.56	0	2.59	1.14	3.3	-1.38	0.15	0.26	0.81	0.78	0.44	4.58	1.74
ENSMUSG00000043366	protein_coding	Olfr78		1	0.56	0	0	1.34	0	0	0.12	0.19	0.21	0.13	0.16	0.34	0.33
ENSMUSG00000021996	protein_coding	Esd		1	0.56	0	1.21	0.6	0.83	0	43.39	45.84	37.28	38.7	44.83	85.35	60
ENSMUSG00000059816	protein_coding	Shisal2a		1	0.56	0	4.29	0	0	0	0.08	0.19	0.06	0.45	0.7	1.44	1.26
ENSMUSG00000038650	protein_coding	Rnh1		1	0.55	0.6	0.78	0	0	0	47.4	43.81	49.66	48.28	60.85	84.57	69.53
ENSMUSG00000063060	protein_coding	Sox7	HMG	1	0.55	0	1.44	1.7	0	0	0.21	0.35	0.29	0.38	0.46	0.78	1.21
ENSMUSG00000017204	protein_coding	Gsdma		1	0.55	0	0	1.4	0	0	0.16	0.26	0.32	0.24	0.46	0.83	0.62
ENSMUSG00000003746	protein_coding	Man1a		1	0.55	0	0	1	0	0	0.92	1.42	1.18	1.05	1.5	2.06	2.16
ENSMUSG00000000567	protein_coding	Sox9	HMG	1	0.54	0	0	0.93	0	0	0.74	0.92	0.78	0.65	0.92	1.29	1.22
ENSMUSG00000030681	protein_coding	Mvp		1	0.54	0.63	0	0	0	0	9.35	7.52	9.22	9.48	10.66	14.12	12.19
ENSMUSG00000029919	protein_coding	Hpgds		1	0.54	0	1.46	1.51	1.7	0	0.33	0.52	0.44	0.3	0.35	1.21	0.89
ENSMUSG00000034205	protein_coding	Loxl2		1	0.53	0	1.51	1.64	1.68	0	0.99	0.92	0.94	1.28	0.77	2.61	4.05
ENSMUSG00000004849	protein_coding	Ap1s1		1	0.53	0	0.71	0	0.79	0	70.57	54.06	63.66	63.66	55.58	102.95	84.63
ENSMUSG00000037060	protein_coding	Cavin3		1	0.52	0	0.87	0	0.73	0	28.77	27.87	24.92	26.41	25.48	45.17	35.48
ENSMUSG00000025921	protein_coding	Rdh10		1	0.52	0	0	0.68	0	0	1.4	1.81	1.99	1.58	2.07	2.72	2.56
ENSMUSG00000030077	protein_coding	Chl1		1	0.51	0.78	1.49	1.35	0	0	6.62	13.34	11.86	13.34	21.22	33.04	34.92
ENSMUSG00000015947	protein_coding	Fcgr1		1	0.51	0	1.67	1.16	1.44	0	1.79	1.57	1.1	1.43	1.18	3.44	3.17
ENSMUSG00000035274	protein_coding	Tpbg		1	0.51	0	0	1.7	0	0	0.36	0.24	0.25	0.25	0.38	0.59	0.83
ENSMUSG00000026418	protein_coding	Tnni1		1	0.5	0	1.48	1.91	1.84	0	0.72	0.6	0.7	0.79	0.49	1.89	2.96
ENSMUSG00000011008	protein_coding	Mcoln2		1	0.49	2.15	2.96	1.98	0.93	0	0.16	0.25	0.28	0.4	1.03	2.1	1.55
ENSMUSG00000038567	protein_coding	Cyp24a1		1	0.49	0	3.34	3.83	0	0	0.02	0.01	0.03	0.05	0.1	0.31	0.65
ENSMUSG00000029209	protein_coding	Gnpda2		1	0.48	0	0.98	0.88	0	0	8.53	11.93	9.75	8.81	13.54	19.05	16.66
ENSMUSG00000020573	protein_coding	Pik3cg		1	0.48	0	0	1.19	1.46	0	0.57	0.77	0.79	0.59	0.53	1.58	1.35
ENSMUSG00000073530	protein_coding	Pappa2		1	0.48	0.98	0	0	0.71	0	0.77	0.7	1.32	1.74	1.26	2.2	2.39
ENSMUSG00000106350	protein_coding	Kif19b		1	0.48	0.97	0.98	0	0	0	0.89	0.93	1.31	1.24	1.66	2.52	2.11
ENSMUSG00000021876	protein_coding	Rnase4		1	0.48	0	1.19	0.92	0.93	0	27.99	39.27	27.41	26.42	30.37	62.04	50.95
ENSMUSG00000048764	protein_coding	Tmprss11f		1	0.47	0	3.68	3.76	0	0	0	0.01	0.02	0.01	0.08	0.19	0.11
ENSMUSG00000068699	protein_coding	Flnc		1	0.47	0	1.02	1.14	0	0	1.16	1.06	1.01	1.39	1.31	2.01	3.08
ENSMUSG00000039683	protein_coding	Sdk1		1	0.46	0	0.62	0	0.59	0	1.2	1.19	1.34	1.72	1.26	2.04	2.79
ENSMUSG00000026639	protein_coding	Lamb3		1	0.46	0	1.57	1.48	1.95	0	0.15	0.16	0.15	0.25	0.1	0.42	0.69
ENSMUSG00000038331	protein_coding	Satb2	CUT	1	0.46	0	2.1	1.86	0	0	0.03	0.04	0.06	0.09	0.14	0.22	0.35
ENSMUSG00000003123	protein_coding	Lipe		1	0.45	0	0	0.64	0	0	1.35	1.21	1.24	1.34	1.23	1.68	2.12
ENSMUSG00000024679	protein_coding	Ms4a6d		1	0.45	0	2.08	2.04	0.95	0	0.84	1.88	0.86	0.61	1.74	3.63	2.54
ENSMUSG00000022150	protein_coding	Dab2		1	0.45	0	0.93	0.81	0.86	0	3.05	3.91	3.35	2.73	3.25	6.31	4.9
ENSMUSG00000091898	protein_coding	Tnnc1		1	0.45	0	0	2.51	1.9	0	1.08	1.21	2.13	1.22	1.04	4.12	6.94
ENSMUSG00000042286	protein_coding	Stab1		1	0.43	0	1.51	0	2.16	-0.75	2.5	2.72	2.61	2.73	1.53	7.32	4.28
ENSMUSG00000030560	protein_coding	Ctsc		1	0.43	0	1.06	0.74	0.89	0	5.11	7.61	5.46	5.24	5.74	11.35	8.95
ENSMUSG00000022096	protein_coding	Hr		1	0.43	0.73	0	0	0	0	3.16	2.45	3.6	4.34	3.74	5.28	6.43
ENSMUSG00000025044	protein_coding	Msr1		1	0.42	0	1.25	1.17	0.88	0	0.32	0.53	0.37	0.27	0.44	0.87	0.62
ENSMUSG00000024987	protein_coding	Cyp26a1		1	0.41	0	2.26	2.3	2.16	0	0.08	0.05	0.17	0.36	0.16	0.76	1.71
ENSMUSG00000030662	protein_coding	Ipo5		1	0.41	0	0.59	0	0	0	25.9	31.53	28.44	27.99	33.38	42.49	34.59
ENSMUSG00000037940	protein_coding	Inpp4b		1	0.4	0	0	1.02	0	0	0.19	0.35	0.28	0.2	0.29	0.47	0.43
ENSMUSG00000004951	protein_coding	Hspb1		1	0.4	0.73	0.8	0	0	0	126.43	74	92.38	113.37	113.06	158.78	142.12
ENSMUSG00000028849	protein_coding	Map7d1		1	0.38	0.71	0	0	0	0	60.31	41.38	59.33	69.03	62.35	85.5	106.81
ENSMUSG00000025351	protein_coding	Cd63		1	0.37	0	0.81	0.61	0	0	24.29	26.27	20.72	19.27	27.09	35.91	30
ENSMUSG00000050271	protein_coding	Prag1		1	0.35	0.81	0	0	0	0	0.59	0.48	0.69	0.84	0.76	1.01	1.39
ENSMUSG00000060459	protein_coding	Kng2		1	0.34	0	0	1.92	0	0	0.22	0.26	0.26	0.09	0.27	0.48	0.37
ENSMUSG00000015484	protein_coding	Fam163a		1	0.33	0	0	1.44	0	0	0.32	0.19	0.29	0.38	0.3	0.54	1.03
ENSMUSG00000020773	protein_coding	Trim47		1	0.33	0	1.03	0.83	0	0	2.23	2.02	1.37	1.51	2.05	2.76	2.69
ENSMUSG00000025172	protein_coding	Ankrd2		1	0.26	0	0	2.58	0	0	0.34	0.13	0.23	0.2	0.28	0.45	1.21

## Sheet: D11
				Mfuzz information		LFC							FPKM
gene_id	gene_type	gene_name	Family(TF)	cluster	member	9h_lfc	1d_lfc	4d_lfc	7d_lfc	1d_9h_lfc	4d_1d_lfc	7d_4d_lfc	DRG0h	DRG9h	DRG1d	DRG4d	DRG7d
Myl1	protein_coding	Myl1		8	0.92	-2.37	-1.04	0	-1.1	-3.33	1.3	-1.37	8.64	1.19	3.27	10.38	3.1
Acta1	protein_coding	Acta1		8	0.91	-1.86	-0.91	0	-1.01	-2.98	1.28	-1.38	32.98	7.7	15.25	42.44	14.22
Tnni2	protein_coding	Tnni2		8	0.9	-1.63	0	0	-0.83	-2.96	0.88	-1.2	9.7	1.97	4.74	12.44	3.68
Tnnt3	protein_coding	Tnnt3		8	0.88	-1.91	-0.6	0	-0.82	-2.8	0.97	-1.19	13.68	2.75	7.31	17.61	6.18
Cmya5	protein_coding	Cmya5		8	0.87	-1.15	0	0	0	-1.87	0	-0.68	0.86	0.28	0.52	0.95	0.45
Tnnc2	protein_coding	Tnnc2		8	0.86	-1.95	-0.68	0	0	-3.17	1.17	-1.05	5.56	0.78	2.22	7.73	2.43
Myh4	protein_coding	Myh4		8	0.84	-3.22	-1.12	0	-1.24	-3.83	1.7	-1.82	8.71	0.75	3.49	12.93	3.2
Klhl31	protein_coding	Klhl31		8	0.84	-1.44	0	0	0	-2.19	0	-0.66	0.29	0.04	0.14	0.41	0.13
Atp2a1	protein_coding	Atp2a1		8	0.83	-2.28	-0.91	0	-1.11	-3.29	0.92	-1.13	7.59	1.22	3.34	7.7	2.87
Mylpf	protein_coding	Mylpf		8	0.82	-2.06	-0.89	0	-1.15	-3.13	1.49	-1.75	15.69	2.63	6.41	23.51	5.26
Mybpc2	protein_coding	Mybpc2		8	0.81	-1.46	0	0	-0.66	-2.5	1.06	-1.24	1.92	0.46	0.97	2.81	0.84
Ckm	protein_coding	Ckm		8	0.8	-1.72	-0.74	0	-0.76	-2.93	1.32	-1.35	10.56	2.41	4.99	15.66	4.89
Actn3	protein_coding	Actn3		8	0.78	-1.41	-0.59	0	0	-2.54	1.11	-0.86	2.44	0.6	1.13	3.45	1.37
Srl	protein_coding	Srl		8	0.77	-0.67	0	0	0	-2.14	0	0	0.24	0.07	0.16	0.33	0.13
Trdn	protein_coding	Trdn		8	0.74	-0.6	0	0	0	-1.09	0	0	0.93	0.38	0.4	0.92	0.45
Casq1	protein_coding	Casq1		8	0.73	-1.33	0	0	0	-2.25	1.21	-0.98	2.93	0.72	1.32	4.51	1.57
Ampd1	protein_coding	Ampd1		8	0.73	-1.59	0	0	0	-2.48	0	-0.7	0.35	0.04	0.23	0.45	0.12
Myoz1	protein_coding	Myoz1		8	0.72	-1.33	-0.68	0	0	-1.98	0.72	0	2.39	0.49	0.82	2.48	1.27
Eno3	protein_coding	Eno3		8	0.68	0	0	0	-0.8	-1.26	0	-0.99	4.19	2.02	2.76	4.79	1.61
Myh1	protein_coding	Myh1		8	0.67	-1.66	0	0	-0.86	-3.27	0	-0.71	3.58	0.89	2.02	3.26	1.59
Ppp1r3a	protein_coding	Ppp1r3a		8	0.67	-0.89	0	0	0	-1.32	0	0	0.23	0.06	0.1	0.2	0.08
Myot	protein_coding	Myot		8	0.66	-1.62	-0.64	0	0	-2.66	0	0	1.02	0.14	0.33	0.87	0.37
Pgam2	protein_coding	Pgam2		8	0.62	-0.84	-0.64	0	0	-2.08	1.6	-1.49	2.52	0.65	0.75	4.62	0.83
Cd300lg	protein_coding	Cd300lg		8	0.61	-0.6	0	0	-0.68	0	0	-0.68	0.48	0.12	0.3	0.49	0.1
Dmp1	protein_coding	Dmp1		8	0.59	0	0	0	-1.43	0	0.8	-1.94	1.01	0.48	0.57	1.42	0.23
Ryr1	protein_coding	Ryr1		8	0.59	-1.23	0	0	0	-2.56	0	0	0.37	0.1	0.27	0.45	0.26
Pygm	protein_coding	Pygm		8	0.56	-0.9	0	0	0	-1.7	0	0	3.71	1.49	2.62	5.01	3
Cox6a2	protein_coding	Cox6a2		8	0.47	-0.97	0	0	0	-2.63	0	0	1.28	0.09	0.87	1.23	0.73
Bglap	protein_coding	Bglap		8	0.43	0	-0.76	0	-1.84	0	1.65	-2.73	19.14	12.86	8.2	34.64	3.51
Ca3	protein_coding	Ca3		8	0.41	-1.17	-1.19	1.17	-0.88	-1.97	2.68	-2.38	5.52	1.81	1.76	14.98	2.22
Nrap	protein_coding	Nrap		8	0.41	-1.34	0	0	0	-2.88	0	0	0.39	0.07	0.3	0.39	0.27
Ttn	protein_coding	Ttn		8	0.4	-1.62	0	0.79	0	-2.97	0.97	-1.14	1.67	0.5	1.47	3.04	1.3
Igfn1	protein_coding	Igfn1		8	0.38	-2.89	-2.16	0	-1.8	-2.61	1.1	-0.75	0.41	0.02	0.04	0.22	0.06
Mgat4d	protein_coding	Mgat4d		8	0.36	-0.68	0	0	0	-0.61	0	0	2.65	0.98	1.53	1.81	1.18
Ibsp	protein_coding	Ibsp		8	0.36	0	-0.89	0	-1.02	0	0.61	-0.74	6.14	3.56	2.48	5.15	2.24
Gpx3	protein_coding	Gpx3		8	0.36	0	0	0	-0.64	0	0	-0.63	6.71	5.25	4.28	6.75	3.21
Tnn	protein_coding	Tnn		8	0.35	0	0	0	-0.61	-2.21	0	0	0.38	0.13	0.29	0.29	0.12
Mybpc1	protein_coding	Mybpc1		8	0.34	-1.64	0	0	-0.83	-2.55	0	0	1.44	0.28	0.76	0.86	0.53
Neb	protein_coding	Neb		8	0.32	-0.99	0	0	0	-1.74	0	0	2.74	1.23	2.66	3.92	2.48
Ms4a6a	protein_coding	Ms4a6a		8	0.31	0	-0.65	0	0	0	0.71	0	3.79	2.76	1.79	3.99	3.23
Myl2	protein_coding	Myl2		8	0.3	-0.75	0	0	0	-3.54	0	0	0.36	0	0.14	0.15	0.02
Sypl2	protein_coding	Sypl2		8	0.3	0	0	0.71	0	-1.85	0.81	-1.13	0.16	0.04	0.14	0.58	0.1
RT1-CE10	protein_coding	RT1-CE10		8	0.29	0	-1.08	0	0	0	0.74	0	14.93	8.87	5.49	11.97	9.77
Ccn1	protein_coding	Ccn1		8	0.29	-0.7	0	0	0	0	0	0	6.62	3.18	5.33	4.82	3.64
Slfn13	protein_coding	Slfn13		8	0.28	0	-0.64	0	0	0	0	0	7.35	4.9	4.1	6.09	5.74
Abra	protein_coding	Abra		8	0.28	-0.9	0	0	0	0	0	0	1.18	0.25	0.75	0.68	0.59
Cxcl9	protein_coding	Cxcl9		8	0.25	-0.66	-1.18	0	0	0	0.59	0	11.93	5.26	3.44	8.31	8.72
Ankrd23	protein_coding	Ankrd23		8	0.24	-1.05	0	0	0	-2.09	0	0	0.58	0.11	0.65	0.64	0.42
Sost	protein_coding	Sost		8	0.24	0	0	1.14	0	0	1.81	-1.65	0.45	0.51	0.2	2.6	0.24
Gvin1	protein_coding	Gvin1		8	0.23	0	-1	0	0	0	0.92	0	1.16	0.83	0.42	1.11	1.02
Obscn	protein_coding	Obscn		8	0.22	-0.64	0	0	0	-1.76	0	0	0.17	0.07	0.16	0.25	0.18
C1qc	protein_coding	C1qc		8	0.22	0	-0.75	0	0	0	0.96	0	44.01	40.16	22.82	51.04	42.43
Lilrb3	protein_coding	Lilrb3		8	0.19	0	-1.06	0	0	0	0	0	0.76	0.34	0.2	0.52	0.71
Myh2	protein_coding	Myh2		8	0.17	-0.93	0	0	0	-3.24	0	0	0.7	0.22	0.83	0.44	0.33
Uba7	protein_coding	Uba7		7	0.99	0	-2.02	-1.72	-1.85	0.68	0	0	9.7	5.73	1.92	2.39	2.19
Parp14	protein_coding	Parp14		7	0.99	0	-1.26	-1.09	-1.22	0	0	0	17.77	12.35	6.79	7.66	6.95
MGC108823	protein_coding	MGC108823		7	0.98	-0.71	-2.59	-1.91	-2.24	0.77	0	0	39.54	21.57	5.48	9.04	7.09
Lgals9	protein_coding	Lgals9		7	0.98	0	-1.82	-1.59	-1.62	0	0	0	25.99	15.38	6.1	7.23	7.06
Tap1	protein_coding	Tap1		7	0.98	0	-1.1	-0.85	-0.99	0	0	0	15.05	10.5	6.01	7.18	6.48
Irgm	protein_coding	Irgm		7	0.98	0	-1.37	-1.28	-1.26	0	0	0	9.02	5.81	2.76	2.95	3
Trim21	protein_coding	Trim21		7	0.98	0	-1.16	-0.9	-1.06	0	0	0	12.22	8.36	4.75	5.7	5.1
Stat1	protein_coding	Stat1	STAT	7	0.98	0	-1.47	-1.32	-1.3	0	0	0	65.93	42.57	22.34	24.77	25.15
Ly6c	protein_coding	Ly6c		7	0.98	0	-1.96	-1.59	-1.94	0	0	0	9.15	5.51	1.48	1.98	1.5
LOC103690031	protein_coding	LOC103690031		7	0.97	-0.63	-1.78	-1.43	-1.53	0	0	0	21.75	13.07	5.72	7.37	6.86
Slfn4	protein_coding	Slfn4		7	0.97	-0.63	-2.66	-2.32	-2.61	0	0	0	17.58	10.39	2.4	3.07	2.48
Pml	protein_coding	Pml		7	0.97	0	-1.23	-0.98	-0.99	0	0	0	7.36	4.98	2.67	3.19	3.17
Mx2	protein_coding	Mx2		7	0.97	-0.73	-2.68	-2.03	-1.96	0.85	0	0	82.51	47.39	11.91	18.84	19.81
Ddx58	protein_coding	Ddx58		7	0.97	-0.59	-2.56	-2.26	-2.16	0.74	0	0	14.77	8.86	2.11	2.63	2.83
LOC120093163	protein_coding	LOC120093163		7	0.97	0	-1.03	0	-0.64	0	0	0	0.44	0.24	0.04	0.1	0.07
Parp12	protein_coding	Parp12	Others	7	0.97	0	-1.04	-0.93	-1.02	0	0	0	6.09	4.43	2.46	2.66	2.5
Bst2	protein_coding	Bst2		7	0.97	0	-1.44	-1.08	-1.23	0	0	0	20.86	14.34	5.86	7.62	6.82
RT1-N2	protein_coding	RT1-N2		7	0.96	0	-1.94	-1.72	-1.49	0	0	0	2.3	1.27	0.35	0.42	0.51
Trim34	protein_coding	Trim34		7	0.96	0	-0.95	-0.65	-0.78	0	0	0	2.84	1.95	1.09	1.37	1.24
Apol11a	protein_coding	Apol11a		7	0.96	0	-0.82	-0.75	-0.8	0	0	0	0.7	0.41	0.18	0.18	0.18
Ifih1	protein_coding	Ifih1		7	0.96	0	-1.24	-1.11	-1.22	0	0	0	8.03	5.04	2.9	3.17	2.94
Xaf1	protein_coding	Xaf1		7	0.96	0	-2.23	-1.96	-2.12	0.67	0	0	14.86	9.37	2.48	3.04	2.71
Ifi44	protein_coding	Ifi44		7	0.96	0	-1.87	-1.42	-1.63	0	0	0	24.89	16.92	5.95	8.19	7.03
LOC108351606	protein_coding	LOC108351606		7	0.96	0	-2.69	-1.91	-2.21	0.76	0	0	13.77	8.75	1.76	3.11	2.5
Gbp4	protein_coding	Gbp4		7	0.95	0	-1.11	-1.09	-1.21	0	0	0	4.28	2.66	1.47	1.49	1.36
Ddx60	protein_coding	Ddx60		7	0.95	-0.73	-2.34	-2.11	-2.3	0	0	0	2.51	1.22	0.35	0.42	0.37
Eif2ak2	protein_coding	Eif2ak2		7	0.95	0	-1.19	-0.97	-1.03	0	0	0	34.04	25.74	13.63	15.94	15.3
Trim30	protein_coding	Trim30		7	0.95	0	-0.6	0	0	0	0	0	1.13	0.86	0.52	0.63	0.59
Ifi44l	protein_coding	Ifi44l		7	0.95	0	-1.53	-1.28	-1.17	0.81	0	0	5.78	3.95	1.48	1.77	1.93
Cmpk2	protein_coding	Cmpk2		7	0.94	-0.61	-1.53	-1.53	-1.63	0	0	0	15.79	9.25	4.74	4.73	4.42
RT1-T24-3	protein_coding	RT1-T24-3		7	0.94	-0.59	-2.98	-2.96	-3.12	0.82	0	0	19.35	11.35	1.94	1.96	1.74
Parp9	protein_coding	Parp9		7	0.94	0	-0.83	-0.62	-0.63	0	0	0	7.98	6.12	3.96	4.62	4.59
Usp18	protein_coding	Usp18		7	0.94	0	-3.48	-3.2	-3.33	1.05	0	0	34.62	20.79	2.46	3.02	2.76
Slfn5	protein_coding	Slfn5		7	0.93	0	-0.65	-0.67	-0.7	0	0	0	13.66	10.82	7.89	7.73	7.62
Sp100	protein_coding	Sp100		7	0.93	0	-0.69	0	-0.62	0	0	0	3.64	2.62	1.9	2.15	1.99
Ifit2	protein_coding	Ifit2		7	0.93	-0.8	-2.17	-2.29	-2.34	0.65	0	0	12.99	6.51	2.38	2.16	2.09
Oas2	protein_coding	Oas2		7	0.93	0	-2.45	-1.82	-2.1	0.7	0	0	2.3	1.53	0.3	0.48	0.39
Dtx3l	protein_coding	Dtx3l		7	0.93	0	-1.14	-0.76	-0.88	0	0	0	14.97	11.03	6.06	7.91	7.29
Rsad2	protein_coding	Rsad2		7	0.92	-1.03	-2.86	-2.34	-2.81	0	0	0	32.04	14.41	3.85	5.6	3.99
LOC102555634	protein_coding	LOC102555634		7	0.92	-0.76	-1.89	-1.67	-1.79	0	0	0	7.76	3.98	1.72	2.03	1.86
MGC105567	protein_coding	MGC105567		7	0.92	0	-1.82	-1.3	-1.34	0	0	0	10.84	7.63	2.39	3.52	3.43
Slc28a2	protein_coding	Slc28a2		7	0.92	0	-0.97	-0.6	-0.91	0	0	0	1.21	0.88	0.44	0.58	0.46
Isg15	protein_coding	Isg15		7	0.92	0	-4.04	-3.24	-3.36	1.33	0	0	70.25	43.72	3.07	5.72	5.24
Gbp6	protein_coding	Gbp6		7	0.91	0	-1.1	0	-0.68	0.61	0	0	2.01	1.35	0.55	0.88	0.77
Znfx1	protein_coding	Znfx1	Others	7	0.91	0	-0.76	-0.75	-0.79	0	0	0	27.5	22.35	15.25	15.29	14.87
Oasl	protein_coding	Oasl		7	0.9	0	-2.58	-3.03	-3.05	0.74	0	0	17.49	10.57	2.27	1.6	1.59
Gbp5	protein_coding	Gbp5		7	0.9	-0.72	-1.58	-1.42	-1.55	1.31	0	0	18.04	9.65	5.15	5.79	5.27
Dhx58	protein_coding	Dhx58		7	0.9	0	-2.53	-2.58	-2.45	0.75	0	0	13.04	8.45	1.76	1.68	1.86
LOC102556096	protein_coding	LOC102556096		7	0.9	0	-2.24	-1.41	-1.21	0	0	0	2.55	1.64	0.34	0.66	0.78
Irf7	protein_coding	Irf7	IRF	7	0.9	0	-3.6	-3.1	-3.27	1.32	0	0	94	60.9	6.82	9.8	8.62
Irgm2	protein_coding	Irgm2		7	0.9	-0.84	-1.85	-1.79	-1.98	0	0	0	21.06	10.61	5.1	5.31	4.63
RT1-T24-4	protein_coding	RT1-T24-4		7	0.9	0	-1.56	-0.9	-1.5	0	0	0	8.32	5.4	2.06	3.39	2.15
Apol9a	protein_coding	Apol9a		7	0.88	0	-2.19	-1.81	-2.39	0.72	0	0	7.83	5.39	1.28	1.71	1.09
Rnf213	protein_coding	Rnf213		7	0.88	-0.77	-1.45	-1.42	-1.41	0	0	0	18.77	10.51	6.5	6.64	6.68
Ifit3	protein_coding	Ifit3		7	0.88	-1.24	-3.73	-4.38	-4.22	0.66	0	0	20.52	7.48	1.13	0.66	0.76
Oas1a	protein_coding	Oas1a		7	0.87	0	-2.84	-2.82	-2.59	0.92	0	0	23.36	15.55	2.5	2.52	3.01
Ifit1bl	protein_coding	Ifit1bl		7	0.87	0	-1.07	-0.87	-1.31	0	0	0	3.05	2.22	1.16	1.33	0.97
RT1-S3	protein_coding	RT1-S3		7	0.87	0	-2.13	-1.87	-1.87	0.61	0	0	25.92	18.78	5.12	6.18	6.19
Nlrc5	protein_coding	Nlrc5		7	0.86	0	-0.88	-0.64	-0.71	0	0	0	1.24	0.78	0.52	0.62	0.59
RT1-N3	protein_coding	RT1-N3		7	0.86	-0.59	-1.84	-1.04	-1.46	0	0	0	3.47	1.84	0.71	1.3	0.95
Sp110	protein_coding	Sp110	SAND	7	0.86	0	-1.41	-0.81	-0.93	0	0	0	11.67	7.92	3.75	5.78	5.3
RGD1305184	protein_coding	RGD1305184		7	0.86	-0.92	-2.94	-2.13	-2.86	0	0	0	0.91	0.33	0.06	0.12	0.06
LOC120097562	protein_coding	LOC120097562		7	0.86	0	-1.63	-1.5	-1.22	0	0	0	1.18	0.85	0.24	0.26	0.33
Gbp1	protein_coding	Gbp1		7	0.86	-1.06	-3.22	-2.85	-3.59	0	0	0	2.57	0.88	0.14	0.2	0.1
Igtp	protein_coding	Igtp		7	0.86	-0.61	-1.35	-1.02	-1.12	0	0	0	14.54	8.11	4.69	5.98	5.55
Tapbp	protein_coding	Tapbp		7	0.85	0	-0.69	0	0	0	0	0	33.67	29.12	19.12	21.48	20.99
Helz2	protein_coding	Helz2		7	0.85	0	-0.62	-0.7	-0.82	0	0	0	3.15	2.3	1.75	1.65	1.51
Hsh2d	protein_coding	Hsh2d		7	0.85	0	-0.63	-0.81	0	0	0	0	0.37	0.21	0.11	0.09	0.13
Siglec1	protein_coding	Siglec1		7	0.85	0	-2.33	-1.32	-1.84	0.75	0.65	0	4.47	3.25	0.7	1.48	1.01
Mx1	protein_coding	Mx1		7	0.84	-1.4	-3.64	-3.21	-2.96	0.96	0	0	57.97	20.49	4.1	5.59	6.71
Oas1b	protein_coding	Oas1b		7	0.83	0	-2.72	-2.62	-3.01	0.63	0	0	24.6	17.11	3.01	3.23	2.42
Mitd1	protein_coding	Mitd1		7	0.83	0	0	0	-0.62	0	0	0	11.83	9.79	6.61	6.92	6.04
Trim30c	protein_coding	Trim30c		7	0.82	0	-0.88	0	0	0	0	0	0.3	0.19	0.04	0.07	0.11
Psmb9	protein_coding	Psmb9		7	0.82	0	-1.05	-0.69	-0.59	0	0	0	9.01	5.49	3.04	4.01	4.33
Slc11a1	protein_coding	Slc11a1		7	0.81	0	-0.9	-0.71	0	0	0	0	1.49	1.08	0.44	0.51	0.7
Herc6	protein_coding	Herc6		7	0.81	-0.85	-1.54	-1.46	-1.39	0	0	0	6.98	3.44	2.07	2.18	2.3
Psmb8	protein_coding	Psmb8		7	0.81	0	-0.97	-0.62	-0.85	0	0	0	13.64	8.18	5.38	6.95	5.88
Ly6e	protein_coding	Ly6e		7	0.81	0	-1.17	-1.21	-1.58	0	0	0	30.57	22.52	11.97	11.57	8.88
Dusp4	protein_coding	Dusp4		7	0.81	0	-0.74	0	0	0	0	0	4.61	3.09	2.27	2.59	2.67
LOC685067	protein_coding	LOC685067		7	0.8	0	-0.84	-0.79	-1.12	0.73	0	0	12.68	8.27	6.18	6.38	5.03
Lgals3bp	protein_coding	Lgals3bp		7	0.8	0	-1.69	-1.21	-1.28	0	0	0	103.65	83.76	29.79	41.91	39.81
Gbp2	protein_coding	Gbp2		7	0.8	-0.65	-1.13	-0.9	-1.05	1.1	0	0	42.49	24.93	17.64	20.77	18.59
Samd9	protein_coding	Samd9		7	0.8	0	-1.66	-0.92	-0.97	0.78	0.64	0	56.11	39.51	16.7	28.05	27.2
RT1-T24-1	protein_coding	RT1-T24-1		7	0.79	0	-1.05	-1.4	-0.61	0	0	0	2.63	1.44	0.63	0.45	0.92
Oas3	protein_coding	Oas3		7	0.79	0	-1.91	-1.1	-1.58	0	0	0	1.33	1.03	0.2	0.38	0.26
Rtp4	protein_coding	Rtp4		7	0.78	0	-2.42	-2.5	-2.74	0.76	0	0	21.14	15.49	3.19	2.99	2.51
Oas1i	protein_coding	Oas1i		7	0.78	0	-2.16	-1.61	-1.76	0	0	0	14.54	11.49	2.52	3.81	3.43
Zbp1	protein_coding	Zbp1		7	0.77	-1.09	-3.01	-2.02	-1.81	0	0	0	2.01	0.69	0.14	0.32	0.39
Slfn1	protein_coding	Slfn1		7	0.74	-0.62	-1.98	-0.9	-1.18	0	0	0	1.84	0.74	0.22	0.57	0.45
Stat2	protein_coding	Stat2	STAT	7	0.74	0	-0.86	-0.71	-0.81	0	0	0	26.97	23.84	13.45	14.98	14
RT1-CE11	protein_coding	RT1-CE11		7	0.73	0	0	-0.67	0	0	0	0	2.92	1.57	1.22	1.02	1.19
Epyc	protein_coding	Epyc		7	0.73	0	-0.82	-1.12	0	0	0	0	3.41	2.08	1.34	1.05	1.65
Ifitm3	protein_coding	Ifitm3		7	0.71	0	-0.65	0	-0.93	0	0	0	92.58	63.91	52.2	55.49	42.75
Ifi27l2b	protein_coding	Ifi27l2b		7	0.69	0	-0.65	0	0	0	0	0	212.49	196.82	123.17	143.02	135.46
Irf9	protein_coding	Irf9	IRF	7	0.69	0	-0.85	-0.77	-1	0	0	0	15.86	13.8	7.78	8.22	6.96
Hoxb8	protein_coding	Hoxb8	Homeobox	7	0.67	0	0	-0.92	-0.79	0	0	0	2.27	1.7	1.05	0.74	0.83
Ube2l6	protein_coding	Ube2l6		7	0.67	0	-0.75	0	0	0	0	0	22.82	21.08	11.58	13.75	14.03
Iqcf3	protein_coding	Iqcf3		7	0.67	0	-1	0	0	0	0	0	0.22	0.13	0	0.09	0.01
C4b	protein_coding	C4b		7	0.66	0	-1.74	-0.6	-0.94	0.63	0.89	0	7.55	5.16	1.89	4.31	3.38
F10	protein_coding	F10		7	0.65	0	-0.94	0	0	0	0	0	1.03	0.54	0.2	0.46	0.45
Tnfsf10	protein_coding	Tnfsf10		7	0.65	-0.67	-1.17	-0.73	-0.85	0	0	0	4.5	2.26	1.54	2.14	1.96
Insyn2b	protein_coding	Insyn2b		7	0.65	0	0	-0.65	-0.83	0	0	0	1.82	1.44	1.04	0.9	0.79
LOC120098918	protein_coding	LOC120098918		7	0.64	0	-1.38	-1.92	-2.09	0	0	0	1.65	1.27	0.39	0.24	0.21
Cfb	protein_coding	Cfb		7	0.64	0	-1.87	0	-1	0	0.93	0	7.29	4.44	1.5	3.96	2.9
Cxcl10	protein_coding	Cxcl10		7	0.63	-1.47	-1.8	-2.47	-2.61	0	0	0	14.53	4.03	3.1	1.81	1.63
Cyp2a3	protein_coding	Cyp2a3		7	0.61	0	-0.63	0	-1.03	0	0	0	2.59	2.02	1.04	1.49	0.74
Ifi35	protein_coding	Ifi35		7	0.6	0	-1	-0.6	-0.6	0	0	0	12.86	12.2	4.9	6.59	6.58
Crh	protein_coding	Crh		7	0.6	0	0	-0.71	0	0	0	0	6.09	3.94	3.32	2.58	3.65
Ifit1	protein_coding	Ifit1		7	0.59	0	-4.9	-6.05	-3.72	6.32	0	1.4	14.51	12.48	0.27	0.08	0.75
Gpr22	protein_coding	Gpr22		7	0.58	0	-0.65	-0.64	-0.71	0	0	0	3.64	3.39	1.89	1.9	1.81
Oasl2	protein_coding	Oasl2		7	0.58	0	-2.69	-2.58	-2.6	1.17	0	0	20.66	18.52	2.63	2.86	2.82
RGD1561157	protein_coding	RGD1561157		7	0.57	0	0	0	-0.71	0	0	0	8.29	4.65	4.07	4.8	3.48
Trpm6	protein_coding	Trpm6		7	0.57	0	0	-0.73	0	0	0	0	0.88	0.68	0.51	0.36	0.42
B2m	protein_coding	B2m		7	0.55	0	-0.89	0	-0.59	0	0	0	496.89	458.24	259.65	376.32	320.04
Col10a1	protein_coding	Col10a1		7	0.55	-1.75	-1.67	-2.75	-2.7	0	-0.62	0	7.96	1.88	1.98	0.86	0.9
Inhbb	protein_coding	Inhbb		7	0.55	0	-0.61	0	0	0	0	0	2.65	2.57	1.25	1.56	1.76
Slfn2	protein_coding	Slfn2		7	0.52	0	-0.61	0	0	0	0	0	8.87	7.26	4.72	6.82	6.41
Vstm2b	protein_coding	Vstm2b		7	0.52	0	-0.94	-0.83	-0.74	0	0	0	5.26	5.18	2.03	2.2	2.36
Npy1r	protein_coding	Npy1r		7	0.52	0	0	-0.63	-0.66	0	0	0	10.75	8.39	7.4	5.94	5.81
Slamf9	protein_coding	Slamf9		7	0.51	0	-1.51	0	0	0	0.72	0	8.09	4.9	1.95	4.9	4.15
Gimap4	protein_coding	Gimap4		7	0.51	0	-0.68	0	0	0	0	0	3.24	2.01	1.27	2.13	1.87
Ncmap	protein_coding	Ncmap		7	0.48	0	0	-0.63	0	0	0	0	133.53	127.6	92.34	83.05	102.09
Acan	protein_coding	Acan		7	0.48	-1.36	-1.58	-1.38	-0.88	0	0	0	0.7	0.17	0.14	0.16	0.25
Aim2	protein_coding	Aim2		7	0.47	0	-1.1	0	0	0	0	0	0.3	0.12	0.07	0.14	0.14
Batf2	protein_coding	Batf2	TF_bZIP	7	0.46	0	0	0	-1.17	0	0	0	0.2	0.05	0.07	0.04	0.02
RT1-CE13	protein_coding	RT1-CE13		7	0.46	0	-0.79	0	0	0	0	0	1.93	1.11	0.52	1.16	1.12
Npy5r	protein_coding	Npy5r		7	0.46	0	0	-0.75	0	0	0	0	1.53	1.06	0.93	0.53	0.91
Lpl	protein_coding	Lpl		7	0.43	0	0	0	-0.59	0	0	0	13.32	10.21	10.18	8.95	7.69
Hba-a3	protein_coding	Hba-a3		7	0.43	0	0	-1.86	-0.81	-1.43	-0.76	0	12.81	9.18	6.4	2.11	4.98
Sult1a1	protein_coding	Sult1a1		7	0.43	0	-0.84	0	0	0	0	0	11.67	12.73	5.47	6.86	7.82
Myh7	protein_coding	Myh7		7	0.42	0	-1.71	0	-0.94	-1.79	1	0	0.57	0.3	0.08	0.37	0.17
Cox8b	protein_coding	Cox8b		7	0.42	0	0	0	-0.74	0	0	0	2.03	0.84	0.67	1.06	0.17
Col2a1	protein_coding	Col2a1		7	0.41	0	-0.6	-1.35	-1.39	0	-0.63	0	34.39	23.38	21.16	12.47	12.11
Depp1	protein_coding	Depp1		7	0.41	-0.62	0	-1.28	-1.44	0	0	0	5.06	2.34	2.84	1.36	1.2
Dct	protein_coding	Dct		7	0.4	0	0	-0.75	0	0	0	0	1.1	1.08	0.5	0.32	0.55
Pvalb	protein_coding	Pvalb		7	0.4	0	0	0	-0.6	0	0	0	133.72	136.97	87.53	110.08	82
RT1-CE4	protein_coding	RT1-CE4		7	0.39	0	-1.04	0	0	0	0.59	0	3.17	2.13	1.17	2.38	1.91
Oas1f	protein_coding	Oas1f		7	0.39	-0.74	0	0	-1.29	0	0	0	1.87	0.66	0.93	0.73	0.4
LOC102551714	protein_coding	LOC102551714		7	0.38	-1.15	-1.07	0	-0.95	0	0	0	0.58	0.14	0.15	0.25	0.17
Onecut1	protein_coding	Onecut1	CUT	7	0.38	0	-0.82	0	0	0	0	0	2.66	2.28	1.24	2.16	2.02
Nqo2	protein_coding	Nqo2		7	0.38	-0.94	-0.94	-0.69	0	0	0	0	4.93	1.87	1.85	2.22	2.81
RT1-A2	protein_coding	RT1-A2		7	0.36	0	-0.94	0	0	0	0.64	0	14.21	11.58	6.28	11.72	10.13
Tlr3	protein_coding	Tlr3		7	0.36	0	-0.69	0	0	0	0	0	3.01	1.84	1.48	2.25	1.79
RGD1561381	protein_coding	RGD1561381		7	0.36	0	0	-2.73	0	0	-1.73	1.2	5.05	2.7	2.77	0.23	2.01
C4a	protein_coding	C4a		7	0.34	0	-1.8	0	-0.6	0.81	1.43	0	28.99	20.47	7.58	22.58	17.79
Ifi47	protein_coding	Ifi47		7	0.33	0	-1.11	0	-0.68	0	0.7	0	8.71	5.18	3.12	6.67	4.32
Apold1	protein_coding	Apold1		7	0.32	-1	0	-0.92	-1.12	0	0	0	1.01	0.39	0.64	0.4	0.35
Mb	protein_coding	Mb		7	0.3	-1.85	-0.83	0	-1.26	-3.37	0	0	4.3	0.62	1.44	1.78	1
RT1-CE5	protein_coding	RT1-CE5		7	0.29	0	-1.08	0	0	0.69	0.91	0	7.24	6.49	3.01	6.45	5.58
Dsp	protein_coding	Dsp		7	0.28	0	-0.78	0	0	0	0	0	1.91	1.21	0.89	1.39	1.54
Tcap	protein_coding	Tcap		7	0.27	-0.6	0	0	-0.6	-2.06	0	0	1.75	0.52	1.2	0.54	0.5
LOC108348293	protein_coding	LOC108348293		7	0.26	0	0	-0.68	0	0	0	0	3.57	2.45	2.97	1.68	2.81
Fcgr3a	protein_coding	Fcgr3a		7	0.25	0	-1.47	0	0	0.66	0.99	0	6.27	3.64	1.46	4.66	4.76
Epsti1	protein_coding	Epsti1		7	0.24	0	-0.94	0	0	0	0.84	0	0.79	0.64	0.26	0.74	0.57
Rps15al2	protein_coding	Rps15al2		7	0.22	0	0	-0.93	0	0	0	1.39	1.07	1.05	0.29	0	1.41
C2	protein_coding	C2		7	0.2	0	-1.11	0	0	0.62	1.09	0	13.89	12.64	5.45	13.79	12.1
LOC108353188	protein_coding	LOC108353188		7	0.19	0	0	-0.73	0	0	0	0.8	3.53	2.61	2.96	1.63	3.72
Gvinp1	protein_coding	Gvinp1		7	0.17	0	-0.83	0	0	0	0	0	0.1	0.05	0.01	0.07	0.1
Scn7a	protein_coding	Scn7a		6	0.9	0	0	0.64	0.61	0	0	0	128.1	134.83	168.8	205	200.17
Il21r	protein_coding	Il21r		6	0.9	0	0	0.6	0	0	0	0	0.41	0.49	0.8	1.15	1.11
Itga1	protein_coding	Itga1		6	0.87	0	0	0.9	0.86	0	0	0	2.38	2.69	3.86	5.05	4.92
Fut9	protein_coding	Fut9		6	0.83	0	0	0.98	0.88	0	0	0	0.07	0.07	0.16	0.26	0.25
Pmfbp1	protein_coding	Pmfbp1		6	0.82	0	0	0.89	0.88	0	0	0	0.78	0.87	1.37	2.07	2.05
Mmp19	protein_coding	Mmp19		6	0.82	0	0	1.02	1.01	0	0	0	2.73	2.67	4.85	7.01	6.94
Ipo5	protein_coding	Ipo5		6	0.82	0	0	0.77	0.81	0	0	0	27.35	29.26	39.29	49.36	50.79
Lifr	protein_coding	Lifr		6	0.82	0	0	0.78	0.8	0	0	0	51.06	55.88	71.04	90.39	91.59
Arntl2	protein_coding	Arntl2	bHLH	6	0.81	0	0	0.8	0.78	0	0	0	0.8	0.95	1.39	2.05	2.01
Rhoq	protein_coding	Rhoq		6	0.79	0	0.91	1.54	1.44	0	0	0	3.23	3.27	7.09	10.82	10.12
Nkain1	protein_coding	Nkain1		6	0.78	0	0	1.32	1.23	0	0	0	1.61	1.72	3.29	5.39	5.05
Rab15	protein_coding	Rab15		6	0.76	0	0	0.92	0.99	0	0	0	18.34	20.67	29.38	37.27	38.83
Arhgap4	protein_coding	Arhgap4		6	0.76	0	0	0.75	0.67	0	0	0	1.14	1.15	1.79	2.61	2.48
Pcdh15	protein_coding	Pcdh15		6	0.76	0	0	0.96	0.9	0	0	0	0.08	0.08	0.18	0.26	0.25
C2cd2	protein_coding	C2cd2		6	0.75	0	0.74	1.17	1.11	0	0	0	6.49	6.81	11.87	15.93	15.22
Rabgap1l	protein_coding	Rabgap1l		6	0.75	0	0	0.83	0.77	0	0	0	4.68	4.69	6.95	8.9	8.53
Tomm20l	protein_coding	Tomm20l		6	0.75	0	0	0.84	0.96	0	0	0	0.06	0.09	0.16	0.25	0.26
Phactr2	protein_coding	Phactr2		6	0.74	0	0	0.87	0.84	0	0	0	8.92	9.22	12.48	17.34	16.93
Slc39a6	protein_coding	Slc39a6		6	0.73	0	0	0.71	0.78	0	0	0	12.76	13.87	18.84	23.22	24.37
Clstn2	protein_coding	Clstn2		6	0.72	0	0	0.74	0.69	0	0	0	2.05	2.34	2.94	3.9	3.75
Tenm4	protein_coding	Tenm4		6	0.72	0	0	0.74	0.74	0	0	0	1.25	1.32	1.73	2.36	2.37
Clic1	protein_coding	Clic1		6	0.71	0	0	0.6	0.59	0	0	0	20.29	23.17	28.02	34.57	34.34
Mreg	protein_coding	Mreg		6	0.71	0	0	0.75	0.73	0	0	0	1.26	1.57	2.15	2.82	2.77
Scn3a	protein_coding	Scn3a		6	0.71	0	0.71	1.12	1.06	0	0	0	1.43	1.57	2.71	3.57	3.43
Slc18a2	protein_coding	Slc18a2		6	0.71	0	0	1.04	1.07	0	0	0	0.52	0.62	1.01	1.62	1.65
Sned1	protein_coding	Sned1		6	0.69	0	0	0	0.62	0	0	0	4.06	4.43	5.53	6.6	6.89
Tln1	protein_coding	Tln1		6	0.69	0	0	0.71	0.75	0	0	0	29.18	32.54	39.63	49.8	51.07
Tnik	protein_coding	Tnik		6	0.69	0	1.23	2.04	2.11	0	0.73	0	5.41	5.89	13.69	23.88	24.98
Mmp16	protein_coding	Mmp16		6	0.68	0	1.24	1.71	1.79	0	0	0	1.46	1.58	3.98	5.48	5.77
Macf1	protein_coding	Macf1		6	0.68	0	0.66	0.96	0.94	0	0	0	8	8.67	13.15	16.18	15.97
Pabpc1	protein_coding	Pabpc1		6	0.68	0	0	0.59	0.66	0	0	0	28.88	29.19	39.88	47.54	49.84
Sidt2	protein_coding	Sidt2		6	0.67	0	0	0.73	0.64	0	0	0	10.74	11.72	14.87	19.57	18.32
Fat4	protein_coding	Fat4		6	0.67	0	0.62	1.01	0.94	0	0	0	2.41	2.45	4.12	5.37	5.13
Vgf	protein_coding	Vgf		6	0.67	0.68	1.5	2.19	2.09	0	0	0	9.36	16.91	29.63	47.45	44.31
Insyn2a	protein_coding	Insyn2a		6	0.67	0	0	0.88	0.89	0	0	0	0.42	0.54	0.72	0.99	1
Chl1	protein_coding	Chl1		6	0.67	0	1.06	1.52	1.44	0	0	0	20.69	27.92	45.21	62.2	58.86
Acsl4	protein_coding	Acsl4		6	0.66	0	0.66	1.03	0.97	0	0	0	7.76	8.13	13.37	17.21	16.47
Apbb1ip	protein_coding	Apbb1ip		6	0.66	0	0	0.59	0	0	0	0	0.54	0.67	0.98	1.35	1.25
Meis3	protein_coding	Meis3	Homeobox	6	0.66	0	0	1	1.06	0	0	0	4.5	5.31	7.46	10.79	11.21
Zdhhc18	protein_coding	Zdhhc18		6	0.66	0	0	0.69	0.69	0	0	0	4.55	4.97	6.14	8.27	8.26
Grin2b	protein_coding	Grin2b		6	0.65	0	0.79	1.35	1.41	0	0	0	0.53	0.44	1.1	1.61	1.67
Il18rap	protein_coding	Il18rap		6	0.65	0	0	0.64	0	0	0	0	0.09	0.1	0.22	0.31	0.29
Rin1	protein_coding	Rin1		6	0.64	0	0	0.93	0.8	0	0	0	0.39	0.39	0.8	1.14	1.05
Adam8	protein_coding	Adam8		6	0.64	0	0	0.87	0.89	0	0	0	0.25	0.2	0.5	0.81	0.82
Pappa1	protein_coding	Pappa1		6	0.64	0	0	0.9	0.97	0	0	0	1.99	1.8	3.12	4.25	4.42
Cr2	protein_coding	Cr2		6	0.63	0	0	1.02	1.23	0	0	0	0.02	0.03	0.11	0.16	0.18
Syt4	protein_coding	Syt4		6	0.63	0	0.65	0.97	1.02	0	0	0	49.67	48.35	82.12	102.01	105.35
Mfap3l	protein_coding	Mfap3l		6	0.62	0	0	0	0.61	0	0	0	42.68	41.59	52.78	66.46	67.69
Gpr88	protein_coding	Gpr88		6	0.62	0	0	1.42	1.35	0	0	0	0.74	0.87	1.49	2.65	2.53
LOC120098619	protein_coding	LOC120098619		6	0.62	0	0	0.75	0.84	0	0	0	0.28	0.28	0.51	0.64	0.68
Adamts15	protein_coding	Adamts15		6	0.62	0	0	0.78	0.74	0	0	0	1.74	2.08	2.56	3.51	3.41
Cdc42se2	protein_coding	Cdc42se2		6	0.6	0	0.65	0.99	1.13	0	0	0	15.08	16.36	26.26	33.02	36.34
Csrp3	protein_coding	Csrp3		6	0.6	0	3.11	4.52	4.56	0	0.8	0	0.13	0.1	3.83	9.42	9.69
Pcnx1	protein_coding	Pcnx1		6	0.6	0	0	0.83	0.88	0	0	0	13.1	13.83	18.06	24.61	25.48
Ezh2	protein_coding	Ezh2		6	0.6	0	0.7	1.08	1.24	0	0	0	1.19	1.33	2.62	3.37	3.73
Lama3	protein_coding	Lama3		6	0.6	0	0	0.88	0.83	0	0	0	1	1.03	1.71	2.15	2.08
Myo10	protein_coding	Myo10		6	0.59	0	0	0.84	0.83	0	0	0	4.57	5.29	7.43	8.87	8.83
Fam78b	protein_coding	Fam78b		6	0.59	0	0	0.81	0.91	0	0	0	2.33	2.29	3.76	4.59	4.93
Abca1	protein_coding	Abca1		6	0.59	0	1.02	1.52	1.37	0	0	0	19.03	22.23	40.55	57.09	51.5
Dtnbp1	protein_coding	Dtnbp1		6	0.58	0	0	0.67	0.69	0	0	0	2.39	2.29	3.8	4.65	4.71
Gfpt1	protein_coding	Gfpt1		6	0.58	0	0	0.89	0.82	0	0	0	7.95	7.64	11.07	16.17	15.45
Rhoc	protein_coding	Rhoc		6	0.58	0	0	0.97	1	0	0	0	38.78	36.59	56.44	82.95	84.83
Plekhh1	protein_coding	Plekhh1		6	0.57	0	0	0.83	0.81	0	0	0	2.63	2.6	3.61	5.27	5.2
Duox1	protein_coding	Duox1		6	0.57	0	0	0.73	0	0	0	0	0.08	0.08	0.18	0.32	0.28
Hspb1	protein_coding	Hspb1		6	0.56	0	0.61	1.06	1.11	0	0	0	139.43	180.46	226.44	308.51	317.64
Stmn4	protein_coding	Stmn4		6	0.56	0	1.38	2.04	2.26	0	0	0	7.93	8.94	24.14	37.58	43.83
Msantd1	protein_coding	Msantd1		6	0.55	0	0	0.66	0	0	0	0	0.1	0.11	0.22	0.31	0.28
RGD1306556	protein_coding	RGD1306556		6	0.55	0	0	0.91	1.08	0	0	0	2.13	2.2	3.58	4.57	5.12
Tubb6	protein_coding	Tubb6		6	0.55	0	1.17	1.52	1.67	0	0	0	7.39	8.87	19.72	24.98	27.68
Lrp12	protein_coding	Lrp12		6	0.55	0	0	0	0.64	0	0	0	3.78	3.48	5.46	6.6	6.95
Bmp2k	protein_coding	Bmp2k		6	0.55	0	0	0.6	0	0	0	0	3.6	4.14	4.91	6.16	5.81
Nbeal2	protein_coding	Nbeal2		6	0.54	0	0	0.87	0.7	0	0	0	0.93	1.04	1.49	2.11	1.88
Celf3	protein_coding	Celf3		6	0.54	0	0	0	0.72	0	0	0	0.57	0.59	1.01	1.23	1.37
Zfp569	protein_coding	Zfp569		6	0.54	0	0	0	0.73	0	0	0	0.1	0.1	0.2	0.25	0.28
Flnc	protein_coding	Flnc		6	0.53	0	0.89	1.35	1.22	0	0	0	2.61	2.92	5.54	7.57	6.91
Smagp	protein_coding	Smagp		6	0.53	0	1.3	2.49	2.6	0	0	0	0.41	0.64	1.91	4.07	4.36
Coq8b	protein_coding	Coq8b		6	0.53	0	0	0	0.62	0	0	0	3.95	4.55	5.92	6.8	7.32
Edrf1	protein_coding	Edrf1		6	0.52	0	0	0.6	0	0	0	0	2.76	2.99	4.1	4.97	4.69
Lce1f	protein_coding	Lce1f		6	0.51	0	1.54	3.23	3.03	0	0	0	0.04	0	1.21	3.28	2.89
Pxdn	protein_coding	Pxdn		6	0.51	0	0	0.64	0	0	0	0	8.4	8.42	11.3	14.32	13.13
Kcnq3	protein_coding	Kcnq3		6	0.51	0	0	0.61	0.78	0	0	0	2.95	3.18	4.37	5.33	5.95
Tle3	protein_coding	Tle3		6	0.51	0	0	0.61	0.66	0	0	0	4.79	5.83	6.77	8.39	8.64
Mlph	protein_coding	Mlph		6	0.51	0	1.65	2.22	2.55	0	0	0	0.06	0.07	0.59	0.84	1.03
LOC688459	protein_coding	LOC688459		6	0.5	0	2.03	2.71	3.03	0	0	0	1.18	2.23	7.38	11.53	14.27
Gzmb	protein_coding	Gzmb		6	0.5	0	1.11	1.78	1.72	0	0	0	0.33	0.17	1.56	2.37	2.27
Itga7	protein_coding	Itga7		6	0.5	0	0	0.72	0.59	0	0	0	52.07	55.22	68.78	90.02	82.41
Ahr	protein_coding	Ahr	bHLH	6	0.5	0	0.64	1.07	0.98	0	0	0	4.14	3.76	7.47	10	9.35
LOC100360218	protein_coding	LOC100360218		6	0.49	0	0	0.81	0.85	0	0	0	1.97	2.05	2.87	4.38	4.49
Tspan13	protein_coding	Tspan13		6	0.49	0	0	0.6	0	0	0	0	53.23	53.36	64.7	86.67	84.71
Abcb4	protein_coding	Abcb4		6	0.49	0	0	0.75	0.89	0	0	0	0.31	0.24	0.52	0.74	0.81
Rhpn1	protein_coding	Rhpn1		6	0.49	0	0	0	0.65	0	0	0	12.56	13.16	18.65	20.84	21.79
Atp9b	protein_coding	Atp9b		6	0.49	0	0	0.84	0.76	0	0	0	11.42	11.62	15.08	21.87	20.73
Asap2	protein_coding	Asap2		6	0.48	0	0	0.73	0.81	0	0	0	1.93	1.85	3.18	3.73	3.92
Sox6	protein_coding	Sox6	HMG	6	0.48	0	0	0.76	0.67	0	0	0	0.82	1.01	1.2	1.62	1.52
Dgcr6	protein_coding	Dgcr6		6	0.48	0	0	0.81	0.85	0	0	0	32.45	33.65	44.17	63.59	65.4
Pdlim1	protein_coding	Pdlim1		6	0.48	0	0.72	1.27	1.08	0	0	0	17.69	22.85	33.11	48.11	42.17
LOC685793	protein_coding	LOC685793		6	0.48	0	0	0.95	0.9	0	0	0	0.08	0.03	0.26	0.61	0.59
Il4r	protein_coding	Il4r		6	0.48	0	0	0.83	0.89	0	0	0	4.07	3.99	5.76	8.57	8.92
Tnfrsf21	protein_coding	Tnfrsf21		6	0.48	0	0	0.63	0.64	0	0	0	69.65	76.08	86.36	111.92	112.65
Thbd	protein_coding	Thbd		6	0.47	0	0.92	1.57	1.33	0	0	0	8.23	8.57	17.47	27.24	23.08
Zfp697	protein_coding	Zfp697	zf-C2H2	6	0.47	0	0	0.66	0.65	0	0	0	0.76	0.78	1.06	1.63	1.62
Neto1	protein_coding	Neto1		6	0.47	0	0	0.77	0.95	0	0	0	0.36	0.42	0.62	0.88	0.99
Dlg5	protein_coding	Dlg5		6	0.47	0	0	0	0.59	0	0	0	2.73	2.85	3.94	4.34	4.58
Sema6a	protein_coding	Sema6a		6	0.47	0	2.05	2.48	2.5	0	0	0	4.91	5.48	22.4	29.92	30.51
Arhgap33	protein_coding	Arhgap33		6	0.47	0	0	0.7	0	0	0	0	0.26	0.33	0.47	0.71	0.62
Aox2	protein_coding	Aox2		6	0.46	0	0	0.66	0.92	0	0	0	0.02	0.02	0.13	0.17	0.19
Nckap5	protein_coding	Nckap5		6	0.46	0	0	0.68	0.8	0	0	0	0.06	0.09	0.15	0.18	0.2
Vegfd	protein_coding	Vegfd		6	0.46	0	0	0	0.71	0	0	0	0.12	0.11	0.36	0.45	0.5
Cyp27b1	protein_coding	Cyp27b1		6	0.46	0	0	1.13	0.81	0	0	0	0.1	0.12	0.31	0.51	0.42
Stx11	protein_coding	Stx11		6	0.46	0	1.05	1.32	1.49	0	0	0	1.8	2.68	5.11	6.11	6.79
Csf2rb	protein_coding	Csf2rb		6	0.45	0	0	1.44	1.35	0	0	0	0.49	0.57	0.99	1.96	1.85
Tslp	protein_coding	Tslp		6	0.45	0	2.92	4.47	4.2	0	0.88	0	0.07	0.16	2.07	5.56	4.66
Fam214a	protein_coding	Fam214a		6	0.45	0	0	0.69	0.62	0	0	0	2.29	2.16	3.44	4.22	4.03
Tpbg	protein_coding	Tpbg		6	0.45	0	0	0.89	0.77	0	0	0	0.91	1.37	1.75	2.5	2.31
Arrb1	protein_coding	Arrb1		6	0.45	0	0	0.69	0.71	0	0	0	14.77	14.86	18.28	24.91	25.21
Slc4a8	protein_coding	Slc4a8		6	0.45	0	1.11	1.38	1.47	0	0	0	1.95	2.28	4.83	5.77	6.13
Cdk15	protein_coding	Cdk15		6	0.44	0	0	0.89	0.86	0	0	0	1.16	1.42	1.81	2.92	2.84
Kif22	protein_coding	Kif22		6	0.44	0	0	0.71	0.68	0	0	0	2.81	2.69	3.83	6	5.88
Reg3b	protein_coding	Reg3b		6	0.44	0.93	2.99	4.53	4.5	1.22	1.2	0	1.09	3.84	14.51	40.37	39.37
LOC103690166	protein_coding	LOC103690166	zf-C2H2	6	0.44	0	0	0	0.67	0	0	0	0.01	0.02	0.07	0.13	0.16
Hoxd4	protein_coding	Hoxd4	Homeobox	6	0.44	0	0	0.74	0.64	0	0	0	0.62	0.49	0.99	1.35	1.26
Lrrfip1	protein_coding	Lrrfip1	LRRFIP	6	0.43	0	0	0.59	0.66	0	0	0	7.65	7.6	9.57	12.75	13.3
Camk2d	protein_coding	Camk2d		6	0.43	0	0	0.97	1.04	0	0	0	14.18	15.01	20.05	29.75	31.07
Slc13a4	protein_coding	Slc13a4		6	0.43	0	0	0	0.59	0	0	0	3.54	3.3	4.74	5.71	6.4
Onecut2	protein_coding	Onecut2	CUT	6	0.43	0	0.65	1.15	0.95	0	0	0	1.78	2.38	3.37	4.71	4.12
Panx1	protein_coding	Panx1		6	0.42	0	0	0	0.61	0	0	0	6.21	7.59	8.78	10.45	11.28
Cxadr	protein_coding	Cxadr		6	0.42	0	0.79	1.22	1.08	0	0	0	5.21	5.18	10.11	13.59	12.31
Arg1	protein_coding	Arg1		6	0.42	0	1.86	2.6	2.33	0	0	0	1.31	1.35	6.75	11.02	9.24
Ankrd44	protein_coding	Ankrd44		6	0.42	0	0	0.69	0.75	0	0	0	1.89	1.71	2.49	3.64	3.77
Itgb4	protein_coding	Itgb4		6	0.42	0	0	0.61	0.59	0	0	0	57.74	69.14	75.19	91.73	90.23
Lime1	protein_coding	Lime1		6	0.42	0	0	0	0.6	0	0	0	1.19	1.35	2.03	2.24	2.42
Cd101	protein_coding	Cd101		6	0.42	0	0	0.77	0	-0.75	0	0	0.14	0.11	0.36	0.56	0.48
Plekha2	protein_coding	Plekha2		6	0.42	0	0	0.8	0.94	0	0	0	7.94	8.09	11.16	15.35	16.84
Ppfia2	protein_coding	Ppfia2		6	0.41	0	0	0.66	0.69	0	0	0	2.85	3.23	4.62	5.18	5.29
Ildr2	protein_coding	Ildr2		6	0.41	0	0.73	1.7	1.46	0	0	0	0.26	0.35	0.61	1.15	0.98
Cdk5rap2	protein_coding	Cdk5rap2		6	0.41	0	0	0.66	0.75	0	0	0	3.01	3.52	5.06	5.58	5.9
LOC100910657	protein_coding	LOC100910657		6	0.41	0	0	0.61	0	0	0	0	0.25	0.13	0.41	0.71	0.69
Frmd6	protein_coding	Frmd6		6	0.41	0	0	0.66	0	0	0	0	6.29	7.74	8.72	11.17	10.5
Tenm3	protein_coding	Tenm3		6	0.4	0	0	0.65	0.65	0	0	0	5.05	5.3	7.57	8.55	8.54
Cep295nl	protein_coding	Cep295nl		6	0.4	0	0.88	1.09	1.23	0	0	0	0.53	0.6	1.29	1.48	1.63
Fgf2	protein_coding	Fgf2		6	0.4	0	1.89	2.21	2.3	0	0	0	1.22	2.8	7.31	9.01	9.57
Jun	protein_coding	Jun	TF_bZIP	6	0.4	0.73	1.16	1.53	1.53	0.99	0	0	22.05	39.59	53.02	68.48	68.28
Sod2	protein_coding	Sod2		6	0.4	0	0	0.7	0.74	0	0	0	53.95	58.36	68.6	93.68	96.1
Arhgap20	protein_coding	Arhgap20		6	0.39	0	0	0.65	0.75	0	0	0	1.53	1.07	2.53	3.15	3.35
Arhgap15	protein_coding	Arhgap15		6	0.39	0	0	0.66	0.77	0	0	0	0.52	0.55	0.77	1.18	1.26
Pglyrp4	protein_coding	Pglyrp4		6	0.39	0	0.98	1.75	2.3	0	0	0	0.03	0.03	0.28	0.44	0.61
Zdhhc21	protein_coding	Zdhhc21		6	0.39	0	0.64	1.46	1.28	0	0.73	0	8.56	8.84	14.28	25.02	22.15
Abca17	protein_coding	Abca17		6	0.39	0	0	0	0.88	0	0	0	0.09	0.15	0.25	0.29	0.35
LOC120101654	protein_coding	LOC120101654		6	0.38	0	0	0.85	0	0	0	0	0.18	0.18	0.36	0.56	0.46
Man1a1	protein_coding	Man1a1		6	0.37	0	0	0.99	0.77	0	0	0	4.61	5.16	7.71	10.46	9
Vwc2	protein_coding	Vwc2		6	0.37	0	0	0.73	0.91	0	0	0	0.14	0.21	0.26	0.39	0.43
Col27a1	protein_coding	Col27a1		6	0.37	0	0	0.84	0.65	0	0	0	1	0.9	1.63	2.21	1.95
Trim10	protein_coding	Trim10		6	0.36	0	0	0	0.78	0	0	0	0.13	0.26	0.34	0.45	0.53
Abi3bp	protein_coding	Abi3bp		6	0.36	0	0	0.9	0.67	0	0	0	6.96	6.65	10.13	14.33	12.33
Ralgps2	protein_coding	Ralgps2		6	0.36	0	0	0.65	0	0	0	0	10.8	12.13	14.68	18.22	16.35
Ccdc60	protein_coding	Ccdc60		6	0.36	0	0	0.79	0.93	0	0	0	0.17	0.32	0.41	0.71	0.77
Trim80	protein_coding	Trim80		6	0.35	0	0	0.66	0	0	0	0	0.05	0	0.16	0.38	0.31
Slc7a11	protein_coding	Slc7a11		6	0.35	0	0	0	0.75	0	0	0	0.18	0.21	0.33	0.37	0.47
Hdac9	protein_coding	Hdac9		6	0.34	0	0	0.69	0	0	0	0	0.63	0.64	0.87	1.19	1.03
Tgfbr1	protein_coding	Tgfbr1		6	0.33	0	0	0.73	0.69	0	0	0	5.52	4.69	6.71	10.29	10.01
Prss12	protein_coding	Prss12		6	0.33	0	0	0	0.65	0	0	0	6.44	6.95	10.46	10.9	11.98
Cdh19	protein_coding	Cdh19		6	0.33	0	0	0.71	0.74	0	0	0	16.11	20.25	21.33	28.14	28.65
Pfkfb1	protein_coding	Pfkfb1		6	0.33	0	0	0.7	0	0	0	0	0.04	0.06	0.11	0.18	0.14
Steap1	protein_coding	Steap1		6	0.33	0	0	0.78	1.36	0	0	0	0.43	0.69	1.32	1.66	2.35
Smoc1	protein_coding	Smoc1		6	0.32	0	0.61	0.77	0.81	0	0	0	2.6	3.73	4.91	5.45	5.59
Ypel1	protein_coding	Ypel1		6	0.32	0	0	0	0.66	0	0	0	1.87	1.83	2.77	3.05	3.85
Plcb2	protein_coding	Plcb2		6	0.32	0	0	0	0.68	0	0	0	0.31	0.28	0.53	0.6	0.8
Azin2	protein_coding	Azin2		6	0.31	0	0	0.64	0.68	0	0	0	6.68	9.36	10.99	12.26	12.59
Rgs2	protein_coding	Rgs2		6	0.31	0	0	0.68	0.64	0	0	0	12.34	18.15	20.94	24.75	24.18
Rhou	protein_coding	Rhou		6	0.31	0	0	0.7	0.74	0	0	0	8.23	11.76	13.6	15.29	15.63
Ptger4	protein_coding	Ptger4		6	0.3	0	0	0.72	0.72	0	0	0	0.65	1.06	1.12	1.45	1.44
Sbno2	protein_coding	Sbno2		6	0.29	0.64	1.05	1.46	1.24	0	0	0	2.58	4.57	6.03	8.01	6.89
Selp	protein_coding	Selp		6	0.27	0	0	0	0.99	0	0	0	0.36	0.44	0.8	0.8	1.22
Kcnn1	protein_coding	Kcnn1		6	0.27	0	0	0	0.61	0	0	0	1.84	2.15	2.88	2.79	3.5
Adgb	protein_coding	Adgb		6	0.26	0	0	0	0.67	0	0	0	0.01	0.02	0.07	0.06	0.11
Cxcr2	protein_coding	Cxcr2		6	0.25	0	0	0	0.68	0	0	0	0.08	0.33	0.41	0.43	0.58
LOC680933	protein_coding	LOC680933		6	0.24	0	0	0	0.92	0	0	0	0.06	0.11	0.17	0.15	0.24
Tmem150c	protein_coding	Tmem150c		5	0.99	0	0	-0.6	-0.63	0	0	0	23.09	23.48	19.22	13.68	13.45
Hs3st2	protein_coding	Hs3st2		5	0.99	0	0	-0.69	-0.81	0	0	0	13.35	13.6	10.72	6.98	6.41
LOC100362176	protein_coding	LOC100362176		5	0.98	0	0	-0.98	-1	0	-0.64	0	19.77	19.8	15.82	8.82	8.7
Scg2	protein_coding	Scg2		5	0.98	0	0	-0.89	-0.97	0	-0.61	0	92.31	92.36	76.03	46.85	44.49
Plcd4	protein_coding	Plcd4		5	0.98	0	0	-0.81	-0.86	0	0	0	11.62	11.56	9.54	5.94	5.76
Rarres1	protein_coding	Rarres1		5	0.98	0	0	-0.67	-0.71	0	0	0	56.07	57.22	45.25	31.69	30.92
Cdh3	protein_coding	Cdh3		5	0.98	0	0	-0.59	-0.72	0	0	0	5.03	5.03	3.99	2.67	2.44
Exoc1l	protein_coding	Exoc1l		5	0.97	0	0	0	-0.62	0	0	0	21.04	20.83	17.36	12.28	11.48
Tmem25	protein_coding	Tmem25		5	0.97	0	0	-0.65	-0.6	0	0	0	16.32	16.7	13.92	9.02	9.41
Phf24	protein_coding	Phf24		5	0.97	0	0	-0.71	-0.71	0	0	0	135.56	143.82	118.73	80.63	80.29
Susd4	protein_coding	Susd4		5	0.97	0	0	-0.6	-0.61	0	0	0	29.35	29.39	25.65	17.68	17.57
Tlcd3b	protein_coding	Tlcd3b		5	0.96	0	0	-0.71	-0.67	0	0	0	43.65	43.45	36.87	24.41	25.19
Nrn1	protein_coding	Nrn1		5	0.96	0	0	-0.78	-0.77	0	0	0	158.11	169.64	136.36	86.95	87.83
Lin7b	protein_coding	Lin7b		5	0.96	0	0	-0.83	-0.72	0	0	0	12.16	12.98	9.78	5	5.45
Fstl1	protein_coding	Fstl1		5	0.96	0	0	0	-0.66	0	0	0	726.71	756.12	647.2	487.33	448.93
Rgs4	protein_coding	Rgs4		5	0.96	0	0	-0.61	-0.7	0	0	0	352.21	370.8	315.26	224.63	210.9
Mdfic2	protein_coding	Mdfic2		5	0.96	0	0	-0.94	-1.05	0	-0.66	0	56.21	55.13	46.39	27.34	25.38
Kcnc3	protein_coding	Kcnc3		5	0.95	0	0	0	-0.64	0	0	0	6.59	6.53	5.49	4.03	3.62
Entpd3	protein_coding	Entpd3		5	0.95	0	0	-0.6	-0.68	0	0	0	18.16	19.5	15.09	10.76	10.17
Amigo1	protein_coding	Amigo1		5	0.95	0	0	-0.65	0	0	0	0	26.88	27.66	22.46	15.88	16.74
Grid2ip	protein_coding	Grid2ip		5	0.95	0	0	0	-0.76	0	0	0	1.13	1.11	0.92	0.52	0.45
Calca	protein_coding	Calca		5	0.95	0	0	-0.6	-0.78	0	0	0	364.28	375.91	314.46	231.74	203.71
Rbfox3	protein_coding	Rbfox3		5	0.95	0	0	0	-0.66	0	0	0	18.2	18.76	14.98	11.51	10.41
Pacsin1	protein_coding	Pacsin1		5	0.94	0	0	-0.62	-0.66	0	0	0	24.18	26.19	20.33	14.44	14.05
Tmem233	protein_coding	Tmem233		5	0.94	0	0	-0.7	-0.86	0	0	0	65.77	72.15	56.07	36.48	32.49
Nmb	protein_coding	Nmb		5	0.94	0	0	-0.83	-0.82	0	0	0	6.61	7.37	5.33	3.08	3.11
Bcan	protein_coding	Bcan		5	0.94	0	0	0	-0.61	0	0	0	15.35	16.72	13.46	9.66	9.03
Atp1a1	protein_coding	Atp1a1		5	0.93	0	0	-0.71	-0.7	0	0	0	662.76	716.3	602	396.87	399.96
Kcnip3	protein_coding	Kcnip3		5	0.93	0	0	-0.93	-0.92	0	-0.76	0	21.28	23.18	18.89	10.27	10.37
Rnf157	protein_coding	Rnf157		5	0.93	0	0	-0.6	-0.59	0	0	0	68.95	67.79	61.52	43.38	43.55
Lgi3	protein_coding	Lgi3		5	0.92	0	0	-0.63	-0.76	0	0	0	52.88	58.49	46.88	31.98	29.38
Nap1l5	protein_coding	Nap1l5		5	0.92	0	0	-0.64	-0.6	0	0	0	78.69	86.24	67.61	47.11	48.58
Trarg1	protein_coding	Trarg1		5	0.92	0	0	-0.59	0	0	0	0	144.92	148.64	124.67	92.81	99.78
Syt3	protein_coding	Syt3		5	0.92	0	0	0	-0.67	0	0	0	18.51	19.3	14.52	10.93	10.31
Disp3	protein_coding	Disp3		5	0.91	0	0	-0.92	-0.99	0	0	0	1.52	1.61	1.03	0.57	0.55
Amigo3	protein_coding	Amigo3		5	0.91	0	0	-0.79	-0.85	0	0	0	16.93	19.3	13.5	8.12	7.79
Grik1	protein_coding	Grik1		5	0.91	0	0	-0.66	-0.71	0	0	0	29.38	28.52	25.8	17.19	16.69
Lgals5	protein_coding	Lgals5		5	0.91	0	0	0	-0.63	0	0	0	3.35	3.47	2.71	1.8	1.36
Hapln1	protein_coding	Hapln1		5	0.91	0	0	-0.96	-1.02	0	0	0	11.25	10.44	8.49	5.1	4.88
Trpv1	protein_coding	Trpv1		5	0.91	0	0	-0.74	-0.64	0	-0.59	0	40.65	43.36	36.85	22.4	23.95
Anxa5	protein_coding	Anxa5		5	0.91	0	0	0	-0.63	0	0	0	282.95	281.66	250.14	196.58	175.25
Kcnab2	protein_coding	Kcnab2		5	0.91	0	0	0	-0.59	0	0	0	96.36	106.04	84.07	63.31	61.32
Kcns1	protein_coding	Kcns1		5	0.91	0	0	-0.82	-0.84	0	0	0	17.66	19.32	13.48	8.83	8.72
Cysltr2	protein_coding	Cysltr2		5	0.91	0	0	-0.91	-0.93	0	-0.75	0	7.99	8.39	7.18	3.61	3.58
Ckmt1	protein_coding	Ckmt1		5	0.9	0	0	0	-0.61	0	0	0	125.68	134.66	106.36	84.68	77.34
Pla2g7	protein_coding	Pla2g7		5	0.9	0	0	-0.71	-1.08	0	0	0	15.45	16.95	12.06	7.96	6.07
Kcns3	protein_coding	Kcns3		5	0.9	0	0	-0.74	-0.76	0	0	0	14.52	13.72	11.08	7.62	7.5
Sst	protein_coding	Sst		5	0.89	0	0	-0.78	0	0	0	0	55.31	57.72	45.79	27.6	32.4
Car2	protein_coding	Car2		5	0.89	0	0	0	-0.66	0	0	0	40.26	40.39	33.65	26.58	22.61
Mt3	protein_coding	Mt3		5	0.89	0	0	-0.6	-0.65	0	0	0	278.28	301.68	223.82	167.82	162.84
Nptx1	protein_coding	Nptx1		5	0.89	0	0	-0.61	-0.84	0	0	0	33.7	35.45	26.79	20.67	17.57
Rgs10	protein_coding	Rgs10		5	0.89	0	0	-0.61	0	0	0	0	80.01	84.25	69.59	48.16	53.79
Gabra1	protein_coding	Gabra1		5	0.89	0	0	-0.61	-0.78	0	0	0	15.28	14.69	13.2	8.98	7.91
Snap25	protein_coding	Snap25		5	0.89	0	0	0	-0.64	0	0	0	329.28	334.5	280.02	232.86	204.32
Kcnip2	protein_coding	Kcnip2		5	0.89	0	0	-0.59	0	0	0	0	22.39	23	20.76	13.28	13.93
Syndig1l	protein_coding	Syndig1l		5	0.88	0	0	-0.91	-0.88	0	-0.62	0	3.49	4.15	2.87	1.52	1.56
Doc2a	protein_coding	Doc2a		5	0.88	0	0	0	-0.68	0	0	0	5.08	5.35	4.7	2.73	2.43
Ckmt2	protein_coding	Ckmt2		5	0.88	0	0	-0.84	-0.74	0	0	0	4.24	3.89	3.04	1.59	1.73
Tmem255a	protein_coding	Tmem255a		5	0.87	0	0	-0.91	-1.16	0	-0.6	0	62.26	57.98	50.6	31.42	26.43
Ifitm10	protein_coding	Ifitm10		5	0.87	0	0	-0.82	-0.68	0	0	0	15.71	16.03	11.45	7.25	8.05
Rab37	protein_coding	Rab37		5	0.87	0	0	-0.67	-0.67	0	0	0	12.65	13.17	9.39	6.75	6.72
Lypd1	protein_coding	Lypd1		5	0.87	0	0	-0.59	0	0	0	0	4.59	4.66	3.34	2.3	2.39
Dpp6	protein_coding	Dpp6		5	0.86	0	0	-0.6	-0.66	0	0	0	42.56	47.31	40.67	26.81	25.62
Ddit4	protein_coding	Ddit4		5	0.86	0	0	-0.63	-0.65	-0.63	0	0	11.19	10.49	8.34	5.85	5.79
Plpp4	protein_coding	Plpp4		5	0.86	0	0	-0.62	-0.72	0	0	0	4.02	4.43	3.81	1.91	1.78
Gabrg2	protein_coding	Gabrg2		5	0.86	0	0	0	-0.67	0	0	0	30.64	35.04	27.14	19.49	16.74
Avil	protein_coding	Avil		5	0.86	0	0	-0.64	0	0	0	0	156.54	169.19	146.35	96.46	106.36
Hs6st2	protein_coding	Hs6st2		5	0.85	0	0	-0.69	0	0	0	0	10.13	10.53	9.35	5.5	6.22
Dpp10	protein_coding	Dpp10		5	0.85	0	0	-0.71	-0.74	0	-0.64	0	15.52	16.31	14.84	8.95	8.77
Klhl33	protein_coding	Klhl33		5	0.85	0	0	0	-0.81	0	0	0	1.66	1.63	1.16	0.83	0.67
Rph3a	protein_coding	Rph3a		5	0.85	0	0	-0.61	0	0	0	0	51.85	49.91	42.26	31.9	34.13
Ppef1	protein_coding	Ppef1		5	0.84	0	0	-0.8	-0.7	0	-0.72	0	39.37	41.21	37.45	20.72	22.28
Fxyd7	protein_coding	Fxyd7		5	0.84	0	0	0	-0.71	0	0	0	219.26	228.51	196.12	153.64	125.07
Fndc5	protein_coding	Fndc5		5	0.83	0	0	-0.63	-0.6	0	0	0	5.82	5.93	4.2	3.02	3.1
Tmem151b	protein_coding	Tmem151b		5	0.83	0	0	-0.65	-0.69	0	0	0	10.57	10.28	7.87	6.06	5.89
LOC691995	protein_coding	LOC691995		5	0.83	0	0	0	-0.68	0	0	0	18.38	17.36	16.37	10.47	9.6
Hapln4	protein_coding	Hapln4		5	0.83	0	0	0	-0.96	0	0	0	6.44	6.68	5.08	3.82	2.71
Rem2	protein_coding	Rem2		5	0.82	0	0	-0.73	-0.85	0	0	0	6.95	6.88	4.61	3.19	2.93
Myo1a	protein_coding	Myo1a		5	0.82	0	0	-0.63	0	0	0	0	4.1	4.74	3.97	2.05	2.26
Rtn4rl1	protein_coding	Rtn4rl1		5	0.81	0	0	-0.66	-0.61	0	0	0	16.01	16.23	12.06	9.2	9.59
Vamp1	protein_coding	Vamp1		5	0.81	0	0	0	-0.71	0	0	0	313.68	313.95	268.42	224.66	186.29
Scn11a	protein_coding	Scn11a		5	0.81	0	0	-0.68	-0.69	0	-0.66	0	47.68	50.95	47.11	28.37	28.23
Syt6	protein_coding	Syt6		5	0.8	0	0	0	-0.65	0	0	0	2.38	2.18	2.05	1.42	1.29
Nrsn1	protein_coding	Nrsn1		5	0.8	0	0	-0.63	-0.67	0	0	0	21.91	20.5	19.8	12.39	12.08
Chrna3	protein_coding	Chrna3		5	0.8	0	0	-0.7	-0.8	0	-0.64	0	11.25	11.52	10.88	5.5	5.1
Necab1	protein_coding	Necab1		5	0.8	0	0	-0.91	0	0	-0.71	0	44.54	52.44	39.09	20.76	26.36
P2rx5	protein_coding	P2rx5		5	0.78	0	0	0	-0.77	0	0	0	5.56	6.04	5.23	3.48	2.52
RGD1563072	protein_coding	RGD1563072		5	0.78	0	0	-0.61	0	0	0	0	24.47	24.25	19.41	14.63	16.38
Rnf112	protein_coding	Rnf112		5	0.78	0	0	-0.77	-0.71	0	0	0	13.32	13.7	9.26	6.71	7
Slc16a14	protein_coding	Slc16a14		5	0.77	0	0	0	-0.66	0	0	0	1.54	1.9	1.23	0.86	0.7
Htr3b	protein_coding	Htr3b		5	0.77	0	0	0	-0.71	0	-0.6	0	51.26	58.28	52.21	30.93	27.98
Fabp3	protein_coding	Fabp3		5	0.77	0	0	-0.73	-0.61	0	0	0	34	35.15	24.01	17	18.68
Nog	protein_coding	Nog		5	0.77	0	0	-0.65	-0.86	0	0	0	4.5	4.73	2.82	2	1.7
Casr	protein_coding	Casr		5	0.76	0	0	-0.89	-0.66	0	-0.7	0	5.53	7.16	4.9	2.45	2.92
Htr3a	protein_coding	Htr3a		5	0.75	0	0	-0.75	-0.84	0	-0.81	0	39.11	47.04	40.69	21.04	19.69
Kcna5	protein_coding	Kcna5		5	0.75	0	0	-0.63	-0.72	0	0	0	6.05	6.24	4.13	3.2	3
Zdhhc22	protein_coding	Zdhhc22		5	0.75	0	0	-0.63	0	0	-0.62	0	8.05	8.61	8.01	4.41	5.15
Vwc2l	protein_coding	Vwc2l		5	0.75	0	0	-0.66	-0.65	0	0	0	5.28	5	3.8	2.9	2.93
Camk1g	protein_coding	Camk1g		5	0.74	0	0	0	-0.6	0	0	0	1.67	1.7	1.66	0.8	0.68
Chrnb3	protein_coding	Chrnb3		5	0.74	0	0	0	-0.66	0	0	0	19.03	18.36	18.25	11.91	10.77
Mrgprx1	protein_coding	Mrgprx1		5	0.74	0	0	-1.34	-1.31	0	-0.83	0	15.74	12.74	11.32	4.71	4.82
Arhgap8	protein_coding	Arhgap8		5	0.74	0	0	0	-0.64	0	0	0	1.73	1.74	1.66	1	0.73
Pmp2	protein_coding	Pmp2		5	0.73	0	0	-1.04	-1.1	0	-0.65	0	327.57	277.11	250.81	152.43	146.38
Nefl	protein_coding	Nefl		5	0.73	0	0	0	-0.61	0	0	0	3151.88	3649.17	2745.37	2329.78	2046.38
Ano3	protein_coding	Ano3		5	0.72	0	0	-0.61	-0.72	0	0	0	39.11	37.37	37.66	24.39	22.49
Tsc22d3	protein_coding	Tsc22d3	TSC22	5	0.72	0	0	-0.79	-0.77	0	0	0	69.49	87.01	54.69	37.77	38.19
Krt28	protein_coding	Krt28		5	0.71	0	0	0	-0.63	0	0	0	3.37	3.12	2.25	1.71	1.52
Tmem54	protein_coding	Tmem54		5	0.71	0	0	-0.83	-0.66	0	0	0	15.88	14.7	10.66	7.02	7.98
Galnt5	protein_coding	Galnt5		5	0.7	0	0	-0.73	-0.64	0	0	0	9.37	8.6	6.63	4.8	5.12
Hpca	protein_coding	Hpca		5	0.68	0	0	-0.65	0	0	-0.65	0	3.68	3.79	3.7	1.61	2.14
Shf	protein_coding	Shf		5	0.66	0	0	0	-0.6	0	0	0	13.28	13.32	9.06	7.45	7.33
Chrnb4	protein_coding	Chrnb4		5	0.65	0	0	0	-0.59	0	0	0	2.29	2.01	2.18	0.91	0.88
Trpa1	protein_coding	Trpa1		5	0.64	0	0	0	-0.65	0	-0.63	0	26.69	27.14	28.18	16.54	15.46
Dok4	protein_coding	Dok4		5	0.63	0	0	-0.76	-0.62	0	0	0	124.76	127.37	86.98	69.1	75.89
Lyrm7	protein_coding	Lyrm7		5	0.62	0	0	0	-0.64	0	0	0	9.27	8.91	7.64	6.71	4.85
Cd55	protein_coding	Cd55		5	0.61	0	0	-0.6	-0.75	0	-0.59	0	35.74	32.88	35.52	22.22	19.97
Sorl1	protein_coding	Sorl1		5	0.61	0	0	-0.59	-0.6	0	-0.73	0	10.85	11.47	11.98	6.67	6.63
Slitrk3	protein_coding	Slitrk3		5	0.6	0	0	-0.69	0	0	0	0	6.02	5.3	4.62	3.37	3.79
Mt2A	protein_coding	Mt2A		5	0.6	0	0	-0.6	-0.78	0	-1.04	0	6.23	9.07	8.26	2.05	1.77
Tpbgl	protein_coding	Tpbgl		5	0.59	0	0	-0.91	-0.7	0	0	0	8.66	7.44	5.94	3.9	4.55
Frmpd1	protein_coding	Frmpd1		5	0.59	0	0	0	-0.59	0	0	0	20.86	21.81	14.79	13.32	12.81
Gpr83	protein_coding	Gpr83		5	0.57	0	0	-0.81	0	0	0	0	0.94	0.78	0.75	0.3	0.5
Cntn4	protein_coding	Cntn4		5	0.56	0	0	-0.62	-0.71	0	0	0	2.56	2.2	1.79	1.4	1.31
Agt	protein_coding	Agt		5	0.53	0	0	-0.71	0	0	0	0	1.98	2.54	1.07	0.77	0.93
Penk	protein_coding	Penk		5	0.52	0	0	-0.9	-1.1	0	0	0	3.87	3.01	2.22	1.37	1.17
Mobp	protein_coding	Mobp		5	0.51	0	0	-1.16	-0.96	0	0	0	0.24	0.18	0.12	0.05	0.06
Smad9	protein_coding	Smad9	MH1	5	0.5	0	0	-0.63	-0.73	0	0	0	14.83	13.42	10.13	8.66	8.1
Htr1d	protein_coding	Htr1d		5	0.5	0	0	-0.78	-0.77	0	0	0	7.42	6.78	4.47	3.53	3.57
Tyrp1	protein_coding	Tyrp1		5	0.49	0	0	-0.79	-0.71	0	0	0	218.63	200.61	148.79	121.55	129.17
Cdk5r2	protein_coding	Cdk5r2		5	0.48	0	0	0	-0.63	0	0	0	23.65	21.7	16.15	14.27	13.1
Mpz	protein_coding	Mpz		5	0.46	0	0	-0.7	0	0	0	0	4496.85	3758.07	3602.08	2749.67	2987.23
Kcng1	protein_coding	Kcng1		5	0.46	0	0	-1.28	-0.61	0	0	0	1.01	0.81	0.59	0.27	0.47
Mbp	protein_coding	Mbp		5	0.42	0	0	-0.67	0	0	0	0	695.31	619.29	534.27	428.82	496.32
Fmo2	protein_coding	Fmo2		5	0.41	0.62	0	0	0	0	0	0	1.91	3.58	1.27	1.1	1.1
Ass1	protein_coding	Ass1		5	0.37	0	0	0	-0.88	0	0	0	19.17	13.42	16.95	11.18	8.8
Angptl7	protein_coding	Angptl7		5	0.37	0	-1.23	-1.13	-0.67	0	0	0	1.83	2.29	0.46	0.5	0.73
Dbp	protein_coding	Dbp	TF_bZIP	5	0.36	0	0	-1.2	-1.02	0	-1.48	0	16.92	12.45	20.53	6.04	6.94
Hbb-b1	protein_coding	Hbb-b1		5	0.35	0	0	0	-0.87	0	0	-0.8	79.16	94.67	68.99	75.99	38.29
Per2	protein_coding	Per2		5	0.35	0.63	0	0	0	0	-0.88	0	1.09	2.14	2.03	0.83	0.84
Gsta1	protein_coding	Gsta1		5	0.34	0.79	0	0	0	0.71	0	0	22.26	43.76	19.54	16.12	20.05
Hbb-bs	protein_coding	Hbb-bs		5	0.32	0	0	0	-0.74	-0.77	0	-0.68	36.57	47.13	27.55	35.26	17.94
Nat8f3	protein_coding	Nat8f3		5	0.32	0.75	0	0	0	0	0	0	1.77	3.84	1.75	1.53	1.63
Rps16	protein_coding	Rps16		5	0.31	0.6	0	0	0	0.59	0	0	16.38	29.25	18.57	16.85	15.21
Hba-a1	protein_coding	Hba-a1		5	0.3	0	0	0	-0.89	-0.83	0	-0.9	624.81	754.97	827.27	630.33	320.99
Hbb	protein_coding	Hbb		5	0.29	0	0.63	0	0	-0.65	-0.64	0	373.52	565.59	603.97	369.43	299.28
LOC102555727	protein_coding	LOC102555727		5	0.28	0	0	0	-0.69	0	0	0	4.36	4.04	3.37	3.88	1.75
Adamts8	protein_coding	Adamts8		5	0.23	0.64	1.09	0	0	0	-1.03	0	3.01	5.76	7.77	3.12	2.25
Hba-a2	protein_coding	Hba-a2		5	0.19	0	0	0	-0.63	-0.97	0	-0.68	512.89	515.71	722.75	531.22	314.22
LOC688553	protein_coding	LOC688553		5	0.16	0.65	0	0	0	0	0	0	0.05	0.35	0.14	0.18	0.16
Pthlh	protein_coding	Pthlh		4	0.91	0	0	1.24	0.82	0	0	0	1.65	1.88	2.76	6.02	4.6
LOC686143	protein_coding	LOC686143		4	0.91	0	0	1.21	0	0	0	0	0	0.02	0.1	0.49	0.35
Rrad	protein_coding	Rrad		4	0.87	0	0	1.79	1.2	0	1.03	0	0.77	0.89	1.4	4.36	2.99
Testin	protein_coding	Testin		4	0.86	0	0	0.77	0	0	0	0	0.09	0.09	0.15	0.33	0.25
Scube2	protein_coding	Scube2		4	0.86	0	0	0.82	0	0	0	0	0.23	0.28	0.35	0.75	0.61
Defb36	protein_coding	Defb36		4	0.85	0	0	0.96	0	0	0	0	0.16	0.15	0.68	2.23	1.56
LOC108352560	protein_coding	LOC108352560		4	0.85	0	0	0.71	0	0	0	0	0.47	0.47	0.65	1.2	0.99
Tppp2	protein_coding	Tppp2		4	0.85	0	0	0.67	0	0	0	0	0.26	0.28	0.38	1.16	0.86
Cyp4b1	protein_coding	Cyp4b1		4	0.84	0	0	1.93	1.32	0	1.25	0	0.5	0.53	0.86	3.14	2.12
Cfh	protein_coding	Cfh		4	0.84	0	0	1.35	0.91	0	1	0	8.12	8.45	10.45	23.04	17.04
LOC108351043	protein_coding	LOC108351043		4	0.83	0	0	0.86	0	0	0	0	0.02	0.01	0.06	0.34	0.23
Niban1	protein_coding	Niban1		4	0.82	0	0	0.81	0.62	0	0	0	20.06	19.79	23.92	37.27	32.66
LOC100910497	protein_coding	LOC100910497		4	0.8	0	0	0.69	0	0	0	0	0.38	0.34	0.47	1.03	0.82
Lsmem1	protein_coding	Lsmem1		4	0.79	0	0	2.13	1.54	0	1.19	0	0.09	0.03	0.2	0.91	0.63
Cdh17	protein_coding	Cdh17		4	0.79	0	0	1.5	1.15	0	0.87	0	0.22	0.24	0.36	1.09	0.87
Sostdc1	protein_coding	Sostdc1		4	0.78	0	0	0.76	0	0	0	0	25.77	25.01	31.33	48.59	42.02
Aqp12a	protein_coding	Aqp12a		4	0.77	0	0	0.72	0	0	0	0	0.16	0.18	0.25	0.92	0.6
S100a9	protein_coding	S100a9		4	0.77	0	0	1	0.75	0	0	0	8.78	9.35	12.38	20.8	17.55
Ikzf1	protein_coding	Ikzf1	zf-C2H2	4	0.77	0	0	0.82	0	0	0	0	0.38	0.45	0.56	0.97	0.77
Gpr34	protein_coding	Gpr34		4	0.76	0	0	1.49	1.18	0	0.91	0	1.16	1.44	1.8	4.69	3.84
Cd28	protein_coding	Cd28		4	0.76	0	0	1.09	0	0	0	0	0.24	0.22	0.39	0.91	0.63
Gch1	protein_coding	Gch1		4	0.76	0	0	1.13	0.78	0	0.77	0	0.33	0.28	0.43	1.05	0.84
Wdfy4	protein_coding	Wdfy4		4	0.76	0	0	0.93	0.72	0	0	0	0.4	0.43	0.54	0.99	0.86
Plbd1	protein_coding	Plbd1		4	0.75	0	0	0.96	0.66	0	0.62	0	1.43	1.7	1.83	4.02	3.3
LOC103693111	protein_coding	LOC103693111		4	0.74	0	0	0.86	0	0	0	0	0.01	0.03	0.06	0.34	0.26
Hamp	protein_coding	Hamp		4	0.74	0	4	6.6	5.65	0	1.9	0	0	0.07	7.37	38.99	21.04
Dnai3	protein_coding	Dnai3		4	0.73	0	0	0.9	0	0	0	0	0.04	0.04	0.09	0.31	0.25
Itk	protein_coding	Itk		4	0.71	0	0	0.83	0	0	0	0	0.17	0.14	0.27	0.61	0.43
Adgrd1	protein_coding	Adgrd1		4	0.71	0	0	0.64	0	0	0	0	0.88	0.77	1.02	1.76	1.44
Apobec1	protein_coding	Apobec1		4	0.71	0	0	1.43	0.89	0	1.23	0	0.73	0.72	0.84	2.63	1.84
Adgre1	protein_coding	Adgre1		4	0.7	0	0	1.02	0.6	0	0.88	0	4.91	5.18	5.42	11.71	8.81
Syk	protein_coding	Syk		4	0.7	0	0	0.77	0	0	0	0	1.09	1.29	1.36	2.4	2.08
Cdhr5	protein_coding	Cdhr5		4	0.69	0	0	2.46	2.14	0	1.25	0	0.34	0.64	0.89	3.13	2.53
Tbxas1	protein_coding	Tbxas1		4	0.69	0	0	0.93	0	0	0.73	0	0.55	0.46	0.64	1.61	1.12
LOC689757	protein_coding	LOC689757		4	0.69	0	0	1.27	0.81	0	0	0	0.03	0.13	0.25	0.74	0.57
Pde5a	protein_coding	Pde5a		4	0.67	0	0	0.65	0	0	0	0	4.16	4.48	4.77	7.42	5.89
Fermt3	protein_coding	Fermt3		4	0.67	0	0	0.72	0	0	0	0	2.81	2.66	3.44	5.85	4.42
Ucn	protein_coding	Ucn		4	0.67	0	0	4.05	3.37	0	2.73	0	0	0.04	0.19	4.83	3.19
LOC120093075	protein_coding	LOC120093075		4	0.67	0	0	0.79	0	0	0	0	0.07	0.06	0.09	0.39	0.3
Tlr2	protein_coding	Tlr2		4	0.67	0	0	0.79	0	0	0	0	0.81	0.94	1.21	2.02	1.57
Kcnh5	protein_coding	Kcnh5		4	0.66	0	0	0.63	0	0	0	0	2.61	2.77	3.26	4.49	3.87
Gnrh1	protein_coding	Gnrh1		4	0.66	0	0	0.71	0	0	0	0	1.12	1	1.74	3.97	2.61
Ptprc	protein_coding	Ptprc		4	0.65	0	0	0.98	0.71	0	0.88	0	3.37	2.96	3.61	7.76	6.48
Spetex-2G	protein_coding	Spetex-2G		4	0.64	0	0	1.5	0.76	0	1.4	0	0.08	0	0.09	1.63	1.07
Ggt5	protein_coding	Ggt5		4	0.62	0	0	0.86	0.71	0	0	0	3.92	4.31	5.01	8.52	7.7
Ccr2	protein_coding	Ccr2		4	0.62	0	0	1.28	0.8	0	1.23	0	0.61	0.67	0.63	2.08	1.52
Cidec	protein_coding	Cidec		4	0.62	0	0	1.84	1.53	0	1.18	0	0.12	0.1	0.22	0.94	0.77
Spp1	protein_coding	Spp1		4	0.62	0	0	0.78	0	0	0	0	435.83	509.71	517.67	770.16	645.65
Ucn2	protein_coding	Ucn2		4	0.61	0	0	1.52	0.8	0	0	0	0.11	0.33	0.54	1.38	0.91
Ctbp2	protein_coding	Ctbp2		4	0.61	0	0	0.62	0	0	0	0	2.98	3.06	3.69	5.37	4.88
Cnn2	protein_coding	Cnn2		4	0.6	0	0	0.69	0	0	0	0	9.88	11.42	11.99	18.6	16.83
Litaf	protein_coding	Litaf	zf-LITAF-like	4	0.6	0	0	0.72	0	0	0	0	10.53	10.01	13.35	19.89	17.04
Cd300le	protein_coding	Cd300le		4	0.59	0	0	0.6	0	0	0	0	1.91	2.54	2.5	4.61	3.59
RGD1307182	protein_coding	RGD1307182		4	0.57	0	0	0.6	0	0	0.6	0	0.29	0.19	0.28	0.8	0.57
Myo1f	protein_coding	Myo1f		4	0.57	0	0	0.96	0.69	0	0.88	0	2.04	2.34	2.16	4.99	4.15
LOC100912416	protein_coding	LOC100912416		4	0.57	0	0	1.3	0.67	0	0	0	0.51	0.69	0.9	1.8	1.2
Il1rl1	protein_coding	Il1rl1		4	0.57	0	0	1.2	1	0	0.87	0	0.3	0.31	0.38	0.96	0.84
Itga2b	protein_coding	Itga2b		4	0.56	0	0	0.67	0	-0.72	0.64	0	0.82	0.91	0.83	1.88	1.4
Dock8	protein_coding	Dock8		4	0.56	0	0	0.61	0	0	0	0	1.71	1.71	1.96	3.15	2.91
Irf4	protein_coding	Irf4	IRF	4	0.56	0	0	0.78	0	0	0	0	0.14	0.2	0.23	0.44	0.38
Trem2	protein_coding	Trem2		4	0.56	0	0	1.26	0.88	0	0.92	0	1.9	2.86	2.43	6.71	5.27
LOC100363993	protein_coding	LOC100363993		4	0.56	0	0	0.76	0	0	0	0	0	0.01	0.01	0.06	0.03
Dennd1c	protein_coding	Dennd1c		4	0.55	0	0	0.7	0	0	0	0	0.68	0.81	0.97	1.68	1.51
Gpr21	protein_coding	Gpr21		4	0.55	0	0	0.8	0	0	0	0	0.23	0.27	0.42	0.79	0.54
Naip6	protein_coding	Naip6		4	0.54	0	0	0.71	0	0	0.71	0	0.23	0.15	0.23	0.59	0.47
Slc30a3	protein_coding	Slc30a3		4	0.54	0	0	1.1	0	0	0.75	0	0.02	0.01	0.03	0.26	0.12
Ccdc125	protein_coding	Ccdc125		4	0.53	0	0	0.71	0	0	0	0	0.21	0.24	0.36	0.64	0.45
Nps	protein_coding	Nps		4	0.53	0	0	1.16	0	0	1.77	0	0.18	0.09	0	2.91	2.01
Cyp1b1	protein_coding	Cyp1b1		4	0.52	0	0	1.02	0.89	0	0.64	0	7.8	8.09	10.16	17.45	15.99
Runx2	protein_coding	Runx2	Runt	4	0.52	0	0	0.98	0	0	0	0	0.32	0.24	0.44	0.84	0.59
Homer3	protein_coding	Homer3		4	0.52	0	0	0.75	0.6	0	0	0	2.54	2.5	3.34	5.31	4.79
Nlrp3	protein_coding	Nlrp3		4	0.52	0	0	0.74	0	0	0.76	0	0.49	0.53	0.47	1.16	0.96
Marcks	protein_coding	Marcks		4	0.51	0	0	0.61	0	0	0	0	63.07	57.25	72.25	100.62	90.11
Ntn1	protein_coding	Ntn1		4	0.51	0	0	0.62	0	0	0	0	5.59	5.17	6.5	9.72	7.47
Crybg1	protein_coding	Crybg1		4	0.51	0	0	1.18	0.8	0	1.4	0	0.8	0.51	0.68	2.33	1.81
Postn	protein_coding	Postn		4	0.51	0	0	0.62	0	-0.82	0	0	3.16	2.63	3.39	5.95	4.35
Defa5	protein_coding	Defa5		4	0.51	0	0	0.75	0	0	0	0	6.94	5.73	8.81	16.48	11.21
Aoah	protein_coding	Aoah		4	0.51	0	0	0.64	0	0	0	0	0.26	0.31	0.3	0.63	0.56
Pid1	protein_coding	Pid1		4	0.5	0	0	0.68	0	0	0	0	2.48	2.6	2.71	4.52	4.19
Cysltr1	protein_coding	Cysltr1		4	0.5	0	0	1.11	0.94	0	0.69	0	0.44	0.39	0.6	1.41	1.26
Sult1c2a	protein_coding	Sult1c2a		4	0.5	0	0	0.91	0	0	0	0	0.03	0.04	0.06	0.26	0.12
Gp6	protein_coding	Gp6		4	0.5	0	0	0.88	0.68	0	0.73	0	0.4	0.43	0.44	1.19	1.04
Adamtsl5	protein_coding	Adamtsl5		4	0.5	0	0	0.9	0	0	0	0	0.76	0.93	1.2	1.99	1.43
Slc38a6	protein_coding	Slc38a6		4	0.5	0	0	0.9	0	0	0	0	0.28	0.28	0.42	0.67	0.51
Ankrd1	protein_coding	Ankrd1		4	0.49	0	3.06	4.86	4.56	0	1.22	0	0.07	0.13	1.89	6.03	4.95
Cd177	protein_coding	Cd177		4	0.49	0	0	0.78	0	0	0	0	0.3	0.44	0.43	0.93	0.61
Capn13	protein_coding	Capn13		4	0.49	0	0	0.59	0	0	0	0	0.06	0.13	0.09	0.34	0.22
Lat2	protein_coding	Lat2		4	0.49	0	0	0.7	0	0	0	0	0.78	0.81	0.94	2.01	1.83
Cenpu	protein_coding	Cenpu		4	0.49	0	0	0.91	0.69	0	0	0	0.42	0.48	0.8	1.59	1.38
Siglec5	protein_coding	Siglec5		4	0.49	0	0	1.16	0.95	0	0	0	0.65	0.81	1.2	2.28	1.99
Ssc5d	protein_coding	Ssc5d		4	0.48	0	0	1.28	1.12	0	0.95	0	1.96	1.71	2.49	5.77	5.19
LOC102547920	protein_coding	LOC102547920		4	0.48	0	0	1.02	0.64	0	0	0	0.15	0.15	0.29	0.53	0.42
Abca12	protein_coding	Abca12		4	0.48	0	0	1.64	1.44	0	1	0	0.07	0.1	0.12	0.42	0.37
Ankrd34b	protein_coding	Ankrd34b		4	0.47	0	0	0.62	0	0	0	0	0.98	1.11	1.41	2.06	1.64
Alox5	protein_coding	Alox5		4	0.47	0	0	0.81	0.64	0	0	0	0.48	0.5	0.77	1.42	1.26
Apod	protein_coding	Apod		4	0.47	0	0	0.67	0	0	0.74	0	615.49	531.39	584.11	1002.43	890.94
Fcgr2a	protein_coding	Fcgr2a		4	0.47	0	0	0.6	0	0	0	0	0.26	0.28	0.27	0.71	0.43
Nckap1l	protein_coding	Nckap1l		4	0.47	0	0	0.6	0	0	0.76	0	3	2.97	2.65	5.42	4.35
Cd33	protein_coding	Cd33		4	0.47	0	0	0.95	0.68	0	1.09	0	0.94	0.63	0.83	2.75	2.3
Mybph	protein_coding	Mybph		4	0.46	0	0	0.81	0	0	0	0	0.06	0.13	0.16	0.37	0.22
Shisa7	protein_coding	Shisa7		4	0.46	0	0	0.65	0	0	0	0	0.29	0.38	0.43	0.67	0.59
Klhl6	protein_coding	Klhl6		4	0.46	0	0	0.68	0	0	0	0	0.6	0.58	0.93	1.49	1.2
Kctd12	protein_coding	Kctd12		4	0.46	0	0	0.76	0	0	0	0	56.65	68.77	72.73	99.58	87.9
Sel1l3	protein_coding	Sel1l3		4	0.45	0	0	0.83	0.67	0	0	0	2.82	2.57	3.68	5.81	5.21
Sla	protein_coding	Sla		4	0.45	0	0	1.03	0.85	0	0	0	0.79	1.2	1.14	2.41	2.14
Fli1	protein_coding	Fli1	ETS	4	0.45	0	0	0.77	0.6	0	0	0	0.87	0.82	1.15	1.75	1.56
Col7a1	protein_coding	Col7a1		4	0.45	0	0	0.92	0	-0.77	0	0	0.17	0.11	0.27	0.52	0.41
Slc1a1	protein_coding	Slc1a1		4	0.44	0	0	0.64	0	0	0	0	1.28	1.63	1.78	2.7	2.44
Cldn14	protein_coding	Cldn14		4	0.44	0	0	0.66	0	0	0	0	0.01	0.02	0.08	0.25	0.11
Ly49si2	protein_coding	Ly49si2		4	0.44	0	0	0.66	0	0	0.96	0	0.06	0.06	0.04	0.17	0.12
Tas2r137	protein_coding	Tas2r137		4	0.43	0	0	0.71	0	0	0	0	0.2	0.15	0.32	0.58	0.41
Ccl6	protein_coding	Ccl6		4	0.43	0	0	1.06	0.68	0	1.39	0	18.78	21.35	14.56	50.09	38.93
Lilrb4	protein_coding	Lilrb4		4	0.43	0	0	1.02	0.84	0	0.82	0	0.91	1.2	1.06	2.96	2.63
RGD1563400	protein_coding	RGD1563400		4	0.42	0	0	0.62	0	0	1	0	0.94	0.88	0.68	2.15	1.53
Osr1	protein_coding	Osr1	zf-C2H2	4	0.42	0	0	0.65	0	0	0	0	0.58	0.62	0.79	1.6	0.93
Mcm5	protein_coding	Mcm5		4	0.42	0	0	0.87	0.72	0	0	0	1.25	0.99	1.65	3.13	2.83
Ltbp1	protein_coding	Ltbp1		4	0.42	0	0	1.08	0.9	0	0	0	3.05	3.02	4.53	7.44	6.6
Cfap99	protein_coding	Cfap99		4	0.42	0	0	0.61	0	0	0	0	0.3	0.31	0.43	0.62	0.5
S100a8	protein_coding	S100a8		4	0.41	0	0.87	1.87	1.19	0	0	0	4.53	7.67	12.43	23.86	15.28
Mrc1	protein_coding	Mrc1		4	0.41	0	0	0.71	0	-0.61	0.69	0	5.42	6.72	5.51	10.1	8.59
Rspo3	protein_coding	Rspo3		4	0.41	0	0	0.64	0	0	0	0	0.46	0.34	0.53	1.51	0.76
Arhgap45	protein_coding	Arhgap45		4	0.41	0	0	0.7	0.61	0	0	0	1.88	1.98	2.09	3.75	3.53
Nwd2	protein_coding	Nwd2		4	0.41	0	0	0.79	0.59	0	0	0	3.43	4.1	4.82	6.69	5.85
Hhla1	protein_coding	Hhla1		4	0.41	0	0.73	2.37	1.95	0	0	0	0.01	0.02	0.14	0.35	0.27
Timp1	protein_coding	Timp1		4	0.4	0	0	1.23	0.69	0	0.59	0	39.22	36.41	61.67	101.92	70.96
Ikzf2	protein_coding	Ikzf2	zf-C2H2	4	0.4	0	0	0.63	0	0	0	0	1.09	1.34	1.41	2.05	1.91
Enpp3	protein_coding	Enpp3		4	0.4	0	0	0.79	0	0	0	0	2.17	2.28	3.29	4.88	3.81
Dkk2	protein_coding	Dkk2		4	0.4	0	0	0.61	0	0	0	0	0.17	0.27	0.23	0.58	0.52
Msr1	protein_coding	Msr1		4	0.4	0	0	0.59	0	0	0	0	0.86	0.86	0.98	1.69	1.1
Aldh1l2	protein_coding	Aldh1l2		4	0.4	0	0	1.37	1.24	0	0.68	0	0.86	0.88	1.45	3.08	2.83
Cyth4	protein_coding	Cyth4		4	0.39	0	0	0.64	0	0	0	0	3.55	2.84	4.39	6.82	6.02
Olr1584	protein_coding	Olr1584		4	0.39	0	0	0.87	0.68	0	0	0	0.11	0.18	0.23	0.43	0.38
F5	protein_coding	F5		4	0.38	0	0	0.78	0	0	0	0	0.5	0.76	0.68	1.17	0.88
Mmp8	protein_coding	Mmp8		4	0.38	0	0	0.76	0	0	0	0	1.06	1.58	1.86	2.93	2.19
Sorbs2	protein_coding	Sorbs2		4	0.38	0	0	0.64	0	0	0	0	1.7	1.53	2.16	3.01	2.6
Lilrb2	protein_coding	Lilrb2		4	0.38	0	0	1.12	0	0	0	0	0.06	0.16	0.17	0.45	0.22
Trps1	protein_coding	Trps1	zf-GATA	4	0.38	0	0	0.59	0	0	0	0	1.44	1.47	1.88	2.56	2
Kcnj15	protein_coding	Kcnj15		4	0.37	0	0	0.66	0	0	0	0	0.52	0.4	0.73	1.16	0.94
Ccdc172	protein_coding	Ccdc172		4	0.36	0	0.67	1.99	1.89	0	1.01	0	0.55	0.72	1.13	2.74	2.55
Sh3tc1	protein_coding	Sh3tc1		4	0.36	0	0	0.74	0.61	0	0	0	0.44	0.66	0.64	1.11	1.02
Fyb1	protein_coding	Fyb1		4	0.36	0	0	0.66	0	0	0.7	0	1.33	1.42	1.29	2.68	2.49
Dsc2	protein_coding	Dsc2		4	0.36	0	0	0.7	0	0	0	0	0.17	0.16	0.27	0.54	0.5
Lilrb3a	protein_coding	Lilrb3a		4	0.36	0	0	1.1	0	0	1.52	-0.6	1.88	1.75	1.35	5.27	2.72
Sell	protein_coding	Sell		4	0.36	0	0	0.85	0	0	0	0	0.44	0.65	0.83	1.31	0.95
Dab2	protein_coding	Dab2		4	0.36	0	0	0.86	0	0	0	0	6.37	7.19	9.24	12.8	10.1
Pik3r5	protein_coding	Pik3r5		4	0.36	0	0	0.71	0.62	0	0	0	0.42	0.55	0.62	1.08	1.02
Npas2	protein_coding	Npas2	bHLH	4	0.35	-1.17	0	0.67	0	-1.13	1.3	0	0.29	0.06	0.17	0.71	0.5
C7	protein_coding	C7		4	0.35	0	0	0.68	0	0	0	0	7.28	9.61	7.88	13.07	11.59
Stab1	protein_coding	Stab1		4	0.35	0	0.64	1.24	0.88	0	0	0	2.66	3.74	4.78	7.2	5.63
Mcpt10	protein_coding	Mcpt10		4	0.34	0	0	0.75	0	0	0	0	0.77	0.66	1.34	2.55	1.41
Atp8b4	protein_coding	Atp8b4		4	0.34	0	0	0.81	0	0	0	0	0.24	0.26	0.42	0.65	0.52
Ngp	protein_coding	Ngp		4	0.34	0	0	0.87	0	0	0	0	3.08	3.29	4.32	7.87	4.42
Fcrl2	protein_coding	Fcrl2		4	0.34	0	0	1.51	1.3	0	2.59	0	1.65	1.15	0.7	6.28	5.47
Plekhg4	protein_coding	Plekhg4		4	0.34	0	0	1.23	0.59	0	0	0	0.24	0.3	0.55	0.94	0.62
Lrrc25	protein_coding	Lrrc25		4	0.33	0	0	0.72	0.66	0	0	0	0.54	0.5	0.7	1.37	1.31
Enc1	protein_coding	Enc1		4	0.33	0	0	0.99	0	0	0	0	2.18	3.6	3.28	5.28	4.03
Tlr8	protein_coding	Tlr8		4	0.33	0	0	0.6	0	0	1.22	0	1.59	1.59	0.99	3.05	2.37
Ear1	protein_coding	Ear1		4	0.31	0	0	1.04	0	0	0	0	0.03	0.13	0.11	0.81	0.18
Lyz2	protein_coding	Lyz2		4	0.31	0	0	0.82	0.62	0	1.39	0	121.38	126.5	80.59	225.07	196.44
Heph	protein_coding	Heph		4	0.3	0	0	0.65	0	0	0	0	1.22	1.64	1.41	2.47	1.58
LOC24906	protein_coding	LOC24906		4	0.3	0	0	0.65	0	0	0	0	1.14	1.25	1.37	2.8	1.4
Grk4	protein_coding	Grk4		4	0.3	0	0	0.6	0	0	0	0	0.71	0.62	0.99	1.4	1.1
LOC102551177	protein_coding	LOC102551177		4	0.3	0	0	1.1	0.73	0	0	0	1.49	1.3	2.44	3.74	2.93
Lepr	protein_coding	Lepr		4	0.29	0	0	1.12	0	0	0	0	2.66	2.65	4.34	6.55	4.43
Igfbp5	protein_coding	Igfbp5		4	0.29	0	0	1	0	-0.68	0	0	70.13	51.51	94.36	149.42	95.52
LOC100909605	protein_coding	LOC100909605		4	0.29	0	0	1.4	0	0	0	0	0	0.01	0.04	0.18	0.03
RGD1563705	protein_coding	RGD1563705		4	0.28	0	0	1.3	0	0	0	0	0	0.1	0.21	1.11	0.16
Samsn1	protein_coding	Samsn1		4	0.28	0	0	0.59	0	0	0	0	0.56	1.07	1.03	1.75	1.06
Mcpt8	protein_coding	Mcpt8		4	0.28	0	0	0.85	0	0	0.65	0	0.6	0.85	0.7	2.27	0.79
Stra6	protein_coding	Stra6		4	0.27	0	0	0.99	0	0	0	0	0.98	1.49	1.69	2.82	1.54
Mpo	protein_coding	Mpo		4	0.27	0	0	1.17	0	0	0	-0.63	0.63	0.91	1.11	2.15	0.95
Chrm4	protein_coding	Chrm4		4	0.26	0	0	0.77	0	0	0	0	0.22	0.43	0.49	0.73	0.59
Art4	protein_coding	Art4		4	0.26	0	0	0.99	0	0	0	0	0.07	0.1	0.2	0.43	0.15
Ano5	protein_coding	Ano5		4	0.25	0	0	0.78	0	-1.08	0	0	0.11	0.03	0.17	0.36	0.15
Epx	protein_coding	Epx		4	0.24	0	0	1.75	0	0	0.76	-1.31	0.69	1	1.49	3.51	0.97
Ctsg	protein_coding	Ctsg		4	0.24	0	0	0.89	0	0	0	-0.63	0.53	0.59	0.89	1.83	0.64
LOC120093104	protein_coding	LOC120093104		4	0.23	0	0	1.48	0	0	1.34	-1.34	0	0.04	0	0.17	0
Pck1	protein_coding	Pck1		4	0.22	0	0	0.64	0	0	0	-0.78	0.11	0.13	0.17	0.49	0.09
Prg3	protein_coding	Prg3		4	0.21	0	0	1.68	0	0	0	-1.06	0.39	0.88	1.35	2.7	0.66
Prg2	protein_coding	Prg2		4	0.2	0	0.66	1.5	0	0	0	-1.23	4.16	4.84	9.22	15.98	5.02
RGD1359290	protein_coding	RGD1359290		4	0.2	0.96	0	1.08	0.91	0	0	0	7.04	18.03	14.11	19.64	17.5
Ccl2	protein_coding	Ccl2		4	0.18	1.54	0	1.35	0.98	2.01	0	0	15.52	53.2	27.57	47.14	36.65
LOC120100841	protein_coding	LOC120100841		4	0.16	1.58	0	1	0	1.55	0	0	0	0.28	0.09	0.21	0.13
Rps12l2	protein_coding	Rps12l2		4	0.15	0.88	0	0.78	0	0	0	-0.85	0.47	2.47	1.11	2.38	0.41
Gfap	protein_coding	Gfap		3	0.9	0	2.05	1.76	1.5	0	0	0	4.59	5.58	21.95	17.97	15.08
Lyst	protein_coding	Lyst		3	0.9	0	0.81	0.6	0	0	0	0	5.77	6.02	10.86	9.42	8.87
Klf6	protein_coding	Klf6	zf-C2H2	3	0.88	0	0.72	0	0	0	0	0	25.5	28.5	44.73	39.01	37.31
Zfp367	protein_coding	Zfp367	zf-C2H2	3	0.88	0	1.45	1.23	0.99	0	0	0	4.25	4.73	13.49	11.7	9.95
Il6	protein_coding	Il6		3	0.87	0	3.97	3.46	3.36	0	0	0	0.02	0.21	3.28	2.42	2.26
Slc7a6os	protein_coding	Slc7a6os		3	0.86	0	1.22	0.89	0.74	0	0	0	8.68	9.1	23.87	19.19	17.36
Crem	protein_coding	Crem	TF_bZIP	3	0.86	0	1.04	0.78	0.62	0	0	0	1.53	1.94	3.81	3.2	2.87
Ngf	protein_coding	Ngf		3	0.85	0	0.77	0	0	0	0	0	0.74	0.76	2.43	1.89	1.73
Il1a	protein_coding	Il1a		3	0.85	0	1.68	1.1	0.84	0	0	0	0.02	0.02	0.41	0.29	0.25
Dock1	protein_coding	Dock1		3	0.84	0	0.69	0	0	0	0	0	9.43	9.53	16.55	14.24	13.91
Prdm15	protein_coding	Prdm15	zf-C2H2	3	0.82	0	0.72	0	0	0	0	0	0.57	0.69	1.22	1.01	1
Mdn1	protein_coding	Mdn1		3	0.79	0	0.63	0	0	0	0	0	2.23	2.54	3.81	3.56	3.4
Tnfrsf1a	protein_coding	Tnfrsf1a		3	0.77	0	0.78	0	0	0	0	0	9.23	10.73	18.16	15.95	13.74
Arid5a	protein_coding	Arid5a	ARID	3	0.77	0	1.41	1.01	0.95	0	0	0	1.61	2.47	5.28	4.07	3.9
Adcyap1	protein_coding	Adcyap1		3	0.77	0	2.25	1.65	1.62	0	0	0	7.53	9.05	39.21	26.02	25.54
Trpm3	protein_coding	Trpm3		3	0.76	0	0.59	0	0	0	0	0	11.03	11.94	17.99	15.16	14.8
Dennd2c	protein_coding	Dennd2c		3	0.75	0	0.78	0.61	0	0	0	0	0.57	0.64	1.31	1.18	1.14
Sox7	protein_coding	Sox7	HMG	3	0.75	0	0.74	0	0	0	0	0	0.23	0.29	0.77	0.54	0.53
Prr16	protein_coding	Prr16		3	0.72	0	0.86	0	0	0	0	0	0.15	0.13	0.44	0.36	0.29
Clnk	protein_coding	Clnk		3	0.72	0	1.41	1.21	0.94	0	0	0	0.06	0.09	0.53	0.48	0.4
Medag	protein_coding	Medag		3	0.7	0	1.29	1.14	0.9	0	0	0	2.76	2.6	8.53	7.76	6.6
Hivep2	protein_coding	Hivep2	zf-C2H2	3	0.69	0	0.68	0.61	0	0	0	0	2.19	2.59	3.86	3.68	3.43
Dnah12	protein_coding	Dnah12		3	0.69	0	1.19	0.76	0	0	0	0	0.02	0.01	0.12	0.1	0.08
Gadd45a	protein_coding	Gadd45a		3	0.69	0.76	2.3	1.95	2.03	0.78	0	0	11.97	24.04	67.92	53.73	56.43
Cdhr4	protein_coding	Cdhr4		3	0.68	0	0.71	0	0	0	0	0	0.25	0.19	0.76	0.64	0.52
Flrt3	protein_coding	Flrt3		3	0.67	0	3.06	2.75	2.78	0.64	0	0	6.24	9.5	57.34	46.32	47.38
LOC102548730	protein_coding	LOC102548730		3	0.67	0	1.2	1	0.88	-0.61	0	0	0.82	0.74	2.61	2.29	2.13
Srxn1	protein_coding	Srxn1		3	0.66	0	0.66	0	0	0	0	0	18.47	21.99	32.08	28.18	28.99
Neu2	protein_coding	Neu2		3	0.65	0	0.62	0	0	0	0	0	0.37	0.37	1.06	0.76	0.64
Tnfaip6	protein_coding	Tnfaip6		3	0.65	0	2.54	1.88	1.28	0	0	0	0.94	1.01	8.5	5.53	3.77
Trim47	protein_coding	Trim47		3	0.65	0	0.59	0	0	0	0	0	1.97	2.52	4.06	3.22	3.34
Adamts1	protein_coding	Adamts1		3	0.65	0	1.03	0.6	0	0	0	0	6.7	8.33	15.38	11.54	10.75
Plaur	protein_coding	Plaur		3	0.64	0	0.64	0	0	0	0	0	6.54	8.19	12.82	10.19	10.19
Atp13a3	protein_coding	Atp13a3		3	0.64	0	0.62	0	0	0	0	0	5.65	5.61	9.52	9.2	8.16
Snapc3	protein_coding	Snapc3		3	0.63	0	0.72	0.68	0	0	0	0	2.32	2.56	4.27	4.17	3.75
LOC685256	protein_coding	LOC685256		3	0.62	0	0.68	0	0	0	0	0	0.34	0.41	1.48	1.33	1.26
Riok3	protein_coding	Riok3		3	0.61	0	0.65	0	0	0	0	0	11.22	13.34	19.49	15.74	15.79
Polr1g	protein_coding	Polr1g		3	0.6	0	0.94	0.66	0.76	0	0	0	1.85	1.9	4.89	4.09	4.35
Serpinb2	protein_coding	Serpinb2		3	0.6	0	5.95	5.06	4.31	0	0	0	0.04	0.04	6.4	3.57	2.19
Csrnp1	protein_coding	Csrnp1	CSRNP_N	3	0.6	0	1.32	0.59	0.6	0	0	0	0.47	0.57	1.55	0.96	0.97
Reln	protein_coding	Reln		3	0.59	0	0.68	0	0	0	0	0	16.58	16.2	27.69	25.86	25.33
Spata2L	protein_coding	Spata2L		3	0.59	0	0.81	0.75	0	0	0	0	1.15	1.62	2.78	2.69	2.22
Tmem26	protein_coding	Tmem26		3	0.58	0	1.48	1.09	0.6	0.67	0	0	1.49	2.2	5.04	3.88	2.8
Nav3	protein_coding	Nav3		3	0.58	0	0.66	0	0	0	0	0	1.26	1.25	2.2	2.09	1.99
Gan	protein_coding	Gan		3	0.58	0	1	0	0	0	0	0	2.46	2.81	5.68	3.89	3.93
Cemip	protein_coding	Cemip		3	0.57	0	1.01	0.68	0.78	0	0	0	1.13	1.67	2.74	2.2	2.35
Xirp1	protein_coding	Xirp1		3	0.57	0	0.69	0	0	0	0	0	0.11	0.06	0.32	0.23	0.2
Atp1b2	protein_coding	Atp1b2		3	0.55	0	0.74	0	0	0	0	0	5.07	3.94	10.01	7.47	7.57
Pdp1	protein_coding	Pdp1		3	0.53	0	0.76	0	0	0	0	0	9.31	11.06	17.41	12.92	12.83
Adamts9	protein_coding	Adamts9		3	0.52	0	0.72	0	0	0	0	0	1.47	1.32	2.83	2.38	1.81
Ptpn2	protein_coding	Ptpn2		3	0.52	0	0.8	0.8	0	0	0	0	1.46	1.84	3.12	3.13	2.67
Ptp4a1	protein_coding	Ptp4a1		3	0.51	0	0.65	0	0	0	0	0	7.09	6.94	12.87	12.02	11.92
Gpam	protein_coding	Gpam		3	0.5	0	0.62	0	0	0	0	0	22.29	25.39	36.19	28.48	27.76
Mdga2	protein_coding	Mdga2		3	0.49	0	0.65	0	0	0	0	0	0.73	0.65	1.34	1.26	1.2
Dio2	protein_coding	Dio2		3	0.49	0	1.73	1.36	0	0	0	-0.65	1.18	1.3	4.83	3.78	1.98
Reg3a	protein_coding	Reg3a		3	0.48	0	1.25	0.83	0	0	0	0	1.22	1.69	4.94	3.83	2.1
Myc	protein_coding	Myc	bHLH	3	0.48	0	0.75	0	0	0	0	0	2.02	3.1	4.53	3.52	3.66
C2cd4c	protein_coding	C2cd4c		3	0.48	0	1.36	0.96	1.26	0	0	0	0.18	0.29	0.85	0.67	0.8
Plekha7	protein_coding	Plekha7		3	0.48	0	0.6	0	0	0	0	0	5.86	4.85	9.75	7.3	7.06
Slc22a4	protein_coding	Slc22a4		3	0.47	0	0.67	0	0	0	0	0	0.52	0.6	1.34	1.03	1.26
Slc43a3	protein_coding	Slc43a3		3	0.46	0	0.59	0	0	0	0	0	6.27	8.09	10.96	10.37	10.33
Pvr	protein_coding	Pvr		3	0.43	0	1.83	1.59	1.77	0	0	0	2.23	3.45	10.35	8.88	9.99
LOC100909600	protein_coding	LOC100909600		3	0.43	0	2.14	0	0.91	0	0	0	0.04	0.36	1.02	0.42	0.5
Snrnp70	protein_coding	Snrnp70		3	0.43	0	0.59	0	0	0	0	0	11.1	9.94	18.48	17.86	16.79
Wsb1	protein_coding	Wsb1		3	0.43	0	0.77	0.81	0	0	0	0	8.31	8.64	15.88	16.32	13.36
Itpkc	protein_coding	Itpkc		3	0.41	0	1.17	0.95	1.01	0	0	0	1.65	3.2	4.8	4.16	4.31
Tgm5	protein_coding	Tgm5		3	0.41	0	0.69	0.7	0	0	0	0	0.09	0.1	0.53	0.53	0.44
Adgrb3	protein_coding	Adgrb3		3	0.4	0	0.62	0.63	0	0	0	0	6.33	6.77	10.89	10.95	10.03
Uck2	protein_coding	Uck2		3	0.4	0	0.8	0	0	0	0	0	16.15	17.89	30.2	19.17	21.32
Bdnf	protein_coding	Bdnf		3	0.38	0.6	1.24	1.16	1.15	0	0	0	2.54	4.51	6.99	6.64	6.56
Cebpd	protein_coding	Cebpd	TF_bZIP	3	0.38	0	0.68	0	0	0	0	0	13.83	20.02	26.15	21.19	18.78
Nfil3	protein_coding	Nfil3	TF_bZIP	3	0.37	0	1.1	0.96	1.07	0	0	0	0.9	1.19	2.75	2.53	2.72
Vash2	protein_coding	Vash2		3	0.37	0	0.66	0	0.65	0	0	0	0.19	0.28	0.56	0.53	0.55
Serpine1	protein_coding	Serpine1		3	0.36	0	0.95	0	0	-0.7	-0.68	0	2.89	2.18	6.91	3.49	3.33
Socs3	protein_coding	Socs3		3	0.34	1.42	2.09	2.06	1.89	1.24	0	0	2.44	8.14	12.79	12.5	11.15
Erc2	protein_coding	Erc2		3	0.34	0	0.62	0	0.62	0	0	0	7.39	8.52	12.45	12.06	12.43
Plxna2	protein_coding	Plxna2		3	0.34	0	0.72	0	0	0	-0.59	0	11.43	12.76	20.01	12.51	13.55
A2m	protein_coding	A2m		3	0.33	0	0.74	0.85	0	0	0	0	13.71	14.6	24.61	26.51	17.95
Olr1219	protein_coding	Olr1219		3	0.33	0	1.65	1.91	0	0	0	0	0	0.05	0.7	0.82	0.26
Rhd	protein_coding	Rhd		3	0.32	0	0.65	0.79	0	0	0	0	0.52	0.97	1.59	1.74	1.03
Spta1	protein_coding	Spta1		3	0.32	0	0.79	0.83	0	0	0	0	0.31	0.58	0.79	0.82	0.57
Atf3	protein_coding	Atf3	TF_bZIP	3	0.32	2.73	4.41	4.32	4.45	2.92	0	0	3.19	25.98	81.44	76.31	83.38
Trib1	protein_coding	Trib1		3	0.31	0	0.68	0	0	0	0	0	5.08	6.45	10.03	6.15	5.7
Htr2b	protein_coding	Htr2b		3	0.3	0	1.72	2.02	0	0	0	0	0.04	0.11	0.43	0.52	0.2
Car1	protein_coding	Car1		3	0.29	0	0.62	0.68	0	0	0	0	0.66	0.94	1.98	2.07	0.75
Rhof	protein_coding	Rhof		3	0.28	0	0	0	0.62	0	0	0	2.99	3.47	5.09	4.71	5.4
Cxcl14	protein_coding	Cxcl14		3	0.27	0	0.81	1.04	0	0	0	-0.62	2.2	1.91	5.37	6.27	3.01
Slc4a1	protein_coding	Slc4a1		3	0.27	0	0.71	0.81	0	-0.67	0	-0.66	3.83	5.02	7.32	7.85	4.23
Xirp2	protein_coding	Xirp2		3	0.24	-1.44	0	0	0	-2.32	0	0	0.69	0.17	1.01	0.81	0.54
LOC100911413	protein_coding	LOC100911413		3	0.23	0	0	0.81	0	0	0	0	1.61	2.19	2.92	3.47	2.1
Per3	protein_coding	Per3		3	0.23	0	0.62	0	0	0	-0.76	0	2.45	2.85	4.46	2.2	2.31
Gadd45g	protein_coding	Gadd45g		3	0.22	1.15	1.23	1.11	1.23	1	0	0	6.24	17.49	18.48	17.18	18.51
Ptgds	protein_coding	Ptgds		3	0.21	0	0	0	0.71	0	0	0	45.12	63.27	74.74	52.66	82.71
Srd5a2	protein_coding	Srd5a2		3	0.21	0	0.75	0	0	0	-0.86	0	3.23	4.3	6.35	2.96	2.9
Tnni3k	protein_coding	Tnni3k		3	0.2	0	0.65	0	0	0	0	0	0.6	0.99	1.43	0.69	0.45
Alkal2	protein_coding	Alkal2		3	0.2	1.94	1.76	1.8	1.16	1.55	0	0	0.69	4.28	3.86	3.97	2.63
Nr1d1	protein_coding	Nr1d1	THR-like	3	0.17	-1.12	0	0	0	-1.52	0	0	8.53	3.22	9.5	5.85	5.87
NMS	protein_coding	NMS		2	0.97	0	0	0.85	1.27	0	0	0	0.15	0.24	0.43	1.53	1.92
Gabra5	protein_coding	Gabra5		2	0.97	0	0	1.71	1.97	0	1.04	0	1.5	1.73	2.47	6.44	7.63
Igsf23	protein_coding	Igsf23		2	0.96	0	0	2.64	3.02	0	1.38	0	0.08	0.08	0.27	1.35	1.71
Hpd	protein_coding	Hpd		2	0.95	0	1.24	4.29	4.66	0	1.49	0	0	0	0.39	2.35	2.95
En1	protein_coding	En1	Homeobox	2	0.95	0	0	3.31	3.68	0	1.49	0	0.01	0.02	0.12	0.86	1.07
Gal	protein_coding	Gal		2	0.94	0	1.72	4.57	4.87	0	2.54	0	4.3	5.8	19.56	132	161.7
Mmp12	protein_coding	Mmp12		2	0.94	0	0	2.79	3.13	0	0.6	0	0	0.05	0.16	0.72	0.88
Itgam	protein_coding	Itgam		2	0.94	0	0	0.83	1.07	0	0	0	1.31	1.33	1.68	3.08	3.61
Sdc1	protein_coding	Sdc1		2	0.93	0	0	1.9	2.21	0	1.42	0	1.37	1.26	1.95	6.72	8.26
Nudt17	protein_coding	Nudt17		2	0.92	0	0	0	0.84	0	0	0	0.44	0.52	0.7	1.48	1.77
Serpina1	protein_coding	Serpina1		2	0.92	0	0	1.03	1.24	0	0.79	0	6.13	5.79	7.29	15.07	17.37
Dnah3	protein_coding	Dnah3		2	0.92	0	0	3.3	3.59	0	2.16	0	0.03	0.04	0.08	0.56	0.68
Gap43	protein_coding	Gap43		2	0.92	0	0	1.15	1.39	0	0.99	0	103.95	108.18	116.28	242.94	285.9
Maoa	protein_coding	Maoa		2	0.91	0	0	0.94	1.21	0	0.69	0	25.64	26.14	30.44	53.74	64.57
Sema4f	protein_coding	Sema4f		2	0.91	0	0	0	0.74	0	0	0	7.05	7.65	8.15	11.81	13.34
Dusp26	protein_coding	Dusp26		2	0.91	0	0	0.75	0.95	0	0	0	38.35	42.31	45.42	69.95	80.53
Draxin	protein_coding	Draxin		2	0.9	0	0	2.45	2.83	0	1.78	0	0.04	0.05	0.08	0.59	0.75
Ciita	protein_coding	Ciita		2	0.9	0	0	1.08	1.37	0	0.59	0	0.37	0.35	0.54	1.18	1.41
Ptprn	protein_coding	Ptprn		2	0.89	0	0	0	0.64	0	0	0	50.48	54.46	56.03	76.78	82.7
Stac2	protein_coding	Stac2		2	0.89	0	0.71	4.43	4.88	0	2.84	0	0.14	0.16	0.53	5.66	7.65
Dchs2	protein_coding	Dchs2		2	0.89	0	0	0.69	0.97	0	0	0	0.09	0.1	0.13	0.24	0.29
Cmtm3	protein_coding	Cmtm3		2	0.88	0	0	1.09	1.24	0	0.68	0	3.77	4	5.08	10.07	11.11
Tdrd12	protein_coding	Tdrd12		2	0.88	0	0	1.79	2.15	0	0.89	0	0.17	0.17	0.34	0.88	1.11
Vtcn1	protein_coding	Vtcn1		2	0.88	0	0	3.16	3.65	0	2.08	0	0.04	0.01	0.12	1.26	1.72
Clec7a	protein_coding	Clec7a		2	0.88	0	0	2.11	2.31	0	1.5	0	0.58	0.56	0.92	3.55	4.03
Clec2d	protein_coding	Clec2d		2	0.87	0	0	1.15	1.56	0	0.89	0	0.15	0.11	0.19	0.84	1.07
Maged1	protein_coding	Maged1		2	0.87	0	0	0	0.62	0	0	0	85.83	92.59	94.22	128.89	137.94
Pde6b	protein_coding	Pde6b		2	0.87	0	0	3.13	3.55	0	2.48	0	0.24	0.35	0.42	3.77	4.94
LOC102551050	protein_coding	LOC102551050		2	0.87	0	0	1.48	1.74	0	0	0	0	0	0.08	0.6	0.69
Ptprh	protein_coding	Ptprh		2	0.86	0	2.93	5.55	5.76	0	1.91	0	0.02	0.1	0.81	4.34	4.96
Tph2	protein_coding	Tph2		2	0.86	0	0	1.22	1.61	0	0.95	0	4.47	4.43	5.43	12.53	16.21
Meiob	protein_coding	Meiob		2	0.86	0	0	0	0.64	0	0	0	0.09	0.1	0.15	0.32	0.41
Mcoln3	protein_coding	Mcoln3		2	0.85	0	0	0	0.69	0	0	0	0.1	0.11	0.16	0.37	0.49
Tgfbi	protein_coding	Tgfbi		2	0.85	0	0	0	0.62	0	0	0	31.03	31.96	35.11	48.49	51.29
Parp3	protein_coding	Parp3		2	0.85	0	0	0.85	0.97	0	0.73	0	11.69	11.2	12.68	23.63	25.72
Cmtm2a	protein_coding	Cmtm2a		2	0.84	0	0	1.12	1.76	0	0	0	0.1	0.13	0.25	1.03	1.48
Dhfr	protein_coding	Dhfr		2	0.84	0	0	1.75	1.96	0	1.6	0	6.14	5.61	6.81	24.45	28.22
Tifab	protein_coding	Tifab		2	0.84	0	0	0	0.66	0	0	0	1.28	1.32	1.31	2.64	3.08
Hsd17b8	protein_coding	Hsd17b8		2	0.82	0	0	0.94	1.26	0	0	0	5.28	6.06	7.54	12.99	16
Mdga1	protein_coding	Mdga1		2	0.82	0	0	0	0.7	0	0	0	3.14	3.56	3.57	5.19	5.84
Ptpro	protein_coding	Ptpro		2	0.82	0	0	1.17	1.3	0	1.04	0	3.71	3.81	4.08	9.56	10.4
Vip	protein_coding	Vip		2	0.81	0	2.67	5.97	6.6	0	2.57	0	0.06	0.07	1.39	11.56	17.52
LOC103693048	protein_coding	LOC103693048		2	0.81	0	0	1.59	1.85	0	1.01	0	0.03	0.01	0.04	0.21	0.25
Fabp5	protein_coding	Fabp5		2	0.81	0	0	0	0.78	0	0	0	90.05	88.52	100.95	143.28	169.07
Stat4	protein_coding	Stat4		2	0.81	0	0	1.22	1.46	0	1.1	0	0.23	0.19	0.24	1.04	1.2
Lcp1	protein_coding	Lcp1		2	0.8	0	0	1.2	1.29	0	0.92	0	33.94	34.99	41.14	82.46	87.54
Tgm1	protein_coding	Tgm1		2	0.8	0	2.47	4.88	5.05	0	1.95	0	0.14	0.19	1.41	6.88	7.7
Crabp2	protein_coding	Crabp2		2	0.79	0	0	1.14	1.26	0	1.01	0	14.13	14.88	15.49	37.56	40.62
Cckbr	protein_coding	Cckbr		2	0.79	0	1.23	3.28	3.9	0	1.16	0	0.12	0.28	0.76	2.73	4.08
Il1r2	protein_coding	Il1r2		2	0.78	0	0	1.27	1.59	0	0.74	0	0.08	0.19	0.14	0.77	0.92
Il24	protein_coding	Il24		2	0.77	0	1.42	4.35	5.07	0	1.45	0	0	0.03	0.42	2.33	3.67
Tubb2b	protein_coding	Tubb2b		2	0.77	0	0	0.97	1.09	0	0.61	0	170.89	183.1	220	348.57	376.96
Tmprss6	protein_coding	Tmprss6		2	0.77	0	0	2.55	2.66	0	0.79	0	0	0.02	0.06	0.35	0.38
Fcgr2b	protein_coding	Fcgr2b		2	0.77	0	0	1.45	1.61	0	0.78	0	0.55	0.53	0.93	2.29	2.53
Misp3	protein_coding	Misp3		2	0.76	0	0	1.35	1.47	0	0.79	0	0.62	0.64	0.98	2.84	3.04
Sytl4	protein_coding	Sytl4		2	0.76	0	0	0	0.6	0	0	0	0.3	0.38	0.39	0.75	0.81
Itgb2	protein_coding	Itgb2		2	0.75	0	0	0	0.66	0	0	0	1.18	1.38	1.32	2.41	2.59
Gpc1	protein_coding	Gpc1		2	0.75	0	0	0.72	0.95	0	0	0	33.19	38.41	41.11	58.39	67.95
Sema3c	protein_coding	Sema3c		2	0.75	0	0	0.84	0.92	0	0	0	18.32	19.47	22.44	34.95	36.87
Crisp3	protein_coding	Crisp3		2	0.75	0	2.04	6.7	6.85	0	3.56	0	0.02	0.11	0.72	13.47	14.81
RT1-Db1	protein_coding	RT1-Db1		2	0.74	0	0	1.21	1.72	0	1.15	0	4.98	4.6	5.16	14.72	20.56
LOC108352965	protein_coding	LOC108352965		2	0.74	0	0	0.97	1.29	0	1.23	0	0.2	0.16	0.15	0.82	0.99
Cryba2	protein_coding	Cryba2		2	0.73	0	0	0.96	1.19	0	1.01	0	0.54	0.37	0.51	1.54	1.79
Pip5k1b	protein_coding	Pip5k1b		2	0.73	0	0	0.69	0.8	0	0	0	0.96	0.99	1.21	1.88	2.02
Glrx	protein_coding	Glrx		2	0.73	0	0	0	0.59	0	0	0	52.74	55.21	51.98	77.46	86.49
Slc14a1	protein_coding	Slc14a1		2	0.73	0	0	1.81	1.91	0	1.52	0	0.64	0.68	0.79	3.11	3.32
LOC100910669	protein_coding	LOC100910669		2	0.72	0	0	0.92	1.1	0	0	0	0.54	0.87	0.87	2.07	2.3
RT1-Da	protein_coding	RT1-Da		2	0.72	0	0	1.44	1.88	0	1.71	0	14.59	11.51	11.94	45.7	61.69
Dhcr24	protein_coding	Dhcr24		2	0.72	0	0	0	0.81	0	0	0	150.98	167.79	166.41	231.8	275.61
Lnp1	protein_coding	Lnp1		2	0.72	0	0	0	0.92	0	0.71	0	0.33	0.32	0.26	1.04	1.35
Golm1	protein_coding	Golm1		2	0.71	0	0	0	0.61	0	0	0	1.29	1.31	1.32	2.38	2.48
Fmo9	protein_coding	Fmo9		2	0.71	0	0	0.8	0.95	0	0	0	0.09	0.06	0.14	0.45	0.49
Ptprt	protein_coding	Ptprt		2	0.7	0	0	1.36	1.53	0	0.74	0	4.07	4.39	6.31	11.45	12.78
Bok	protein_coding	Bok		2	0.7	0	0	0	0.77	0	0	0	14.55	17.03	16.04	24.17	28.61
Fscn1	protein_coding	Fscn1		2	0.69	0	0	0.69	0.77	0	0	0	17.12	16.07	19.63	30.48	32.22
Cabp2	protein_coding	Cabp2		2	0.69	0	0	0	1.04	0	0	0	0.17	0.08	0.24	0.67	0.98
Nsg1	protein_coding	Nsg1		2	0.68	0	0	0.73	0.81	0	0.66	0	54.6	61.36	57.43	97.32	102.42
Fxyd5	protein_coding	Fxyd5		2	0.68	0	0	0.66	0.89	0	0.84	0	12.36	10.26	10.73	23.63	27.53
Chst10	protein_coding	Chst10		2	0.68	0	0	0.81	0.93	0	0	0	2.25	2.53	3.11	5.06	5.46
[truncated: 320 more rows]

## Sheet: D16
				Mfuzz information		LFC					FPKM
[truncated: 2,071 more rows]
