# Supplementary material for: Integrated analyses reveal evolutionarily conserved and specific injury response genes in dorsal root ganglion
Source: Sci Data. 2022 Nov 2;9:666. doi: 10.1038/s41597-022-01783-8 (PMC9630366; doi:10.1038/s41597-022-01783-8)
Supplement: Supplementary file 8 — Supplementary Table7 [file 41597_2022_1783_MOESM8_ESM.xlsx]

## Sheet: Sheet1
Reference_cluster	OtherDataset_cluster	shared gene number	shared genes
D9_1	D6_2	72	Lmo7,Nsg1,Slc6a19,Mettl7a3,Adgrd1,Slc6a4,Csta2,Xdh,Lipk,Plcd1,Crh,Kcnk16,1700003F12Rik,Clec4n,Ano7,Cpne5,Ccl8,Gpr151,Tubb6,Ucn,Reg3b,A930003A15Rik,Gal,Cryba2,Rasgrf2,Hao1,Inhbb,Gap43,Reg1,Lipn,Baalc,Spink10,Sh2d1b2,Insyn2a,Acvr1c,Cyp4b1,Ptpro,Lrrc15,Stat5a,Akr1b8,Cbln2,Ppef1,Gm5152,Fgf11,Pde1a,Ccdc162,Cdkn3,Taf7l,Chst2,Siglec1,Abca12,Mtus2,Nudt17,Jpt1,Cckar,Tmem121b,Lrrtm3,Fcrls,Wif1,Mad2l2,Car3,…
D9_1	D6_4	50	Kif22,Pxdc1,Plin2,Scpep1,Prss12,Galnt6,A630023A22Rik,Prdm1,Adam8,Ptx3,Cdkn1a,Arg2,Parp3,Ulbp1,Spns3,Shisa9,Rhoc,Abca1,Trim15,H1f2,Fst,Tnfrsf1b,Serpinb1a,Cited2,Phlda1,Csf1,Plppr4,Dtnbp1,Nxpe5,Mrc1,Arhgef15,Ccl7,Tmem159,Ccr5,Camk1,C3,Esd,Rnh1,Man1a,Sox9,Cavin3,Mcoln2,Pappa2,Tmprss11f,Lipe,Ms4a6d,Dab2,Msr1,Hspb1,Trim47
D9_1	D6_7	68	Gm7361,Sdc1,Dnai3,Cdcp1,Crybg1,Slfn9,S100a11,Aldh1l1,Sprr1a,Tubb2b,Lgals3,Liph,Gm7298,Nts,Sertm1,Stmn4,Prc1,Stmn2,Epb41l4a,Pde6b,Pnliprp2,Mmp16,Tnfrsf8,Plau,Neto1,Fyb2,Rin1,Anxa10,Ecel1,Colec10,Tmc5,Npy,Pkhd1,Grb10,Prokr2,Btbd8,Sez6l,Crlf1,Glis3,Fyb,Myo10,Tmtc4,Ptpn5,Ccl12,Podxl,Tnik,Wt1,Hhipl1,Fgf3,Draxin,Slc15a3,Cckbr,Casp3,Tgif1,Galnt9,Col6a5,Sox7,Loxl2,Chl1,Fcgr1,Tnni1,Kif19b,Flnc,Lamb3,Satb2…
D9_1	D16_1	138	Lmo7,Sdc1,Dnai3,Cdcp1,Kif22,Slc6a19,Pxdc1,Mettl7a3,Plin2,Scpep1,Slfn9,Csta2,S100a11,Aldh1l1,Prss12,Xdh,1700025G04Rik,Lipk,Tubb2b,Plcd1,Kcnk16,1700003F12Rik,Galnt6,Lgals3,Ano7,Ccl8,Gpr151,Tubb6,Ucn,A630023A22Rik,Gal,Rasgrf2,Adam8,Inhbb,Gap43,Stmn4,Baalc,Sh2d1b2,Insyn2a,Prc1,Stmn2,Epb41l4a,Acvr1c,Mmp16,Cdkn1a,Cyp4b1,Ptpro,Tnfrsf8,Trpm1,Stat5a,Parp3,Akr1b8,Ulbp1,Lrrc2,Plau,Cbln2,Fam124a,Med22,Rin1,G…
D9_1	D16_7	57	Gm7361,Adgrd1,Slc6a4,Crybg1,Sprr1a,Crh,Cpne5,Liph,Prdm1,Nts,Cryba2,Hao1,Sertm1,Lipn,Spink10,Pde6b,Lrrc15,Arg2,Egflam,Neto1,Ppef1,Ccn4,Anxa10,Eps8,Pde1a,Cdkn3,Npy,Siglec1,Cckar,Lrrtm3,Glis3,Tuba1c,Fyb,Rmnd1,Tmtc4,H1f3,Mad2l2,Mrc1,Sycp2,Draxin,Apba2,Slc15a3,Runx2,Corin,Col6a5,C3,Wfdc3,Man1a,Hpgds,Loxl2,Fcgr1,Pik3cg,Rnase4,Dab2,Stab1,Ctsc,Fam163a
D9_1	D16_8	22	Igfn1,Ptpn1,Fyb2,Spns3,Plekho2,Serpinb1a,Ptpn5,Ccl12,Ccl7,Rps6ka1,Mex3a,Rnh1,Sox9,Mvp,Tnni1,Kif19b,Tnnc1,Hr,Hspb1,Map7d1,Prag1,Trim47
D9_1	D19_3	84	Lmo7,Sdc1,Dnai3,Nsg1,Cdcp1,Slc6a19,Pxdc1,Mettl7a3,Scpep1,Adgrd1,Slc6a4,Bcat1,Csta2,S100a11,Lipk,Tubb2b,Igfn1,Kcnk16,Ano7,Gpr151,Tubb6,Prdm1,Gal,Cryba2,Rasgrf2,Inhbb,Gap43,Stmn4,Lipn,Baalc,Spink10,Insyn2a,Stmn2,Epb41l4a,Mmp16,Cdkn1a,Ptpro,Tnfrsf8,Trpm1,Parp3,Akr1b8,Ulbp1,Plau,Cbln2,Ppef1,Ccn4,Med22,Rin1,Gm5152,Shisa9,Fgf11,Ecel1,Abca1,Tmc5,Fst,Chst2,Kcnh4,Jpt1,Tubb2a,Sez6l,Cited2,Mthfd2,Cckar,Tuba…
D9_1	D19_4	12	Plcd1,A630023A22Rik,Ptpn1,Rhoc,Plekho2,Adarb1,Ccdc172,Rps6ka1,Mvp,Hr,Hspb1,Map7d1
D9_1	D19_5	45	Plin2,Crybg1,Aldh1l1,Prss12,Xdh,1700025G04Rik,Lgals3,Adam8,Hao1,Lrrc15,Fam124a,Colec10,Ccdc162,H1f2,Cttn,Mtus2,Tnfrsf1b,Serpinb1a,S1pr2,Frmd5,Zfp697,Myo10,Csf1,Tmtc4,Plppr4,Dtnbp1,Rab33a,Hhipl1,Fgf3,Runx2,Tgif1,Camk1,Galnt9,C3,Wfdc3,Esd,Shisal2a,Rnh1,Sox9,Cavin3,Gnpda2,Tmprss11f,Flnc,Satb2,Prag1
D9_1	D19_7	49	Gm7361,Slfn9,Sprr1a,Galnt6,Liph,Nts,Sertm1,Sh2d1b2,Acvr1c,Cyp4b1,Stat5a,Dusp27,Neto1,Fyb2,Spns3,Anxa10,Eps8,Pde1a,Npy,Pkhd1,Prokr2,Siglec1,Ms4a14,Pkd2l1,Stk32b,Glis3,Fyb,Ccl12,Podxl,D430019H16Rik,Tnik,Draxin,Slc15a3,Ccr5,Corin,Sox7,Man1a,Hpgds,Loxl2,Chl1,Tnni1,Cyp24a1,Pik3cg,Sdk1,Stab1,Ctsc,Msr1,Inpp4b,Fam163a
D9_1	D11_2	26	Sdc1,Nsg1,Sprr1a,Tubb2b,Nts,Gal,Cryba2,Gap43,Lipn,Stmn2,Pde6b,Ptpro,Parp3,Cbln2,Ecel1,Npy,Trim15,Nudt17,Tubb2a,Csf1,Ptpn5,Rab33a,Draxin,Cckbr,C3,Pappa2
D9_1	D11_4	13	Adgrd1,Crybg1,Ucn,Cyp4b1,Abca12,Fyb,Ccdc172,Fcrls,Mrc1,Runx2,Dab2,Stab1,Msr1
D9_1	D11_6	22	Kif22,Prss12,Tubb6,Reg3b,Adam8,Stmn4,Insyn2a,Mmp16,Neto1,Rin1,Rhoc,Abca1,Zfp697,Myo10,Dtnbp1,Tnik,Man1a,Chl1,Tpbg,Flnc,Ipo5,Hspb1
D9_2	D6_1	18	Itpkc,Fosl2,Kctd11,Tet3,Tnfrsf12a,Gadd45g,Adamts1,Bhlhe41,Pvr,Plekha7,Asphd1,Arid5a,Cish,Bcl3,Zswim4,2210017I01Rik,Baz1a,Steap4
D9_2	D6_3	51	Atf3,Ankrd1,Vash2,Sox11,Sema6a,Srxn1,Mstn,Rnf122,Chac1,Tmem74b,Smim3,Mchr1,Pip5kl1,Itpr1,Nod2,Mapk6,St6galnac4,Sbno2,Uck2,Rras2,Fam53c,Gch1,Cers6,Cchcr1,Tes,Gpr19,Mapkbp1,Nfil3,Igsf9b,Slc29a2,Fam210b,Ets2,Smad1,Pfkfb4,Coil,Jun,Il4ra,Rmnd5b,Plat,Flrt3,Star,Rcc1,Klf6,Fam111a,Fgl2,Odc1,Crem,Tpm4,Cd38,Arc,Tm4sf1
D9_2	D6_4	33	Gfra1,Rgs20,Rhoq,Ktn1,Chrna5,Lins1,Tmem88b,Lrat,Il1r1,Sectm1b,Pcnx,Rnd1,Slc25a24,Tecta,Vgf,Fam214b,Itga7,Clca1,Amz1,Irs2,Tmc7,C4b,Gabra5,Rnf19b,Cttnbp2,Acvr1,Slc22a23,Cd207,Bach1,Tmem43,Nkain1,Fads3,Il13ra1
D9_2	D16_1	22	C2cd2,Rhoq,Chrna5,Mapk6,Cacna2d1,Slc1a4,Slc25a24,Itga7,Clca1,Hsd17b7,Star,Cyp1b1,Srrm4,Bach1,Tmem43,Fam111a,Phactr2,Plxna4,Tpm4,Itgb1,Thsd7a,2210017I01Rik
D9_2	D16_5	44	Scube1,Mstn,Rnf122,Itpkc,Fosl2,Lrat,Azin2,Mchr1,Kctd11,Tet3,Sbno2,Fam53c,Gadd45g,Gch1,Cers6,Cchcr1,Mapkbp1,Pfkfb3,Fndc4,Fam210b,Ets2,Adamts1,Zpld2,Bhlhe41,Pvr,Jun,Tle3,Gabra5,Plekha7,Oasl1,Spata13,Asphd1,Arid5a,Plekhh1,Gan,Cish,Ssh1,Bcl3,Zswim4,Txnrd1,Osbp2,Arc,Baz1a,Steap4
D9_2	D16_8	94	Gfra1,Rgs20,Zbtb46,Atf3,Ankrd1,Vash2,Nrip1,Sox11,Ktn1,Ubn1,Sema6a,Srxn1,Slc2a1,Ehd4,Pappa,Anks1b,Chac1,Myadm,Lins1,Tmem74b,Tmem88b,Rsad1,Il1r1,Sectm1b,Smim3,Pip5kl1,Itpr1,Nod2,St6galnac4,Slc39a6,Surf6,Tnfrsf12a,Pcnx,Uck2,Rras2,Rnd1,Pde7a,Ppp4r1,Tes,Gpr19,Zc3hav1,Tecta,Nfil3,Slc41a2,Igsf9b,Slc29a2,Erc2,Vgf,Fam214b,Ano6,Smad1,Slc38a1,Amz1,Sh3yl1,Slc11a2,Pfkfb4,Irs2,Tmc7,Coil,Fam160a2,C4b,Il4ra,Slc4…
D9_2	D19_1	13	Scube1,Fosl2,Kctd11,Cchcr1,Serpinb1c,Fam210b,Adamts1,Susd6,Arid5a,Plekhh1,Gan,Bcl3,Txnrd1
D9_2	D19_3	12	Mapk6,Cacna2d1,Tmc7,Otogl,Hsd17b7,Pou2f1,Plat,Star,Bach1,Pde1c,Il13ra1,Phactr2
D9_2	D19_4	50	Rgs20,C2cd2,Slc2a1,Myadm,Smim3,Mchr1,Pip5kl1,Nod2,St6galnac4,Tet3,Tnfrsf12a,Sbno2,Pcnx,Uck2,Rras2,Fam53c,Gadd45g,Cers6,Tes,Gpr19,Mapkbp1,Slc41a2,Igsf9b,Fndc4,Slc29a2,Erc2,Vgf,Ets2,Ano6,Clca1,Slc38a1,Pfkfb4,Coil,Bhlhe41,Pvr,C4b,Jun,Rmnd5b,Rcc1,Spata13,Ndst1,Sel1l3,Rcan1,Nkain1,Micall1,Ext2,Crem,Angptl2,Stom,Serinc2
D9_2	D19_5	56	Gfra1,Zbtb46,Rhoq,Atf3,Vash2,Nrip1,Sox11,Sema6a,Srxn1,Chrna5,Mstn,Pappa,Rnf122,Itpkc,Chac1,Tmem88b,Lrat,Rsad1,Il1r1,Sectm1b,Azin2,Slc39a6,Ppp4r1,Slc1a4,Slc25a24,Tecta,Nfil3,Fam214b,Itga7,Smad1,Irs2,Il4ra,Slc4a8,Gabra5,Rnf19b,Flrt3,Cttnbp2,Klf6,Kpna2,Acvr1,Slc22a23,Srrm4,Tmem43,Fam111a,Fads3,Odc1,Stac,Arhgap42,Plxna4,Tpm4,Cish,Itgb1,Thsd7a,2210017I01Rik,Pros1,Tm4sf1
D9_2	D11_1	13	Nrip1,Sox11,Scube1,Il1r1,Cers6,Igsf9b,Smad1,Pou2f1,Akap6,Acvr1,Bach1,Ssh1,Bcl3
D9_2	D11_3	16	Atf3,Vash2,Srxn1,Itpkc,Uck2,Gadd45g,Nfil3,Erc2,Adamts1,Pvr,Flrt3,Plekha7,Klf6,Arid5a,Crem,Gan
D9_2	D11_6	17	C2cd2,Rhoq,Sema6a,Pappa,Azin2,Slc39a6,Sbno2,Pcnx,Vgf,Itga7,Jun,Il4ra,Slc4a8,Tle3,Nkain1,Phactr2,Plekhh1
D9_3	D6_1	38	Il6,Adcyap1,Rasef,Steap1,Saa1,Nabp1,Bdnf,Ugdh,Zfp367,Msh6,Procr,Pim3,Pcsk1,Areg,Tcf19,Zfp729b,Stk32a,Azin1,Tifa,Timp1,Heca,Sting1,Itk,Zfp772,Olfr920,Stx11,Gfap,Igfbp3,Gadd45a,Serpine1,Fam167a,Socs3,Csrnp1,Bdkrb2,Sytl3,Dok5,Frat2,Spp1
D9_3	D6_3	11	Iigp1,Npy1r,Syt4,Pkib,Ifrd1,Ell2,Plaur,Pmaip1,Casp6,Nlrc5,Trim30a
D9_3	D16_5	60	Rasef,Steap1,Trib1,Hs2st1,Plekha3,Bdnf,Ugdh,Pcgf5,Msh6,Procr,Oasl2,Pim3,Atp1b2,Pcsk1,Areg,Tcf19,Ifit1,Npy1r,Zfp729b,Stk32a,Abra,Tifa,Timp1,Heca,Usp18,Slc10a6,Sting1,Itk,Zfp772,Olfr920,Stat2,Serpina3n,Pkib,Stx11,Gfap,Nxpe4,Slc2a3,Rasl11a,Noct,Rsad2,Igfbp3,Gadd45a,Atp6v0a2,Serpina3i,Fam167a,Socs3,Csrnp1,Bdkrb2,Sytl3,Slc7a14,Casr,Shisa6,Dok5,Gm13889,Ryr3,Ahr,Enc1,Frat2,Nptx2,Etv5
D9_3	D16_8	16	Adcyap1,Nabp1,Zfp367,Neto2,Chmp1b,Azin1,Syt4,Serpinb5,Ifrd1,Cd44,Ell2,Plaur,Serpine1,Pmaip1,Casp6,Dnase1l3
D9_3	D19_1	41	Rasef,Steap1,Trib1,Bdnf,Ugdh,Zfp367,Procr,Pim3,Atp1b2,Pcsk1,Areg,Npy1r,Iars,Zfp729b,Stk32a,Tifa,Timp1,Slc10a6,Sting1,Itk,Olfr920,Serpina3n,Stx11,Gfap,Nxpe4,Slamf1,Plaur,Igfbp3,Serpine1,Slc39a14,Socs3,Csrnp1,Bdkrb2,Casp6,Casr,Shisa6,Dok5,Ryr3,Nptx2,Etv5,Dnase1l3
D9_3	D19_4	14	Il6,Adcyap1,Nabp1,Tcf19,Azin1,Syt4,Pkib,Serpinb5,Cd44,Ell2,Gadd45a,Serpina3i,Pmaip1,Gm13889
D9_3	D11_3	12	Il6,Adcyap1,Trib1,Bdnf,Zfp367,Atp1b2,Gfap,Plaur,Gadd45a,Serpine1,Socs3,Csrnp1
D9_3	D11_7	17	Herc6,Oasl2,Dtx3l,Ifi44,Igtp,Ifit1,Npy1r,Ifit2,Usp18,Ifih1,Stat2,Rsad2,Dhx58,Ifi35,Nlrc5,Rtp4,Gbp2
D9_4	D16_5	11	Samd4b,Mrtfa,Map6,Crtac1,Bcar1,Midn,Myc,Itga3,Lrrc55,Ppp1r15a,Mideas
D9_4	D16_8	21	Ret,Cep170b,Slit1,Dysf,Ptpn23,Elavl3,Srgap1,Steap3,Marchf4,Mex3d,Mfhas1,Slc37a1,Cdhr1,Crmp1,Chst1,Slc7a1,Gpr153,Rab11fip5,Klf7,Rrp12,Dusp10
D9_5	D11_8	14	Pygm,Casq1,Mylpf,Myoz1,Tnnc2,Pgam2,Myl1,Ckm,Tnni2,Ampd1,Tnnt3,Myh4,Sypl2,Mybpc2
D9_6	D6_2	24	Fcer1g,Pld4,Cd300c2,Clec4a3,C1qb,Ctss,Adgre1,Cd84,Laptm5,C1qa,Fcgr3,S100a10,C1qc,Csf1r,Ildr2,P2ry6,Trf,Trem2,Cx3cr1,Apod,2200002D01Rik,Elk3,F13a1,Cbr2
D9_6	D6_7	24	Tlr2,Evi2a,Lair1,Epsti1,Cd300ld,Aif1,Hpgd,Cxcl16,Slamf9,Mpeg1,Car1,Unc45b,Cd72,Lgals1,Slfn8,C3ar1,Trp53i11,Ms4a7,Il17ra,Cd109,Pla2g2d,Ly6e,H2-Aa,Fscn1
D9_6	D16_1	19	Lair1,Ccl9,Unc45b,Cd72,S100a10,Ccr1,Ifi207,Wfdc17,Igsf6,Il17ra,Eef1b2,Cd180,Pnp,Elk3,Mmp19,Cd163,Cbr2,Pdlim1,Stk17b
D9_6	D16_7	75	Ccr2,Cyth4,Gpr65,Tlr2,Fcer1g,Aoah,Pld4,Tyrobp,Fgd2,Clec4a3,Pik3ap1,Epsti1,Ms4a6c,Tlr7,Ms4a6b,Aif1,Hpgd,Cxcl16,Vav1,Tlr13,Mpeg1,Nckap1l,Clec4a2,Tnfaip8l2,Cd53,Dock2,Lrrc25,C1qb,Ctss,Car1,Adgre1,Apobec3,Tbxas1,Cd84,Sla,Laptm5,C1qa,Hck,Lgals1,Fcgr3,Cd48,Nlrp1b,C1qc,Cd68,Slfn8,Oas2,Csf1r,Tgfb1,Arhgap30,C3ar1,Ildr2,P2ry6,Anxa1,Trf,Ltbp1,Plbd1,Trp53i11,Pf4,Tlr8,Trem2,Lyz2,Cx3cr1,Ptprc,Alox5ap,Clec12a,B…
D9_6	D19_3	13	Cd300ld,Ccl9,C1s1,Lgals1,S100a10,Cd68,Ildr2,Anxa1,Trf,Apod,Il17ra,I830077J02Rik,F13a1
D9_6	D19_7	47	Ccr2,Cyth4,Fcer1g,Aoah,Pld4,Il10ra,Tlr7,Ms4a6b,Tlr13,Mpeg1,Slco2b1,Nckap1l,Cd53,Dock2,C1qb,Ctss,Car1,Adgre1,Ddr2,Tbxas1,Cd84,Sla,Laptm5,Adamts12,Nlrp1b,Cd86,C1qc,Slfn8,Oas2,Ifi207,Csf1r,C3ar1,Tgfbi,Ltbp1,Ctsh,Trp53i11,Ms4a7,Lyz2,Cx3cr1,Ptprc,Apbb1ip,Bin2,Cd109,Pla2g2d,Cd33,Fscn1,Ly6g
D9_6	D11_2	14	Clec10a,Mpeg1,Ctss,Ciita,Egfr,C1qa,Csf1r,Tgfbi,Cx3cr1,Bin2,H2-Aa,Fscn1,Ltc4s,Il1r2
D9_6	D11_4	22	Ccr2,Cyth4,Tlr2,Lat2,Aoah,Klhl6,Nckap1l,Lrrc25,Adgre1,Tbxas1,Sla,Naip6,Ltbp1,Plbd1,Tlr8,Trem2,Lyz2,Apod,Ptprc,Kctd12,Cd33,Lepr
D9_7	D16_7	33	Rrm2,Top2a,Sell,Plac8,Dapp1,Nusap1,E2f8,Ccna2,Ctse,Ly6c2,Cenpa,Slfn14,Glipr1,Ccnb2,Cdc6,Oas3,Mki67,Spn,Slfn2,Ccnb1,Neil3,Cybb,Cenpf,Ube2c,Olfm4,Ikzf1,Aqp9,Slc28a2,Themis2,Aspm,Ccl6,Ms4a4c,Ifi209
D9_8	D6_5	25	Hs3st1,Coro6,Pigz,Caly,Myadml2,Klhl33,Bambi,Scx,Mafa,Cntn6,Amigo3,Fam13a,Nog,Rem2,Slitrk3,Tpbgl,Foxj1,Chrm2,Camk1g,Vwc2l,Disp3,Oprd1,Smad9,Ar,Zfp663
D9_8	D6_6	46	Plcd4,Rhbdl3,Kcnmb1,Hs3st4,Tmem54,Rgs6,Htr3b,Htr3a,Lgi3,Insrr,Gng8,Tpd52l1,P2rx6,Hs3st6,Serpina1e,Insyn2b,Hhatl,Comp,Fbp1,Bnc1,Mtfp1,Tesc,Kcng4,Galm,Clec2l,Myo5b,Kcnk1,Hapln4,Vamp1,Thrsp,Dnah6,Glb1l2,Hs3st2,Gpx2,Igsf21,Olfm2,Aifm3,Kcns1,Tgm4,Vinac1,Cntn4,Frrs1l,Mdfic2,Frmpd4,Abcd2,Kcnh5
D9_8	D6_8	16	Ly6h,Hpca,6430571L13Rik,Slc6a7,Sstr2,Zdhhc22,Kcnn2,Hoxd1,Chodl,C1ql4,Pou4f3,Prrt3,Oprl1,Ntf3,Vstm2l,Trpm8
D9_8	D16_2	20	Myadml2,Scx,Bnc1,Adra2c,Hoxd1,Chodl,Amigo3,Fam13a,Nog,Rem2,Pou4f3,Slitrk3,Oprl1,Chrm2,Camk1g,Vwc2l,Dapk2,Smad9,Chrnb3,Pgf
D9_8	D16_3	43	Plcd4,Rhbdl3,Hs3st4,Rgs6,Htr3b,Galnt14,Lgi3,Gprc5c,Arhgef4,Pigz,P2rx6,Rab37,Nxnl2,Bhlha9,Hhatl,Kcns3,Ckmt1,Lin7b,Mtfp1,Tesc,Syt3,Clec2l,Slc52a3,Myo5b,Lrrc49,Vamp1,Gm7271,Shf,Foxj1,Rasgrp1,Vinac1,Vstm2l,Frrs1l,Ar,Mdfic2,Frmpd4,Lrrc31,Mrgprx1,Kcnh7,Serpina3c,Kcnh5,Kcnb2,Zfp663
D9_8	D16_4	40	Hs3st1,Coro6,Ccdc74a,Caly,Sord,Klhl33,Haghl,Syne4,Bambi,B3galt5,Insyn2b,Mafa,6430571L13Rik,Fbp1,Slc6a7,Galm,Sstr2,Zdhhc22,Kcnk1,Cntn6,Thrsp,Dnah6,Glb1l2,Nrn1,Hs3st2,Kcnip1,Aifm3,Prrt3,Tpbgl,Hrh3,Fndc5,Kcns1,Oprd1,Chrna6,Cntn4,Pnpla3,Agtr1b,Abcd2,Minar1,Dpf3
D9_8	D16_6	29	Kcnmb1,Ly6h,Patj,Htr3a,Insrr,Krt27,Gng8,Tpd52l1,Serpina11,Comp,Kcnip3,Kcng4,Gamt,Hapln4,Igsf21,Olfm2,Cldn9,Nefh,Ctxn3,Cpb1,Disp3,Ntrk1,Aldoc,Myh8,Serpina3g,Tmem255a,Trpm8,Chrna7,Dgkh
D9_8	D19_6	31	Plcd4,Kcnmb1,Ccdc74a,Sord,Bambi,Galm,Kcnn2,Hoxd1,Kcnk1,Dnah6,Gm7271,Glb1l2,Amigo3,Fam13a,Slitrk3,Oprl1,Cpb1,Fndc5,Kcns1,Chrm2,Vwc2l,Rasgrp1,Oprd1,Vstm2l,Dapk2,Pnpla3,Frrs1l,Chrnb3,Mdfic2,Tmem255a,Minar1
D9_8	D19_8	32	Coro6,Rgs6,Htr3b,Htr3a,Lgi3,Insrr,Rab37,B3galt5,Kcns3,Ckmt1,6430571L13Rik,Kcng4,Zdhhc22,Clec2l,Adra2c,Kcnip1,Faim2,Igsf21,Pou4f3,Aifm3,Nefh,Tpbgl,Ntrk1,Cntn4,Ar,Agtr1b,Frmpd4,Trpm8,Kcnh7,Chrna7,Kcnh5,Kcnb2
D9_8	D11_5	35	Plcd4,Tmem54,Htr3b,Htr3a,Lgi3,Hpca,Klhl33,Rab37,Kcns3,Ckmt1,Lin7b,Kcnip3,Syt3,Zdhhc22,Hapln4,Vamp1,Gm7271,Nrn1,Hs3st2,Amigo3,Nog,Rem2,Shf,Slitrk3,Tpbgl,Fndc5,Kcns1,Camk1g,Vwc2l,Disp3,Smad9,Cntn4,Chrnb3,Tmem255a,Mrgprx1
