# Supplementary material for: Integrated analyses reveal evolutionarily conserved and specific injury response genes in dorsal root ganglion
Source: Sci Data. 2022 Nov 2;9:666. doi: 10.1038/s41597-022-01783-8 (PMC9630366; doi:10.1038/s41597-022-01783-8)
Supplement: Supplementary file 9 — Supplementary Table8 [file 41597_2022_1783_MOESM9_ESM.xlsx]

## Sheet: D21(B10.D2)-up
	B10.D2_SHAM_M-vs-B10.D2_SHAM_F_up	B10.D2_SNI_M-vs-B10.D2_SNI_F_up	B10.D2_SNI_F-vs-B10.D2_SHAM_F_up	B10.D2_SNI_M-vs-B10.D2_SHAM_M_up	B10.D2_SHAM_M-vs-B10.D2_SHAM_F_down	B10.D2_SNI_M-vs-B10.D2_SNI_F_down	B10.D2_SNI_F-vs-B10.D2_SHAM_F_down	B10.D2_SNI_M-vs-B10.D2_SHAM_M_down	gene_type	gene_name	Family(TF)	chr	start	end	strand	ortho_id	cluster_type
ENSMUSG00000050359	0	0	5.55	4.68	0	0	0	0	protein_coding	Sprr1a		chr3	92483952	92485895	-	OG0004742	single-copy
ENSMUSG00000109156	0	0	5.37	4.47	0	0	0	0	protein_coding	Gm45194		chrX	111891389	112240590	+	OG0018463	mus-uncluster
ENSMUSG00000031074	0	0	4.9	3.29	0	0	0	0	protein_coding	Fgf3		chr7	144838083	144844436	+	OG0013175	single-copy
ENSMUSG00000030898	0	0	4.88	3.53	0	0	0	0	protein_coding	Cckbr		chr7	105425731	105470898	+	OG0015877	single-copy
ENSMUSG00000034555	0	0	4.69	3.44	0	0	0	0	protein_coding	Tex16		chrX	112011007	112127326	+	OG0004061	single-copy
ENSMUSG00000031635	0	0	3.65	4.53	0	0	0	0	protein_coding	Anxa10		chr8	62057042	62123150	-	OG0017141	single-copy
ENSMUSG00000029819	0	0	4.18	4.5	0	0	0	0	protein_coding	Npy		chr6	49822710	49829507	+	OG0008884	single-copy
ENSMUSG00000024770	0	0	4.34	4.39	0	0	0	0	protein_coding	Lipn		chr19	34067358	34084918	+	OG0010596	single-copy
ENSMUSG00000026247	0	0	4.05	3.02	0	0	0	0	protein_coding	Ecel1		chr1	87147655	87156521	-	OG0014012	single-copy
ENSMUSG00000023387	0	0	3.5	3.52	0	0	0	0	protein_coding	Kcnk16		chr14	20261376	20269199	-	OG0011093	single-copy
ENSMUSG00000051985	0	0	3.29	2.56	0	0	0	0	protein_coding	Igfn1		chr1	135953578	136006342	-	OG0001611	multi-copy
ENSMUSG00000042816	0	0	3.12	3.23	0	0	0	0	protein_coding	Gpr151		chr18	42577881	42579652	-	OG0012327	single-copy
ENSMUSG00000028262	0	0	3.16	2.36	0	0	0	0	protein_coding	Clca3a2		chr3	144796559	144819494	-	OG0000559	multi-copy
ENSMUSG00000027556	0	0	3	2.23	0	0	0	0	protein_coding	Car1		chr3	14766216	14808368	-	OG0016121	single-copy
ENSMUSG00000019890	0	0	2.96	2.59	0	0	0	0	protein_coding	Nts		chr10	102481756	102490486	-	OG0008779	single-copy
ENSMUSG00000026628	0	0	2.96	2.57	0	0	0	0	protein_coding	Atf3	TF_bZIP	chr1	191170296	191218039	-	OG0016796	single-copy
ENSMUSG00000022218	0	0	2.67	1.75	0	0	0	0	protein_coding	Tgm1		chr14	55700009	55713926	-	OG0003994	single-copy
ENSMUSG00000028364	0	0	2.6	2.25	0	0	0	0	protein_coding	Tnc		chr4	63959785	64047015	-	OG0001150	multi-copy
ENSMUSG00000026725	0	0	2.43	1.88	0	0	0	0	protein_coding	Tnn		chr1	160085029	160153580	-	OG0003498	single-copy
ENSMUSG00000020838	0	0	2.37	2.09	0	0	0	0	protein_coding	Slc6a4		chr11	76998603	77032340	+	OG0005158	single-copy
ENSMUSG00000029491	0	0	2.26	1.67	0	0	0	0	protein_coding	Pde6b		chr5	108388391	108432397	+	OG0000717	multi-copy
ENSMUSG00000059645	0	0	2.1	2.21	0	0	0	0	protein_coding	Gm7361		chr5	26257691	26264308	+	OG0000018	mus-specific
ENSMUSG00000054889	0	0	2.2	2.18	0	0	0	0	protein_coding	Dsp		chr13	38151294	38198577	+	OG0014118	single-copy
ENSMUSG00000052942	0	0	2.11	2.02	0	0	0	0	protein_coding	Glis3	zf-C2H2	chr19	28258851	28680077	-	OG0012651	single-copy
ENSMUSG00000082361	0	0	1.86	2.07	0	0	0	0	protein_coding	Btc		chr5	91357261	91402994	-	OG0016316	single-copy
ENSMUSG00000046607	0	0	1.71	2.07	0	0	0	0	protein_coding	Hrk		chr5	118164648	118189478	+	OG0011747	single-copy
ENSMUSG00000022144	0	0	2	1.61	0	0	0	0	protein_coding	Gdnf		chr15	7810846	7837575	+	OG0012771	single-copy
ENSMUSG00000037946	0	0	1.96	1.83	0	0	0	0	protein_coding	Fgd3		chr13	49261554	49320311	-	OG0013194	single-copy
ENSMUSG00000021765	0	0	1.91	1.49	0	0	0	0	protein_coding	Fst		chr13	114452290	114458951	-	OG0012973	single-copy
ENSMUSG00000024907	0	0	1.66	1.9	0	0	0	0	protein_coding	Gal		chr19	3409915	3414544	-	OG0012880	single-copy
ENSMUSG00000045871	0	0	1.07	1.81	0	0	0	0	protein_coding	Slitrk6		chr14	110748580	110755149	-	OG0005102	single-copy
ENSMUSG00000026834	0	0	1.73	1.71	0	0	0	0	protein_coding	Acvr1c		chr2	58267453	58357895	-	OG0017584	single-copy
ENSMUSG00000007888	0	0	1.66	1.02	0	0	0	0	protein_coding	Crlf1		chr8	70493158	70504081	+	OG0014885	single-copy
ENSMUSG00000054855	0	0	1.32	1.52	0	0	0	0	protein_coding	Rnd1		chr15	98663421	98677461	-	OG0006277	single-copy
ENSMUSG00000022044	0	0	1.08	1.51	0	0	0	0	protein_coding	Stmn4		chr14	66344296	66361680	+	OG0004546	single-copy
ENSMUSG00000029005	0	0	0.89	1.45	0	0	0	0	protein_coding	Draxin		chr4	148098437	148130698	-	OG0014139	single-copy
ENSMUSG00000001473	0	0	1.41	1.33	0	0	0	0	protein_coding	Tubb6		chr18	67390717	67402749	+	OG0000066	multi-copy
ENSMUSG00000020399	0	0	1.41	1.18	0	0	0	0	protein_coding	Havcr2		chr11	46454935	46481255	+	OG0012019	single-copy
ENSMUSG00000051379	0	0	1.31	1.15	0	0	0	0	protein_coding	Flrt3		chr2	140650914	140671469	-	OG0013103	single-copy
ENSMUSG00000009376	0	0	1.28	0.86	0	0	0	0	protein_coding	Met		chr6	17463800	17573980	+	OG0009974	single-copy
ENSMUSG00000039364	0	0	1.21	1.11	0	0	0	0	protein_coding	Sectm1b		chr11	121053458	121063569	-	OG0005771	single-copy
ENSMUSG00000030677	0	0	1.19	0.81	0	0	0	0	protein_coding	Kif22		chr7	127027729	127042471	-	OG0010993	single-copy
ENSMUSG00000058420	0	0	1.14	1.07	0	0	0	0	protein_coding	Syt17		chr7	118380717	118448222	-	OG0004368	single-copy
ENSMUSG00000029762	0	0	0.71	1.11	0	0	0	0	protein_coding	Akr1b8		chr6	34354119	34368463	+	OG0001867	multi-copy
ENSMUSG00000028226	0	0	0.97	1.11	0	0	0	0	protein_coding	Mmp16		chr4	17852893	18119145	+	OG0009797	single-copy
ENSMUSG00000026475	0	0	1.09	0.88	0	0	0	0	protein_coding	Rgs16		chr1	153740349	153745468	+	OG0006398	single-copy
ENSMUSG00000024672	0	0	1.09	0.96	0	0	0	0	protein_coding	Ms4a7		chr19	11321039	11336146	-	OG0009574	single-copy
ENSMUSG00000025473	0	0	1.06	0.95	0	0	0	0	protein_coding	Adam8		chr7	139978932	139992562	-	OG0017555	single-copy
ENSMUSG00000039883	0	0	0.66	1.04	0	0	0	0	protein_coding	Lrrc17		chr5	21543559	21575904	+	OG0010483	single-copy
ENSMUSG00000039153	0	0	1.03	0.85	0	0	0	0	protein_coding	Runx2	Runt	chr17	44495987	44814797	-	OG0001262	multi-copy
ENSMUSG00000038943	0	0	0.86	1.01	0	0	0	0	protein_coding	Prc1		chr7	80294450	80316259	+	OG0007198	single-copy
ENSMUSG00000073680	0	0	0.93	0.98	0	0	0	0	protein_coding	Tmem88b		chr4	155781591	155785874	-	OG0003590	single-copy
ENSMUSG00000050335	0	0	0.93	0.78	0	0	0	0	protein_coding	Lgals3		chr14	47367751	47386160	+	OG0010665	single-copy
ENSMUSG00000044017	0	0	0.81	0.91	0	0	0	0	protein_coding	Adgrd1		chr5	129096750	129204599	+	OG0017501	single-copy
ENSMUSG00000064023	0	0	0.88	0.76	0	0	0	0	protein_coding	Klk8		chr7	43797577	43803826	+	OG0010890	single-copy
ENSMUSG00000027750	0	0	0.78	0.87	0	0	0	0	protein_coding	Postn		chr3	54361109	54391037	+	OG0007337	single-copy
ENSMUSG00000046805	0	0	0.76	0.86	0	0	0	0	protein_coding	Mpeg1		chr19	12460779	12465283	+	OG0000713	multi-copy
ENSMUSG00000020592	0	0	0.83	0.67	0	0	0	0	protein_coding	Sdc1		chr12	8771323	8793715	+	OG0005823	single-copy
ENSMUSG00000033060	0	0	0.78	0.8	0	0	0	0	protein_coding	Lmo7		chr14	101729957	101934710	+	OG0010565	single-copy
ENSMUSG00000023905	0	0	0.77	0.71	0	0	0	0	protein_coding	Tnfrsf12a		chr17	23675445	23677468	-	OG0018207	mus-uncluster
ENSMUSG00000015243	0	0	0.65	0.64	0	0	0	0	protein_coding	Abca1		chr4	53030787	53159895	-	OG0001031	multi-copy
ENSMUSG00000036390	0	0	0.65	0.65	0	0	0	0	protein_coding	Gadd45a		chr6	67035096	67037457	-	OG0012886	single-copy
ENSMUSG00000027692	0	0	0.59	0.64	0	0	0	0	protein_coding	Tnik		chr3	28263214	28675858	+	OG0000625	multi-copy

## Sheet: D21(B10.D2)-down
	B10.D2_SHAM_M-vs-B10.D2_SHAM_F_up	B10.D2_SNI_M-vs-B10.D2_SNI_F_up	B10.D2_SNI_F-vs-B10.D2_SHAM_F_up	B10.D2_SNI_M-vs-B10.D2_SHAM_M_up	B10.D2_SHAM_M-vs-B10.D2_SHAM_F_down	B10.D2_SNI_M-vs-B10.D2_SNI_F_down	B10.D2_SNI_F-vs-B10.D2_SHAM_F_down	B10.D2_SNI_M-vs-B10.D2_SHAM_M_down	gene_type	gene_name	Family(TF)	chr	start	end	strand	ortho_id	cluster_type
ENSMUSG00000003657	0	0	0	0	0	0	-2.95	-2.67	protein_coding	Calb2		chr8	110137502	110168210	-	OG0016191	single-copy
ENSMUSG00000039257	0	0	0	0	0	0	-2.04	-2.06	protein_coding	Vstm2b		chr7	40898328	40930594	+	OG0002652	single-copy
ENSMUSG00000005716	0	0	0	0	0	0	-1.16	-1.4	protein_coding	Pvalb		chr15	78191114	78206400	-	OG0006817	single-copy
ENSMUSG00000041476	0	0	0	0	0	0	-1.01	-1.24	protein_coding	Smpx		chrX	157698910	157752591	+	OG0005016	single-copy
ENSMUSG00000040452	0	0	0	0	0	0	-1.07	-1.12	protein_coding	Cdh12		chr15	20449265	21589533	+	OG0015676	single-copy
ENSMUSG00000069805	0	0	0	0	0	0	-1.02	-0.98	protein_coding	Fbp1		chr13	62864753	62888282	-	OG0013313	single-copy
ENSMUSG00000044976	0	0	0	0	0	0	-0.83	-1.02	protein_coding	Wdr72		chr9	74110356	74283308	+	OG0002559	single-copy
ENSMUSG00000079598	0	0	0	0	0	0	-0.75	-0.94	protein_coding	Clec2l		chr6	38663067	38680865	+	OG0015266	single-copy
ENSMUSG00000045246	0	0	0	0	0	0	-0.88	-0.65	protein_coding	Kcng4		chr8	119623854	119635680	-	OG0011124	single-copy
ENSMUSG00000050511	0	0	0	0	0	0	-0.87	-0.61	protein_coding	Oprd1		chr4	132110726	132144486	-	OG0008250	single-copy
ENSMUSG00000048004	0	0	0	0	0	0	-0.76	-0.82	protein_coding	Tmem196		chr12	119945822	120021246	+	OG0003719	single-copy
ENSMUSG00000027971	0	0	0	0	0	0	-0.61	-0.81	protein_coding	Ndst4		chr3	125404076	125728899	+	OG0000207	multi-copy
ENSMUSG00000021219	0	0	0	0	0	0	-0.71	-0.81	protein_coding	Rgs6		chr12	82588292	83162056	+	OG0006387	single-copy
ENSMUSG00000047344	0	0	0	0	0	0	-0.79	-0.74	protein_coding	Lancl3		chrX	9199902	9268085	+	OG0010750	single-copy
ENSMUSG00000041700	0	0	0	0	0	0	-0.73	-0.74	protein_coding	Lhfpl1		chrX	145290359	145349089	-	OG0010646	single-copy
ENSMUSG00000035473	0	0	0	0	0	0	-0.73	-0.71	protein_coding	Galm		chr17	80127471	80185101	+	OG0012872	single-copy
ENSMUSG00000041544	0	0	0	0	0	0	-0.6	-0.72	protein_coding	Disp3		chr4	148240264	148287965	-	OG0014324	single-copy
ENSMUSG00000074892	0	0	0	0	0	0	-0.72	-0.62	protein_coding	B3galt5		chr16	96235801	96319859	+	OG0016650	single-copy
ENSMUSG00000047606	0	0	0	0	0	0	-0.59	-0.67	protein_coding	Ankrd34c		chr9	89725245	89738475	-	OG0017185	single-copy
ENSMUSG00000070498	0	0	0	0	0	0	-0.59	-0.63	protein_coding	Tmem132b		chr5	125531774	125792583	+	OG0003777	single-copy

## Sheet: D21(BALBc)-up
	BALB.c_SHAM_M-vs-BALB.c_SHAM_F_up	BALB.c_SNI_M-vs-BALB.c_SNI_F_up	BALB.c_SNI_F-vs-BALB.c_SHAM_F_up	BALB.c_SNI_M-vs-BALB.c_SHAM_M_up	BALB.c_SHAM_M-vs-BALB.c_SHAM_F_down	BALB.c_SNI_M-vs-BALB.c_SNI_F_down	BALB.c_SNI_F-vs-BALB.c_SHAM_F_down	BALB.c_SNI_M-vs-BALB.c_SHAM_M_down	gene_type	gene_name	Family(TF)	chr	start	end	strand	ortho_id	cluster_type
ENSMUSG00000024770	0	0	5.63	4.22	0	0	0	0	protein_coding	Lipn		chr19	34067358	34084918	+	OG0010596	single-copy
ENSMUSG00000050359	0	0	5.27	4.56	0	0	0	0	protein_coding	Sprr1a		chr3	92483952	92485895	-	OG0004742	single-copy
ENSMUSG00000029819	0	0	5	4.44	0	0	0	0	protein_coding	Npy		chr6	49822710	49829507	+	OG0008884	single-copy
ENSMUSG00000031074	0	0	4.84	3.5	0	0	0	0	protein_coding	Fgf3		chr7	144838083	144844436	+	OG0013175	single-copy
ENSMUSG00000024907	0	0	4.66	3.7	0	0	0	0	protein_coding	Gal		chr19	3409915	3414544	-	OG0012880	single-copy
ENSMUSG00000030898	0	0	4.37	3.23	0	0	0	0	protein_coding	Cckbr		chr7	105425731	105470898	+	OG0015877	single-copy
ENSMUSG00000026247	0	0	4.3	3.23	0	0	0	0	protein_coding	Ecel1		chr1	87147655	87156521	-	OG0014012	single-copy
ENSMUSG00000042816	0	0	4.09	3.86	0	0	0	0	protein_coding	Gpr151		chr18	42577881	42579652	-	OG0012327	single-copy
ENSMUSG00000034871	0	0	3.91	3.8	0	0	0	0	protein_coding	Fam151a		chr4	106733889	106748292	+	OG0013483	single-copy
ENSMUSG00000026628	0	0	3.57	2.87	0	0	0	0	protein_coding	Atf3	TF_bZIP	chr1	191170296	191218039	-	OG0016796	single-copy
ENSMUSG00000069873	0	0	3.53	2.72	0	0	0	0	protein_coding	4930438A08Rik		chr11	58274799	58294289	+	OG0017883	single-copy
ENSMUSG00000054889	0	0	3.4	2.98	0	0	0	0	protein_coding	Dsp		chr13	38151294	38198577	+	OG0014118	single-copy
ENSMUSG00000019890	0	0	3.2	2.81	0	0	0	0	protein_coding	Nts		chr10	102481756	102490486	-	OG0008779	single-copy
ENSMUSG00000046607	0	0	2.31	3.11	0	0	0	0	protein_coding	Hrk		chr5	118164648	118189478	+	OG0011747	single-copy
ENSMUSG00000069793	0	0	2.72	2.53	0	0	0	0	protein_coding	Slfn9		chr11	82978390	82991830	-	OG0001224	multi-copy
ENSMUSG00000082361	0	0	2.69	2.47	0	0	0	0	protein_coding	Btc		chr5	91357261	91402994	-	OG0016316	single-copy
ENSMUSG00000059645	0	0	2.56	2.03	0	0	0	0	protein_coding	Gm7361		chr5	26257691	26264308	+	OG0000018	mus-specific
ENSMUSG00000075602	0	0	2.24	2.52	0	0	0	0	protein_coding	Ly6a		chr15	74994877	74998031	-	OG0000523	multi-copy
ENSMUSG00000076434	0	0	2.5	2.32	0	0	0	0	protein_coding	Wfdc3		chr2	164731180	164745931	-	OG0002525	single-copy
ENSMUSG00000028364	0	0	1.8	2.33	0	0	0	0	protein_coding	Tnc		chr4	63959785	64047015	-	OG0001150	multi-copy
ENSMUSG00000007888	0	0	1.84	2.08	0	0	0	0	protein_coding	Crlf1		chr8	70493158	70504081	+	OG0014885	single-copy
ENSMUSG00000021765	0	0	1.82	2.03	0	0	0	0	protein_coding	Fst		chr13	114452290	114458951	-	OG0012973	single-copy
ENSMUSG00000029491	0	0	2.01	1.76	0	0	0	0	protein_coding	Pde6b		chr5	108388391	108432397	+	OG0000717	multi-copy
ENSMUSG00000037946	0	0	1.95	1.98	0	0	0	0	protein_coding	Fgd3		chr13	49261554	49320311	-	OG0013194	single-copy
ENSMUSG00000051379	0	0	1.97	1.62	0	0	0	0	protein_coding	Flrt3		chr2	140650914	140671469	-	OG0013103	single-copy
ENSMUSG00000029005	0	0	1.51	1.94	0	0	0	0	protein_coding	Draxin		chr4	148098437	148130698	-	OG0014139	single-copy
ENSMUSG00000052942	0	0	1.68	1.88	0	0	0	0	protein_coding	Glis3	zf-C2H2	chr19	28258851	28680077	-	OG0012651	single-copy
ENSMUSG00000058153	0	0	1.66	1.79	0	0	0	0	protein_coding	Sez6l		chr5	112419151	112577185	-	OG0005651	single-copy
ENSMUSG00000022044	0	0	1.68	1.75	0	0	0	0	protein_coding	Stmn4		chr14	66344296	66361680	+	OG0004546	single-copy
ENSMUSG00000024737	0	0	1.74	1.64	0	0	0	0	protein_coding	Slc15a3		chr19	10839727	10859362	+	OG0005434	single-copy
ENSMUSG00000034205	0	0	1.7	1.51	0	0	0	0	protein_coding	Loxl2		chr14	69609068	69695834	+	OG0010544	single-copy
ENSMUSG00000038943	0	0	1.48	1.67	0	0	0	0	protein_coding	Prc1		chr7	80294450	80316259	+	OG0007198	single-copy
ENSMUSG00000031574	0	0	1.66	1.49	0	0	0	0	protein_coding	Star		chr8	25806555	25815982	+	OG0004601	single-copy
ENSMUSG00000063632	0	0	1.64	1.46	0	0	0	0	protein_coding	Sox11	HMG	chr12	27334264	27342574	-	OG0004894	single-copy
ENSMUSG00000051209	0	0	1.14	1.62	0	0	0	0	protein_coding	Gpr119		chrX	48667979	48674478	-	OG0012341	single-copy
ENSMUSG00000026834	0	0	1.58	1.28	0	0	0	0	protein_coding	Acvr1c		chr2	58267453	58357895	-	OG0017584	single-copy
ENSMUSG00000024883	0	0	1.5	1.1	0	0	0	0	protein_coding	Rin1		chr19	5050481	5057071	+	OG0006327	single-copy
ENSMUSG00000026535	0	0	1.46	1.4	0	0	0	0	protein_coding	Ifi202b		chr1	173962568	173982744	-	OG0000356	multi-copy
ENSMUSG00000045871	0	0	1.42	1.25	0	0	0	0	protein_coding	Slitrk6		chr14	110748580	110755149	-	OG0005102	single-copy
ENSMUSG00000038059	0	0	1.4	1.19	0	0	0	0	protein_coding	Smim3		chr18	60474191	60501987	-	OG0005038	single-copy
ENSMUSG00000028226	0	0	1.38	1.19	0	0	0	0	protein_coding	Mmp16		chr4	17852893	18119145	+	OG0009797	single-copy
ENSMUSG00000054855	0	0	1.13	1.37	0	0	0	0	protein_coding	Rnd1		chr15	98663421	98677461	-	OG0006277	single-copy
ENSMUSG00000025473	0	0	1.3	1.35	0	0	0	0	protein_coding	Adam8		chr7	139978932	139992562	-	OG0017555	single-copy
ENSMUSG00000030677	0	0	1.03	1.34	0	0	0	0	protein_coding	Kif22		chr7	127027729	127042471	-	OG0010993	single-copy
ENSMUSG00000026475	0	0	1.26	0.8	0	0	0	0	protein_coding	Rgs16		chr1	153740349	153745468	+	OG0006398	single-copy
ENSMUSG00000023905	0	0	1.25	1.08	0	0	0	0	protein_coding	Tnfrsf12a		chr17	23675445	23677468	-	OG0018207	mus-uncluster
ENSMUSG00000029762	0	0	1.25	1.04	0	0	0	0	protein_coding	Akr1b8		chr6	34354119	34368463	+	OG0001867	multi-copy
ENSMUSG00000019647	0	0	1.25	1.17	0	0	0	0	protein_coding	Sema6a		chr18	47235598	47368870	-	OG0005735	single-copy
ENSMUSG00000027750	0	0	1.22	0.86	0	0	0	0	protein_coding	Postn		chr3	54361109	54391037	+	OG0007337	single-copy
ENSMUSG00000001473	0	0	1.18	0.98	0	0	0	0	protein_coding	Tubb6		chr18	67390717	67402749	+	OG0000066	multi-copy
ENSMUSG00000020592	0	0	1.01	1.13	0	0	0	0	protein_coding	Sdc1		chr12	8771323	8793715	+	OG0005823	single-copy
ENSMUSG00000050164	0	0	0.71	1.12	0	0	0	0	protein_coding	Mchr1		chr15	81235499	81238964	+	OG0010084	single-copy
ENSMUSG00000030077	0	0	1.12	0.91	0	0	0	0	protein_coding	Chl1		chr6	103510586	103750211	+	OG0015420	single-copy
ENSMUSG00000039883	0	0	1.11	0.98	0	0	0	0	protein_coding	Lrrc17		chr5	21543559	21575904	+	OG0010483	single-copy
ENSMUSG00000001020	0	0	1.11	1.03	0	0	0	0	protein_coding	S100a4		chr3	90603771	90606045	+	OG0005973	single-copy
ENSMUSG00000039153	0	0	1.02	1.1	0	0	0	0	protein_coding	Runx2	Runt	chr17	44495987	44814797	-	OG0001262	multi-copy
ENSMUSG00000036390	0	0	1.06	1.1	0	0	0	0	protein_coding	Gadd45a		chr6	67035096	67037457	-	OG0012886	single-copy
ENSMUSG00000001131	0	0	1.09	1.04	0	0	0	0	protein_coding	Timp1		chrX	20870166	20874735	+	OG0003904	single-copy
ENSMUSG00000025355	0	0	1.07	0.88	0	0	0	0	protein_coding	Mmp19		chr10	128790910	128800824	+	OG0009795	single-copy
ENSMUSG00000021250	0	0	1.07	1.03	0	0	0	0	protein_coding	Fos	TF_bZIP	chr12	85473890	85477273	+	OG0013057	single-copy
ENSMUSG00000038843	0	0	1.06	1.05	0	0	0	0	protein_coding	Gcnt1		chr19	17326141	17372844	-	OG0012790	single-copy
ENSMUSG00000056306	0	0	1.05	0.68	0	0	0	0	protein_coding	Sertm1		chr3	54897068	54915887	-	OG0005668	single-copy
ENSMUSG00000029135	0	0	0.79	1.03	0	0	0	0	protein_coding	Fosl2	TF_bZIP	chr5	32135801	32157842	+	OG0013054	single-copy
ENSMUSG00000033060	0	0	1.03	0.92	0	0	0	0	protein_coding	Lmo7		chr14	101729957	101934710	+	OG0010565	single-copy
ENSMUSG00000027692	0	0	1.01	0.98	0	0	0	0	protein_coding	Tnik		chr3	28263214	28675858	+	OG0000625	multi-copy
ENSMUSG00000037280	0	0	0.92	1.01	0	0	0	0	protein_coding	Galnt6		chr15	100691813	100729376	-	OG0012861	single-copy
ENSMUSG00000001435	0	0	0.62	0.96	0	0	0	0	protein_coding	Col18a1		chr10	77052178	77166548	-	OG0015097	single-copy
ENSMUSG00000027907	0	0	0.94	0.88	0	0	0	0	protein_coding	S100a11		chr3	93520488	93526287	+	OG0005978	single-copy
ENSMUSG00000044734	0	0	0.94	0.87	0	0	0	0	protein_coding	Serpinb1a		chr13	32842092	32851185	-	OG0000458	multi-copy
ENSMUSG00000024087	0	0	0.94	0.76	0	0	0	0	protein_coding	Cyp1b1		chr17	79701537	79715061	-	OG0014665	single-copy
ENSMUSG00000034308	0	0	0.73	0.94	0	0	0	0	protein_coding	Sdr42e1		chr8	117661399	117673689	-	OG0005801	single-copy
ENSMUSG00000050335	0	0	0.93	0.82	0	0	0	0	protein_coding	Lgals3		chr14	47367751	47386160	+	OG0010665	single-copy
ENSMUSG00000009376	0	0	0.93	0.74	0	0	0	0	protein_coding	Met		chr6	17463800	17573980	+	OG0009974	single-copy
ENSMUSG00000044017	0	0	0.9	0.82	0	0	0	0	protein_coding	Adgrd1		chr5	129096750	129204599	+	OG0017501	single-copy
ENSMUSG00000015085	0	0	0.8	0.9	0	0	0	0	protein_coding	Entpd2		chr2	25395874	25401321	+	OG0013764	single-copy
ENSMUSG00000046186	0	0	0.89	0.67	0	0	0	0	protein_coding	Cd109		chr9	78615546	78716253	+	OG0015794	single-copy
ENSMUSG00000019866	0	0	0.87	0.89	0	0	0	0	protein_coding	Crybg1		chr10	43950636	44148853	-	OG0014858	single-copy
ENSMUSG00000014599	0	0	0.87	0.86	0	0	0	0	protein_coding	Csf1		chr3	107741048	107760469	-	OG0014842	single-copy
ENSMUSG00000056749	0	0	0.67	0.86	0	0	0	0	protein_coding	Nfil3	TF_bZIP	chr13	52967209	52981073	-	OG0009109	single-copy
ENSMUSG00000047261	0	0	0.86	0.74	0	0	0	0	protein_coding	Gap43		chr16	42248442	42340651	-	OG0012850	single-copy
ENSMUSG00000045672	0	0	0.85	0.77	0	0	0	0	protein_coding	Col27a1		chr4	63214004	63334991	+	OG0015087	single-copy
ENSMUSG00000003779	0	0	0.76	0.85	0	0	0	0	protein_coding	Kif20a		chr18	34624613	34633277	+	OG0010995	single-copy
ENSMUSG00000029552	0	0	0.83	0.84	0	0	0	0	protein_coding	Tes		chr6	17065149	17105828	+	OG0000302	multi-copy
ENSMUSG00000040613	0	0	0.83	0.74	0	0	0	0	protein_coding	Apobec1		chr6	122577792	122602444	-	OG0017079	single-copy
ENSMUSG00000002233	0	0	0.83	0.81	0	0	0	0	protein_coding	Rhoc		chr3	104788375	104794459	+	OG0006362	single-copy
ENSMUSG00000026042	0	0	0.82	0.7	0	0	0	0	protein_coding	Col5a2		chr1	45374321	45503282	-	OG0015077	single-copy
ENSMUSG00000004098	0	0	0.76	0.82	0	0	0	0	protein_coding	Col5a3		chr9	20770050	20815067	-	OG0015076	single-copy
ENSMUSG00000040118	0	0	0.82	0.59	0	0	0	0	protein_coding	Cacna2d1		chr5	15934691	16374511	+	OG0016217	single-copy
ENSMUSG00000031628	0	0	0.81	0.76	0	0	0	0	protein_coding	Casp3		chr8	46617291	46639689	+	OG0016079	single-copy
ENSMUSG00000037568	0	0	0.8	0.7	0	0	0	0	protein_coding	Vash2		chr1	190947646	190979296	-	OG0002762	single-copy
ENSMUSG00000073530	0	0	0.65	0.8	0	0	0	0	protein_coding	Pappa2		chr1	158711727	158980490	-	OG0008085	single-copy
ENSMUSG00000026836	0	0	0.75	0.79	0	0	0	0	protein_coding	Acvr1		chr2	58388644	58567157	-	OG0017586	single-copy
ENSMUSG00000015243	0	0	0.79	0.68	0	0	0	0	protein_coding	Abca1		chr4	53030787	53159895	-	OG0001031	multi-copy
ENSMUSG00000005124	0	0	0.78	0.71	0	0	0	0	protein_coding	Ccn4		chr15	66891320	66923201	+	OG0015853	single-copy
ENSMUSG00000028494	0	0	0.77	0.7	0	0	0	0	protein_coding	Plin2		chr4	86648386	86670060	-	OG0007506	single-copy
ENSMUSG00000017057	0	0	0.77	0.74	0	0	0	0	protein_coding	Il13ra1		chrX	36112110	36171259	+	OG0001607	multi-copy
ENSMUSG00000030748	0	0	0.66	0.74	0	0	0	0	protein_coding	Il4ra		chr7	125552120	125579474	+	OG0011456	single-copy
ENSMUSG00000052353	0	0	0.73	0.65	0	0	0	0	protein_coding	Cemip		chr7	83932857	84086502	-	OG0015573	single-copy
ENSMUSG00000021411	0	0	0.72	0.71	0	0	0	0	protein_coding	Pxdc1		chr13	34627834	34653486	-	OG0006808	single-copy
ENSMUSG00000030102	0	0	0.71	0.71	0	0	0	0	protein_coding	Itpr1		chr6	108213096	108551109	+	OG0000363	multi-copy
ENSMUSG00000030917	0	0	0.7	0.68	0	0	0	0	protein_coding	Tmem159		chr7	120102353	120120992	+	OG0003753	single-copy
ENSMUSG00000021567	0	0	0.64	0.69	0	0	0	0	protein_coding	Nkd2		chr13	73818534	73847631	-	OG0009041	single-copy
ENSMUSG00000040543	0	0	0.64	0.69	0	0	0	0	protein_coding	Pitpnm3		chr11	72047528	72135778	-	OG0007637	single-copy
ENSMUSG00000024691	0	0	0.64	0.69	0	0	0	0	protein_coding	Fam111a		chr19	12545740	12589768	+	OG0001749	multi-copy
ENSMUSG00000030272	0	0	0.61	0.68	0	0	0	0	protein_coding	Camk1		chr6	113334124	113343984	-	OG0016168	single-copy
ENSMUSG00000030208	0	0	0.67	0.59	0	0	0	0	protein_coding	Emp1		chr6	135362545	135383173	+	OG0013799	single-copy
ENSMUSG00000033066	0	0	0.66	0.67	0	0	0	0	protein_coding	Gas7		chr11	67455091	67688990	+	OG0012834	single-copy
ENSMUSG00000028370	0	0	0.62	0.6	0	0	0	0	protein_coding	Pappa		chr4	65124174	65357509	+	OG0008086	single-copy
ENSMUSG00000029193	0	0	0.59	0.62	0	0	0	0	protein_coding	Cckar		chr5	53697776	53707705	-	OG0015878	single-copy
ENSMUSG00000001870	0	0	0.6	0.6	0	0	0	0	protein_coding	Ltbp1		chr17	75005568	75392512	+	OG0010378	single-copy

## Sheet: D21(BALBc)-down
	BALB.c_SHAM_M-vs-BALB.c_SHAM_F_up	BALB.c_SNI_M-vs-BALB.c_SNI_F_up	BALB.c_SNI_F-vs-BALB.c_SHAM_F_up	BALB.c_SNI_M-vs-BALB.c_SHAM_M_up	BALB.c_SHAM_M-vs-BALB.c_SHAM_F_down	BALB.c_SNI_M-vs-BALB.c_SNI_F_down	BALB.c_SNI_F-vs-BALB.c_SHAM_F_down	BALB.c_SNI_M-vs-BALB.c_SHAM_M_down	gene_type	gene_name	Family(TF)	chr	start	end	strand	ortho_id	cluster_type
ENSMUSG00000003657	0	0	0	0	0	0	-3.77	-2.75	protein_coding	Calb2		chr8	110137502	110168210	-	OG0016191	single-copy
ENSMUSG00000039257	0	0	0	0	0	0	-1.66	-1.12	protein_coding	Vstm2b		chr7	40898328	40930594	+	OG0002652	single-copy
ENSMUSG00000069911	0	0	0	0	0	0	-1.32	-1.01	protein_coding	Insyn2b		chr11	34314758	34422640	+	OG0011379	single-copy
ENSMUSG00000024747	0	0	0	0	0	0	-0.86	-1.3	protein_coding	Aldh1a7		chr19	20692953	20727562	-	OG0001012	multi-copy
ENSMUSG00000079598	0	0	0	0	0	0	-1.09	-0.66	protein_coding	Clec2l		chr6	38663067	38680865	+	OG0015266	single-copy
ENSMUSG00000047591	0	0	0	0	0	0	-0.71	-1.06	protein_coding	Mafa	TF_bZIP	chr15	75745490	75748228	-	OG0010285	single-copy
ENSMUSG00000047344	0	0	0	0	0	0	-1.05	-0.65	protein_coding	Lancl3		chrX	9199902	9268085	+	OG0010750	single-copy
ENSMUSG00000040452	0	0	0	0	0	0	-1.01	-0.89	protein_coding	Cdh12		chr15	20449265	21589533	+	OG0015676	single-copy
ENSMUSG00000035686	0	0	0	0	0	0	-1	-0.85	protein_coding	Thrsp		chr7	97412938	97417730	-	OG0003949	single-copy
ENSMUSG00000007594	0	0	0	0	0	0	-0.95	-0.6	protein_coding	Hapln4		chr8	70083457	70090862	+	OG0012034	single-copy
ENSMUSG00000049612	0	0	0	0	0	0	-0.91	-0.84	protein_coding	Omg		chr11	79500982	79504084	-	OG0008270	single-copy
ENSMUSG00000036395	0	0	0	0	0	0	-0.91	-0.79	protein_coding	Glb1l2		chr9	26763044	26806468	-	OG0012666	single-copy
ENSMUSG00000044976	0	0	0	0	0	0	-0.87	-0.8	protein_coding	Wdr72		chr9	74110356	74283308	+	OG0002559	single-copy
ENSMUSG00000045246	0	0	0	0	0	0	-0.87	-0.63	protein_coding	Kcng4		chr8	119623854	119635680	-	OG0011124	single-copy
ENSMUSG00000000296	0	0	0	0	0	0	-0.86	-0.67	protein_coding	Tpd52l1		chr10	31332376	31445958	-	OG0003431	single-copy
ENSMUSG00000027971	0	0	0	0	0	0	-0.85	-0.68	protein_coding	Ndst4		chr3	125404076	125728899	+	OG0000207	multi-copy
ENSMUSG00000021219	0	0	0	0	0	0	-0.85	-0.67	protein_coding	Rgs6		chr12	82588292	83162056	+	OG0006387	single-copy
ENSMUSG00000026610	0	0	0	0	0	0	-0.83	-0.7	protein_coding	Esrrg	ESR-like	chr1	187608791	188214885	+	OG0013640	single-copy
ENSMUSG00000058966	0	0	0	0	0	0	-0.8	-0.61	protein_coding	Tlcd3b		chr7	126797668	126830219	+
ENSMUSG00000059742	0	0	0	0	0	0	-0.62	-0.8	protein_coding	Kcnh7		chr2	62693414	63184287	-	OG0011119	single-copy
ENSMUSG00000035473	0	0	0	0	0	0	-0.79	-0.73	protein_coding	Galm		chr17	80127471	80185101	+	OG0012872	single-copy
ENSMUSG00000020396	0	0	0	0	0	0	-0.78	-0.63	protein_coding	Nefh		chr11	4938754	4948064	-	OG0009178	single-copy
ENSMUSG00000024935	0	0	0	0	0	0	-0.74	-0.77	protein_coding	Slc1a1		chr19	28835049	28913960	+	OG0005401	single-copy
ENSMUSG00000047606	0	0	0	0	0	0	-0.6	-0.77	protein_coding	Ankrd34c		chr9	89725245	89738475	-	OG0017185	single-copy
ENSMUSG00000025938	0	0	0	0	0	0	-0.76	-0.69	protein_coding	Slco5a1		chr1	12866549	12992650	-	OG0005116	single-copy
ENSMUSG00000044071	0	0	0	0	0	0	-0.62	-0.68	protein_coding	Tafa2		chr10	123263996	123741204	+	OG0004306	single-copy
ENSMUSG00000049176	0	0	0	0	0	0	-0.68	-0.66	protein_coding	Frmpd4		chrX	167471309	168577231	-	OG0012989	single-copy
ENSMUSG00000032269	0	0	0	0	0	0	-0.62	-0.63	protein_coding	Htr3a		chr9	48899213	48911099	-	OG0011677	single-copy
ENSMUSG00000049493	0	0	0	0	0	0	-0.63	-0.59	protein_coding	Pls1		chr9	95752642	95845311	-	OG0000320	multi-copy

## Sheet: D5-up
	male_naive-vs-female_naive_up	male_cci-vs-female_cci_up	female_cci-vs-female_naive_up	male_cci-vs-male_naive_up	male_naive-vs-female_naive_down	male_cci-vs-female_cci_down	female_cci-vs-female_naive_down	male_cci-vs-male_naive_down	gene_type	gene_name	Family(TF)	chr	start	end	strand	ortho_id	cluster_type
Sprr1a	0	0	9.48	6.7	0	0	0	0	protein_coding	Sprr1a		chr2	178055096	178057012	-	OG0004742	single-copy
Serpina3n	0	0	8.63	5.21	0	0	0	0	protein_coding	Serpina3n		chr6	123323632	123331166	+
Hamp	0	0	8.18	7.83	0	0	0	0	protein_coding	Hamp		chr1	86170926	86172865	-
Vtcn1	0	0	6.52	4.76	0	0	0	0	protein_coding	Vtcn1		chr2	188253594	188321658	+	OG0002645	single-copy
Gzmb	0	0	5.17	5.62	0	0	0	0	protein_coding	Gzmb		chr15	30343361	30346792	-	OG0000536	multi-copy
Mmp3	0	0	3.98	5.16	0	0	0	0	protein_coding	Mmp3		chr8	4640397	4653963	+	OG0009786	single-copy
En1	0	0	5.13	3.62	0	0	0	0	protein_coding	En1	Homeobox	chr13	31750892	31756477	+	OG0013793	single-copy
Il6	0	0	4.4	5.04	0	0	0	0	protein_coding	Il6		chr4	5214602	5219178	-	OG0011453	single-copy
Ucn	0	0	4.85	3.48	0	0	0	0	protein_coding	Ucn		chr6	25238120	25238950	+	OG0002934	single-copy
LOC103693048	0	0	4.75	3.84	0	0	0	0	protein_coding	LOC103693048		chr8	38213171	38254969	-
Ptprh	0	0	4.42	2.74	0	0	0	0	protein_coding	Ptprh		chr1	69243704	69276294	+	OG0006846	single-copy
Ankrd1	0	0	4.41	3.85	0	0	0	0	protein_coding	Ankrd1		chr1	233815851	233834891	-	OG0017206	single-copy
Abca12	0	0	4.34	3.96	0	0	0	0	protein_coding	Abca12		chr9	72822661	72995748	-	OG0017743	single-copy
Il12rb2	0	0	3.89	3.5	0	0	0	0	protein_coding	Il12rb2		chr4	96424615	96515327	-	OG0011514	single-copy
Dnah3	0	0	3.72	3.4	0	0	0	0	protein_coding	Dnah3		chr1	174305929	174479490	-
Serpinb2	0	0	3.67	3.61	0	0	0	0	protein_coding	Serpinb2		chr13	23537312	23551823	+	OG0005687	single-copy
Lsmem1	0	0	3.65	3.39	0	0	0	0	protein_coding	Lsmem1		chr6	57250221	57262240	-	OG0010389	single-copy
Igsf23	0	0	2.29	3.36	0	0	0	0	protein_coding	Igsf23		chr1	79591059	79606323	-	OG0011536	single-copy
Clnk	0	0	3.12	2.46	0	0	0	0	protein_coding	Clnk		chr14	71923894	72101180	+	OG0015231	single-copy
Draxin	0	0	3.05	2.23	0	0	0	0	protein_coding	Draxin		chr5	158530149	158563457	-	OG0014139	single-copy
Duox1	0	0	3	1.76	0	0	0	0	protein_coding	Duox1		chr3	109260526	109295588	+
Pglyrp4	0	0	2.98	2.67	0	0	0	0	protein_coding	Pglyrp4		chr2	176202654	176322859	+	OG0007796	single-copy
Mlph	0	0	2.19	2.95	0	0	0	0	protein_coding	Mlph		chr9	91507410	91542984	+	OG0009819	single-copy
Alkal2	0	0	2.82	1.99	0	0	0	0	protein_coding	Alkal2		chr6	47495645	47505235	+	OG0017302	single-copy
Pdyn	0	0	2.76	2.25	0	0	0	0	protein_coding	Pdyn		chr3	116900990	116913334	-	OG0007878	single-copy
Fmo9	0	0	2.37	2.74	0	0	0	0	protein_coding	Fmo9		chr13	78820080	78841075	-	OG0013085	single-copy
Reg3a	0	0	2.74	2.54	0	0	0	0	protein_coding	Reg3a		chr4	110872398	110875157	+	OG0006479	single-copy
Tecta	0	0	2.71	2.29	0	0	0	0	protein_coding	Tecta		chr8	42707962	42779726	-	OG0004108	single-copy
Has1	0	0	2.69	1.88	0	0	0	0	protein_coding	Has1		chr1	58693411	58705653	-	OG0012030	single-copy
Trim15	0	0	2.42	1.71	0	0	0	0	protein_coding	Trim15		chr20	1700905	1710249	+	OG0003335	single-copy
Hao1	0	0	2.4	1.61	0	0	0	0	protein_coding	Hao1		chr3	121757400	121828721	-	OG0012040	single-copy
Vgf	0	0	2.27	1.9	0	0	0	0	protein_coding	Vgf		chr12	19637313	19645123	-	OG0002736	single-copy
Serpine1	0	0	2.26	1.72	0	0	0	0	protein_coding	Serpine1		chr12	19601272	19611657	+	OG0005681	single-copy
Smagp	0	0	2.25	1.88	0	0	0	0	protein_coding	Smagp		chr7	131720260	131738711	-	OG0005085	single-copy
Clec2d	0	0	2.08	2.22	0	0	0	0	protein_coding	Clec2d		chr4	162216052	162239530	+
Sox11	0	0	2.22	1.63	0	0	0	0	protein_coding	Sox11	HMG	chr6	44008333	44010354	-	OG0004894	single-copy
Htr2b	0	0	2.2	2.18	0	0	0	0	protein_coding	Htr2b		chr9	86735793	86756640	-	OG0011679	single-copy
Lnp1	0	0	2.15	1.85	0	0	0	0	protein_coding	Lnp1		chr11	43660873	43678727	+	OG0010557	single-copy
Chrna1	0	0	2.05	1.74	0	0	0	0	protein_coding	Chrna1		chr3	58454763	58469832	-	OG0015390	single-copy
Gabra5	0	0	1.62	1.99	0	0	0	0	protein_coding	Gabra5		chr1	108268728	108381670	-	OG0012901	single-copy
Cacna2d1	0	0	1.95	1.86	0	0	0	0	protein_coding	Cacna2d1		chr4	18950611	19374969	-	OG0016217	single-copy
Cdh17	0	0	1.94	1.34	0	0	0	0	protein_coding	Cdh17		chr5	25262820	25314884	+	OG0015672	single-copy
Gabrb1	0	0	1.86	1.9	0	0	0	0	protein_coding	Gabrb1		chr14	36068725	36548946	-	OG0012899	single-copy
Adcyap1	0	0	1.9	1.41	0	0	0	0	protein_coding	Adcyap1		chr9	113102632	113122500	-	OG0017513	single-copy
Klhl41	0	0	1.56	1.89	0	0	0	0	protein_coding	Klhl41		chr3	54434291	54447415	+	OG0010905	single-copy
Umodl	0	0	1.84	1.66	0	0	0	0	protein_coding	Umodl		chr5	146404028	146421646	-
Serpina1	0	0	1.27	1.81	0	0	0	0	protein_coding	Serpina1		chr6	122866314	122888339	-
Pappa1	0	0	1.76	1.61	0	0	0	0	protein_coding	Pappa1		chr5	78497660	78735873	+
Npy2r	0	0	1.67	1.75	0	0	0	0	protein_coding	Npy2r		chr2	167901999	167912165	-	OG0008883	single-copy
Sema6a	0	0	1.73	1.31	0	0	0	0	protein_coding	Sema6a		chr18	40050623	40171954	-	OG0005735	single-copy
Flrt3	0	0	1.73	1.25	0	0	0	0	protein_coding	Flrt3		chr3	127994491	128008137	-	OG0013103	single-copy
Steap1	0	0	1.72	1.29	0	0	0	0	protein_coding	Steap1		chr4	28276972	28287484	+	OG0004581	single-copy
Cr2	0	0	1.53	1.72	0	0	0	0	protein_coding	Cr2		chr13	106678579	106716595	-	OG0001794	multi-copy
Ibsp	0	0	1.72	1.62	0	0	0	0	protein_coding	Ibsp		chr14	5439825	5452570	-	OG0011644	single-copy
Megf11	0	0	1.63	1.16	0	0	0	0	protein_coding	Megf11		chr8	64892312	65218984	+	OG0000845	multi-copy
Misp3	0	0	1.59	1.21	0	0	0	0	protein_coding	Misp3		chr19	24139998	24142006	+	OG0009848	single-copy
Tpbg	0	0	1.18	1.58	0	0	0	0	protein_coding	Tpbg		chr8	86793953	86797324	+	OG0003437	single-copy
Ptprt	0	0	1.52	1.56	0	0	0	0	protein_coding	Ptprt		chr3	150189343	151287977	-
Cryba2	0	0	1.51	1.07	0	0	0	0	protein_coding	Cryba2		chr9	76447250	76457968	-	OG0014863	single-copy
Stmn4	0	0	1.44	1.51	0	0	0	0	protein_coding	Stmn4		chr15	40541305	40559253	+	OG0004546	single-copy
Htr1f	0	0	1.51	1.4	0	0	0	0	protein_coding	Htr1f		chr11	2642751	2644150	-	OG0011681	single-copy
Crtac1	0	0	1.31	1.5	0	0	0	0	protein_coding	Crtac1		chr1	241091679	241233677	-	OG0014875	single-copy
Cbln2	0	0	1.09	1.48	0	0	0	0	protein_coding	Cbln2		chr18	79940412	79948766	+	OG0016039	single-copy
Stat4	0	0	1.28	1.48	0	0	0	0	protein_coding	Stat4		chr9	49472660	49588540	-	OG0004588	single-copy
Duox2	0	0	1.48	1.31	0	0	0	0	protein_coding	Duox2		chr3	109223809	109247023	-	OG0000949	multi-copy
Tph2	0	0	1.44	1.47	0	0	0	0	protein_coding	Tph2		chr7	50685694	50789424	-	OG0003426	single-copy
Gch1	0	0	1.46	1.03	0	0	0	0	protein_coding	Gch1		chr15	20404267	20437727	-	OG0012798	single-copy
Tdrd12	0	0	1.45	0.59	0	0	0	0	protein_coding	Tdrd12		chr1	88133271	88205729	-	OG0004123	single-copy
Cdk18	0	0	1.44	0.75	0	0	0	0	protein_coding	Cdk18		chr13	43555597	43582210	-	OG0015642	single-copy
Syt4	0	0	1.29	1.44	0	0	0	0	protein_coding	Syt4		chr18	23036973	23046380	-	OG0004365	single-copy
Fgf2	0	0	1.43	1.3	0	0	0	0	protein_coding	Fgf2		chr2	120236328	120290673	+	OG0013180	single-copy
Cdhr5	0	0	1.43	1.06	0	0	0	0	protein_coding	Cdhr5		chr1	196373110	196381609	-	OG0015654	single-copy
Cdh22	0	0	1.43	0.89	0	0	0	0	protein_coding	Cdh22		chr3	153845563	153970630	-	OG0015667	single-copy
Bdnf	0	0	1.29	1.42	0	0	0	0	protein_coding	Bdnf		chr3	96165042	96215621	+	OG0016495	single-copy
Atp2b4	0	0	1.39	0.91	0	0	0	0	protein_coding	Atp2b4		chr13	45156137	45255292	-	OG0000224	multi-copy
Krt7	0	0	0.97	1.39	0	0	0	0	protein_coding	Krt7		chr7	132528863	132545052	+	OG0010830	single-copy
Pcdhac1	0	0	0.77	1.38	0	0	0	0	protein_coding	Pcdhac1		chr18	28740353	28750216	+	OG0007995	single-copy
Plxna2	0	0	0.86	1.36	0	0	0	0	protein_coding	Plxna2		chr13	106163103	106358979	+
Cd28	0	0	1.34	1	0	0	0	0	protein_coding	Cd28		chr9	62166324	62194674	+	OG0015767	single-copy
Fcgr3a	0	0	1.33	0.71	0	0	0	0	protein_coding	Fcgr3a		chr13	83249905	83259921	+
Tnik	0	0	1.32	0.92	0	0	0	0	protein_coding	Tnik		chr2	111184352	111587993	+	OG0000625	multi-copy
Postn	0	0	1.31	1.05	0	0	0	0	protein_coding	Postn		chr2	138527714	138559098	+	OG0007337	single-copy
Kcnh5	0	0	0.81	1.31	0	0	0	0	protein_coding	Kcnh5		chr6	93615174	93908107	-	OG0000867	multi-copy
Dhfr	0	0	1.29	1.13	0	0	0	0	protein_coding	Dhfr		chr2	23585876	23611199	+	OG0014375	single-copy
Gpr158	0	0	0.8	1.29	0	0	0	0	protein_coding	Gpr158		chr17	83777625	84244428	+	OG0012321	single-copy
Plxna4	0	0	0.92	1.29	0	0	0	0	protein_coding	Plxna4		chr4	60720246	61162206	-	OG0000191	multi-copy
Scn3a	0	0	1.28	0.99	0	0	0	0	protein_coding	Scn3a		chr3	50146411	50258119	-
Gadd45a	0	0	1.26	1.09	0	0	0	0	protein_coding	Gadd45a		chr4	96154789	96157091	-	OG0012886	single-copy
Tenm1	0	0	1.26	1.25	0	0	0	0	protein_coding	Tenm1		chrX	121400466	122289877	-
Ggt5	0	0	1.25	1.07	0	0	0	0	protein_coding	Ggt5		chr20	13043255	13071523	-	OG0012728	single-copy
Arhgap36	0	0	1.1	1.25	0	0	0	0	protein_coding	Arhgap36		chrX	128780148	128787169	+	OG0016998	single-copy
Tenm4	0	0	1.09	1.25	0	0	0	0	protein_coding	Tenm4		chr1	149895097	151263315	+	OG0000180	multi-copy
Sel1l3	0	0	1.01	1.24	0	0	0	0	protein_coding	Sel1l3		chr14	57775515	57882076	+	OG0005768	single-copy
Serpini1	0	0	0.64	1.24	0	0	0	0	protein_coding	Serpini1		chr2	160346403	160433135	+	OG0005674	single-copy
Ccdc172	0	0	1.24	1.07	0	0	0	0	protein_coding	Ccdc172		chr1	257629188	257682373	+	OG0015963	single-copy
Scn9a	0	0	0.89	1.22	0	0	0	0	protein_coding	Scn9a		chr3	51145148	51293342	-	OG0000069	multi-copy
Trpa1	0	0	0.98	1.22	0	0	0	0	protein_coding	Trpa1		chr5	4379999	4433243	+	OG0003245	single-copy
Mdga1	0	0	0.97	1.22	0	0	0	0	protein_coding	Mdga1		chr20	7900327	7963471	-	OG0010053	single-copy
Epha5	0	0	0.94	1.21	0	0	0	0	protein_coding	Epha5		chr14	23653393	24020135	+	OG0000939	multi-copy
Arfgef3	0	0	0.91	1.21	0	0	0	0	protein_coding	Arfgef3		chr1	13245578	13404319	-	OG0017026	single-copy
Tubb2b	0	0	1.21	1.03	0	0	0	0	protein_coding	Tubb2b		chr17	30747734	30750781	+
Pcdhb3	0	0	0.65	1.21	0	0	0	0	protein_coding	Pcdhb3		chr18	29011667	29014221	+
Il1r1	0	0	1.2	0.89	0	0	0	0	protein_coding	Il1r1		chr9	42504917	42580958	+	OG0011488	single-copy
PCOLCE2	0	0	1.11	1.2	0	0	0	0	protein_coding	PCOLCE2		chr8	96193461	96251116	+
Chrm2	0	0	0.61	1.17	0	0	0	0	protein_coding	Chrm2		chr4	65015408	65149104	+	OG0015394	single-copy
Fat3	0	0	1	1.17	0	0	0	0	protein_coding	Fat3		chr8	12691470	13274336	-	OG0000934	multi-copy
Hcn1	0	0	0.59	1.17	0	0	0	0	protein_coding	Hcn1		chr2	49495771	49899702	+	OG0012002	single-copy
Cntnap5b	0	0	0.78	1.17	0	0	0	0	protein_coding	Cntnap5b		chr13	17863367	18766983	+
Jun	0	0	1.16	0.84	0	0	0	0	protein_coding	Jun	TF_bZIP	chr5	109894175	109897268	-	OG0011188	single-copy
Samd9	0	0	1.16	1.05	0	0	0	0	protein_coding	Samd9		chr4	31164639	31184325	-
Ptpn5	0	0	1.16	0.74	0	0	0	0	protein_coding	Ptpn5		chr1	97620638	97681186	-	OG0006855	single-copy
Dync1h1	0	0	1.16	0.89	0	0	0	0	protein_coding	Dync1h1		chr6	129615208	129680888	+	OG0014059	single-copy
Slc4a8	0	0	1.09	1.15	0	0	0	0	protein_coding	Slc4a8		chr7	131861284	131937963	+	OG0000658	multi-copy
Rnd1	0	0	0.74	1.15	0	0	0	0	protein_coding	Rnd1		chr7	129821311	129828385	-	OG0006277	single-copy
Ryr2	0	0	0.86	1.14	0	0	0	0	protein_coding	Ryr2		chr17	58389925	58975641	+
Nos1	0	0	1.14	1	0	0	0	0	protein_coding	Nos1		chr12	38615111	38795492	-	OG0008944	single-copy
Sema3c	0	0	0.99	1.13	0	0	0	0	protein_coding	Sema3c		chr4	17583212	17747234	-	OG0005748	single-copy
Prune2	0	0	0.95	1.13	0	0	0	0	protein_coding	Prune2		chr1	214352586	214624848	+	OG0006991	single-copy
Nkain1	0	0	1.13	0.65	0	0	0	0	protein_coding	Nkain1		chr5	142747702	142792665	+	OG0009049	single-copy
Ptger4	0	0	0.92	1.13	0	0	0	0	protein_coding	Ptger4		chr2	54330563	54347451	-	OG0006898	single-copy
Map1b	0	0	0.83	1.12	0	0	0	0	protein_coding	Map1b		chr2	30817261	30910458	-	OG0010226	single-copy
Pcdh15	0	0	1.07	1.12	0	0	0	0	protein_coding	Pcdh15		chr20	13997094	15496446	-	OG0008003	single-copy
Clstn2	0	0	0.82	1.12	0	0	0	0	protein_coding	Clstn2		chr8	98020406	98637232	-	OG0015215	single-copy
RGD1565866	0	0	1.11	0.95	0	0	0	0	protein_coding	RGD1565866		chr7	27316498	27601630	-
Pcdh18	0	0	0.85	1.11	0	0	0	0	protein_coding	Pcdh18		chr2	133831996	133845992	-	OG0008001	single-copy
Ptpro	0	0	0.92	1.1	0	0	0	0	protein_coding	Ptpro		chr4	170164071	170374790	+	OG0006842	single-copy
Mmp16	0	0	1.09	0.99	0	0	0	0	protein_coding	Mmp16		chr5	31312280	31556276	+	OG0009797	single-copy
Scg2	0	0	0.63	1.09	0	0	0	0	protein_coding	Scg2		chr9	80803074	80808646	-	OG0005870	single-copy
Prokr2	0	0	1.08	0.95	0	0	0	0	protein_coding	Prokr2		chr3	119624738	119639442	-	OG0007092	single-copy
Htr2a	0	0	0.72	1.07	0	0	0	0	protein_coding	Htr2a		chr15	49950035	50022188	+	OG0011680	single-copy
Susd2	0	0	0.6	1.06	0	0	0	0	protein_coding	Susd2		chr20	13017468	13024903	+	OG0004447	single-copy
Nkain3	0	0	0.82	1.06	0	0	0	0	protein_coding	Nkain3		chr5	33613720	34310090	-	OG0009047	single-copy
Gap43	0	0	1.06	0.98	0	0	0	0	protein_coding	Gap43		chr11	58376371	58470047	+	OG0012850	single-copy
Pld5	0	0	0.94	1.06	0	0	0	0	protein_coding	Pld5		chr13	87895694	88232868	-	OG0007545	single-copy
Rtn4	0	0	0.73	1.04	0	0	0	0	protein_coding	Rtn4		chr14	103450074	103497687	+	OG0006018	single-copy
Rspo2	0	0	0.77	1.04	0	0	0	0	protein_coding	Rspo2		chr7	74096378	74239398	-	OG0006042	single-copy
Disp2	0	0	0.81	1.03	0	0	0	0	protein_coding	Disp2		chr3	105762303	105777826	+	OG0014325	single-copy
Slc29a4	0	0	0.91	1.03	0	0	0	0	protein_coding	Slc29a4		chr12	11853540	11884660	-	OG0005309	single-copy
Chl1	0	0	1.02	0.83	0	0	0	0	protein_coding	Chl1		chr4	136291504	136505830	+	OG0015420	single-copy
Lrriq1	0	0	0.66	1.02	0	0	0	0	protein_coding	Lrriq1		chr7	38317259	38409885	-	OG0010422	single-copy
Astn1	0	0	0.78	1.02	0	0	0	0	protein_coding	Astn1		chr13	70537423	70855440	+	OG0016810	single-copy
Xdh	0	0	1.01	0.73	0	0	0	0	protein_coding	Xdh		chr6	21530463	21592172	+	OG0002467	single-copy
Npy1r	0	0	0.73	1.01	0	0	0	0	protein_coding	Npy1r		chr16	23037788	23047330	-
Slc14a1	0	0	1	0.93	0	0	0	0	protein_coding	Slc14a1		chr18	71565453	71608807	-	OG0005438	single-copy
Cntn1	0	0	0.59	0.99	0	0	0	0	protein_coding	Cntn1		chr7	123263146	123560896	+	OG0015132	single-copy
Pcdhga2	0	0	0.73	0.98	0	0	0	0	protein_coding	Pcdhga2		chr18	29493954	29667865	+
Lcp1	0	0	0.94	0.98	0	0	0	0	protein_coding	Lcp1		chr15	50443300	50544682	+
Snap91	0	0	0.72	0.98	0	0	0	0	protein_coding	Snap91		chr8	87738056	87852690	-	OG0004998	single-copy
Bdkrb2	0	0	0.98	0.93	0	0	0	0	protein_coding	Bdkrb2		chr6	124472317	124502497	+	OG0016496	single-copy
Phactr2	0	0	0.79	0.97	0	0	0	0	protein_coding	Phactr2		chr1	7591254	7860431	-	OG0007781	single-copy
Slc17a6	0	0	0.64	0.97	0	0	0	0	protein_coding	Slc17a6		chr1	101212489	101252543	+	OG0005412	single-copy
Grid2	0	0	0.76	0.97	0	0	0	0	protein_coding	Grid2		chr4	92415019	93892472	+	OG0012224	single-copy
Piezo2	0	0	0.72	0.97	0	0	0	0	protein_coding	Piezo2		chr18	56468449	56844984	-	OG0007711	single-copy
Serinc2	0	0	0.97	0.83	0	0	0	0	protein_coding	Serinc2		chr5	142592308	142614628	-	OG0005704	single-copy
Sema4f	0	0	0.96	0.86	0	0	0	0	protein_coding	Sema4f		chr4	115411411	115437721	-	OG0005739	single-copy
Ank2	0	0	0.96	0.95	0	0	0	0	protein_coding	Ank2		chr2	215378028	215954015	-	OG0017220	single-copy
Abca5	0	0	0.78	0.96	0	0	0	0	protein_coding	Abca5		chr10	95240159	95309195	-	OG0017738	single-copy
Spr	0	0	0.83	0.95	0	0	0	0	protein_coding	Spr		chr4	117671948	117676292	-	OG0004747	single-copy
Kcnq2	0	0	0.63	0.95	0	0	0	0	protein_coding	Kcnq2		chr3	168194776	168253831	-	OG0011074	single-copy
Kcnh1	0	0	0.63	0.95	0	0	0	0	protein_coding	Kcnh1		chr13	103722140	104024762	+
Akap6	0	0	0.85	0.95	0	0	0	0	protein_coding	Akap6		chr6	70184101	70624369	+	OG0017357	single-copy
Ppm1e	0	0	0.62	0.95	0	0	0	0	protein_coding	Ppm1e		chr10	72051643	72187439	-	OG0007285	single-copy
Slc41a2	0	0	0.6	0.95	0	0	0	0	protein_coding	Slc41a2		chr7	20383714	20491178	+	OG0005215	single-copy
Slc7a14	0	0	0.64	0.95	0	0	0	0	protein_coding	Slc7a14		chr2	112065286	112171319	+	OG0005148	single-copy
Panx1	0	0	0.67	0.95	0	0	0	0	protein_coding	Panx1		chr8	11851176	11889774	-	OG0008092	single-copy
Hs3st4	0	0	0.68	0.94	0	0	0	0	protein_coding	Hs3st4		chr1	178539078	178944851	+	OG0011739	single-copy
Abca3	0	0	0.78	0.94	0	0	0	0	protein_coding	Abca3		chr10	13382439	13439748	+	OG0001032	multi-copy
Cacna1b	0	0	0.85	0.94	0	0	0	0	protein_coding	Cacna1b		chr3	7380892	7546104	-	OG0000991	multi-copy
Lifr	0	0	0.73	0.94	0	0	0	0	protein_coding	Lifr		chr2	56224393	56292988	+	OG0010630	single-copy
Gfra1	0	0	0.9	0.94	0	0	0	0	protein_coding	Gfra1		chr1	257315682	257552004	-	OG0012746	single-copy
Fry	0	0	0.7	0.94	0	0	0	0	protein_coding	Fry		chr12	4493890	4887118	-
Parp3	0	0	0.94	0.72	0	0	0	0	protein_coding	Parp3		chr8	107111010	107117073	-	OG0008060	single-copy
Cckar	0	0	0.71	0.94	0	0	0	0	protein_coding	Cckar		chr14	57292397	57300747	+	OG0015878	single-copy
Herc1	0	0	0.93	0.82	0	0	0	0	protein_coding	Herc1		chr8	66857169	67070318	+	OG0011945	single-copy
Slc39a6	0	0	0.72	0.93	0	0	0	0	protein_coding	Slc39a6		chr18	15864874	15885417	-	OG0005223	single-copy
LOC100910088	0	0	0.68	0.93	0	0	0	0	protein_coding	LOC100910088		chr16	56422145	56471368	-
LOC120098167	0	0	0.91	0.93	0	0	0	0	protein_coding	LOC120098167		chr18	28589108	28818722	+
Slit1	0	0	0.91	0.92	0	0	0	0	protein_coding	Slit1		chr1	240409559	240558127	-
Tubb3	0	0	0.64	0.92	0	0	0	0	protein_coding	Tubb3		chr19	51457187	51466243	+
Hspb1	0	0	0.75	0.92	0	0	0	0	protein_coding	Hspb1		chr12	20794014	20795675	-	OG0011699	single-copy
Slc2a3	0	0	0.89	0.91	0	0	0	0	protein_coding	Slc2a3		chr4	155960944	156026000	-	OG0005303	single-copy
Peli3	0	0	0.89	0.91	0	0	0	0	protein_coding	Peli3		chr1	202230034	202242900	-	OG0007857	single-copy
Drd2	0	0	0.9	0.87	0	0	0	0	protein_coding	Drd2		chr8	49708903	49772888	+	OG0014134	single-copy
Calb1	0	0	0.7	0.9	0	0	0	0	protein_coding	Calb1		chr5	29375624	29402532	+	OG0016192	single-copy
Kctd16	0	0	0.6	0.9	0	0	0	0	protein_coding	Kctd16		chr18	32166236	32473067	+	OG0011054	single-copy
Dyrk3	0	0	0.8	0.9	0	0	0	0	protein_coding	Dyrk3		chr13	42594120	42604898	-	OG0014045	single-copy
Azin2	0	0	0.9	0.74	0	0	0	0	protein_coding	Azin2		chr5	141281310	141310415	-	OG0016659	single-copy
Rrp12	0	0	0.9	0.86	0	0	0	0	protein_coding	Rrp12		chr1	240672378	240706499	-	OG0006065	single-copy
Grxcr2	0	0	0.76	0.9	0	0	0	0	protein_coding	Grxcr2		chr18	33984689	33998094	-	OG0012192	single-copy
Gpnmb	0	0	0.73	0.89	0	0	0	0	protein_coding	Gpnmb		chr4	78010247	78031491	+	OG0012346	single-copy
Ifnlr1	0	0	0.89	0.74	0	0	0	0	protein_coding	Ifnlr1		chr5	147919547	147942328	+	OG0011587	single-copy
Ktn1	0	0	0.89	0.68	0	0	0	0	protein_coding	Ktn1		chr15	20913665	21002588	+	OG0010791	single-copy
Shroom3	0	0	0.67	0.89	0	0	0	0	protein_coding	Shroom3		chr14	15099415	15396832	-	OG0005517	single-copy
A3galt2	0	0	0.66	0.89	0	0	0	0	protein_coding	A3galt2		chr5	141101329	141113760	+	OG0017800	single-copy
Cpne6	0	0	0.61	0.89	0	0	0	0	protein_coding	Cpne6		chr15	28998293	29005044	+	OG0014953	single-copy
Tafa4	0	0	0.77	0.89	0	0	0	0	protein_coding	Tafa4		chr4	129437466	129671320	-	OG0004304	single-copy
Smarca1	0	0	0.68	0.88	0	0	0	0	protein_coding	Smarca1	MYB	chrX	126980201	127066385	-
Cand1	0	0	0.69	0.88	0	0	0	0	protein_coding	Cand1		chr7	54681114	54719002	-
Dhcr24	0	0	0.88	0.86	0	0	0	0	protein_coding	Dhcr24		chr5	121344637	121368853	+	OG0014378	single-copy
Nptx2	0	0	0.72	0.88	0	0	0	0	protein_coding	Nptx2		chr12	10037435	10048345	-	OG0008887	single-copy
Palm3	0	0	0.88	0.64	0	0	0	0	protein_coding	Palm3		chr19	24121984	24126079	-	OG0008102	single-copy
Kcng1	0	0	0.88	0.88	0	0	0	0	protein_coding	Kcng1		chr3	156960717	156992877	-	OG0011127	single-copy
Sez6	0	0	0.88	0.63	0	0	0	0	protein_coding	Sez6		chr10	62818931	62868686	+	OG0005652	single-copy
Hgf	0	0	0.78	0.87	0	0	0	0	protein_coding	Hgf		chr4	18673736	18745582	-	OG0011920	single-copy
Ankrd34b	0	0	0.87	0.77	0	0	0	0	protein_coding	Ankrd34b		chr2	23651083	23668041	+	OG0017186	single-copy
Nsg1	0	0	0.64	0.87	0	0	0	0	protein_coding	Nsg1		chr14	72648771	72670521	+	OG0008817	single-copy
Gfra3	0	0	0.67	0.86	0	0	0	0	protein_coding	Gfra3		chr18	26297828	26326105	-	OG0012744	single-copy
Ptprn	0	0	0.75	0.86	0	0	0	0	protein_coding	Ptprn		chr9	76741010	76756704	-	OG0006844	single-copy
Osbpl3	0	0	0.64	0.86	0	0	0	0	protein_coding	Osbpl3		chr4	79346583	79523523	-	OG0008229	single-copy
Gipc3	0	0	0.64	0.86	0	0	0	0	protein_coding	Gipc3		chr7	8374941	8383281	+	OG0019227	rat-uncluster
Sytl3	0	0	0.6	0.86	0	0	0	0	protein_coding	Sytl3		chr1	46896308	46967461	+	OG0004357	single-copy
Stxbp5l	0	0	0.59	0.86	0	0	0	0	protein_coding	Stxbp5l		chr11	63334667	63654270	+	OG0000641	multi-copy
Erc2	0	0	0.72	0.85	0	0	0	0	protein_coding	Erc2		chr16	2812712	3673624	+	OG0001754	multi-copy
Kif3a	0	0	0.73	0.85	0	0	0	0	protein_coding	Kif3a		chr10	37725930	37761183	+	OG0010984	single-copy
Stat3	0	0	0.85	0.85	0	0	0	0	protein_coding	Stat3	STAT	chr10	85811206	85863057	-	OG0004589	single-copy
Lrp1b	0	0	0.85	0.85	0	0	0	0	protein_coding	Lrp1b		chr3	24594302	26715037	-	OG0000854	multi-copy
Tubb2a	0	0	0.66	0.85	0	0	0	0	protein_coding	Tubb2a		chr17	30796842	30800713	+
Maoa	0	0	0.85	0.59	0	0	0	0	protein_coding	Maoa		chrX	6032172	6098308	-	OG0010231	single-copy
Pdlim1	0	0	0.78	0.85	0	0	0	0	protein_coding	Pdlim1		chr1	239042372	239091074	-	OG0007895	single-copy
Pfkp	0	0	0.6	0.85	0	0	0	0	protein_coding	Pfkp		chr17	63729743	63794021	+	OG0000321	multi-copy
Lmbrd2	0	0	0.66	0.84	0	0	0	0	protein_coding	Lmbrd2		chr2	58189558	58251565	+	OG0010578	single-copy
Lonrf2	0	0	0.59	0.84	0	0	0	0	protein_coding	Lonrf2		chr9	41033125	41070551	-	OG0010549	single-copy
Thsd7a	0	0	0.72	0.84	0	0	0	0	protein_coding	Thsd7a		chr4	40461124	40899345	-	OG0003946	single-copy
Clec7a	0	0	0.8	0.84	0	0	0	0	protein_coding	Clec7a		chr4	162902731	162913931	-	OG0015253	single-copy
Nalcn	0	0	0.65	0.84	0	0	0	0	protein_coding	Nalcn		chr15	100398615	100712283	-	OG0009328	single-copy
Ncan	0	0	0.83	0.68	0	0	0	0	protein_coding	Ncan		chr16	19301969	19328436	+	OG0009285	single-copy
C3	0	0	0.83	0.62	0	0	0	0	protein_coding	C3		chr9	2087437	2114366	-	OG0016256	single-copy
Fam184b	0	0	0.63	0.83	0	0	0	0	protein_coding	Fam184b		chr14	65475489	65591388	+	OG0013450	single-copy
C2cd2	0	0	0.83	0.81	0	0	0	0	protein_coding	C2cd2		chr11	37225321	37289741	-	OG0016265	single-copy
Aplp1	0	0	0.83	0.74	0	0	0	0	protein_coding	Aplp1		chr1	85696880	85707215	-	OG0017087	single-copy
Esyt1	0	0	0.81	0.82	0	0	0	0	protein_coding	Esyt1		chr7	928848	946199	-	OG0013637	single-copy
Enc1	0	0	0.82	0.72	0	0	0	0	protein_coding	Enc1		chr2	28550670	28562591	+	OG0013789	single-copy
Gpc1	0	0	0.78	0.82	0	0	0	0	protein_coding	Gpc1		chr9	93396234	93424047	+	OG0012367	single-copy
Cpd	0	0	0.59	0.82	0	0	0	0	protein_coding	Cpd		chr10	61623528	61687491	-	OG0014974	single-copy
Clstn3	0	0	0.72	0.82	0	0	0	0	protein_coding	Clstn3		chr4	157331494	157364769	-	OG0015214	single-copy
Maged1	0	0	0.81	0.78	0	0	0	0	protein_coding	Maged1		chrX	59422715	59429381	-	OG0010275	single-copy
Dnm3	0	0	0.6	0.81	0	0	0	0	protein_coding	Dnm3		chr13	74359043	74838135	-	OG0000217	multi-copy
Dmxl2	0	0	0.64	0.81	0	0	0	0	protein_coding	Dmxl2		chr8	54741164	54884948	-	OG0000957	multi-copy
Nexmif	0	0	0.69	0.81	0	0	0	0	protein_coding	Nexmif		chrX	69088076	69219253	-	OG0009128	single-copy
Dsp	0	0	0.64	0.81	0	0	0	0	protein_coding	Dsp		chr17	26623602	26671692	-	OG0014118	single-copy
Kidins220	0	0	0.62	0.81	0	0	0	0	protein_coding	Kidins220		chr6	41618207	41706990	+	OG0011008	single-copy
Prph	0	0	0.64	0.81	0	0	0	0	protein_coding	Prph		chr7	130218149	130222136	+	OG0007064	single-copy
Dusp26	0	0	0.8	0.75	0	0	0	0	protein_coding	Dusp26		chr16	61041784	61049319	-	OG0014078	single-copy
Ipo5	0	0	0.8	0.66	0	0	0	0	protein_coding	Ipo5		chr15	97990755	98041074	+
Vwa5a	0	0	0.74	0.8	0	0	0	0	protein_coding	Vwa5a		chr8	38815176	38848674	+	OG0001106	multi-copy
Trpv2	0	0	0.67	0.79	0	0	0	0	protein_coding	Trpv2		chr10	47265524	47294263	+	OG0003229	single-copy
Cltc	0	0	0.77	0.79	0	0	0	0	protein_coding	Cltc		chr10	71517661	71574591	-	OG0015211	single-copy
Nt5dc3	0	0	0.79	0.61	0	0	0	0	protein_coding	Nt5dc3		chr7	21190554	21247374	+	OG0001508	multi-copy
Gprin1	0	0	0.79	0.66	0	0	0	0	protein_coding	Gprin1		chr17	9863641	9876832	+	OG0012265	single-copy
Focad	0	0	0.78	0.69	0	0	0	0	protein_coding	Focad		chr5	102564560	102886587	+	OG0013061	single-copy
Chd5	0	0	0.78	0.69	0	0	0	0	protein_coding	Chd5		chr5	162848273	162898997	+	OG0000397	multi-copy
Srgap1	0	0	0.6	0.78	0	0	0	0	protein_coding	Srgap1		chr7	57329532	57594681	-
Sez6l	0	0	0.78	0.76	0	0	0	0	protein_coding	Sez6l		chr12	44064628	44221815	+	OG0005651	single-copy
Mogat2	0	0	0.78	0.6	0	0	0	0	protein_coding	Mogat2		chr1	153521813	153545756	-	OG0001545	multi-copy
Pcnx1	0	0	0.6	0.78	0	0	0	0	protein_coding	Pcnx1		chr6	101565461	101702339	+
Pclo	0	0	0.77	0.6	0	0	0	0	protein_coding	Pclo		chr4	19691439	20050015	-	OG0007981	single-copy
Pcsk9	0	0	0.59	0.77	0	0	0	0	protein_coding	Pcsk9		chr5	121211278	121233688	-	OG0007960	single-copy
L1cam	0	0	0.77	0.75	0	0	0	0	protein_coding	L1cam		chrX	151597270	151623776	-	OG0010786	single-copy
Usp9x	0	0	0.7	0.76	0	0	0	0	protein_coding	Usp9x		chrX	9588825	9726993	-
Amer3	0	0	0.59	0.76	0	0	0	0	protein_coding	Amer3		chr9	36790355	36802341	+	OG0017265	single-copy
Ccn2	0	0	0.76	0.67	0	0	0	0	protein_coding	Ccn2		chr1	20802199	20805315	-	OG0015855	single-copy
Bcam	0	0	0.63	0.76	0	0	0	0	protein_coding	Bcam		chr1	79415016	79429403	-	OG0016542	single-copy
Jak1	0	0	0.61	0.76	0	0	0	0	protein_coding	Jak1		chr5	115780248	115888841	-	OG0011220	single-copy
Dpysl3	0	0	0.65	0.75	0	0	0	0	protein_coding	Dpysl3		chr18	35374429	35480462	-	OG0000953	multi-copy
Camk2d	0	0	0.75	0.59	0	0	0	0	protein_coding	Camk2d		chr2	215023785	215287351	+	OG0016164	single-copy
Slc41a3	0	0	0.72	0.75	0	0	0	0	protein_coding	Slc41a3		chr4	123109555	123154766	+	OG0005214	single-copy
Rasgrp1	0	0	0.63	0.75	0	0	0	0	protein_coding	Rasgrp1		chr3	104168549	104230107	-	OG0006608	single-copy
Rab15	0	0	0.75	0.68	0	0	0	0	protein_coding	Rab15		chr6	95499584	95524073	-	OG0006759	single-copy
Mreg	0	0	0.68	0.75	0	0	0	0	protein_coding	Mreg		chr9	73786727	73842081	-	OG0009696	single-copy
RGD1307100	0	0	0.59	0.75	0	0	0	0	protein_coding	RGD1307100		chr2	119708114	119924697	+
Scn3b	0	0	0.75	0.61	0	0	0	0	protein_coding	Scn3b		chr8	40630372	40652869	+	OG0005850	single-copy
Pde4dip	0	0	0.61	0.75	0	0	0	0	protein_coding	Pde4dip		chr2	185293236	185490100	-	OG0007927	single-copy
Pcdhga8	0	0	0.75	0.72	0	0	0	0	protein_coding	Pcdhga8		chr18	29553882	29667865	+
Map1a	0	0	0.61	0.74	0	0	0	0	protein_coding	Map1a		chr3	108263217	108283936	+	OG0010227	single-copy
Syne1	0	0	0.74	0.6	0	0	0	0	protein_coding	Syne1		chr1	41512146	41983382	-	OG0004397	single-copy
Acsl4	0	0	0.74	0.66	0	0	0	0	protein_coding	Acsl4		chrX	105942794	106006573	-	OG0017610	single-copy
Aff2	0	0	0.61	0.74	0	0	0	0	protein_coding	Aff2	AF-4	chrX	147928130	148432484	+	OG0017440	single-copy
Rab3gap2	0	0	0.65	0.74	0	0	0	0	protein_coding	Rab3gap2		chr13	96757430	96828930	+	OG0006728	single-copy
Tmem63c	0	0	0.62	0.74	0	0	0	0	protein_coding	Tmem63c		chr6	106667389	106738778	+	OG0003610	single-copy
Ckap5	0	0	0.74	0.7	0	0	0	0	protein_coding	Ckap5		chr3	77491195	77593300	+	OG0015319	single-copy
Ptprr	0	0	0.6	0.73	0	0	0	0	protein_coding	Ptprr		chr7	51662595	51929605	+	OG0006840	single-copy
Uggt1	0	0	0.62	0.73	0	0	0	0	protein_coding	Uggt1		chr9	38355229	38468473	-
Cpne9	0	0	0.73	0.73	0	0	0	0	protein_coding	Cpne9		chr4	146429961	146454335	+	OG0014951	single-copy
Xkr4	0	0	0.73	0.67	0	0	0	0	protein_coding	Xkr4		chr5	15896188	16297733	+	OG0002462	single-copy
Ssx2ip	0	0	0.73	0.71	0	0	0	0	protein_coding	Ssx2ip		chr2	235298012	235330750	+	OG0004640	single-copy
Itgb1	0	0	0.68	0.72	0	0	0	0	protein_coding	Itgb1		chr19	56705123	56753199	+	OG0011264	single-copy
Parp4	0	0	0.61	0.72	0	0	0	0	protein_coding	Parp4		chr15	30690503	30792868	+	OG0008059	single-copy
Sv2a	0	0	0.69	0.72	0	0	0	0	protein_coding	Sv2a		chr2	183741455	183757290	+	OG0004439	single-copy
Steap2	0	0	0.59	0.72	0	0	0	0	protein_coding	Steap2		chr4	28347769	28368177	+	OG0004580	single-copy
Crmp1	0	0	0.72	0.72	0	0	0	0	protein_coding	Crmp1		chr14	73509933	73556192	-	OG0014881	single-copy
Itga3	0	0	0.61	0.71	0	0	0	0	protein_coding	Itga3		chr10	79990160	80022206	-	OG0011274	single-copy
Myadm	0	0	0.62	0.7	0	0	0	0	protein_coding	Myadm		chr1	65864180	65874701	-	OG0001532	multi-copy
Tro	0	0	0.7	0.64	0	0	0	0	protein_coding	Tro		chrX	19563395	19574507	-	OG0003257	single-copy
Dysf	0	0	0.69	0.64	0	0	0	0	protein_coding	Dysf		chr4	116490877	116690709	+
Plekha2	0	0	0.69	0.63	0	0	0	0	protein_coding	Plekha2		chr16	66938684	67000661	+	OG0007539	single-copy
Ptprd	0	0	0.68	0.65	0	0	0	0	protein_coding	Ptprd		chr5	90046993	90698977	-
Chst10	0	0	0.68	0.59	0	0	0	0	protein_coding	Chst10		chr9	41092805	41122737	-	OG0015373	single-copy
Nptxr	0	0	0.59	0.68	0	0	0	0	protein_coding	Nptxr		chr7	111336660	111354737	-	OG0001514	multi-copy
Lrp8	0	0	0.62	0.68	0	0	0	0	protein_coding	Lrp8		chr5	122563468	122635434	+	OG0010493	single-copy
Lrrc2	0	0	0.59	0.68	0	0	0	0	protein_coding	Lrrc2		chr8	110936119	110969189	+	OG0010480	single-copy
Cdc25c	0	0	0.67	0.59	0	0	0	0	protein_coding	Cdc25c		chr18	26335156	26356199	-	OG0015705	single-copy
Pmfbp1	0	0	0.67	0.64	0	0	0	0	protein_coding	Pmfbp1		chr19	37443432	37507880	+	OG0007456	single-copy
Pcsk1	0	0	0.64	0.67	0	0	0	0	protein_coding	Pcsk1		chr2	4395543	4442434	+	OG0007967	single-copy
Acly	0	0	0.61	0.67	0	0	0	0	protein_coding	Acly		chr10	85412045	85464253	-	OG0017642	single-copy
Herc2	0	0	0.66	0.6	0	0	0	0	protein_coding	Herc2		chr1	106904789	107110997	+	OG0011944	single-copy
Scn11a	0	0	0.59	0.66	0	0	0	0	protein_coding	Scn11a		chr8	119495550	119567044	-	OG0005853	single-copy
Eprs	0	0	0.61	0.65	0	0	0	0	protein_coding	Eprs		chr13	96901548	96971966	+	OG0013717	single-copy
Ppfia2	0	0	0.64	0.63	0	0	0	0	protein_coding	Ppfia2		chr7	41765716	42240104	+	OG0000706	multi-copy
Cacna1e	0	0	0.64	0.62	0	0	0	0	protein_coding	Cacna1e		chr13	66574659	67063443	-	OG0016221	single-copy
Mtor	0	0	0.61	0.63	0	0	0	0	protein_coding	Mtor		chr5	158884856	158994311	+	OG0009490	single-copy
Peg3	0	0	0.6	0.63	0	0	0	0	protein_coding	Peg3	zf-C2H2	chr1	67097874	67124692	+	OG0007858	single-copy
Basp1	0	0	0.62	0.63	0	0	0	0	protein_coding	Basp1		chr2	75816130	75863801	-	OG0016562	single-copy
Slc2a6	0	0	0.59	0.62	0	0	0	0	protein_coding	Slc2a6		chr3	10348395	10355208	-	OG0005300	single-copy
Nudt19	0	0	0.62	0.62	0	0	0	0	protein_coding	Nudt19		chr1	88214475	88226072	-	OG0008754	single-copy
Hs2st1	0	0	0.61	0.6	0	0	0	0	protein_coding	Hs2st1		chr2	233508018	233641769	-	OG0011744	single-copy
Cep170	0	0	0.59	0.61	0	0	0	0	protein_coding	Cep170		chr13	88669672	88754011	-	OG0015541	single-copy
Ogdhl	0	0	0.6	0.59	0	0	0	0	protein_coding	Ogdhl		chr16	7578305	7604385	+	OG0000817	multi-copy

## Sheet: D5-down
	male_naive-vs-female_naive_up	male_cci-vs-female_cci_up	female_cci-vs-female_naive_up	male_cci-vs-male_naive_up	male_naive-vs-female_naive_down	male_cci-vs-female_cci_down	female_cci-vs-female_naive_down	male_cci-vs-male_naive_down	gene_type	gene_name	Family(TF)	chr	start	end	strand	ortho_id	cluster_type
Upk3a	0	0	0	0	0	0	-3.44	-2.92	protein_coding	Upk3a		chr7	116128981	116139950	+	OG0002876	single-copy
Selenov	0	0	0	0	0	0	-1.65	-2.38	protein_coding	Selenov		chr1	83551473	83558756	-	OG0005756	single-copy
Myb	0	0	0	0	0	0	-2.32	-2.29	protein_coding	Myb	MYB	chr1	15939771	15973367	-	OG0009444	single-copy
Lypd6b	0	0	0	0	0	0	-2.29	-1.38	protein_coding	Lypd6b		chr3	34199101	34360770	+	OG0010331	single-copy
Mbp	0	0	0	0	0	0	-1.01	-1.96	protein_coding	Mbp		chr18	75855878	75966404	+	OG0010103	single-copy
Rtbdn	0	0	0	0	0	0	-1.39	-1.9	protein_coding	Rtbdn		chr19	23197506	23205544	-	OG0006034	single-copy
Sspo	0	0	0	0	0	0	-1.07	-1.77	protein_coding	Sspo		chr4	77394915	77450526	+	OG0004654	single-copy
Asgr2	0	0	0	0	0	0	-0.91	-1.69	protein_coding	Asgr2		chr10	54821407	54834624	+	OG0016836	single-copy
Tfpi2	0	0	0	0	0	0	-1.64	-1.32	protein_coding	Tfpi2		chr4	31981786	31986707	-	OG0004011	single-copy
Tead4	0	0	0	0	0	0	-0.68	-1.59	protein_coding	Tead4	TEA	chr4	161474122	161572837	-	OG0004113	single-copy
Pmp2	0	0	0	0	0	0	-0.92	-1.58	protein_coding	Pmp2		chr2	91611334	91615252	+	OG0007452	single-copy
Slc16a11	0	0	0	0	0	0	-0.64	-1.56	protein_coding	Slc16a11		chr10	54929129	54933021	+	OG0005429	single-copy
Ccdc13	0	0	0	0	0	0	-0.88	-1.48	protein_coding	Ccdc13		chr8	121455202	121507487	-	OG0015994	single-copy
Aif1l	0	0	0	0	0	0	-0.6	-1.44	protein_coding	Aif1l		chr3	15229476	15254033	+	OG0017389	single-copy
Ncmap	0	0	0	0	0	0	-0.7	-1.43	protein_coding	Ncmap		chr5	147608042	147623266	-	OG0009261	single-copy
Hes5	0	0	0	0	0	0	-0.82	-1.4	protein_coding	Hes5	bHLH	chr5	165522138	165523684	+	OG0011935	single-copy
Cyp3a9	0	0	0	0	0	0	-0.74	-1.37	protein_coding	Cyp3a9		chr12	16806222	16846428	-
LOC689268	0	0	0	0	0	0	-0.98	-1.36	protein_coding	LOC689268		chr9	2849453	2889694	-
Fcna	0	0	0	0	0	0	-1.32	-1.13	protein_coding	Fcna		chr3	8445904	8449128	-	OG0013236	single-copy
Slfn4	0	0	0	0	0	0	-0.64	-1.29	protein_coding	Slfn4		chr10	67994601	68018141	+	OG0000450	multi-copy
Rlbp1	0	0	0	0	0	0	-1	-1.28	protein_coding	Rlbp1		chr1	133308920	133322296	-	OG0006304	single-copy
Hist2h2be	0	0	0	0	0	0	-0.61	-1.27	protein_coding	Hist2h2be		chr2	183780449	183783030	+
Ndufa4l2	0	0	0	0	0	0	-1.26	-1.15	protein_coding	Ndufa4l2		chr7	63351021	63359010	+	OG0009229	single-copy
Atg16l2	0	0	0	0	0	0	-0.71	-1.24	protein_coding	Atg16l2		chr1	155687386	155703419	-	OG0016783	single-copy
Hspb2	0	0	0	0	0	0	-0.92	-1.2	protein_coding	Hspb2		chr8	51093267	51094864	-	OG0011697	single-copy
Hic1	0	0	0	0	0	0	-0.69	-1.18	protein_coding	Hic1	zf-C2H2	chr10	60014520	60019475	-	OG0011907	single-copy
Gad1	0	0	0	0	0	0	-1.17	-1.1	protein_coding	Gad1		chr3	55369704	55410335	+	OG0012888	single-copy
Slc16a13	0	0	0	0	0	0	-0.67	-1.14	protein_coding	Slc16a13		chr10	54925973	54937860	-	OG0005427	single-copy
Iqub	0	0	0	0	0	0	-1.09	-1.14	protein_coding	Iqub		chr4	52931768	52993795	-	OG0011331	single-copy
Pnlip	0	0	0	0	0	0	-1.13	-0.61	protein_coding	Pnlip		chr1	257774012	257811656	+	OG0007441	single-copy
Exosc8	0	0	0	0	0	0	-0.68	-1.09	protein_coding	Exosc8		chr2	138930405	138937009	-	OG0013581	single-copy
Taf1d	0	0	0	0	0	0	-0.83	-1.09	protein_coding	Taf1d		chr8	12146511	12156647	+	OG0004315	single-copy
Tnfsf13	0	0	0	0	0	0	-0.71	-1.09	protein_coding	Tnfsf13		chr10	54400054	54403723	-	OG0003512	single-copy
Cmtm5	0	0	0	0	0	0	-0.59	-1.08	protein_coding	Cmtm5		chr15	28412624	28415304	+	OG0015192	single-copy
LOC120100659	0	0	0	0	0	0	-0.9	-1.08	protein_coding	LOC120100659		chr2	14174288	14363747	+	OG0019940	rat-uncluster
Rad52	0	0	0	0	0	0	-0.66	-1.08	protein_coding	Rad52		chr4	153106062	153128598	+	OG0006677	single-copy
Snhg11	0	0	0	0	0	0	-0.69	-1.07	protein_coding	Snhg11		chr3	147031411	147037809	+	OG0004985	single-copy
Lrrc23	0	0	0	0	0	0	-0.74	-1.06	protein_coding	Lrrc23		chr4	157581285	157592188	-	OG0010478	single-copy
Clec3b	0	0	0	0	0	0	-0.6	-1.05	protein_coding	Clec3b		chr8	122810091	122817039	+	OG0015263	single-copy
S100a3	0	0	0	0	0	0	-0.69	-1.04	protein_coding	S100a3		chr2	176034283	176089702	+	OG0005974	single-copy
Rbm38	0	0	0	0	0	0	-1.04	-0.74	protein_coding	Rbm38		chr3	161801550	161814381	+	OG0006552	single-copy
Plekhb1	0	0	0	0	0	0	-0.59	-1.04	protein_coding	Plekhb1		chr1	154998798	155013094	-	OG0007532	single-copy
Acap1	0	0	0	0	0	0	-0.94	-1	protein_coding	Acap1		chr10	54605323	54619472	-	OG0017665	single-copy
Capn6	0	0	0	0	0	0	-0.92	-1	protein_coding	Capn6		chrX	107380774	107405489	-	OG0016134	single-copy
Rpl35al1	0	0	0	0	0	0	-0.87	-0.95	protein_coding	Rpl35al1		chr11	67726034	67730023	-
Copz2	0	0	0	0	0	0	-0.78	-0.95	protein_coding	Copz2		chr10	81832441	81845514	+	OG0015027	single-copy
Aldh1a1	0	0	0	0	0	0	-0.95	-0.8	protein_coding	Aldh1a1		chr1	218000470	218152962	+
Igf1	0	0	0	0	0	0	-0.73	-0.93	protein_coding	Igf1		chr7	22282895	22361972	+	OG0011566	single-copy
Metrn	0	0	0	0	0	0	-0.61	-0.93	protein_coding	Metrn		chr10	14816684	14818702	-	OG0009971	single-copy
Adra1a	0	0	0	0	0	0	-0.92	-0.66	protein_coding	Adra1a		chr15	40830125	40935902	+	OG0017460	single-copy
Dcdc2	0	0	0	0	0	0	-0.62	-0.91	protein_coding	Dcdc2		chr17	39845952	40031781	-
Plaat3	0	0	0	0	0	0	-0.65	-0.9	protein_coding	Plaat3		chr1	204782608	204816397	+	OG0007579	single-copy
Vtn	0	0	0	0	0	0	-0.63	-0.87	protein_coding	Vtn		chr10	63394732	63397812	+	OG0002642	single-copy
Edn3	0	0	0	0	0	0	-0.79	-0.85	protein_coding	Edn3		chr3	163562307	163586636	+	OG0013985	single-copy
Gjb2	0	0	0	0	0	0	-0.72	-0.84	protein_coding	Gjb2		chr15	31260390	31278222	-	OG0012686	single-copy
Nrip2	0	0	0	0	0	0	-0.66	-0.83	protein_coding	Nrip2		chr4	161673964	161684055	+	OG0001512	multi-copy
Fabp7	0	0	0	0	0	0	-0.69	-0.82	protein_coding	Fabp7		chr20	37123193	37126725	+	OG0013536	single-copy
Etfbkmt	0	0	0	0	0	0	-0.66	-0.8	protein_coding	Etfbkmt		chr4	182140492	182204635	+	OG0013631	single-copy
Prom1	0	0	0	0	0	0	-0.63	-0.8	protein_coding	Prom1		chr14	66989545	67094534	+	OG0007090	single-copy
Pex11a	0	0	0	0	0	0	-0.68	-0.79	protein_coding	Pex11a		chr1	133680091	133687172	-	OG0007842	single-copy
Cfap410	0	0	0	0	0	0	-0.64	-0.79	protein_coding	Cfap410		chr20	10687863	10694736	-	OG0015494	single-copy
Mrap	0	0	0	0	0	0	-0.73	-0.76	protein_coding	Mrap		chr11	29991974	30003024	+	OG0009702	single-copy
Ripk4	0	0	0	0	0	0	-0.75	-0.73	protein_coding	Ripk4		chr11	37122555	37144799	-	OG0006313	single-copy
Tmem256	0	0	0	0	0	0	-0.65	-0.72	protein_coding	Tmem256		chr10	54559030	54560146	+	OG0003661	single-copy
Gstt1	0	0	0	0	0	0	-0.65	-0.71	protein_coding	Gstt1		chr20	12856613	12873586	+	OG0012164	single-copy
Fap	0	0	0	0	0	0	-0.7	-0.62	protein_coding	Fap		chr3	47138823	47207671	-	OG0013340	single-copy
Rps16	0	0	0	0	0	0	-0.69	-0.66	protein_coding	Rps16		chr1	83643066	83646056	+	OG0019083	rat-uncluster
LOC108348293	0	0	0	0	0	0	-0.68	-0.68	protein_coding	LOC108348293		NW_023637733.1	23324	33448	-
C1qtnf6	0	0	0	0	0	0	-0.6	-0.68	protein_coding	C1qtnf6		chr7	110077867	110084584	-	OG0016270	single-copy
Lratd2	0	0	0	0	0	0	-0.66	-0.63	protein_coding	Lratd2		chr7	92376713	92387045	-	OG0010521	single-copy
LOC108351584	0	0	0	0	0	0	-0.65	-0.65	protein_coding	LOC108351584		chr7	117291870	117292481	-	OG0019228	rat-uncluster
LOC102553298	0	0	0	0	0	0	-0.65	-0.6	protein_coding	LOC102553298		chr1	138495689	138547105	+
Cxcl12	0	0	0	0	0	0	-0.64	-0.61	protein_coding	Cxcl12		chr4	150388326	150401173	+	OG0014712	single-copy
Egfl7	0	0	0	0	0	0	-0.59	-0.62	protein_coding	Egfl7		chr3	9404622	9416879	+	OG0013929	single-copy

## Sheet: D15-up
	sham_m-vs-sham_f_up	inj_m-vs-inj_f_up	inj_f-vs-sham_f_up	inj_m-vs-sham_m_up	sham_m-vs-sham_f_down	inj_m-vs-inj_f_down	inj_f-vs-sham_f_down	inj_m-vs-sham_m_down	gene_type	gene_name	Family(TF)	chr	start	end	strand	ortho_id	cluster_type
ENSMUSG00000109903	0	0	4.14	5.08	0	0	0	0	protein_coding	Gm28710		chr5	16791810	16882052	+	OG0012561	single-copy
ENSMUSG00000091897	0	0	2.98	4.41	0	0	0	0	protein_coding	Gm17019		chr5	15028950	15032998	-	OG0000018	mus-specific
ENSMUSG00000034783	0	0	3.38	4.03	0	0	0	0	protein_coding	Cd207		chr6	83671215	83677857	-	OG0015781	single-copy
ENSMUSG00000098509	0	0	3.98	3	0	0	0	0	protein_coding	Rgs21		chr1	144516648	144567667	-	OG0006392	single-copy
ENSMUSG00000059832	0	0	1.7	3.88	0	0	0	0	protein_coding	Kprp		chr3	92823074	92827247	-	OG0010859	single-copy
ENSMUSG00000074115	0	0	3.39	3.81	0	0	0	0	protein_coding	Saa1		chr7	46740497	46742980	-	OG0001258	multi-copy
ENSMUSG00000031635	0	0	3.71	2.93	0	0	0	0	protein_coding	Anxa10		chr8	62057042	62123150	-	OG0017141	single-copy
ENSMUSG00000051985	0	0	3.63	2.47	0	0	0	0	protein_coding	Igfn1		chr1	135953578	136006342	-	OG0001611	multi-copy
ENSMUSG00000024803	0	0	2.77	3.59	0	0	0	0	protein_coding	Ankrd1		chr19	36111961	36120099	-	OG0017206	single-copy
ENSMUSG00000027399	0	0	3.56	3.2	0	0	0	0	protein_coding	Il1a		chr2	129299610	129309972	-	OG0011495	single-copy
ENSMUSG00000009596	0	0	3.53	2.94	0	0	0	0	protein_coding	Taf7l		chrX	134460118	134476490	-	OG0001183	multi-copy
ENSMUSG00000068349	0	0	3.41	3.53	0	0	0	0	protein_coding	Gml		chr15	74813452	74818815	-	OG0001644	multi-copy
ENSMUSG00000027919	0	0	3.04	3.49	0	0	0	0	protein_coding	Lce1g		chr3	92750148	92752338	-	OG0010721	mus-specific
ENSMUSG00000025746	0	0	2.03	3.47	0	0	0	0	protein_coding	Il6		chr5	30013114	30019981	+	OG0011453	single-copy
ENSMUSG00000042895	0	0	1.74	3.47	0	0	0	0	protein_coding	Abra		chr15	41864076	41869720	-	OG0017681	single-copy
ENSMUSG00000073494	0	0	3.19	3.46	0	0	0	0	protein_coding	Sh2d1b2		chr1	170232749	170253608	+	OG0005589	single-copy
ENSMUSG00000041255	0	0	1.86	3.39	0	0	0	0	protein_coding	Tmco5b		chr2	113285732	113297190	+	OG0003823	single-copy
ENSMUSG00000094036	0	0	3.39	2.19	0	0	0	0	protein_coding	Gm6465		chr5	11845539	11850352	+	OG0000068	mus-specific
ENSMUSG00000042124	0	0	2.22	3.26	0	0	0	0	protein_coding	Lce1f		chr3	92718685	92720350	-	OG0000359	mus-specific
ENSMUSG00000057465	0	0	3.25	3.19	0	0	0	0	protein_coding	Saa2		chr7	46751790	46754313	+	OG0001258	multi-copy
ENSMUSG00000072188	0	0	3.12	2.98	0	0	0	0	protein_coding	Gm10354		chr5	14974113	14978935	-	OG0000018	mus-specific
ENSMUSG00000027927	0	0	2.55	3.08	0	0	0	0	protein_coding	Lelp1		chr3	92134997	92142744	-	OG0018315	mus-uncluster
ENSMUSG00000020218	0	0	2.05	3.07	0	0	0	0	protein_coding	Wif1		chr10	121033960	121100650	+	OG0002515	single-copy
ENSMUSG00000024517	0	0	3.06	1.65	0	0	0	0	protein_coding	Grp		chr18	65872820	65886596	+	OG0012201	single-copy
ENSMUSG00000035861	0	0	3.03	1.93	0	0	0	0	protein_coding	Tmprss11b		chr5	86657631	86676362	-	OG0003569	single-copy
ENSMUSG00000031073	0	0	1.88	3.03	0	0	0	0	protein_coding	Fgf15		chr7	144896531	144900953	+	OG0013184	single-copy
ENSMUSG00000096732	0	0	2.28	3.02	0	0	0	0	protein_coding	Gm8897		chr5	11416418	11421235	+	OG0000068	mus-specific
ENSMUSG00000042816	0	0	3.02	2.43	0	0	0	0	protein_coding	Gpr151		chr18	42577881	42579652	-	OG0012327	single-copy
ENSMUSG00000038523	0	0	3.02	1.9	0	0	0	0	protein_coding	1700003F12Rik		chr2	154547085	154550003	+	OG0018031	single-copy
ENSMUSG00000028602	0	0	3.01	2.14	0	0	0	0	protein_coding	Tnfrsf8		chr4	145267137	145315164	-	OG0003516	single-copy
ENSMUSG00000035373	0	0	2.02	2.97	0	0	0	0	protein_coding	Ccl7		chr11	82045712	82047525	+	OG0015860	single-copy
ENSMUSG00000050747	0	0	2.97	2.56	0	0	0	0	protein_coding	Trim15		chr17	36860691	36867210	-	OG0003335	single-copy
ENSMUSG00000027022	0	0	2.95	1.29	0	0	0	0	protein_coding	Xirp2		chr2	67173834	67526615	+	OG0002464	single-copy
ENSMUSG00000031074	0	0	2.88	2.45	0	0	0	0	protein_coding	Fgf3		chr7	144838083	144844436	+	OG0013175	single-copy
ENSMUSG00000027398	0	0	1.43	2.86	0	0	0	0	protein_coding	Il1b		chr2	129364570	129371139	-	OG0011494	single-copy
ENSMUSG00000031383	0	0	2.84	1.25	0	0	0	0	protein_coding	Dusp9		chrX	73639419	73643514	+	OG0014069	single-copy
ENSMUSG00000037411	0	0	2.83	2.8	0	0	0	0	protein_coding	Serpine1		chr5	137061504	137072268	-	OG0005681	single-copy
ENSMUSG00000036480	0	0	2.82	1.63	0	0	0	0	protein_coding	Prss56		chr1	87183313	87188405	+	OG0006998	single-copy
ENSMUSG00000108022	0	0	2.37	2.82	0	0	0	0	protein_coding	Gm7298		chr6	121732932	121789084	+	OG0000835	mus-specific
ENSMUSG00000048764	0	0	2.81	1.61	0	0	0	0	protein_coding	Tmprss11f		chr5	86521898	86632424	-	OG0003565	single-copy
ENSMUSG00000069355	0	0	2.66	2.8	0	0	0	0	protein_coding	Gm5152		chr5	10242041	10246526	-	OG0000068	mus-specific
ENSMUSG00000037860	0	0	2.36	2.78	0	0	0	0	protein_coding	Aim2		chr1	173350879	173466040	+	OG0017384	single-copy
ENSMUSG00000030898	0	0	2.77	2.26	0	0	0	0	protein_coding	Cckbr		chr7	105425731	105470898	+	OG0015877	single-copy
ENSMUSG00000095620	0	0	2.77	1.63	0	0	0	0	protein_coding	Csta2		chr16	36221468	36257444	+	OG0018684	mus-uncluster
ENSMUSG00000095918	0	0	2.17	2.77	0	0	0	0	protein_coding	Gm5861		chr5	11183072	11187810	+	OG0000068	mus-specific
ENSMUSG00000020932	0	0	1.65	2.76	0	0	0	0	protein_coding	Gfap		chr11	102887336	102900912	-	OG0012754	single-copy
ENSMUSG00000038567	0	0	2.71	2.33	0	0	0	0	protein_coding	Cyp24a1		chr2	170482708	170497145	-	OG0014662	single-copy
ENSMUSG00000103523	0	0	2.68	2.39	0	0	0	0	protein_coding	2210017I01Rik		chr3	92604718	92607492	-	OG0010721	mus-specific
ENSMUSG00000026628	0	0	2.26	2.62	0	0	0	0	protein_coding	Atf3	TF_bZIP	chr1	191170296	191218039	-	OG0016796	single-copy
ENSMUSG00000058400	0	0	2.6	1.26	0	0	0	0	protein_coding	Qrfpr		chr3	36179424	36222313	-	OG0006785	single-copy
ENSMUSG00000027611	0	0	2.4	2.55	0	0	0	0	protein_coding	Procr		chr2	155751117	155755471	+	OG0007098	single-copy
ENSMUSG00000011008	0	0	2.23	2.53	0	0	0	0	protein_coding	Mcoln2		chr3	146149833	146195513	+	OG0010069	single-copy
ENSMUSG00000023387	0	0	2.52	1.22	0	0	0	0	protein_coding	Kcnk16		chr14	20261376	20269199	-	OG0011093	single-copy
ENSMUSG00000091898	0	0	2.5	1.34	0	0	0	0	protein_coding	Tnnc1		chr14	31208312	31211729	+	OG0003497	single-copy
ENSMUSG00000030523	0	0	2.37	2.49	0	0	0	0	protein_coding	Trpm1		chr7	64153835	64269775	+	OG0000612	multi-copy
ENSMUSG00000035352	0	0	1.71	2.48	0	0	0	0	protein_coding	Ccl12		chr11	82101845	82103400	+	OG0015874	single-copy
ENSMUSG00000059816	0	0	2.46	1.95	0	0	0	0	protein_coding	Shisal2a		chr4	108367777	108383349	-	OG0005532	single-copy
ENSMUSG00000001131	0	0	1.79	2.46	0	0	0	0	protein_coding	Timp1		chrX	20870166	20874735	+	OG0003904	single-copy
ENSMUSG00000015316	0	0	2.43	2.39	0	0	0	0	protein_coding	Slamf1		chr1	171767127	171801184	+	OG0005461	single-copy
ENSMUSG00000027261	0	0	2.43	1.79	0	0	0	0	protein_coding	Hao1		chr2	134497361	134554368	-	OG0012040	single-copy
ENSMUSG00000058354	0	0	1.41	2.42	0	0	0	0	protein_coding	Krt6a		chr15	101689910	101694307	-	OG0000211	multi-copy
ENSMUSG00000035930	0	0	1.84	2.42	0	0	0	0	protein_coding	Chst4		chr8	110029153	110039740	-	OG0015365	single-copy
ENSMUSG00000050108	0	0	2.39	1.41	0	0	0	0	protein_coding	Bpifc		chr10	85959340	86011895	-	OG0016376	single-copy
ENSMUSG00000068999	0	0	2.38	2.19	0	0	0	0	protein_coding	Vmn2r5		chr3	64488609	64509842	-	OG0000177	mus-specific
ENSMUSG00000066867	0	0	2.37	1.97	0	0	0	0	protein_coding	Oas1e		chr5	120786226	120795530	-	OG0000162	multi-copy
ENSMUSG00000035355	0	0	2.33	1.5	0	0	0	0	protein_coding	Kcnh4		chr11	100740376	100759942	-	OG0011121	single-copy
ENSMUSG00000020007	0	0	1.58	2.32	0	0	0	0	protein_coding	Il20ra		chr10	19712570	19760053	+	OG0011478	single-copy
ENSMUSG00000079049	0	0	2.03	2.3	0	0	0	0	protein_coding	Serpinb1c		chr13	32881434	32898211	-	OG0000458	multi-copy
ENSMUSG00000044626	0	0	2.29	1.69	0	0	0	0	protein_coding	Liph		chr16	21953817	21995663	-	OG0010599	single-copy
ENSMUSG00000035385	0	0	1.13	2.29	0	0	0	0	protein_coding	Ccl2		chr11	82035571	82037453	+	OG0015871	single-copy
ENSMUSG00000030713	0	0	2.28	1.85	0	0	0	0	protein_coding	Klk7		chr7	43811294	43816359	+	OG0010891	single-copy
ENSMUSG00000048703	0	0	1.6	2.26	0	0	0	0	protein_coding	Speer4b		chr5	27495639	27501438	-	OG0000018	mus-specific
ENSMUSG00000051379	0	0	2.05	2.23	0	0	0	0	protein_coding	Flrt3		chr2	140650914	140671469	-	OG0013103	single-copy
ENSMUSG00000033060	0	0	2.21	1.95	0	0	0	0	protein_coding	Lmo7		chr14	101729957	101934710	+	OG0010565	single-copy
ENSMUSG00000067848	0	0	2.2	2.12	0	0	0	0	protein_coding	4933402N22Rik		chr5	11918043	11922821	+	OG0000068	mus-specific
ENSMUSG00000043020	0	0	2.19	1.93	0	0	0	0	protein_coding	Dnai3		chr3	146040526	146108130	-
ENSMUSG00000028255	0	0	1.91	2.18	0	0	0	0	protein_coding	Clca1		chr3	145003817	145032776	-	OG0015309	single-copy
ENSMUSG00000036390	0	0	2.08	2.17	0	0	0	0	protein_coding	Gadd45a		chr6	67035096	67037457	-	OG0012886	single-copy
ENSMUSG00000086848	0	0	2.08	2.16	0	0	0	0	protein_coding	Lce6a		chr3	92620081	92621660	-	OG0010719	single-copy
ENSMUSG00000051590	0	0	1.83	2.16	0	0	0	0	protein_coding	Map3k19		chr1	127814791	127855031	-	OG0010209	single-copy
ENSMUSG00000095493	0	0	1.34	2.15	0	0	0	0	protein_coding	A630023A22Rik		chr14	34051126	34102754	-	OG0018768	mus-uncluster
ENSMUSG00000073680	0	0	2.11	1.83	0	0	0	0	protein_coding	Tmem88b		chr4	155781591	155785874	-	OG0003590	single-copy
ENSMUSG00000071347	0	0	1.12	2.09	0	0	0	0	protein_coding	C1qtnf9		chr14	60768134	60780869	+	OG0016268	single-copy
ENSMUSG00000079227	0	0	0.69	2.09	0	0	0	0	protein_coding	Ccr5		chr9	124121543	124147699	+	OG0015813	single-copy
ENSMUSG00000049314	0	0	1.8	2.08	0	0	0	0	protein_coding	Fbxw13		chr9	109179227	109195975	-	OG0000064	multi-copy
ENSMUSG00000028841	0	0	1.4	2.06	0	0	0	0	protein_coding	Cnksr1		chr4	134228041	134238399	-	OG0015168	single-copy
ENSMUSG00000029378	0	0	1.46	2.01	0	0	0	0	protein_coding	Areg		chr5	91139599	91148432	+	OG0017037	single-copy
ENSMUSG00000035594	0	0	2	1.64	0	0	0	0	protein_coding	Chrna5		chr9	54980880	55007779	+	OG0015385	single-copy
ENSMUSG00000024912	0	0	1.83	1.99	0	0	0	0	protein_coding	Fosl1	TF_bZIP	chr19	5447547	5455946	+	OG0013055	single-copy
ENSMUSG00000038591	0	0	1.91	1.98	0	0	0	0	protein_coding	Colec10		chr15	54410774	54466358	+	OG0015062	single-copy
ENSMUSG00000021765	0	0	1.98	1.94	0	0	0	0	protein_coding	Fst		chr13	114452290	114458951	-	OG0012973	single-copy
ENSMUSG00000020798	0	0	1.98	1.8	0	0	0	0	protein_coding	Spns3		chr11	72494919	72550506	-	OG0004764	single-copy
ENSMUSG00000069793	0	0	1.94	1.96	0	0	0	0	protein_coding	Slfn9		chr11	82978390	82991830	-	OG0001224	multi-copy
ENSMUSG00000019890	0	0	1.96	1.25	0	0	0	0	protein_coding	Nts		chr10	102481756	102490486	-	OG0008779	single-copy
ENSMUSG00000063632	0	0	1.94	1.67	0	0	0	0	protein_coding	Sox11	HMG	chr12	27334264	27342574	-	OG0004894	single-copy
ENSMUSG00000055976	0	0	1.92	1.94	0	0	0	0	protein_coding	Cldn23		chr8	35824712	35826559	-	OG0015288	single-copy
ENSMUSG00000029641	0	0	1.37	1.93	0	0	0	0	protein_coding	Rasl11a		chr5	146845071	146847726	+	OG0006603	single-copy
ENSMUSG00000053475	0	0	1.13	1.92	0	0	0	0	protein_coding	Tnfaip6		chr2	52038009	52056686	+	OG0003536	single-copy
ENSMUSG00000039364	0	0	1.57	1.9	0	0	0	0	protein_coding	Sectm1b		chr11	121053458	121063569	-	OG0005771	single-copy
ENSMUSG00000076434	0	0	1.9	1.48	0	0	0	0	protein_coding	Wfdc3		chr2	164731180	164745931	-	OG0002525	single-copy
ENSMUSG00000001473	0	0	1.88	1.59	0	0	0	0	protein_coding	Tubb6		chr18	67390717	67402749	+	OG0000066	multi-copy
ENSMUSG00000023905	0	0	1.7	1.88	0	0	0	0	protein_coding	Tnfrsf12a		chr17	23675445	23677468	-	OG0018207	mus-uncluster
ENSMUSG00000020427	0	0	1.67	1.87	0	0	0	0	protein_coding	Igfbp3		chr11	7206086	7213923	-	OG0011556	single-copy
ENSMUSG00000015652	0	0	1.16	1.87	0	0	0	0	protein_coding	Steap1		chr5	5736317	5749326	-	OG0004581	single-copy
ENSMUSG00000054136	0	0	1.86	1.47	0	0	0	0	protein_coding	Adm2		chr15	89322720	89324731	+	OG0017472	single-copy
ENSMUSG00000031574	0	0	1.86	1.6	0	0	0	0	protein_coding	Star		chr8	25806555	25815982	+	OG0004601	single-copy
ENSMUSG00000026247	0	0	1.85	1.43	0	0	0	0	protein_coding	Ecel1		chr1	87147655	87156521	-	OG0014012	single-copy
ENSMUSG00000000682	0	0	0.84	1.84	0	0	0	0	protein_coding	Cd52		chr4	134082448	134095082	-	OG0015742	single-copy
ENSMUSG00000024659	0	0	1.72	1.83	0	0	0	0	protein_coding	Anxa1		chr19	20373428	20390944	-	OG0017142	single-copy
ENSMUSG00000000567	0	0	1.18	1.82	0	0	0	0	protein_coding	Sox9	HMG	chr11	112782224	112787760	+	OG0004880	single-copy
ENSMUSG00000044734	0	0	1.61	1.82	0	0	0	0	protein_coding	Serpinb1a		chr13	32842092	32851185	-	OG0000458	multi-copy
ENSMUSG00000024883	0	0	1.82	1.15	0	0	0	0	protein_coding	Rin1		chr19	5050481	5057071	+	OG0006327	single-copy
ENSMUSG00000026100	0	0	1.82	1.81	0	0	0	0	protein_coding	Mstn		chr1	53061640	53068079	+	OG0009542	single-copy
ENSMUSG00000019647	0	0	1.8	1.69	0	0	0	0	protein_coding	Sema6a		chr18	47235598	47368870	-	OG0005735	single-copy
ENSMUSG00000024691	0	0	1.45	1.8	0	0	0	0	protein_coding	Fam111a		chr19	12545740	12589768	+	OG0001749	multi-copy
ENSMUSG00000038059	0	0	1.77	1.8	0	0	0	0	protein_coding	Smim3		chr18	60474191	60501987	-	OG0005038	single-copy
ENSMUSG00000035498	0	0	1.8	1.25	0	0	0	0	protein_coding	Cdcp1		chr9	123170824	123216038	-	OG0015681	single-copy
ENSMUSG00000022044	0	0	1.79	1.7	0	0	0	0	protein_coding	Stmn4		chr14	66344296	66361680	+	OG0004546	single-copy
ENSMUSG00000024397	0	0	0.83	1.79	0	0	0	0	protein_coding	Aif1		chr17	35170991	35176068	-	OG0018739	mus-uncluster
ENSMUSG00000056749	0	0	1.43	1.79	0	0	0	0	protein_coding	Nfil3	TF_bZIP	chr13	52967209	52981073	-	OG0009109	single-copy
ENSMUSG00000100486	0	0	1.78	1.77	0	0	0	0	protein_coding	Gm4131		chr14	62463414	62566921	-	OG0012529	single-copy
ENSMUSG00000025473	0	0	1.75	1.72	0	0	0	0	protein_coding	Adam8		chr7	139978932	139992562	-	OG0017555	single-copy
ENSMUSG00000021508	0	0	1.16	1.73	0	0	0	0	protein_coding	Cxcl14		chr13	56288643	56296551	-	OG0014710	single-copy
ENSMUSG00000024737	0	0	1.35	1.72	0	0	0	0	protein_coding	Slc15a3		chr19	10839727	10859362	+	OG0005434	single-copy
ENSMUSG00000024256	0	0	1.6	1.71	0	0	0	0	protein_coding	Adcyap1		chr17	93199017	93206537	+	OG0017513	single-copy
ENSMUSG00000052374	0	0	1.7	0.7	0	0	0	0	protein_coding	Actn2		chr13	12269426	12340760	-	OG0000228	multi-copy
ENSMUSG00000030677	0	0	1.69	1.65	0	0	0	0	protein_coding	Kif22		chr7	127027729	127042471	-	OG0010993	single-copy
ENSMUSG00000046223	0	0	1.69	1.65	0	0	0	0	protein_coding	Plaur		chr7	24462484	24475968	+	OG0007569	single-copy
ENSMUSG00000007946	0	0	1.62	1.69	0	0	0	0	protein_coding	Phox2a	Homeobox	chr7	101818313	101822726	+	OG0007738	single-copy
ENSMUSG00000027997	0	0	1.55	1.68	0	0	0	0	protein_coding	Casp6		chr3	129901425	129914103	+	OG0016077	single-copy
ENSMUSG00000054855	0	0	1.6	1.68	0	0	0	0	protein_coding	Rnd1		chr15	98663421	98677461	-	OG0006277	single-copy
ENSMUSG00000024331	0	0	1.67	1.2	0	0	0	0	protein_coding	Dsc2		chr18	20030633	20059554	-	OG0000952	multi-copy
ENSMUSG00000058153	0	0	1.67	1.02	0	0	0	0	protein_coding	Sez6l		chr5	112419151	112577185	-	OG0005651	single-copy
ENSMUSG00000025044	0	0	0.85	1.66	0	0	0	0	protein_coding	Msr1		chr8	39581685	39642673	-	OG0009550	single-copy
ENSMUSG00000058715	0	0	0.97	1.64	0	0	0	0	protein_coding	Fcer1g		chr1	171229572	171234365	-	OG0018650	mus-uncluster
ENSMUSG00000073489	0	0	0.75	1.64	0	0	0	0	protein_coding	Ifi204		chr1	173747293	173766943	-	OG0000356	multi-copy
ENSMUSG00000014599	0	0	1.64	1.43	0	0	0	0	protein_coding	Csf1		chr3	107741048	107760469	-	OG0014842	single-copy
ENSMUSG00000069873	0	0	1.64	1.08	0	0	0	0	protein_coding	4930438A08Rik		chr11	58274799	58294289	+	OG0017883	single-copy
ENSMUSG00000028226	0	0	1.6	1.36	0	0	0	0	protein_coding	Mmp16		chr4	17852893	18119145	+	OG0009797	single-copy
ENSMUSG00000027556	0	0	0.98	1.59	0	0	0	0	protein_coding	Car1		chr3	14766216	14808368	-	OG0016121	single-copy
ENSMUSG00000050335	0	0	1.59	1.4	0	0	0	0	protein_coding	Lgals3		chr14	47367751	47386160	+	OG0010665	single-copy
ENSMUSG00000049988	0	0	1.07	1.59	0	0	0	0	protein_coding	Lrrc25		chr8	70616155	70621483	+	OG0010476	single-copy
ENSMUSG00000072115	0	0	0.69	1.59	0	0	0	0	protein_coding	Ang		chr14	51091150	51102009	+	OG0001010	multi-copy
ENSMUSG00000024521	0	0	1.59	1.44	0	0	0	0	protein_coding	Pmaip1		chr18	66458533	66465565	+	OG0007461	single-copy
ENSMUSG00000032495	0	0	1.5	1.57	0	0	0	0	protein_coding	Lrrc2		chr9	110951545	110984066	+	OG0010480	single-copy
ENSMUSG00000034459	0	0	0.96	1.57	0	0	0	0	protein_coding	Ifit1		chr19	34640871	34650009	+	OG0011603	single-copy
ENSMUSG00000037537	0	0	1.1	1.55	0	0	0	0	protein_coding	H2-M11		chr17	36547075	36549250	+	OG0000369	multi-copy
ENSMUSG00000050164	0	0	1.5	1.55	0	0	0	0	protein_coding	Mchr1		chr15	81235499	81238964	+	OG0010084	single-copy
ENSMUSG00000030579	0	0	0.61	1.55	0	0	0	0	protein_coding	Tyrobp		chr7	30413760	30417585	+	OG0003036	single-copy
ENSMUSG00000030107	0	0	1.14	1.54	0	0	0	0	protein_coding	Usp18		chr6	121245906	121270917	+	OG0002832	single-copy
ENSMUSG00000024987	0	0	1.25	1.54	0	0	0	0	protein_coding	Cyp26a1		chr19	37697798	37701536	+	OG0014661	single-copy
ENSMUSG00000033538	0	0	0.65	1.54	0	0	0	0	protein_coding	Casp4		chr9	5308828	5336783	+	OG0016078	single-copy
ENSMUSG00000029552	0	0	1.53	1.44	0	0	0	0	protein_coding	Tes		chr6	17065149	17105828	+	OG0000302	multi-copy
ENSMUSG00000020892	0	0	0.93	1.52	0	0	0	0	protein_coding	Aloxe3		chr11	69125896	69149115	+	OG0017284	single-copy
ENSMUSG00000106350	0	0	1.52	1.23	0	0	0	0	protein_coding	Kif19b		chr5	140445645	140495071	+
ENSMUSG00000030272	0	0	1.52	1.38	0	0	0	0	protein_coding	Camk1		chr6	113334124	113343984	-	OG0016168	single-copy
ENSMUSG00000028713	0	0	1.23	1.51	0	0	0	0	protein_coding	Cyp4b1		chr4	115624725	115647723	-	OG0014643	single-copy
ENSMUSG00000038331	0	0	1.07	1.51	0	0	0	0	protein_coding	Satb2	CUT	chr1	56793981	56978650	-	OG0005906	single-copy
ENSMUSG00000026630	0	0	1.26	1.51	0	0	0	0	protein_coding	Batf3	TF_bZIP	chr1	191097847	191108945	+	OG0016559	single-copy
ENSMUSG00000073400	0	0	1.2	1.5	0	0	0	0	protein_coding	Trim10		chr17	36869574	36877833	+	OG0003339	single-copy
ENSMUSG00000046688	0	0	1	1.49	0	0	0	0	protein_coding	Tifa		chr3	127789805	127832164	+	OG0003930	single-copy
ENSMUSG00000017002	0	0	1.49	1.05	0	0	0	0	protein_coding	Slpi		chr2	164354070	164389095	-	OG0005098	single-copy
ENSMUSG00000044201	0	0	1.31	1.49	0	0	0	0	protein_coding	Cdc25c		chr18	34732993	34751533	-	OG0015705	single-copy
ENSMUSG00000017204	0	0	1.48	1.06	0	0	0	0	protein_coding	Gsdma		chr11	98664351	98677708	+	OG0000539	multi-copy
ENSMUSG00000038943	0	0	1.48	1.38	0	0	0	0	protein_coding	Prc1		chr7	80294450	80316259	+	OG0007198	single-copy
ENSMUSG00000020534	0	0	1.46	1.32	0	0	0	0	protein_coding	Shmt1		chr11	60788104	60811718	-	OG0001240	multi-copy
ENSMUSG00000002459	0	0	1.46	1.26	0	0	0	0	protein_coding	Rgs20		chr1	4909576	5070285	-	OG0006393	single-copy
ENSMUSG00000099655	0	0	1.45	1.12	0	0	0	0	protein_coding	2310034G01Rik		chr19	46348201	46350302	-	OG0017941	single-copy
ENSMUSG00000025491	0	0	1.16	1.45	0	0	0	0	protein_coding	Ifitm1		chr7	140967221	140969825	+	OG0011601	single-copy
ENSMUSG00000093789	0	0	1.45	1.29	0	0	0	0	protein_coding	Methig1		chr15	100353149	100384436	+	OG0000520	multi-copy
ENSMUSG00000039328	0	0	1.44	1.43	0	0	0	0	protein_coding	Rnf122		chr8	31111820	31131482	+	OG0006264	single-copy
ENSMUSG00000027377	0	0	1.44	1.39	0	0	0	0	protein_coding	Mall		chr2	127704386	127729932	-	OG0010257	single-copy
ENSMUSG00000044258	0	0	0.62	1.43	0	0	0	0	protein_coding	Ctla2a		chr13	60934155	60936625	-	OG0000378	multi-copy
ENSMUSG00000041324	0	0	1.38	1.43	0	0	0	0	protein_coding	Inhba		chr13	16011851	16031621	+	OG0011415	single-copy
ENSMUSG00000084989	0	0	1.43	1.24	0	0	0	0	protein_coding	Crocc2		chr1	93168725	93231072	+	OG0014878	single-copy
ENSMUSG00000028885	0	0	1.25	1.43	0	0	0	0	protein_coding	Smpdl3b		chr4	132732966	132757252	-	OG0005017	single-copy
ENSMUSG00000078532	0	0	1.42	1.01	0	0	0	0	protein_coding	Nkain1		chr4	130531602	130574173	-	OG0009049	single-copy
ENSMUSG00000059645	0	0	1.41	1.1	0	0	0	0	protein_coding	Gm7361		chr5	26257691	26264308	+	OG0000018	mus-specific
ENSMUSG00000053113	0	0	0.89	1.41	0	0	0	0	protein_coding	Socs3		chr11	117966079	117970047	-	OG0004921	single-copy
ENSMUSG00000042638	0	0	1.12	1.4	0	0	0	0	protein_coding	Gucy2c		chr6	136697284	136781765	-	OG0012116	single-copy
ENSMUSG00000038151	0	0	0.97	1.39	0	0	0	0	protein_coding	Prdm1	zf-C2H2	chr10	44437177	44528501	-	OG0007195	single-copy
ENSMUSG00000026070	0	0	1.13	1.39	0	0	0	0	protein_coding	Il18r1		chr1	40465552	40500854	+	OG0011498	single-copy
ENSMUSG00000021876	0	0	1.07	1.39	0	0	0	0	protein_coding	Rnase4		chr14	51091077	51106151	+	OG0006285	single-copy
ENSMUSG00000029919	0	0	0.82	1.38	0	0	0	0	protein_coding	Hpgds		chr6	65117293	65144908	-	OG0011766	single-copy
ENSMUSG00000027859	0	0	0.94	1.38	0	0	0	0	protein_coding	Ngf		chr3	102469919	102521013	+	OG0009088	single-copy
ENSMUSG00000022221	0	0	1.17	1.38	0	0	0	0	protein_coding	Ripk3		chr14	55784995	55788865	-	OG0006314	single-copy
ENSMUSG00000037568	0	0	1.38	1.16	0	0	0	0	protein_coding	Vash2		chr1	190947646	190979296	-	OG0002762	single-copy
ENSMUSG00000032515	0	0	1.37	1.28	0	0	0	0	protein_coding	Csrnp1	CSRNP_N	chr9	119971163	119984658	-	OG0014817	single-copy
ENSMUSG00000037722	0	0	1.08	1.37	0	0	0	0	protein_coding	Gnpnat1		chr14	45376334	45404913	-	OG0012418	single-copy
ENSMUSG00000027907	0	0	1.37	1.31	0	0	0	0	protein_coding	S100a11		chr3	93520488	93526287	+	OG0005978	single-copy
ENSMUSG00000021453	0	0	1.36	1.29	0	0	0	0	protein_coding	Gadd45g		chr13	51846678	51848468	+	OG0012884	single-copy
ENSMUSG00000025492	0	0	0.66	1.36	0	0	0	0	protein_coding	Ifitm3		chr7	141009586	141010770	-	OG0011598	single-copy
ENSMUSG00000058093	0	0	0.82	1.36	0	0	0	0	protein_coding	Zfp729b	zf-C2H2	chr13	67589439	67609707	-	OG0000044	multi-copy
ENSMUSG00000039985	0	0	1.36	1.36	0	0	0	0	protein_coding	Sinhcaf		chr6	148921035	148946467	-	OG0005496	single-copy
ENSMUSG00000055723	0	0	1.06	1.35	0	0	0	0	protein_coding	Rras2		chr7	114046782	114117781	-	OG0006074	single-copy
ENSMUSG00000041202	0	0	0.85	1.35	0	0	0	0	protein_coding	Pla2g2d		chr4	138775735	138782046	+	OG0007593	single-copy
ENSMUSG00000028459	0	0	0.75	1.35	0	0	0	0	protein_coding	Cd72		chr4	43446462	43454628	-	OG0015732	single-copy
ENSMUSG00000027360	0	0	0.89	1.34	0	0	0	0	protein_coding	Hdc		chr2	126593667	126619299	-	OG0011985	single-copy
ENSMUSG00000046733	0	0	1.34	1.3	0	0	0	0	protein_coding	Gprc5a		chr6	135065651	135084709	+	OG0012270	single-copy
ENSMUSG00000030102	0	0	0.81	1.33	0	0	0	0	protein_coding	Itpr1		chr6	108213096	108551109	+	OG0000363	multi-copy
ENSMUSG00000078817	0	0	1.32	1.33	0	0	0	0	protein_coding	Nlrp12		chr7	3218784	3249740	-	OG0009011	single-copy
ENSMUSG00000043003	0	0	0.7	1.33	0	0	0	0	protein_coding	Rasef		chr4	73714579	73790994	-	OG0006612	single-copy
ENSMUSG00000034394	0	0	1.06	1.32	0	0	0	0	protein_coding	Lif		chr11	4257557	4272514	+	OG0010631	single-copy
ENSMUSG00000029322	0	0	0.92	1.32	0	0	0	0	protein_coding	Plac8		chr5	100553725	100572245	-	OG0007576	single-copy
ENSMUSG00000040055	0	0	0.65	1.31	0	0	0	0	protein_coding	Gjb6		chr14	57123303	57133611	-	OG0012682	single-copy
ENSMUSG00000028494	0	0	1.3	1.29	0	0	0	0	protein_coding	Plin2		chr4	86648386	86670060	-	OG0007506	single-copy
ENSMUSG00000002897	0	0	1.3	1.08	0	0	0	0	protein_coding	Il17ra		chr6	120463247	120487559	+	OG0011505	single-copy
ENSMUSG00000044364	0	0	1.3	1.11	0	0	0	0	protein_coding	Tmem74b		chr2	151702008	151712157	+	OG0003601	single-copy
ENSMUSG00000024376	0	0	1.29	0.9	0	0	0	0	protein_coding	Epb41l4a		chr18	33796327	34006966	-	OG0013749	single-copy
ENSMUSG00000027560	0	0	1.29	1.01	0	0	0	0	protein_coding	Dok5		chr2	170731807	170879769	+	OG0014186	single-copy
ENSMUSG00000090066	0	0	1.24	1.29	0	0	0	0	protein_coding	1110002E22Rik		chr3	138065052	138081506	+	OG0018057	single-copy
ENSMUSG00000026475	0	0	0.71	1.29	0	0	0	0	protein_coding	Rgs16		chr1	153740349	153745468	+	OG0006398	single-copy
ENSMUSG00000024891	0	0	1.29	0.99	0	0	0	0	protein_coding	Slc29a2		chr19	5023860	5031972	+	OG0005311	single-copy
ENSMUSG00000003752	0	0	1.23	1.27	0	0	0	0	protein_coding	Itpkc		chr7	27207172	27228661	-	OG0011241	single-copy
ENSMUSG00000002233	0	0	1.27	1.14	0	0	0	0	protein_coding	Rhoc		chr3	104788375	104794459	+	OG0006362	single-copy
ENSMUSG00000051209	0	0	1.26	0.85	0	0	0	0	protein_coding	Gpr119		chrX	48667979	48674478	-	OG0012341	single-copy
ENSMUSG00000024066	0	0	1.26	1.12	0	0	0	0	protein_coding	Xdh		chr17	73883895	73950196	-	OG0002467	single-copy
ENSMUSG00000024143	0	0	1.25	1.06	0	0	0	0	protein_coding	Rhoq		chr17	86963082	87000069	+	OG0018256	mus-uncluster
ENSMUSG00000011179	0	0	1.04	1.25	0	0	0	0	protein_coding	Odc1		chr12	17544794	17551505	+	OG0008666	single-copy
ENSMUSG00000025351	0	0	1.07	1.25	0	0	0	0	protein_coding	Cd63		chr10	128900989	128912822	+	OG0015737	single-copy
ENSMUSG00000052415	0	0	0.8	1.25	0	0	0	0	protein_coding	Tchh		chr3	93442330	93449077	+	OG0004150	single-copy
ENSMUSG00000029762	0	0	1.2	1.25	0	0	0	0	protein_coding	Akr1b8		chr6	34354119	34368463	+	OG0001867	multi-copy
ENSMUSG00000027800	0	0	0.99	1.24	0	0	0	0	protein_coding	Tm4sf1		chr3	57285611	57301988	-	OG0003856	single-copy
ENSMUSG00000022148	0	0	0.62	1.24	0	0	0	0	protein_coding	Fyb		chr15	6522853	6663313	+	OG0012934	single-copy
ENSMUSG00000025348	0	0	1.24	1.04	0	0	0	0	protein_coding	Itga7		chr10	128933818	128958282	+	OG0011270	single-copy
ENSMUSG00000040312	0	0	0.82	1.23	0	0	0	0	protein_coding	Cchcr1		chr17	35517100	35531015	+	OG0015881	single-copy
ENSMUSG00000020205	0	0	1.18	1.23	0	0	0	0	protein_coding	Phlda1		chr10	111506286	111508645	+	OG0007748	single-copy
ENSMUSG00000063889	0	0	1.08	1.23	0	0	0	0	protein_coding	Crem	TF_bZIP	chr18	3266048	3337748	-	OG0014901	single-copy
ENSMUSG00000046731	0	0	1.03	1.23	0	0	0	0	protein_coding	Kctd11		chr11	69878261	69881406	-	OG0011060	single-copy
ENSMUSG00000022912	0	0	0.64	1.22	0	0	0	0	protein_coding	Pros1		chr16	62854307	62929346	+	OG0007085	single-copy
ENSMUSG00000074480	0	0	1.22	0.79	0	0	0	0	protein_coding	Mex3a		chr3	88532395	88541396	+	OG0009947	single-copy
ENSMUSG00000001627	0	0	0.82	1.22	0	0	0	0	protein_coding	Ifrd1		chr12	40201567	40248504	-	OG0011586	single-copy
ENSMUSG00000026094	0	0	0.72	1.22	0	0	0	0	protein_coding	Stk17b		chr1	53755506	53785224	-	OG0004566	single-copy
ENSMUSG00000044934	0	0	1.21	1.12	0	0	0	0	protein_coding	Zfp367	zf-C2H2	chr13	64133018	64153202	-	OG0002188	single-copy
ENSMUSG00000020573	0	0	0.59	1.2	0	0	0	0	protein_coding	Pik3cg		chr12	32173473	32208659	-	OG0007674	single-copy
ENSMUSG00000078193	0	0	0.76	1.19	0	0	0	0	protein_coding	Gm2000		chr1	156366040	156366484	+	OG0001286	multi-copy
ENSMUSG00000023045	0	0	1.19	0.76	0	0	0	0	protein_coding	Soat2		chr15	102150526	102163469	+	OG0004925	single-copy
ENSMUSG00000050064	0	0	1.19	0.76	0	0	0	0	protein_coding	Zfp697	zf-C2H2	chr3	98382461	98753812	+	OG0002083	single-copy
ENSMUSG00000029201	0	0	0.8	1.19	0	0	0	0	protein_coding	Ugdh		chr5	65413221	65435949	-	OG0002922	single-copy
ENSMUSG00000052776	0	0	0.95	1.19	0	0	0	0	protein_coding	Oas1a		chr5	120896256	120907521	-	OG0000262	multi-copy
ENSMUSG00000040212	0	0	1.19	1.17	0	0	0	0	protein_coding	Emp3		chr7	45918023	45921404	-	OG0013797	single-copy
ENSMUSG00000057346	0	0	1.17	1.18	0	0	0	0	protein_coding	Apol9a		chr15	77403789	77411135	-	OG0001855	multi-copy
ENSMUSG00000039232	0	0	0.88	1.18	0	0	0	0	protein_coding	Stx11		chr10	12938209	12964298	-	OG0004516	single-copy
ENSMUSG00000000078	0	0	0.96	1.18	0	0	0	0	protein_coding	Klf6	zf-C2H2	chr13	5861482	5870394	+	OG0010946	single-copy
ENSMUSG00000071633	0	0	1.08	1.18	0	0	0	0	protein_coding	Gm4952		chr19	12599974	12628251	+	OG0012517	single-copy
ENSMUSG00000022893	0	0	0.94	1.17	0	0	0	0	protein_coding	Adamts1		chr16	85793827	85803113	-	OG0017552	single-copy
ENSMUSG00000031304	0	0	0.87	1.16	0	0	0	0	protein_coding	Il2rg		chrX	101264378	101268255	-	OG0001606	multi-copy
ENSMUSG00000090291	0	0	1.16	1.07	0	0	0	0	protein_coding	Lrrc10b		chr19	10455371	10457473	-	OG0010487	single-copy
ENSMUSG00000035692	0	0	0.69	1.16	0	0	0	0	protein_coding	Isg15		chr4	156199455	156200796	-	OG0011295	single-copy
ENSMUSG00000000278	0	0	0.98	1.16	0	0	0	0	protein_coding	Scpep1		chr11	88924020	88955465	-	OG0005838	single-copy
ENSMUSG00000072572	0	0	0.78	1.15	0	0	0	0	protein_coding	Slc39a2		chr14	51892889	51896745	+	OG0005227	single-copy
ENSMUSG00000028037	0	0	1.15	0.96	0	0	0	0	protein_coding	Ifi44		chr3	151730922	151749960	-	OG0011607	single-copy
ENSMUSG00000029321	0	0	0.71	1.15	0	0	0	0	protein_coding	Slc10a6		chr5	103605711	103629403	-	OG0005452	single-copy
ENSMUSG00000026880	0	0	1.15	0.99	0	0	0	0	protein_coding	Stom		chr2	35313986	35336976	-	OG0001192	multi-copy
ENSMUSG00000035413	0	0	1.15	0.98	0	0	0	0	protein_coding	Tmem98		chr11	80810175	80822033	+	OG0003582	single-copy
ENSMUSG00000027495	0	0	0.88	1.14	0	0	0	0	protein_coding	Fam210b		chr2	172345565	172355749	+	OG0013429	single-copy
ENSMUSG00000091345	0	0	1.12	1.14	0	0	0	0	protein_coding	Col6a5		chr9	105856078	105960643	-	OG0015071	single-copy
ENSMUSG00000027313	0	0	0.83	1.14	0	0	0	0	protein_coding	Chac1		chr2	119351229	119354381	+	OG0015456	single-copy
ENSMUSG00000024430	0	0	0.93	1.14	0	0	0	0	protein_coding	Cabyr		chr18	12740322	12755260	+	OG0016224	single-copy
ENSMUSG00000115338	0	0	0.91	1.13	0	0	0	0	protein_coding	Pnp		chr14	50931082	50965237	+	OG0000708	multi-copy
ENSMUSG00000033902	0	0	0.9	1.13	0	0	0	0	protein_coding	Mapkbp1		chr2	119972699	120027408	+	OG0010166	single-copy
ENSMUSG00000019876	0	0	0.86	1.13	0	0	0	0	protein_coding	Pkib		chr10	57631981	57741112	+	OG0007614	single-copy
ENSMUSG00000032802	0	0	1.12	0.91	0	0	0	0	protein_coding	Srxn1		chr2	152105516	152111376	+	OG0004670	single-copy
ENSMUSG00000073412	0	0	0.96	1.12	0	0	0	0	protein_coding	Lst1		chr17	35185095	35188439	-	OG0010384	single-copy
ENSMUSG00000004951	0	0	1.11	0.84	0	0	0	0	protein_coding	Hspb1		chr5	135887919	135889563	+	OG0011699	single-copy
ENSMUSG00000037447	0	0	0.87	1.11	0	0	0	0	protein_coding	Arid5a	ARID	chr1	36307733	36324029	+	OG0016954	single-copy
ENSMUSG00000060063	0	0	0.65	1.1	0	0	0	0	protein_coding	Alox5ap		chr5	149264767	149288153	+	OG0017286	single-copy
ENSMUSG00000034107	0	0	1.03	1.1	0	0	0	0	protein_coding	Ano7		chr1	93373930	93404303	+	OG0017152	single-copy
ENSMUSG00000066838	0	0	0.86	1.1	0	0	0	0	protein_coding	Zfp772	zf-C2H2	chr7	7202117	7209998	-	OG0001074	multi-copy
ENSMUSG00000037060	0	0	1	1.1	0	0	0	0	protein_coding	Cavin3		chr7	105480083	105482300	-	OG0016051	single-copy
ENSMUSG00000036437	0	0	0.66	1.1	0	0	0	0	protein_coding	Npy1r		chr8	66697192	66706792	+	OG0001513	multi-copy
ENSMUSG00000048482	0	0	0.71	1.1	0	0	0	0	protein_coding	Bdnf		chr2	109674700	109727007	+	OG0016495	single-copy
ENSMUSG00000030095	0	0	1.09	0.92	0	0	0	0	protein_coding	Tmem43		chr6	91473703	91488463	+	OG0003630	single-copy
ENSMUSG00000032715	0	0	0.84	1.08	0	0	0	0	protein_coding	Trib3		chr2	152337422	152344032	-	OG0003341	single-copy
ENSMUSG00000015243	0	0	1.08	0.67	0	0	0	0	protein_coding	Abca1		chr4	53030787	53159895	-	OG0001031	multi-copy
ENSMUSG00000023067	0	0	1.08	1.05	0	0	0	0	protein_coding	Cdkn1a		chr17	29090976	29100727	+	OG0015621	single-copy
ENSMUSG00000039910	0	0	1.08	0.92	0	0	0	0	protein_coding	Cited2		chr10	17723218	17725674	+	OG0015325	single-copy
ENSMUSG00000028896	0	0	1.08	0.97	0	0	0	0	protein_coding	Rcc1		chr4	132331919	132353605	-	OG0006515	single-copy
ENSMUSG00000031799	0	0	0.89	1.08	0	0	0	0	protein_coding	Tpm4		chr8	72130174	72153142	+	OG0001148	multi-copy
ENSMUSG00000030917	0	0	1.07	0.93	0	0	0	0	protein_coding	Tmem159		chr7	120102353	120120992	+	OG0003753	single-copy
ENSMUSG00000044916	0	0	0.94	1.07	0	0	0	0	protein_coding	1700029I15Rik		chr2	92382538	92385708	+	OG0017998	single-copy
ENSMUSG00000032502	0	0	1.07	0.72	0	0	0	0	protein_coding	Stac		chr9	111561437	111690348	-	OG0004611	single-copy
ENSMUSG00000034205	0	0	0.75	1.07	0	0	0	0	protein_coding	Loxl2		chr14	69609068	69695834	+	OG0010544	single-copy
ENSMUSG00000046610	0	0	0.8	1.06	0	0	0	0	protein_coding	Oacyl		chr18	65698268	65751601	+	OG0008691	single-copy
ENSMUSG00000027559	0	0	1.05	1.01	0	0	0	0	protein_coding	Car3		chr3	14863512	14872523	+	OG0016114	single-copy
ENSMUSG00000031490	0	0	0.89	1.05	0	0	0	0	protein_coding	Eif4ebp1		chr8	27260329	27276674	+	OG0013873	single-copy
ENSMUSG00000091175	0	0	0.87	1.05	0	0	0	0	protein_coding	S100a7l2		chr3	91088137	91090803	-	OG0001259	multi-copy
ENSMUSG00000029019	0	0	0.98	1.05	0	0	0	0	protein_coding	Nppb		chr4	147985788	147987205	+	OG0008898	single-copy
ENSMUSG00000015745	0	0	1.04	0.89	0	0	0	0	protein_coding	Plekho1		chr3	95988429	95996001	-	OG0007513	single-copy
ENSMUSG00000057531	0	0	1.04	0.67	0	0	0	0	protein_coding	Dtnbp1		chr13	44922075	45002147	-	OG0014108	single-copy
ENSMUSG00000079339	0	0	1.04	0.78	0	0	0	0	protein_coding	Ifit1bl1		chr19	34592891	34601956	-	OG0001613	multi-copy
ENSMUSG00000028599	0	0	0.81	1.04	0	0	0	0	protein_coding	Tnfrsf1b		chr4	145213463	145246870	-	OG0003521	single-copy
ENSMUSG00000050022	0	0	1.03	0.64	0	0	0	0	protein_coding	Amz1		chr5	140724127	140761439	+	OG0017245	single-copy
ENSMUSG00000028100	0	0	1.03	0.64	0	0	0	0	protein_coding	Nudt17		chr3	96706067	96708562	-	OG0008756	single-copy
ENSMUSG00000033983	0	0	1.03	1.01	0	0	0	0	protein_coding	Coil		chr11	88970252	88991613	+	OG0015107	single-copy
ENSMUSG00000035021	0	0	0.74	1.02	0	0	0	0	protein_coding	Baz1a		chr12	54892989	55014348	-	OG0016557	single-copy
ENSMUSG00000052942	0	0	1.02	0.99	0	0	0	0	protein_coding	Glis3	zf-C2H2	chr19	28258851	28680077	-	OG0012651	single-copy
ENSMUSG00000109901	0	0	0.9	1.02	0	0	0	0	protein_coding	Chmp1b		chr18	67205366	67207889	+	OG0015416	single-copy
ENSMUSG00000062997	0	0	0.71	1.01	0	0	0	0	protein_coding	Rpl35		chr2	39001580	39005624	-	OG0001286	multi-copy
ENSMUSG00000079442	0	0	1.01	0.97	0	0	0	0	protein_coding	St6galnac4		chr2	32587095	32599698	+	OG0004624	single-copy
ENSMUSG00000025279	0	0	1.01	0.65	0	0	0	0	protein_coding	Dnase1l3		chr14	7964533	7994573	-	OG0014210	single-copy
ENSMUSG00000021070	0	0	0.95	1.01	0	0	0	0	protein_coding	Bdkrb2		chr12	105563226	105595237	+	OG0016496	single-copy
ENSMUSG00000038650	0	0	1.01	0.94	0	0	0	0	protein_coding	Rnh1		chr7	141160326	141172857	-	OG0006194	single-copy
ENSMUSG00000053063	0	0	0.88	1.01	0	0	0	0	protein_coding	Clec12a		chr6	129342691	129365303	+	OG0015273	single-copy
ENSMUSG00000043895	0	0	0.79	1	0	0	0	0	protein_coding	S1pr2		chr9	20962361	20976781	-	OG0005962	single-copy
ENSMUSG00000032641	0	0	1	0.85	0	0	0	0	protein_coding	Gpr19		chr6	134869093	134898578	-	OG0012306	single-copy
ENSMUSG00000059866	0	0	0.98	1	0	0	0	0	protein_coding	Tnip2		chr5	34496087	34513991	-	OG0003504	single-copy
ENSMUSG00000022768	0	0	1	0.74	0	0	0	0	protein_coding	Ccdc116		chr16	17139064	17147229	-	OG0016003	single-copy
ENSMUSG00000026107	0	0	0.77	0.99	0	0	0	0	protein_coding	Nabp1		chr1	51465862	51478425	-	OG0009344	single-copy
ENSMUSG00000041827	0	0	0.81	0.99	0	0	0	0	protein_coding	Oasl1		chr5	114923240	114937915	+	OG0008686	single-copy
ENSMUSG00000025648	0	0	0.99	0.69	0	0	0	0	protein_coding	Pfkfb4		chr9	108991778	109032228	+	OG0007820	single-copy
ENSMUSG00000041046	0	0	0.99	0.79	0	0	0	0	protein_coding	Ramp3		chr11	6658521	6677475	+	OG0006648	single-copy
ENSMUSG00000030650	0	0	0.86	0.99	0	0	0	0	protein_coding	Tmc5		chr7	118597297	118675086	+	OG0003835	single-copy
ENSMUSG00000020737	0	0	0.99	0.63	0	0	0	0	protein_coding	Jpt1		chr11	115497353	115514387	-	OG0011193	single-copy
ENSMUSG00000022769	0	0	0.78	0.98	0	0	0	0	protein_coding	Sdf2l1		chr16	17130138	17132383	-	OG0005814	single-copy
ENSMUSG00000020773	0	0	0.78	0.97	0	0	0	0	protein_coding	Trim47		chr11	116105752	116127210	-	OG0003311	single-copy
ENSMUSG00000005370	0	0	0.6	0.97	0	0	0	0	protein_coding	Msh6		chr17	87975062	87990892	+	OG0009563	single-copy
ENSMUSG00000029135	0	0	0.61	0.97	0	0	0	0	protein_coding	Fosl2	TF_bZIP	chr5	32135801	32157842	+	OG0013054	single-copy
ENSMUSG00000037280	0	0	0.96	0.78	0	0	0	0	protein_coding	Galnt6		chr15	100691813	100729376	-	OG0012861	single-copy
ENSMUSG00000020407	0	0	0.89	0.96	0	0	0	0	protein_coding	Upp1		chr11	9118103	9136170	+	OG0002873	single-copy
ENSMUSG00000027569	0	0	0.62	0.96	0	0	0	0	protein_coding	Mrgbp		chr2	180581304	180586304	+	OG0009694	single-copy
ENSMUSG00000037428	0	0	0.96	0.87	0	0	0	0	protein_coding	Vgf		chr5	137026392	137033351	+	OG0002736	single-copy
ENSMUSG00000052684	0	0	0.95	0.88	0	0	0	0	protein_coding	Jun	TF_bZIP	chr4	95049034	95052222	-	OG0011188	single-copy
ENSMUSG00000035274	0	0	0.95	0.84	0	0	0	0	protein_coding	Tpbg		chr9	85842380	85847040	+	OG0003437	single-copy
ENSMUSG00000027737	0	0	0.95	0.82	0	0	0	0	protein_coding	Slc7a11		chr3	49892526	50443614	-	OG0005150	single-copy
ENSMUSG00000055044	0	0	0.94	0.63	0	0	0	0	protein_coding	Pdlim1		chr19	40221173	40271842	-	OG0007895	single-copy
ENSMUSG00000095677	0	0	0.82	0.94	0	0	0	0	protein_coding	Dynlt1f		chr17	6646602	6655900	-	OG0000553	multi-copy
ENSMUSG00000078453	0	0	0.84	0.93	0	0	0	0	protein_coding	Abracl		chr10	18011260	18023288	-	OG0017680	single-copy
ENSMUSG00000036036	0	0	0.61	0.93	0	0	0	0	protein_coding	Zfp57	zf-C2H2	chr17	37001163	37010635	+	OG0002133	single-copy
ENSMUSG00000047407	0	0	0.72	0.93	0	0	0	0	protein_coding	Tgif1	Homeobox	chr17	70844205	70853546	-	OG0003997	single-copy
ENSMUSG00000021411	0	0	0.84	0.93	0	0	0	0	protein_coding	Pxdc1		chr13	34627834	34653486	-	OG0006808	single-copy
ENSMUSG00000031609	0	0	0.74	0.92	0	0	0	0	protein_coding	Sap30		chr8	57482707	57487860	-	OG0005927	single-copy
ENSMUSG00000017057	0	0	0.79	0.92	0	0	0	0	protein_coding	Il13ra1		chrX	36112110	36171259	+	OG0001607	multi-copy
ENSMUSG00000024087	0	0	0.65	0.92	0	0	0	0	protein_coding	Cyp1b1		chr17	79701537	79715061	-	OG0014665	single-copy
ENSMUSG00000021996	0	0	0.92	0.84	0	0	0	0	protein_coding	Esd		chr14	74732297	74750765	+	OG0013652	single-copy
ENSMUSG00000075602	0	0	0.79	0.91	0	0	0	0	protein_coding	Ly6a		chr15	74994877	74998031	-	OG0000523	multi-copy
ENSMUSG00000030256	0	0	0.91	0.88	0	0	0	0	protein_coding	Bhlhe41	bHLH	chr6	145858243	145865558	-	OG0016468	single-copy
ENSMUSG00000050271	0	0	0.91	0.76	0	0	0	0	protein_coding	Prag1		chr8	36094828	36147787	+	OG0007205	single-copy
ENSMUSG00000007041	0	0	0.91	0.83	0	0	0	0	protein_coding	Clic1		chr17	35049966	35058749	+	OG0015249	single-copy
ENSMUSG00000040322	0	0	0.9	0.88	0	0	0	0	protein_coding	Slc25a24		chr3	109123149	109168457	+	OG0005357	single-copy
ENSMUSG00000062488	0	0	0.64	0.9	0	0	0	0	protein_coding	Ifit3b		chr19	34607970	34613401	+	OG0001612	multi-copy
ENSMUSG00000028003	0	0	0.9	0.87	0	0	0	0	protein_coding	Lrat		chr3	82892579	82903973	-	OG0010523	single-copy
ENSMUSG00000021125	0	0	0.78	0.9	0	0	0	0	protein_coding	Arg2		chr12	79130777	79156301	+	OG0017022	single-copy
ENSMUSG00000030562	0	0	0.9	0.68	0	0	0	0	protein_coding	Nox4		chr7	87246096	87398710	+	OG0008930	single-copy
ENSMUSG00000028156	0	0	0.89	0.84	0	0	0	0	protein_coding	Eif4e		chr3	138526179	138559696	+	OG0013876	single-copy
ENSMUSG00000026558	0	0	0.89	0.8	0	0	0	0	protein_coding	Uck2		chr1	167222883	167285320	-	OG0002937	single-copy
ENSMUSG00000001054	0	0	0.89	0.73	0	0	0	0	protein_coding	Rmnd5b		chr11	51623671	51635896	-	OG0006291	single-copy
ENSMUSG00000037580	0	0	0.76	0.89	0	0	0	0	protein_coding	Gch1		chr14	47153895	47189413	-	OG0012798	single-copy
ENSMUSG00000020423	0	0	0.72	0.89	0	0	0	0	protein_coding	Btg2		chr1	134075170	134079120	-	OG0016311	single-copy
ENSMUSG00000026836	0	0	0.89	0.87	0	0	0	0	protein_coding	Acvr1		chr2	58388644	58567157	-	OG0017586	single-copy
ENSMUSG00000031628	0	0	0.88	0.62	0	0	0	0	protein_coding	Casp3		chr8	46617291	46639689	+	OG0016079	single-copy
ENSMUSG00000031297	0	0	0.85	0.88	0	0	0	0	protein_coding	Slc7a3		chrX	101079210	101086020	-	OG0005145	single-copy
ENSMUSG00000047261	0	0	0.88	0.66	0	0	0	0	protein_coding	Gap43		chr16	42248442	42340651	-	OG0012850	single-copy
ENSMUSG00000045659	0	0	0.62	0.88	0	0	0	0	protein_coding	Plekha7		chr7	116123485	116308376	-	OG0007534	single-copy
ENSMUSG00000028480	0	0	0.8	0.88	0	0	0	0	protein_coding	Glipr2		chr4	43957401	43979118	+	OG0012654	single-copy
ENSMUSG00000039954	0	0	0.7	0.87	0	0	0	0	protein_coding	Stk32a		chr18	43207583	43318682	+	OG0004559	single-copy
ENSMUSG00000034300	0	0	0.73	0.87	0	0	0	0	protein_coding	Fam53c		chr18	34758906	34773760	+	OG0013386	single-copy
ENSMUSG00000018362	0	0	0.74	0.87	0	0	0	0	protein_coding	Kpna2		chr11	106988629	106999541	-	OG0001586	multi-copy
ENSMUSG00000028360	0	0	0.87	0.66	0	0	0	0	protein_coding	Slc44a5		chr3	153973436	154271722	+	OG0005206	single-copy
ENSMUSG00000042688	0	0	0.86	0.67	0	0	0	0	protein_coding	Mapk6		chr9	75369062	75410005	-	OG0010175	single-copy
ENSMUSG00000026029	0	0	0.67	0.86	0	0	0	0	protein_coding	Casp8		chr1	58795374	58847503	+	OG0016075	single-copy
ENSMUSG00000037705	0	0	0.75	0.86	0	0	0	0	protein_coding	Tecta		chr9	42329619	42399929	-	OG0004108	single-copy
ENSMUSG00000022346	0	0	0.86	0.67	0	0	0	0	protein_coding	Myc	bHLH	chr15	61985391	61990374	+	OG0009435	single-copy
ENSMUSG00000067786	0	0	0.86	0.66	0	0	0	0	protein_coding	Nnat		chr2	157560078	157562522	+	OG0008979	single-copy
ENSMUSG00000032369	0	0	0.71	0.86	0	0	0	0	protein_coding	Plscr1	Others	chr9	92249750	92272278	+	OG0007477	single-copy
ENSMUSG00000022948	0	0	0.78	0.85	0	0	0	0	protein_coding	Setd4		chr16	93583457	93604063	-	OG0005659	single-copy
ENSMUSG00000069094	0	0	0.85	0.77	0	0	0	0	protein_coding	Pde7a		chr3	19223108	19311322	-	OG0007921	single-copy
ENSMUSG00000025089	0	0	0.85	0.81	0	0	0	0	protein_coding	Gfra1		chr19	58235604	58455909	-	OG0012746	single-copy
ENSMUSG00000002797	0	0	0.65	0.85	0	0	0	0	protein_coding	Ggct		chr6	54982580	54992950	-	OG0012736	single-copy
ENSMUSG00000068220	0	0	0.61	0.85	0	0	0	0	protein_coding	Lgals1		chr15	78926725	78930465	+	OG0010668	single-copy
ENSMUSG00000028645	0	0	0.84	0.76	0	0	0	0	protein_coding	Slc2a1		chr4	119108711	119137983	+	OG0005308	single-copy
ENSMUSG00000026072	0	0	0.64	0.84	0	0	0	0	protein_coding	Il1r1		chr1	40225080	40317257	+	OG0011488	single-copy
ENSMUSG00000018648	0	0	0.84	0.74	0	0	0	0	protein_coding	Dusp14		chr11	84048041	84069261	-	OG0014087	single-copy
ENSMUSG00000024190	0	0	0.84	0.69	0	0	0	0	protein_coding	Dusp1		chr17	26505590	26562128	-	OG0014092	single-copy
ENSMUSG00000051977	0	0	0.84	0.64	0	0	0	0	protein_coding	Prdm9	zf-C2H2	chr17	15543079	15564354	-	OG0007183	single-copy
ENSMUSG00000055994	0	0	0.84	0.83	0	0	0	0	protein_coding	Nod2		chr8	88647315	88688474	+	OG0008968	single-copy
ENSMUSG00000035673	0	0	0.75	0.84	0	0	0	0	protein_coding	Sbno2		chr10	80056992	80105571	-	OG0005897	single-copy
ENSMUSG00000030792	0	0	0.78	0.84	0	0	0	0	protein_coding	Dkkl1		chr7	45207519	45212147	-	OG0014317	single-copy
ENSMUSG00000027978	0	0	0.78	0.83	0	0	0	0	protein_coding	Prss12		chr3	123446913	123506597	+	OG0007025	single-copy
ENSMUSG00000079641	0	0	0.59	0.82	0	0	0	0	protein_coding	Rpl39		chrX	37082520	37085402	-	OG0000185	multi-copy
ENSMUSG00000030748	0	0	0.76	0.82	0	0	0	0	protein_coding	Il4ra		chr7	125552120	125579474	+	OG0011456	single-copy
ENSMUSG00000056708	0	0	0.81	0.78	0	0	0	0	protein_coding	Ier5		chr1	155096361	155099636	-	OG0011612	single-copy
ENSMUSG00000040511	0	0	0.78	0.81	0	0	0	0	protein_coding	Pvr		chr7	19903578	19921160	-	OG0006816	single-copy
ENSMUSG00000036781	0	0	0.7	0.8	0	0	0	0	protein_coding	Rps27l		chr9	66946086	66949516	+	OG0018247	mus-uncluster
ENSMUSG00000046854	0	0	0.79	0.8	0	0	0	0	protein_coding	Pip5kl1		chr2	32574797	32583782	+	OG0007647	single-copy
ENSMUSG00000024664	0	0	0.8	0.62	0	0	0	0	protein_coding	Fads3		chr19	10041569	10060110	+	OG0013530	single-copy
ENSMUSG00000025612	0	0	0.76	0.8	0	0	0	0	protein_coding	Bach1	TF_bZIP	chr16	87698945	87733346	+	OG0016589	single-copy
ENSMUSG00000037638	0	0	0.8	0.7	0	0	0	0	protein_coding	Zbtb42	ZBTB	chr12	112678828	112682747	+	OG0002354	single-copy
ENSMUSG00000029209	0	0	0.8	0.74	0	0	0	0	protein_coding	Gnpda2		chr5	69573108	69592340	-	OG0012419	single-copy
ENSMUSG00000048776	0	0	0.79	0.59	0	0	0	0	protein_coding	Pthlh		chr6	147252101	147264183	-	OG0006881	single-copy
ENSMUSG00000021140	0	0	0.79	0.6	0	0	0	0	protein_coding	Pcnx		chr12	81860023	82000924	+	OG0007973	single-copy
ENSMUSG00000073234	0	0	0.79	0.74	0	0	0	0	protein_coding	Gm8773		chr5	5573799	5576203	+	OG0012475	single-copy
ENSMUSG00000067931	0	0	0.6	0.79	0	0	0	0	protein_coding	Zfp948	zf-C2H2	chr17	21567008	21588699	+	OG0000076	multi-copy
ENSMUSG00000057278	0	0	0.61	0.79	0	0	0	0	protein_coding	Snrpg		chr6	86371304	86379328	+	OG0001214	multi-copy
ENSMUSG00000024404	0	0	0.78	0.77	0	0	0	0	protein_coding	Riok3		chr18	12128741	12157387	+	OG0006319	single-copy
ENSMUSG00000027454	0	0	0.74	0.78	0	0	0	0	protein_coding	Gins1		chr2	150905400	150931280	+	OG0012703	single-copy
ENSMUSG00000001542	0	0	0.74	0.78	0	0	0	0	protein_coding	Ell2		chr13	75706757	75772364	+	OG0001757	multi-copy
ENSMUSG00000025779	0	0	0.78	0.64	0	0	0	0	protein_coding	Ly96		chr1	16688051	16709611	+	OG0010344	single-copy
ENSMUSG00000000416	0	0	0.6	0.78	0	0	0	0	protein_coding	Cttnbp2		chr6	18366478	18514843	-	OG0014745	single-copy
ENSMUSG00000027583	0	0	0.78	0.69	0	0	0	0	protein_coding	Zbtb46	ZBTB	chr2	181387762	181459426	-	OG0002350	single-copy
ENSMUSG00000026796	0	0	0.77	0.68	0	0	0	0	protein_coding	Niban2		chr2	32876114	32925254	+
ENSMUSG00000035356	0	0	0.77	0.73	0	0	0	0	protein_coding	Nfkbiz		chr16	55811375	55838899	-	OG0009100	single-copy
ENSMUSG00000026078	0	0	0.69	0.77	0	0	0	0	protein_coding	Pdcl3		chr1	38985608	38997238	+	OG0007938	single-copy
ENSMUSG00000027035	0	0	0.61	0.76	0	0	0	0	protein_coding	Cers6		chr2	68861441	69114282	+	OG0015511	single-copy
ENSMUSG00000031766	0	0	0.59	0.76	0	0	0	0	protein_coding	Slc12a3		chr8	94329201	94366214	+	OG0005446	single-copy
ENSMUSG00000038552	0	0	0.76	0.64	0	0	0	0	protein_coding	Fndc4		chr5	31292242	31296080	-	OG0013070	single-copy
ENSMUSG00000037458	0	0	0.76	0.73	0	0	0	0	protein_coding	Azin1		chr15	38487427	38519266	-	OG0016660	single-copy
ENSMUSG00000022951	0	0	0.66	0.75	0	0	0	0	protein_coding	Rcan1		chr16	92391953	92470867	-	OG0006520	single-copy
ENSMUSG00000041959	0	0	0.7	0.75	0	0	0	0	protein_coding	S100a10		chr3	93555080	93564643	+	OG0005979	single-copy
ENSMUSG00000024261	0	0	0.75	0.74	0	0	0	0	protein_coding	Syt4		chr18	31437808	31447406	-	OG0004365	single-copy
ENSMUSG00000028793	0	0	0.75	0.6	0	0	0	0	protein_coding	Rnf19b		chr4	129058271	129085886	+	OG0006229	single-copy
ENSMUSG00000028145	0	0	0.75	0.72	0	0	0	0	protein_coding	Them4		chr3	94310089	94332540	+	OG0003969	single-copy
ENSMUSG00000032578	0	0	0.75	0.63	0	0	0	0	protein_coding	Cish		chr9	107296026	107302784	+	OG0015327	single-copy
ENSMUSG00000085007	0	0	0.74	0.66	0	0	0	0	protein_coding	Smim43		chr3	36515057	36532384	-
ENSMUSG00000006585	0	0	0.74	0.63	0	0	0	0	protein_coding	Cdt1		chr8	122568015	122573554	+	OG0015602	single-copy
ENSMUSG00000041870	0	0	0.74	0.69	0	0	0	0	protein_coding	Ankrd13a		chr5	114774677	114806200	+	OG0017202	single-copy
ENSMUSG00000068566	0	0	0.74	0.6	0	0	0	0	protein_coding	Myadm		chr7	3289080	3300442	+	OG0001532	multi-copy
ENSMUSG00000025498	0	0	0.67	0.74	0	0	0	0	protein_coding	Irf7	IRF	chr7	141262706	141266481	-	OG0011315	single-copy
ENSMUSG00000027777	0	0	0.74	0.63	0	0	0	0	protein_coding	Schip1		chr3	68064802	68626481	+	OG0000672	multi-copy
ENSMUSG00000050989	0	0	0.67	0.73	0	0	0	0	protein_coding	Selenon		chr4	134537892	134552166	-	OG0005761	single-copy
ENSMUSG00000038722	0	0	0.62	0.73	0	0	0	0	protein_coding	Bud31		chr5	145140362	145148078	+	OG0016295	single-copy
ENSMUSG00000022111	0	0	0.72	0.64	0	0	0	0	protein_coding	Uchl3		chr14	101653967	101696125	+	OG0002940	single-copy
ENSMUSG00000048216	0	0	0.71	0.72	0	0	0	0	protein_coding	Gpr85		chr6	13834458	13839942	-	OG0012276	single-copy
ENSMUSG00000030681	0	0	0.72	0.68	0	0	0	0	protein_coding	Mvp		chr7	126986860	127014621	-	OG0009452	single-copy
ENSMUSG00000047649	0	0	0.71	0.62	0	0	0	0	protein_coding	Cd3eap		chr7	19356014	19359483	-	OG0015751	single-copy
ENSMUSG00000005087	0	0	0.71	0.63	0	0	0	0	protein_coding	Cd44		chr2	102811141	102901665	-	OG0015746	single-copy
ENSMUSG00000030854	0	0	0.71	0.61	0	0	0	0	protein_coding	Ptpn5		chr7	47077795	47133684	-	OG0006855	single-copy
ENSMUSG00000050730	0	0	0.7	0.71	0	0	0	0	protein_coding	Arhgap42		chr9	8994329	9239101	-	OG0016995	single-copy
ENSMUSG00000010067	0	0	0.6	0.71	0	0	0	0	protein_coding	Rassf1		chr9	107551555	107562267	+	OG0006599	single-copy
ENSMUSG00000036160	0	0	0.7	0.64	0	0	0	0	protein_coding	Surf6		chr2	26888628	26902879	-	OG0004449	single-copy
ENSMUSG00000050410	0	0	0.7	0.67	0	0	0	0	protein_coding	Tcf19	Others	chr17	35512734	35516824	-	OG0004161	single-copy
ENSMUSG00000048007	0	0	0.7	0.61	0	0	0	0	protein_coding	Timm8a1		chrX	134537256	134541865	-	OG0003909	single-copy
ENSMUSG00000013483	0	0	0.61	0.7	0	0	0	0	protein_coding	Card14		chr11	119307768	119345375	+	OG0016104	single-copy
ENSMUSG00000025161	0	0	0.61	0.69	0	0	0	0	protein_coding	Slc16a3		chr11	120948480	120960868	+	OG0005424	single-copy
ENSMUSG00000030077	0	0	0.69	0.68	0	0	0	0	protein_coding	Chl1		chr6	103510586	103750211	+	OG0015420	single-copy
ENSMUSG00000063683	0	0	0.66	0.69	0	0	0	0	protein_coding	Glyat		chr19	12633308	12653911	+	OG0012623	single-copy
ENSMUSG00000025337	0	0	0.62	0.69	0	0	0	0	protein_coding	Sbds		chr5	130245731	130255530	-	OG0005902	single-copy
ENSMUSG00000004105	0	0	0.63	0.68	0	0	0	0	protein_coding	Angptl2		chr2	33216069	33247717	+	OG0001009	multi-copy
ENSMUSG00000022096	0	0	0.6	0.68	0	0	0	0	protein_coding	Hr		chr14	70552212	70573548	+	OG0011755	single-copy
ENSMUSG00000050721	0	0	0.68	0.68	0	0	0	0	protein_coding	Plekho2		chr9	65552698	65580040	-	OG0007512	single-copy
ENSMUSG00000024785	0	0	0.66	0.68	0	0	0	0	protein_coding	Rcl1		chr19	29101375	29143929	+	OG0006509	single-copy
ENSMUSG00000061950	0	0	0.68	0.59	0	0	0	0	protein_coding	Ppp4r1		chr17	65782573	65841926	+	OG0007223	single-copy
ENSMUSG00000029826	0	0	0.59	0.67	0	0	0	0	protein_coding	Zc3hav1		chr6	38305286	38354603	-	OG0002321	single-copy
ENSMUSG00000039384	0	0	0.61	0.67	0	0	0	0	protein_coding	Dusp10		chr1	184013302	184075636	+	OG0014091	single-copy
ENSMUSG00000025809	0	0	0.62	0.66	0	0	0	0	protein_coding	Itgb1		chr8	128685654	128733200	+	OG0011264	single-copy
ENSMUSG00000020547	0	0	0.66	0.64	0	0	0	0	protein_coding	Bzw2		chr12	36091835	36158080	-	OG0016291	single-copy
ENSMUSG00000040435	0	0	0.64	0.6	0	0	0	0	protein_coding	Ppp1r15a		chr7	45522916	45526268	-	OG0007260	single-copy
ENSMUSG00000055078	0	0	0.64	0.6	0	0	0	0	protein_coding	Gabra5		chr7	57407672	57510059	-	OG0012901	single-copy
ENSMUSG00000075225	0	0	0.62	0.59	0	0	0	0	protein_coding	Ccdc162		chr10	41538846	41716634	-	OG0015971	single-copy
ENSMUSG00000022895	0	0	0.62	0.6	0	0	0	0	protein_coding	Ets2	ETS	chr16	95702075	95721051	+	OG0013622	single-copy
ENSMUSG00000039879	0	0	0.61	0.62	0	0	0	0	protein_coding	Heca		chr10	17868612	17948067	-	OG0011966	single-copy
ENSMUSG00000015341	0	0	0.62	0.59	0	0	0	0	protein_coding	Golga7		chr8	23241346	23257074	-	OG0012408	single-copy
ENSMUSG00000029687	0	0	0.62	0.62	0	0	0	0	protein_coding	Ezh2		chr6	47530139	47595341	-	OG0013568	single-copy

## Sheet: D15-down
	sham_m-vs-sham_f_up	inj_m-vs-inj_f_up	inj_f-vs-sham_f_up	inj_m-vs-sham_m_up	sham_m-vs-sham_f_down	inj_m-vs-inj_f_down	inj_f-vs-sham_f_down	inj_m-vs-sham_m_down	gene_type	gene_name	Family(TF)	chr	start	end	strand	ortho_id	cluster_type
ENSMUSG00000025105	0	0	0	0	0	0	-2.12	-1.61	protein_coding	Bnc1	zf-C2H2	chr7	81966653	81992307	-	OG0016412	single-copy
ENSMUSG00000052861	0	0	0	0	0	0	-2.02	-1.38	protein_coding	Dnah6		chr6	73017606	73221651	-	OG0014261	single-copy
ENSMUSG00000033966	0	0	0	0	0	0	-1.67	-2.01	protein_coding	Cdkl4		chr17	80523550	80577813	-	OG0015623	single-copy
ENSMUSG00000049107	0	0	0	0	0	0	-1.81	-1.95	protein_coding	Ntf3		chr6	126101412	126166910	-	OG0008794	single-copy
ENSMUSG00000039257	0	0	0	0	0	0	-1.38	-1.94	protein_coding	Vstm2b		chr7	40898328	40930594	+	OG0002652	single-copy
ENSMUSG00000021255	0	0	0	0	0	0	-0.87	-1.94	protein_coding	Esrrb	ESR-like	chr12	86361117	86521628	+	OG0013641	single-copy
ENSMUSG00000035606	0	0	0	0	0	0	-1.13	-1.94	protein_coding	Ky		chr9	102505750	102546239	+	OG0010790	single-copy
ENSMUSG00000043088	0	0	0	0	0	0	-1.85	-1.92	protein_coding	Il17re		chr6	113458484	113470758	+	OG0011501	single-copy
ENSMUSG00000045009	0	0	0	0	0	0	-1.23	-1.91	protein_coding	Prrt3		chr6	113493639	113501931	-	OG0007030	single-copy
ENSMUSG00000050511	0	0	0	0	0	0	-1.4	-1.89	protein_coding	Oprd1		chr4	132110726	132144486	-	OG0008250	single-copy
ENSMUSG00000022176	0	0	0	0	0	0	-1.25	-1.83	protein_coding	Rem2		chr14	54476100	54480431	+	OG0006466	single-copy
ENSMUSG00000048616	0	0	0	0	0	0	-1.38	-1.83	protein_coding	Nog		chr11	89300638	89302332	-	OG0008966	single-copy
ENSMUSG00000039313	0	0	0	0	0	0	-0.99	-1.81	protein_coding	Minar1		chr9	89587216	89623125	-	OG0009865	single-copy
ENSMUSG00000037977	0	0	0	0	0	0	-1.04	-1.77	protein_coding	6430571L13Rik		chr9	107340602	107352422	+	OG0017822	single-copy
ENSMUSG00000047591	0	0	0	0	0	0	-0.96	-1.75	protein_coding	Mafa	TF_bZIP	chr15	75745490	75748228	-	OG0010285	single-copy
ENSMUSG00000048385	0	0	0	0	0	0	-1.02	-1.73	protein_coding	Scrt1	zf-C2H2	chr15	76516203	76522499	-	OG0005832	single-copy
ENSMUSG00000043013	0	0	0	0	0	0	-1.15	-1.73	protein_coding	Onecut1	CUT	chr9	74861921	74891781	+	OG0008267	single-copy
ENSMUSG00000047606	0	0	0	0	0	0	-1.19	-1.73	protein_coding	Ankrd34c		chr9	89725245	89738475	-	OG0017185	single-copy
ENSMUSG00000039883	0	0	0	0	0	0	-0.93	-1.72	protein_coding	Lrrc17		chr5	21543559	21575904	+	OG0010483	single-copy
ENSMUSG00000032087	0	0	0	0	0	0	-0.87	-1.72	protein_coding	Dscaml1		chr9	45426628	45753712	+	OG0000951	multi-copy
ENSMUSG00000066687	0	0	0	0	0	0	-1.72	-1.02	protein_coding	Zbtb16	ZBTB	chr9	48654297	48836222	-	OG0002374	single-copy
ENSMUSG00000031727	0	0	0	0	0	0	-1.02	-1.7	protein_coding	Pmfbp1		chr8	109494027	109542640	+	OG0007456	single-copy
ENSMUSG00000028976	0	0	0	0	0	0	-1.01	-1.7	protein_coding	Slc2a5		chr4	150119283	150144169	+	OG0005301	single-copy
ENSMUSG00000026610	0	0	0	0	0	0	-1.16	-1.66	protein_coding	Esrrg	ESR-like	chr1	187608791	188214885	+	OG0013640	single-copy
ENSMUSG00000025141	0	0	0	0	0	0	-1.29	-1.65	protein_coding	Myadml2		chr11	120646031	120648158	-	OG0009445	single-copy
ENSMUSG00000042757	0	0	0	0	0	0	-1.01	-1.62	protein_coding	Tmem108		chr9	103482947	103761837	-	OG0003799	single-copy
ENSMUSG00000027796	0	0	0	0	0	0	-1.03	-1.61	protein_coding	Smad9	MH1	chr3	54755582	54801257	+	OG0005086	single-copy
ENSMUSG00000035431	0	0	0	0	0	0	-1.54	-1.6	protein_coding	Sstr1		chr12	58211772	58214444	+	OG0004647	single-copy
ENSMUSG00000031492	0	0	0	0	0	0	-0.83	-1.59	protein_coding	Chrnb3		chr8	27368711	27399730	+	OG0015379	single-copy
ENSMUSG00000034282	0	0	0	0	0	0	-1.58	-1.32	protein_coding	Evpl		chr11	116220559	116238077	-	OG0013608	single-copy
ENSMUSG00000044505	0	0	0	0	0	0	-1.41	-1.57	protein_coding	Lingo4		chr3	94398517	94404501	+	OG0010606	single-copy
ENSMUSG00000047658	0	0	0	0	0	0	-1	-1.57	protein_coding	Gal3st3		chr19	5298331	5308738	+	OG0012878	single-copy
ENSMUSG00000047746	0	0	0	0	0	0	-0.85	-1.57	protein_coding	Fbxo40		chr16	36963460	36990467	-	OG0013271	single-copy
ENSMUSG00000020099	0	0	0	0	0	0	-1.13	-1.56	protein_coding	Unc5b		chr10	60762593	60831581	-	OG0002896	single-copy
ENSMUSG00000051648	0	0	0	0	0	0	-1.14	-1.56	protein_coding	Kctd19		chr8	105382807	105413502	-	OG0011051	single-copy
ENSMUSG00000032593	0	0	0	0	0	0	-0.94	-1.54	protein_coding	Amigo3		chr9	108053159	108055701	+	OG0017259	single-copy
ENSMUSG00000066129	0	0	0	0	0	0	-0.99	-1.54	protein_coding	Kndc1		chr7	139894696	139941537	+	OG0010867	single-copy
ENSMUSG00000048304	0	0	0	0	0	0	-0.94	-1.53	protein_coding	Slitrk3		chr3	73047265	73057803	-	OG0005105	single-copy
ENSMUSG00000042589	0	0	0	0	0	0	-0.83	-1.53	protein_coding	Cux2	CUT	chr5	121856366	122050102	-	OG0014726	single-copy
ENSMUSG00000045314	0	0	0	0	0	0	-1.53	-1.41	protein_coding	Sowahb		chr5	93041123	93045022	-	OG0004899	single-copy
ENSMUSG00000096606	0	0	0	0	0	0	-0.83	-1.52	protein_coding	Tpbgl		chr7	99624082	99627103	-	OG0003436	single-copy
ENSMUSG00000030302	0	0	0	0	0	0	-0.91	-1.51	protein_coding	Atp2b2		chr6	113743831	114042613	-	OG0000224	multi-copy
ENSMUSG00000045875	0	0	0	0	0	0	-1.4	-1.5	protein_coding	Adra1a		chr14	66635251	66771168	+	OG0017460	single-copy
ENSMUSG00000040901	0	0	0	0	0	0	-0.8	-1.5	protein_coding	Kcnk18		chr19	59219214	59237374	+	OG0011092	single-copy
ENSMUSG00000068615	0	0	0	0	0	0	-1.14	-1.49	protein_coding	Gjd2		chr2	114009601	114013619	-	OG0012678	single-copy
ENSMUSG00000071540	0	0	0	0	0	0	-0.79	-1.49	protein_coding	3425401B19Rik		chr14	32659119	32685293	-	OG0017904	single-copy
ENSMUSG00000052133	0	0	0	0	0	0	-0.78	-1.48	protein_coding	Sema5b		chr16	35541145	35664732	+	OG0005736	single-copy
ENSMUSG00000029419	0	0	0	0	0	0	-0.92	-1.48	protein_coding	Ajm1		chr2	25575416	25581757	-	OG0017377	single-copy
ENSMUSG00000061578	0	0	0	0	0	0	-0.89	-1.47	protein_coding	Ksr2		chr5	117414000	117775003	+	OG0010793	single-copy
ENSMUSG00000062785	0	0	0	0	0	0	-1.07	-1.46	protein_coding	Kcnc3		chr7	44590664	44604754	+	OG0011138	single-copy
ENSMUSG00000034227	0	0	0	0	0	0	-0.9	-1.45	protein_coding	Foxj1	Fork_head	chr11	116330704	116335399	-	OG0013034	single-copy
ENSMUSG00000079051	0	0	0	0	0	0	-1.06	-1.44	protein_coding	Vinac1		chr2	129025073	129048172	-	OG0002727	single-copy
ENSMUSG00000070691	0	0	0	0	0	0	-1	-1.44	protein_coding	Runx3	Runt	chr4	135120652	135177990	+	OG0005997	single-copy
ENSMUSG00000056602	0	0	0	0	0	0	-1.02	-1.44	protein_coding	Fry		chr5	150118645	150497753	+	OG0000926	multi-copy
ENSMUSG00000025189	0	0	0	0	0	0	-1.03	-1.43	protein_coding	Cnnm1		chr19	43440436	43497210	+	OG0015161	single-copy
ENSMUSG00000045613	0	0	0	0	0	0	-1.03	-1.42	protein_coding	Chrm2		chr6	36388084	36528414	+	OG0015394	single-copy
ENSMUSG00000051067	0	0	0	0	0	0	-0.71	-1.42	protein_coding	Lingo3		chr10	80832801	80844039	-	OG0010607	single-copy
ENSMUSG00000041544	0	0	0	0	0	0	-0.92	-1.42	protein_coding	Disp3		chr4	148240264	148287965	-	OG0014324	single-copy
ENSMUSG00000048004	0	0	0	0	0	0	-1.25	-1.42	protein_coding	Tmem196		chr12	119945822	120021246	+	OG0003719	single-copy
ENSMUSG00000041710	0	0	0	0	0	0	-1.08	-1.42	protein_coding	Trpc5		chrX	144381671	144688180	-	OG0003241	single-copy
ENSMUSG00000096446	0	0	0	0	0	0	-1.17	-1.41	protein_coding	Gm8104		chr14	43100601	43115190	+	OG0000000	mus-specific
ENSMUSG00000039137	0	0	0	0	0	0	-0.95	-1.4	protein_coding	Whrn		chr4	63414910	63495991	-	OG0002516	single-copy
ENSMUSG00000056656	0	0	0	0	0	0	-1.09	-1.4	protein_coding	Apol8		chr15	77747798	77757003	-	OG0001004	multi-copy
ENSMUSG00000074575	0	0	0	0	0	0	-1.15	-1.37	protein_coding	Kcng1		chr2	168260117	168281736	-	OG0011127	single-copy
ENSMUSG00000049097	0	0	0	0	0	0	-0.91	-1.36	protein_coding	Ankrd34a		chr3	96596636	96599775	+	OG0017187	single-copy
ENSMUSG00000029337	0	0	0	0	0	0	-1.05	-1.36	protein_coding	Fgf5		chr5	98254184	98277030	+	OG0013173	single-copy
ENSMUSG00000040373	0	0	0	0	0	0	-0.78	-1.36	protein_coding	Cacng5		chr11	107874605	107915055	-	OG0016205	single-copy
ENSMUSG00000041653	0	0	0	0	0	0	-0.98	-1.35	protein_coding	Pnpla3		chr15	84167837	84187236	+	OG0007427	single-copy
ENSMUSG00000034570	0	0	0	0	0	0	-1.02	-1.35	protein_coding	Inpp5j		chr11	3494375	3504821	-	OG0011394	single-copy
ENSMUSG00000016179	0	0	0	0	0	0	-0.82	-1.35	protein_coding	Camk1g		chr1	193346346	193370298	-	OG0016167	single-copy
ENSMUSG00000027584	0	0	0	0	0	0	-1	-1.35	protein_coding	Oprl1		chr2	181715016	181720985	+	OG0008248	single-copy
ENSMUSG00000074892	0	0	0	0	0	0	-0.94	-1.34	protein_coding	B3galt5		chr16	96235801	96319859	+	OG0016650	single-copy
ENSMUSG00000040452	0	0	0	0	0	0	-1.34	-1.26	protein_coding	Cdh12		chr15	20449265	21589533	+	OG0015676	single-copy
ENSMUSG00000025905	0	0	0	0	0	0	-0.82	-1.34	protein_coding	Oprk1		chr1	5588466	5606131	+	OG0008249	single-copy
ENSMUSG00000021221	0	0	0	0	0	0	-0.87	-1.33	protein_coding	Dpf3		chr12	83213745	83487716	-	OG0014171	single-copy
ENSMUSG00000091722	0	0	0	0	0	0	-0.94	-1.33	protein_coding	Siah3		chr14	75455982	75529708	+	OG0005512	single-copy
ENSMUSG00000063239	0	0	0	0	0	0	-0.65	-1.32	protein_coding	Grm4		chr17	27422387	27521403	-	OG0000215	multi-copy
ENSMUSG00000096146	0	0	0	0	0	0	-0.99	-1.32	protein_coding	Kcnj11		chr7	46093953	46100764	-	OG0011111	single-copy
ENSMUSG00000045648	0	0	0	0	0	0	-1.2	-1.32	protein_coding	Vwc2l		chr1	70725715	70885397	+	OG0002632	single-copy
ENSMUSG00000047787	0	0	0	0	0	0	-0.87	-1.31	protein_coding	Flrt1		chr19	7092001	7105729	-	OG0013105	single-copy
ENSMUSG00000037709	0	0	0	0	0	0	-0.98	-1.31	protein_coding	Fam13a		chr6	58932090	59024549	-	OG0013488	single-copy
ENSMUSG00000038264	0	0	0	0	0	0	-0.91	-1.31	protein_coding	Sema7a		chr9	57940112	57962865	+	OG0005731	single-copy
ENSMUSG00000027971	0	0	0	0	0	0	-1.03	-1.3	protein_coding	Ndst4		chr3	125404076	125728899	+	OG0000207	multi-copy
ENSMUSG00000026494	0	0	0	0	0	0	-0.91	-1.3	protein_coding	Kif26b		chr1	178529125	178939200	+	OG0010989	single-copy
ENSMUSG00000001027	0	0	0	0	0	0	-0.74	-1.29	protein_coding	Scn4a		chr11	106318592	106353288	-	OG0005849	single-copy
ENSMUSG00000050272	0	0	0	0	0	0	-0.75	-1.29	protein_coding	Dscam		chr16	96590840	97170752	-	OG0000951	multi-copy
ENSMUSG00000058975	0	0	0	0	0	0	-0.81	-1.29	protein_coding	Kcnc1		chr7	46396497	46438704	+	OG0011140	single-copy
ENSMUSG00000022860	0	0	0	0	0	0	-0.86	-1.28	protein_coding	Chodl		chr16	78930948	78951733	+	OG0015406	single-copy
ENSMUSG00000029206	0	0	0	0	0	0	-1.09	-1.28	protein_coding	Nsun7		chr5	66259897	66298026	+	OG0008805	single-copy
ENSMUSG00000050556	0	0	0	0	0	0	-0.78	-1.28	protein_coding	Kcnb1		chr2	167095969	167190155	-	OG0011142	single-copy
ENSMUSG00000033981	0	0	0	0	0	0	-0.96	-1.27	protein_coding	Gria2		chr3	80681450	80802835	-	OG0000216	multi-copy
ENSMUSG00000056215	0	0	0	0	0	0	-0.86	-1.27	protein_coding	Lrguk		chr6	34029448	34134034	+	OG0010510	single-copy
ENSMUSG00000019146	0	0	0	0	0	0	-0.88	-1.27	protein_coding	Cacng2		chr15	77991748	78120028	-	OG0016208	single-copy
ENSMUSG00000034402	0	0	0	0	0	0	-0.77	-1.27	protein_coding	Kcnh5		chr12	74897220	75177332	-	OG0000867	multi-copy
ENSMUSG00000059406	0	0	0	0	0	0	-0.69	-1.27	protein_coding	Tmprss9		chr10	80871848	80899492	+	OG0003554	single-copy
ENSMUSG00000079164	0	0	0	0	0	0	-0.59	-1.27	protein_coding	Tlr5		chr1	182954788	182976044	+	OG0003866	single-copy
ENSMUSG00000029188	0	0	0	0	0	0	-1.26	-1.23	protein_coding	Slc34a2		chr5	53038081	53071664	+	OG0005281	single-copy
ENSMUSG00000040258	0	0	0	0	0	0	-1.24	-1.26	protein_coding	Nxph4		chr10	127525473	127534559	-	OG0008698	single-copy
ENSMUSG00000007594	0	0	0	0	0	0	-0.93	-1.26	protein_coding	Hapln4		chr8	70083457	70090862	+	OG0012034	single-copy
ENSMUSG00000046999	0	0	0	0	0	0	-0.73	-1.26	protein_coding	1110032F04Rik		chr3	68869586	68872163	+	OG0018051	single-copy
ENSMUSG00000027833	0	0	0	0	0	0	-0.66	-1.25	protein_coding	Shox2	Homeobox	chr3	66971727	66981771	-	OG0005523	single-copy
ENSMUSG00000022883	0	0	0	0	0	0	-0.82	-1.25	protein_coding	Robo1		chr16	72308306	73046095	+	OG0006187	single-copy
ENSMUSG00000047117	0	0	0	0	0	0	-1	-1.25	protein_coding	Ankdd1b		chr13	96416134	96471267	-	OG0017216	single-copy
ENSMUSG00000049409	0	0	0	0	0	0	-0.77	-1.24	protein_coding	Prokr1		chr6	87578591	87590743	-	OG0007093	single-copy
ENSMUSG00000074345	0	0	0	0	0	0	-0.65	-1.24	protein_coding	Tnfaip8l3		chr9	54023405	54068388	-	OG0003532	single-copy
ENSMUSG00000025582	0	0	0	0	0	0	-0.76	-1.24	protein_coding	Nptx1		chr11	119538719	119547753	-	OG0008888	single-copy
ENSMUSG00000025885	0	0	0	0	0	0	-0.83	-1.24	protein_coding	Myo5b		chr18	74440936	74771493	+	OG0000832	multi-copy
ENSMUSG00000034161	0	0	0	0	0	0	-0.86	-1.24	protein_coding	Scx	bHLH	chr15	76457452	76459458	+	OG0005828	single-copy
ENSMUSG00000045318	0	0	0	0	0	0	-0.69	-1.24	protein_coding	Adra2c		chr5	35278319	35281763	+	OG0017455	single-copy
ENSMUSG00000110067	0	0	0	0	0	0	-0.8	-1.24	protein_coding	6330411D24Rik		chr4	142598441	143074839	-	OG0018782	mus-uncluster
ENSMUSG00000045287	0	0	0	0	0	0	-0.6	-1.23	protein_coding	Rtn4rl1		chr11	75193783	75267769	+	OG0006015	single-copy
ENSMUSG00000026354	0	0	0	0	0	0	-1.06	-1.23	protein_coding	Lct		chr1	128284756	128328318	-	OG0010703	single-copy
ENSMUSG00000042678	0	0	0	0	0	0	-0.59	-1.23	protein_coding	Myo15		chr11	60469339	60528369	+	OG0001529	multi-copy
ENSMUSG00000048251	0	0	0	0	0	0	-0.77	-1.23	protein_coding	Bcl11b		chr12	107910403	108003602	-	OG0016523	single-copy
ENSMUSG00000042425	0	0	0	0	0	0	-0.68	-1.23	protein_coding	Frmpd3		chrX	140342263	140435467	+	OG0012990	single-copy
ENSMUSG00000051726	0	0	0	0	0	0	-0.69	-1.23	protein_coding	Kcnf1		chr12	17172100	17176888	-	OG0011128	single-copy
ENSMUSG00000029370	0	0	0	0	0	0	-1.13	-1.22	protein_coding	Rassf6		chr5	90603076	90640657	-	OG0006593	single-copy
ENSMUSG00000038738	0	0	0	0	0	0	-0.79	-1.22	protein_coding	Shank1		chr7	44310253	44360572	+	OG0005558	single-copy
ENSMUSG00000049176	0	0	0	0	0	0	-0.89	-1.22	protein_coding	Frmpd4		chrX	167471309	168577231	-	OG0012989	single-copy
ENSMUSG00000025422	0	0	0	0	0	0	-0.93	-1.22	protein_coding	Agap2		chr10	127075284	127093169	+	OG0017429	single-copy
ENSMUSG00000021219	0	0	0	0	0	0	-1.04	-1.22	protein_coding	Rgs6		chr12	82588292	83162056	+	OG0006387	single-copy
ENSMUSG00000040164	0	0	0	0	0	0	-0.77	-1.22	protein_coding	Kcns1		chr2	164163619	164171113	-	OG0011069	single-copy
ENSMUSG00000035576	0	0	0	0	0	0	-1.06	-1.22	protein_coding	L3mbtl1	zf-C2HC	chr2	162943472	162974522	+	OG0010782	single-copy
ENSMUSG00000036867	0	0	0	0	0	0	-0.96	-1.22	protein_coding	Smad6	MH1	chr9	63953076	64022059	-	OG0005088	single-copy
ENSMUSG00000039652	0	0	0	0	0	0	-0.75	-1.21	protein_coding	Cpeb3		chr19	37021291	37208601	-	OG0014970	single-copy
ENSMUSG00000059857	0	0	0	0	0	0	-0.66	-1.21	protein_coding	Ntng1		chr3	109780040	110144011	-	OG0008785	single-copy
ENSMUSG00000025475	0	0	0	0	0	0	-0.84	-1.21	protein_coding	Adgra1		chr7	139834174	139878088	+	OG0017507	single-copy
ENSMUSG00000043639	0	0	0	0	0	0	-0.83	-1.2	protein_coding	Rbm20		chr19	53677306	53867080	+	OG0006562	single-copy
ENSMUSG00000069911	0	0	0	0	0	0	-1.2	-1.05	protein_coding	Insyn2b		chr11	34314758	34422640	+	OG0011379	single-copy
ENSMUSG00000023033	0	0	0	0	0	0	-0.8	-1.2	protein_coding	Scn8a		chr15	100869858	101045938	+	OG0000069	multi-copy
ENSMUSG00000046321	0	0	0	0	0	0	-0.68	-1.19	protein_coding	Hs3st2		chr7	121391859	121501770	+	OG0011742	single-copy
ENSMUSG00000032523	0	0	0	0	0	0	-0.87	-1.19	protein_coding	Hhatl		chr9	121784016	121792507	-	OG0011915	single-copy
ENSMUSG00000005268	0	0	0	0	0	0	-0.75	-1.19	protein_coding	Prlr		chr15	10177238	10349180	+	OG0001333	multi-copy
ENSMUSG00000029516	0	0	0	0	0	0	-0.89	-1.19	protein_coding	Cit		chr5	115845278	116008947	+	OG0015326	single-copy
ENSMUSG00000033595	0	0	0	0	0	0	-0.88	-1.19	protein_coding	Lgi3		chr14	70530685	70538324	+	OG0010656	single-copy
ENSMUSG00000049530	0	0	0	0	0	0	-1.13	-1.19	protein_coding	Clrn2		chr5	45453751	45464149	+	OG0015219	single-copy
ENSMUSG00000007653	0	0	0	0	0	0	-0.98	-1.18	protein_coding	Gabrb2		chr11	42419757	42629028	+	OG0012898	single-copy
ENSMUSG00000022861	0	0	0	0	0	0	-0.85	-1.18	protein_coding	Dgkg		chr16	22468461	22657221	-	OG0014385	single-copy
ENSMUSG00000026220	0	0	0	0	0	0	-1.06	-1.18	protein_coding	Slc16a14		chr1	84905898	84935134	-	OG0005426	single-copy
ENSMUSG00000045333	0	0	0	0	0	0	-0.63	-1.18	protein_coding	Zfp423	zf-C2H2	chr8	87661810	87959595	-	OG0000586	multi-copy
ENSMUSG00000052026	0	0	0	0	0	0	-0.9	-1.18	protein_coding	Slc6a7		chr18	60995380	61014222	-	OG0005155	single-copy
ENSMUSG00000034648	0	0	0	0	0	0	-0.68	-1.17	protein_coding	Lrrn1		chr6	107529768	107570214	+	OG0010417	single-copy
ENSMUSG00000004151	0	0	0	0	0	0	-0.95	-1.17	protein_coding	Etv1	ETS	chr12	38779380	38870484	+	OG0013621	single-copy
ENSMUSG00000034156	0	0	0	0	0	0	-0.93	-1.17	protein_coding	Tspoap1		chr11	87760541	87785928	+	OG0003174	single-copy
ENSMUSG00000090799	0	0	0	0	0	0	-1	-1.17	protein_coding	Klhl33		chr14	50888582	50897507	-	OG0010912	single-copy
ENSMUSG00000049313	0	0	0	0	0	0	-0.76	-1.17	protein_coding	Sorl1		chr9	41964720	42124297	-	OG0004904	single-copy
ENSMUSG00000031849	0	0	0	0	0	0	-1.17	-1.09	protein_coding	Comp		chr8	70373558	70382066	+	OG0015046	single-copy
ENSMUSG00000030731	0	0	0	0	0	0	-0.78	-1.16	protein_coding	Syt3		chr7	44384102	44400187	+	OG0004366	single-copy
ENSMUSG00000057716	0	0	0	0	0	0	-0.74	-1.16	protein_coding	Tmem178b		chr6	39871461	40255150	+	OG0003734	single-copy
ENSMUSG00000028782	0	0	0	0	0	0	-0.68	-1.16	protein_coding	Adgrb2		chr4	129984870	130022633	+	OG0017503	single-copy
ENSMUSG00000045034	0	0	0	0	0	0	-0.77	-1.16	protein_coding	Ankrd34b		chr13	92425896	92441658	+	OG0017186	single-copy
ENSMUSG00000026824	0	0	0	0	0	0	-0.66	-1.16	protein_coding	Kcnj3		chr2	55435970	55598145	+	OG0011104	single-copy
ENSMUSG00000026322	0	0	0	0	0	0	-0.61	-1.16	protein_coding	Htr4		chr18	62324204	62496577	+	OG0011675	single-copy
ENSMUSG00000023017	0	0	0	0	0	0	-0.94	-1.16	protein_coding	Asic1		chr15	99670368	99701130	+	OG0016833	single-copy
ENSMUSG00000030606	0	0	0	0	0	0	-1.11	-1.15	protein_coding	Hapln3		chr7	79115102	79131018	-	OG0012035	single-copy
ENSMUSG00000042448	0	0	0	0	0	0	-0.74	-1.14	protein_coding	Hoxd1	Homeobox	chr2	74762980	74765142	+	OG0011784	single-copy
ENSMUSG00000048483	0	0	0	0	0	0	-0.91	-1.14	protein_coding	Zdhhc22		chr12	86980763	86990430	-	OG0002288	single-copy
ENSMUSG00000021294	0	0	0	0	0	0	-0.91	-1.14	protein_coding	Kif26a		chr12	112146208	112181747	+	OG0010990	single-copy
ENSMUSG00000022311	0	0	0	0	0	0	-1.07	-1.13	protein_coding	Csmd3		chr15	47580637	48792063	-	OG0000395	multi-copy
ENSMUSG00000040136	0	0	0	0	0	0	-0.83	-1.13	protein_coding	Abcc8		chr7	46104523	46180033	-	OG0001030	multi-copy
ENSMUSG00000027965	0	0	0	0	0	0	-1.13	-1.06	protein_coding	Olfm3		chr3	114904078	115125722	+	OG0008638	single-copy
ENSMUSG00000025318	0	0	0	0	0	0	-0.7	-1.13	protein_coding	Jph3		chr8	121729623	121794276	+	OG0011195	single-copy
ENSMUSG00000026443	0	0	0	0	0	0	-0.65	-1.13	protein_coding	Lrrn2		chr1	132880273	132940005	+	OG0010416	single-copy
ENSMUSG00000064329	0	0	0	0	0	0	-0.98	-1.13	protein_coding	Scn1a		chr2	66270778	66440840	-	OG0000069	multi-copy
ENSMUSG00000086040	0	0	0	0	0	0	-0.69	-1.13	protein_coding	Wipf3		chr6	54429603	54503768	+	OG0002512	single-copy
ENSMUSG00000038026	0	0	0	0	0	0	-0.84	-1.12	protein_coding	Kcnj9		chr1	172320501	172329318	-	OG0011099	single-copy
ENSMUSG00000055053	0	0	0	0	0	0	-0.7	-1.12	protein_coding	Nfic	CTF/NFI	chr10	81396186	81455635	-	OG0009110	single-copy
ENSMUSG00000029406	0	0	0	0	0	0	-0.64	-1.12	protein_coding	Pitpnm2		chr5	124118690	124249760	-	OG0007638	single-copy
ENSMUSG00000039620	0	0	0	0	0	0	-0.72	-1.12	protein_coding	Trmt9b		chr8	36457548	36516570	+	OG0003261	single-copy
ENSMUSG00000034755	0	0	0	0	0	0	-0.89	-1.11	protein_coding	Pcdh11x		chrX	120290259	120910619	+	OG0008005	single-copy
ENSMUSG00000024798	0	0	0	0	0	0	-0.77	-1.11	protein_coding	Htr7		chr19	35958734	36057507	-	OG0011671	single-copy
ENSMUSG00000002699	0	0	0	0	0	0	-1.11	-0.87	protein_coding	Lcp2		chr11	34046920	34092295	+	OG0010704	single-copy
ENSMUSG00000026452	0	0	0	0	0	0	-0.85	-1.11	protein_coding	Syt2		chr1	134646677	134762593	+	OG0004367	single-copy
ENSMUSG00000029108	0	0	0	0	0	0	-0.8	-1.11	protein_coding	Pcdh7		chr5	57717967	58133230	+	OG0007998	single-copy
ENSMUSG00000062961	0	0	0	0	0	0	-0.85	-1.11	protein_coding	Ccdc177		chr12	80754043	80760687	-	OG0015959	single-copy
ENSMUSG00000060371	0	0	0	0	0	0	-1.09	-1.11	protein_coding	Caln1		chr5	130369455	130847412	+	OG0016174	single-copy
ENSMUSG00000050473	0	0	0	0	0	0	-0.75	-1.11	protein_coding	Slc35d3		chr10	19847916	19851459	-	OG0005266	single-copy
ENSMUSG00000059742	0	0	0	0	0	0	-0.95	-1.11	protein_coding	Kcnh7		chr2	62693414	63184287	-	OG0011119	single-copy
ENSMUSG00000027254	0	0	0	0	0	0	-0.6	-1.1	protein_coding	Map1a		chr2	121289600	121310832	+	OG0010227	single-copy
ENSMUSG00000021699	0	0	0	0	0	0	-0.71	-1.1	protein_coding	Pde4d		chr13	108449948	109953461	+	OG0000718	multi-copy
ENSMUSG00000026828	0	0	0	0	0	0	-0.96	-1.1	protein_coding	Galnt5		chr2	57997884	58045860	+	OG0012862	single-copy
ENSMUSG00000055775	0	0	0	0	0	0	-0.85	-1.1	protein_coding	Myh8		chr11	67277124	67308634	+	OG0000163	mus-specific
ENSMUSG00000041642	0	0	0	0	0	0	-0.83	-1.1	protein_coding	Kif21b		chr1	136131389	136177998	+	OG0000863	multi-copy
ENSMUSG00000048489	0	0	0	0	0	0	-0.87	-1.1	protein_coding	Depp1		chr6	116650609	116652794	+	OG0014404	single-copy
ENSMUSG00000054477	0	0	0	0	0	0	-0.72	-1.1	protein_coding	Kcnn2		chr18	45268860	45686024	+	OG0011078	single-copy
ENSMUSG00000020701	0	0	0	0	0	0	-0.59	-1.09	protein_coding	Tmem132e		chr11	82388900	82446332	+	OG0003774	single-copy
ENSMUSG00000042010	0	0	0	0	0	0	-0.79	-1.09	protein_coding	Acacb		chr5	114146535	114250761	+	OG0001026	multi-copy
ENSMUSG00000042744	0	0	0	0	0	0	-0.66	-1.08	protein_coding	Hectd4		chr5	121220219	121368577	+	OG0011962	single-copy
ENSMUSG00000035513	0	0	0	0	0	0	-0.59	-1.08	protein_coding	Ntng2		chr2	29194541	29253005	-	OG0008784	single-copy
ENSMUSG00000047161	0	0	0	0	0	0	-0.8	-1.08	protein_coding	Chst9		chr18	15451924	15760157	-	OG0015361	single-copy
ENSMUSG00000055540	0	0	0	0	0	0	-0.64	-1.08	protein_coding	Epha6		chr16	59653483	60605531	-	OG0013737	single-copy
ENSMUSG00000030283	0	0	0	0	0	0	-0.8	-1.08	protein_coding	St8sia1		chr6	142821545	142964452	-	OG0004619	single-copy
ENSMUSG00000023036	0	0	0	0	0	0	-0.81	-1.08	protein_coding	Pcdhgc4		chr18	37815079	37841873	+	OG0000149	multi-copy
ENSMUSG00000031376	0	0	0	0	0	0	-0.74	-1.08	protein_coding	Atp2b3		chrX	73503086	73571005	+	OG0000224	multi-copy
ENSMUSG00000032036	0	0	0	0	0	0	-0.64	-1.08	protein_coding	Kirrel3		chr9	34485894	35036716	+	OG0010971	single-copy
ENSMUSG00000040724	0	0	0	0	0	0	-0.94	-1.08	protein_coding	Kcna2		chr3	107101146	107115005	+	OG0011151	single-copy
ENSMUSG00000036395	0	0	0	0	0	0	-0.78	-1.07	protein_coding	Glb1l2		chr9	26763044	26806468	-	OG0012666	single-copy
ENSMUSG00000046532	0	0	0	0	0	0	-0.63	-1.07	protein_coding	Ar	ESR-like	chrX	98148769	98323215	+	OG0017044	single-copy
ENSMUSG00000030226	0	0	0	0	0	0	-1.07	-1.03	protein_coding	Lmo3		chr6	138362918	138581968	-	OG0010567	single-copy
ENSMUSG00000046699	0	0	0	0	0	0	-0.75	-1.06	protein_coding	Slitrk4		chrX	64264885	64276996	-	OG0005104	single-copy
ENSMUSG00000070802	0	0	0	0	0	0	-0.74	-1.06	protein_coding	Pnmal2		chr7	16944682	16948828	+	OG0007433	single-copy
ENSMUSG00000045589	0	0	0	0	0	0	-0.93	-1.06	protein_coding	Frrs1l		chr4	56957173	56990391	-	OG0012988	single-copy
ENSMUSG00000078161	0	0	0	0	0	0	-0.83	-1.06	protein_coding	Erich3		chr3	154663859	154767790	+	OG0013675	single-copy
ENSMUSG00000033597	0	0	0	0	0	0	-0.62	-1.06	protein_coding	Caskin1		chr17	24488601	24508671	+	OG0016086	single-copy
ENSMUSG00000033871	0	0	0	0	0	0	-0.59	-1.05	protein_coding	Ppargc1b		chr18	61298136	61400431	-	OG0007311	single-copy
ENSMUSG00000020600	0	0	0	0	0	0	-0.92	-1.05	protein_coding	Slc7a15		chr12	8528483	8599066	-	OG0005147	single-copy
ENSMUSG00000063681	0	0	0	0	0	0	-1.03	-1.05	protein_coding	Crb1		chr1	139197056	139377100	-	OG0014921	single-copy
ENSMUSG00000037843	0	0	0	0	0	0	-0.67	-1.05	protein_coding	Vstm2l		chr2	157914653	157944719	+	OG0002651	single-copy
ENSMUSG00000021974	0	0	0	0	0	0	-0.84	-1.05	protein_coding	Fgf9		chr14	58070547	58112720	+	OG0013169	single-copy
ENSMUSG00000068876	0	0	0	0	0	0	-0.59	-1.05	protein_coding	Cgn		chr3	94760069	94786515	-	OG0015461	single-copy
ENSMUSG00000036264	0	0	0	0	0	0	-0.69	-1.05	protein_coding	Fstl4		chr11	52764634	53188538	+	OG0012970	single-copy
ENSMUSG00000034255	0	0	0	0	0	0	-0.59	-1.05	protein_coding	Arhgap27		chr11	103331497	103363692	-	OG0017007	single-copy
ENSMUSG00000039959	0	0	0	0	0	0	-0.9	-1.05	protein_coding	Hip1		chr5	135406531	135545120	-	OG0011890	single-copy
ENSMUSG00000079465	0	0	0	0	0	0	-1.04	-0.94	protein_coding	Col4a3		chr1	82586921	82722059	+	OG0015081	single-copy
ENSMUSG00000025938	0	0	0	0	0	0	-0.67	-1.04	protein_coding	Slco5a1		chr1	12866549	12992650	-	OG0005116	single-copy
ENSMUSG00000024525	0	0	0	0	0	0	-0.65	-1.04	protein_coding	Impa2		chr18	67289186	67322472	+	OG0011432	single-copy
ENSMUSG00000030092	0	0	0	0	0	0	-1.04	-1.03	protein_coding	Cntn6		chr6	104492790	104863406	+	OG0015129	single-copy
ENSMUSG00000067714	0	0	0	0	0	0	-0.76	-1.03	protein_coding	Lpar5		chr6	125067920	125082472	+	OG0010537	single-copy
ENSMUSG00000029797	0	0	0	0	0	0	-0.78	-1.03	protein_coding	Sspo		chr6	48448229	48501250	+	OG0004654	single-copy
ENSMUSG00000026458	0	0	0	0	0	0	-0.62	-1.03	protein_coding	Ppfia4		chr1	134296783	134332928	-	OG0007302	single-copy
ENSMUSG00000020836	0	0	0	0	0	0	-0.82	-1.03	protein_coding	Coro6		chr11	77462411	77470484	+	OG0015009	single-copy
ENSMUSG00000005583	0	0	0	0	0	0	-0.72	-1.02	protein_coding	Mef2c	SRF	chr13	83504034	83667080	+	OG0010004	single-copy
ENSMUSG00000042254	0	0	0	0	0	0	-0.98	-1.02	protein_coding	Cilp		chr9	65265180	65280605	+	OG0015337	single-copy
ENSMUSG00000035273	0	0	0	0	0	0	-0.8	-1.02	protein_coding	Hpse		chr5	100679484	100719716	-	OG0011758	single-copy
ENSMUSG00000008590	0	0	0	0	0	0	-0.86	-1.02	protein_coding	Htr3b		chr9	48935008	48964990	-	OG0011676	single-copy
ENSMUSG00000055567	0	0	0	0	0	0	-0.66	-1.02	protein_coding	Unc80		chr1	66468367	66699148	+	OG0002891	single-copy
ENSMUSG00000037892	0	0	0	0	0	0	-1.02	-0.94	protein_coding	Pcdh18		chr3	49743296	49757325	-	OG0008001	single-copy
ENSMUSG00000066438	0	0	0	0	0	0	-0.78	-1.01	protein_coding	Plekhd1		chr12	80692591	80724214	+	OG0007530	single-copy
ENSMUSG00000021223	0	0	0	0	0	0	-1.01	-0.95	protein_coding	Papln		chr12	83763634	83792382	+	OG0008088	single-copy
ENSMUSG00000047040	0	0	0	0	0	0	-0.85	-1.01	protein_coding	Prr15l		chr11	96928104	96937830	+	OG0007054	single-copy
ENSMUSG00000021301	0	0	0	0	0	0	-0.63	-1.01	protein_coding	Hecw1		chr13	14226438	14523228	-	OG0011961	single-copy
ENSMUSG00000031618	0	0	0	0	0	0	-0.6	-1	protein_coding	Nr3c2	ESR-like	chr8	76899442	77245012	+	OG0008859	single-copy
ENSMUSG00000047344	0	0	0	0	0	0	-0.75	-1	protein_coding	Lancl3		chrX	9199902	9268085	+	OG0010750	single-copy
ENSMUSG00000087408	0	0	0	0	0	0	-0.65	-1	protein_coding	Cers1		chr8	70315775	70331592	+	OG0001719	multi-copy
ENSMUSG00000042724	0	0	0	0	0	0	-0.61	-1	protein_coding	Map3k9		chr12	81721010	81781175	-	OG0010198	single-copy
ENSMUSG00000021613	0	0	0	0	0	0	-0.79	-1	protein_coding	Hapln1		chr13	89539796	89611652	+	OG0012037	single-copy
ENSMUSG00000002020	0	0	0	0	0	0	-1	-0.9	protein_coding	Ltbp2		chr12	84783212	84876532	-	OG0010377	single-copy
ENSMUSG00000049493	0	0	0	0	0	0	-0.73	-1	protein_coding	Pls1		chr9	95752642	95845311	-	OG0000320	multi-copy
ENSMUSG00000036155	0	0	0	0	0	0	-0.72	-1	protein_coding	Mgat5		chr1	127205015	127488336	+	OG0009902	single-copy
ENSMUSG00000042873	0	0	0	0	0	0	-0.71	-0.98	protein_coding	Lhfpl4		chr6	113168090	113195384	-	OG0010643	single-copy
ENSMUSG00000031822	0	0	0	0	0	0	-0.62	-0.98	protein_coding	Gse1		chr8	120228456	120581390	+	OG0012186	single-copy
ENSMUSG00000027347	0	0	0	0	0	0	-0.64	-0.98	protein_coding	Rasgrp1		chr2	117279993	117343001	-	OG0006608	single-copy
ENSMUSG00000035615	0	0	0	0	0	0	-0.64	-0.98	protein_coding	Frmpd1		chr4	45184875	45285936	+	OG0012992	single-copy
ENSMUSG00000005580	0	0	0	0	0	0	-0.61	-0.98	protein_coding	Adcy9		chr16	4287529	4420498	-	OG0017514	single-copy
ENSMUSG00000028854	0	0	0	0	0	0	-0.65	-0.98	protein_coding	Slc9a1		chr4	133369706	133423702	+	OG0005136	single-copy
ENSMUSG00000024497	0	0	0	0	0	0	-0.67	-0.97	protein_coding	Pou4f3	Pou	chr18	42394539	42397249	+	OG0007324	single-copy
ENSMUSG00000006711	0	0	0	0	0	0	-0.75	-0.97	protein_coding	D130043K22Rik		chr13	24845135	24901270	+	OG0014620	single-copy
ENSMUSG00000020963	0	0	0	0	0	0	-0.97	-0.94	protein_coding	Tshr		chr12	91384563	91549808	+	OG0001140	multi-copy
ENSMUSG00000026854	0	0	0	0	0	0	-0.61	-0.96	protein_coding	Usp20		chr2	30982279	31023586	+	OG0002829	single-copy
ENSMUSG00000017167	0	0	0	0	0	0	-0.71	-0.96	protein_coding	Cntnap1		chr11	101170523	101190724	+	OG0015128	single-copy
ENSMUSG00000051243	0	0	0	0	0	0	-0.59	-0.96	protein_coding	Islr2		chr9	58196297	58204319	-	OG0011290	single-copy
ENSMUSG00000044288	0	0	0	0	0	0	-0.7	-0.96	protein_coding	Cnr1		chr4	33924593	33948831	+	OG0015140	single-copy
ENSMUSG00000044976	0	0	0	0	0	0	-0.96	-0.91	protein_coding	Wdr72		chr9	74110356	74283308	+	OG0002559	single-copy
ENSMUSG00000090061	0	0	0	0	0	0	-0.65	-0.95	protein_coding	Nwd2		chr5	63649102	63810546	+	OG0008709	single-copy
ENSMUSG00000020599	0	0	0	0	0	0	-0.95	-0.79	protein_coding	Rgs9		chr11	109225355	109298129	-	OG0006383	single-copy
ENSMUSG00000027894	0	0	0	0	0	0	-0.62	-0.95	protein_coding	Slc6a17		chr3	107467543	107518018	-	OG0005164	single-copy
ENSMUSG00000038242	0	0	0	0	0	0	-0.73	-0.95	protein_coding	Aox4		chr1	58210397	58268597	+	OG0000225	multi-copy
ENSMUSG00000034780	0	0	0	0	0	0	-0.66	-0.95	protein_coding	B3galt1		chr2	67565871	68122689	+	OG0016653	single-copy
ENSMUSG00000029095	0	0	0	0	0	0	-0.7	-0.94	protein_coding	Ablim2		chr5	35757880	35884973	+	OG0017684	single-copy
ENSMUSG00000029608	0	0	0	0	0	0	-0.67	-0.94	protein_coding	Rph3a		chr5	120940499	121010092	-	OG0006155	single-copy
ENSMUSG00000052949	0	0	0	0	0	0	-0.61	-0.94	protein_coding	Rnf157		chr11	116336353	116413032	-	OG0006242	single-copy
ENSMUSG00000063260	0	0	0	0	0	0	-0.94	-0.78	protein_coding	Syt10		chr15	89782393	89841860	-	OG0004375	single-copy
ENSMUSG00000062991	0	0	0	0	0	0	-0.6	-0.94	protein_coding	Nrg1		chr8	31814551	32884797	-	OG0008841	single-copy
ENSMUSG00000037855	0	0	0	0	0	0	-0.67	-0.94	protein_coding	Zfp365		chr10	67886103	67912662	-	OG0002190	single-copy
ENSMUSG00000037509	0	0	0	0	0	0	-0.68	-0.94	protein_coding	Arhgef4		chr1	34678188	34813309	+	OG0016966	single-copy
ENSMUSG00000001076	0	0	0	0	0	0	-0.79	-0.94	protein_coding	C1ql4		chr15	99084086	99087817	-	OG0016277	single-copy
ENSMUSG00000060212	0	0	0	0	0	0	-0.65	-0.93	protein_coding	Pcnx2		chr8	125751508	125898317	-	OG0007972	single-copy
ENSMUSG00000045625	0	0	0	0	0	0	-0.7	-0.93	protein_coding	Pigz		chr16	31933851	31946046	+	OG0007686	single-copy
ENSMUSG00000060882	0	0	0	0	0	0	-0.82	-0.93	protein_coding	Kcnd2		chr6	21215503	21729805	+	OG0011135	single-copy
ENSMUSG00000074577	0	0	0	0	0	0	-0.67	-0.93	protein_coding	Ripor3		chr2	167980164	168010618	-	OG0006310	single-copy
ENSMUSG00000030350	0	0	0	0	0	0	-0.59	-0.93	protein_coding	Prmt8		chr6	127689011	127769472	-	OG0007104	single-copy
ENSMUSG00000026959	0	0	0	0	0	0	-0.63	-0.93	protein_coding	Grin1		chr2	25291181	25319187	-	OG0012219	single-copy
ENSMUSG00000071537	0	0	0	0	0	0	-0.93	-0.92	protein_coding	Klrg2		chr6	38625693	38637242	-	OG0010881	single-copy
ENSMUSG00000045441	0	0	0	0	0	0	-0.78	-0.92	protein_coding	Gprin3		chr6	59347226	59426294	-	OG0012263	single-copy
ENSMUSG00000092083	0	0	0	0	0	0	-0.59	-0.92	protein_coding	Kcnb2		chr1	15287254	15723750	+	OG0011141	single-copy
ENSMUSG00000054988	0	0	0	0	0	0	-0.82	-0.92	protein_coding	Agtr1b		chr3	20314473	20367177	-	OG0001016	multi-copy
ENSMUSG00000020261	0	0	0	0	0	0	-0.59	-0.92	protein_coding	Slc36a1		chr11	55204350	55236330	+	OG0005252	single-copy
ENSMUSG00000051043	0	0	0	0	0	0	-0.63	-0.91	protein_coding	Gprc5c		chr11	114851152	114872617	+	OG0012268	single-copy
ENSMUSG00000103255	0	0	0	0	0	0	-0.73	-0.91	protein_coding	Pcdhac1		chr18	37090013	37187657	+	OG0007995	single-copy
ENSMUSG00000052698	0	0	0	0	0	0	-0.7	-0.91	protein_coding	Tln2		chr9	67217087	67559703	-	OG0000627	multi-copy
ENSMUSG00000053914	0	0	0	0	0	0	-0.65	-0.91	protein_coding	Kdm4d		chr9	14462548	14500482	-	OG0001595	multi-copy
ENSMUSG00000048142	0	0	0	0	0	0	-0.64	-0.91	protein_coding	Nat8l		chr5	33995984	34005916	+	OG0009299	single-copy
ENSMUSG00000027463	0	0	0	0	0	0	-0.91	-0.91	protein_coding	Slc52a3		chr2	151996511	152009258	+	OG0005183	single-copy
ENSMUSG00000052372	0	0	0	0	0	0	-0.87	-0.9	protein_coding	Il1rapl1		chrX	86740870	88115645	-	OG0011485	single-copy
ENSMUSG00000022763	0	0	0	0	0	0	-0.77	-0.9	protein_coding	Aifm3		chr16	17489611	17507485	+	OG0017386	single-copy
ENSMUSG00000055782	0	0	0	0	0	0	-0.9	-0.89	protein_coding	Abcd2		chr15	91145871	91191799	-	OG0017723	single-copy
ENSMUSG00000046480	0	0	0	0	0	0	-0.64	-0.9	protein_coding	Scn4b		chr9	45138395	45154152	+	OG0005848	single-copy
ENSMUSG00000026312	0	0	0	0	0	0	-0.82	-0.9	protein_coding	Cdh7		chr1	109982431	110140157	+	OG0015660	single-copy
ENSMUSG00000052430	0	0	0	0	0	0	-0.7	-0.9	protein_coding	Bmpr1b		chr3	141837136	142169425	-	OG0016418	single-copy
ENSMUSG00000022756	0	0	0	0	0	0	-0.66	-0.89	protein_coding	Slc7a4		chr16	17572018	17583214	-	OG0005144	single-copy
ENSMUSG00000029306	0	0	0	0	0	0	-0.67	-0.89	protein_coding	Ibsp		chr5	104299171	104311469	+	OG0011644	single-copy
ENSMUSG00000020591	0	0	0	0	0	0	-0.69	-0.89	protein_coding	Ntsr2		chr12	16653382	16660227	+	OG0008777	single-copy
ENSMUSG00000049612	0	0	0	0	0	0	-0.89	-0.78	protein_coding	Omg		chr11	79500982	79504084	-	OG0008270	single-copy
ENSMUSG00000055675	0	0	0	0	0	0	-0.69	-0.89	protein_coding	Kbtbd11		chr8	15011025	15033333	+	OG0011160	single-copy
ENSMUSG00000049100	0	0	0	0	0	0	-0.65	-0.88	protein_coding	Pcdh10		chr3	45378398	45435623	+	OG0008006	single-copy
ENSMUSG00000026840	0	0	0	0	0	0	-0.88	-0.59	protein_coding	Lamc3		chr2	31887291	31946539	+	OG0010761	single-copy
ENSMUSG00000108348	0	0	0	0	0	0	-0.71	-0.88	protein_coding	Gm42372		chr7	16983086	16988152	+	OG0012528	single-copy
ENSMUSG00000007030	0	0	0	0	0	0	-0.66	-0.88	protein_coding	Vwa7		chr17	35016579	35026741	+	OG0002635	single-copy
ENSMUSG00000034460	0	0	0	0	0	0	-0.59	-0.87	protein_coding	Six4	Homeobox	chr12	73099609	73113456	-	OG0005481	single-copy
ENSMUSG00000040125	0	0	0	0	0	0	-0.7	-0.87	protein_coding	Gpr26		chr7	131966460	131994405	+	OG0012301	single-copy
ENSMUSG00000000794	0	0	0	0	0	0	-0.87	-0.79	protein_coding	Kcnn3		chr3	89520164	89675132	+	OG0011077	single-copy
ENSMUSG00000020175	0	0	0	0	0	0	-0.68	-0.87	protein_coding	Rab36		chr10	75037058	75054748	+	OG0006735	single-copy
ENSMUSG00000056648	0	0	0	0	0	0	-0.82	-0.87	protein_coding	Hoxb8	Homeobox	chr11	96281905	96285315	+	OG0011795	single-copy
ENSMUSG00000046961	0	0	0	0	0	0	-0.61	-0.87	protein_coding	Gpr156		chr16	37916496	38007530	+	OG0012323	single-copy
ENSMUSG00000084883	0	0	0	0	0	0	-0.62	-0.87	protein_coding	Ccdc85c		chr12	108203602	108275425	-	OG0015897	single-copy
ENSMUSG00000031616	0	0	0	0	0	0	-0.76	-0.86	protein_coding	Ednra		chr8	77663031	77724464	-	OG0013984	single-copy
ENSMUSG00000038178	0	0	0	0	0	0	-0.71	-0.86	protein_coding	Slc43a2		chr11	75531694	75577575	+	OG0005212	single-copy
ENSMUSG00000060534	0	0	0	0	0	0	-0.79	-0.86	protein_coding	Dcc		chr18	71253634	72351069	-	OG0014541	single-copy
ENSMUSG00000030769	0	0	0	0	0	0	-0.86	-0.83	protein_coding	Slc5a11		chr7	123214780	123273253	+	OG0005181	single-copy
ENSMUSG00000010825	0	0	0	0	0	0	-0.86	-0.81	protein_coding	Grid2ip		chr5	143357338	143392152	+	OG0012223	single-copy
ENSMUSG00000031962	0	0	0	0	0	0	-0.75	-0.86	protein_coding	Cdh15		chr8	122847966	122867397	+	OG0015674	single-copy
ENSMUSG00000001334	0	0	0	0	0	0	-0.81	-0.86	protein_coding	Fndc5		chr4	129136999	129144593	+	OG0013069	single-copy
ENSMUSG00000048899	0	0	0	0	0	0	-0.64	-0.86	protein_coding	Rimkla		chr4	119465283	119492628	-	OG0000686	multi-copy
ENSMUSG00000041617	0	0	0	0	0	0	-0.83	-0.85	protein_coding	Ccdc74a		chr16	17646470	17650738	+	OG0015908	single-copy
ENSMUSG00000021448	0	0	0	0	0	0	-0.85	-0.81	protein_coding	Shc3		chr13	51431041	51569487	-	OG0005550	single-copy
ENSMUSG00000033618	0	0	0	0	0	0	-0.6	-0.85	protein_coding	Map3k13		chr16	21794346	21933439	+	OG0010212	single-copy
ENSMUSG00000044071	0	0	0	0	0	0	-0.71	-0.85	protein_coding	Tafa2		chr10	123263996	123741204	+	OG0004306	single-copy
ENSMUSG00000040420	0	0	0	0	0	0	-0.67	-0.85	protein_coding	Cdh18		chr15	22549022	23474418	+	OG0015671	single-copy
ENSMUSG00000024074	0	0	0	0	0	0	-0.62	-0.85	protein_coding	Crim1		chr17	78200248	78376592	+	OG0014896	single-copy
ENSMUSG00000032322	0	0	0	0	0	0	-0.85	-0.65	protein_coding	Pstpip1		chr9	56089962	56128888	+	OG0006922	single-copy
ENSMUSG00000061171	0	0	0	0	0	0	-0.85	-0.77	protein_coding	Slc38a11		chr2	65316430	65364034	-	OG0005242	single-copy
ENSMUSG00000030329	0	0	0	0	0	0	-0.61	-0.84	protein_coding	Pianp		chr6	124996694	125003096	+	OG0007721	single-copy
ENSMUSG00000068740	0	0	0	0	0	0	-0.66	-0.83	protein_coding	Celsr2		chr3	108390851	108415552	-	OG0000399	multi-copy
ENSMUSG00000032172	0	0	0	0	0	0	-0.73	-0.83	protein_coding	Olfm2		chr9	20667690	20746349	-	OG0008639	single-copy
ENSMUSG00000028373	0	0	0	0	0	0	-0.62	-0.83	protein_coding	Astn2		chr4	65380803	66404611	-	OG0016809	single-copy
ENSMUSG00000005611	0	0	0	0	0	0	-0.61	-0.82	protein_coding	Irag1		chr7	110868266	110982461	-	0	0
ENSMUSG00000061414	0	0	0	0	0	0	-0.61	-0.82	protein_coding	Cracr2a		chr6	127561338	127674248	+	OG0014926	single-copy
ENSMUSG00000048376	0	0	0	0	0	0	-0.69	-0.82	protein_coding	F2r		chr13	95601803	95618487	-	OG0013559	single-copy
ENSMUSG00000035473	0	0	0	0	0	0	-0.82	-0.81	protein_coding	Galm		chr17	80127471	80185101	+	OG0012872	single-copy
ENSMUSG00000031932	0	0	0	0	0	0	-0.61	-0.82	protein_coding	Gpr83		chr9	14860210	14870789	+	OG0012278	single-copy
ENSMUSG00000029699	0	0	0	0	0	0	-0.61	-0.82	protein_coding	Ssc4d		chr5	135960211	135974531	-	OG0004662	single-copy
ENSMUSG00000051323	0	0	0	0	0	0	-0.66	-0.82	protein_coding	Pcdh19		chrX	133582860	133688987	-	OG0008000	single-copy
ENSMUSG00000110195	0	0	0	0	0	0	-0.59	-0.81	protein_coding	Pde2a		chr7	101421691	101512827	+	OG0001362	multi-copy
ENSMUSG00000045246	0	0	0	0	0	0	-0.77	-0.81	protein_coding	Kcng4		chr8	119623854	119635680	-	OG0011124	single-copy
ENSMUSG00000029778	0	0	0	0	0	0	-0.81	-0.7	protein_coding	Adcyap1r1		chr6	55451978	55501451	+	OG0017512	single-copy
ENSMUSG00000003316	0	0	0	0	0	0	-0.62	-0.81	protein_coding	Glg1		chr8	111154421	111259216	-	OG0012660	single-copy
ENSMUSG00000042616	0	0	0	0	0	0	-0.59	-0.8	protein_coding	Oscp1		chr4	126058565	126092195	+	OG0008222	single-copy
ENSMUSG00000043850	0	0	0	0	0	0	-0.8	-0.75	protein_coding	Clrn1		chr3	58844028	58885340	-	OG0015220	single-copy
ENSMUSG00000047996	0	0	0	0	0	0	-0.8	-0.59	protein_coding	Prrg1		chrX	78449613	78583896	-	OG0007036	single-copy
ENSMUSG00000032850	0	0	0	0	0	0	-0.59	-0.8	protein_coding	Rnft2		chr5	118190736	118245116	-	OG0006196	single-copy
ENSMUSG00000053025	0	0	0	0	0	0	-0.63	-0.79	protein_coding	Sv2b		chr7	75114894	75309262	-	OG0004438	single-copy
ENSMUSG00000020732	0	0	0	0	0	0	-0.64	-0.79	protein_coding	Rab37		chr11	115091431	115162236	+	OG0001315	multi-copy
ENSMUSG00000022307	0	0	0	0	0	0	-0.71	-0.79	protein_coding	Oxr1		chr15	41447482	41861048	+	OG0008171	single-copy
ENSMUSG00000091996	0	0	0	0	0	0	-0.79	-0.77	protein_coding	BC049352		chr9	45182007	45250020	+	OG0016604	single-copy
ENSMUSG00000024030	0	0	0	0	0	0	-0.59	-0.79	protein_coding	Abcg1		chr17	31057675	31117988	+	OG0017716	single-copy
ENSMUSG00000050967	0	0	0	0	0	0	-0.68	-0.79	protein_coding	Creg2		chr1	39618406	39651474	-	OG0014904	single-copy
ENSMUSG00000032741	0	0	0	0	0	0	-0.78	-0.61	protein_coding	Tpcn1		chr5	120534153	120588673	-	OG0003434	single-copy
ENSMUSG00000036095	0	0	0	0	0	0	-0.64	-0.78	protein_coding	Dgkb		chr12	37817726	38634239	+	OG0014387	single-copy
ENSMUSG00000040624	0	0	0	0	0	0	-0.64	-0.78	protein_coding	Plekhg1		chr10	3740364	3967303	+	OG0007527	single-copy
ENSMUSG00000027963	0	0	0	0	0	0	-0.69	-0.78	protein_coding	Extl2		chr3	116007462	116029017	+	OG0013575	single-copy
ENSMUSG00000028487	0	0	0	0	0	0	-0.6	-0.78	protein_coding	Bnc2	zf-C2H2	chr4	84275095	84675275	-	OG0016411	single-copy
ENSMUSG00000024232	0	0	0	0	0	0	-0.78	-0.63	protein_coding	Bambi		chr18	3507923	3516404	+	OG0016573	single-copy
ENSMUSG00000051207	0	0	0	0	0	0	-0.74	-0.77	protein_coding	Mrgprd		chr7	145314835	145324086	+	OG0009692	single-copy
ENSMUSG00000043461	0	0	0	0	0	0	-0.77	-0.77	protein_coding	Sptssb		chr3	69819542	69859940	-	OG0004724	single-copy
ENSMUSG00000048834	0	0	0	0	0	0	-0.65	-0.77	protein_coding	Vstm2a		chr11	16257724	16427310	+	OG0002653	single-copy
ENSMUSG00000036523	0	0	0	0	0	0	-0.69	-0.77	protein_coding	Greb1		chr12	16670615	16800886	-	OG0012233	single-copy
ENSMUSG00000009551	0	0	0	0	0	0	-0.61	-0.77	protein_coding	6330409D20Rik		chr2	32732620	32741016	-	OG0018783	mus-uncluster
ENSMUSG00000014164	0	0	0	0	0	0	-0.74	-0.77	protein_coding	Klhl3		chr13	58000228	58113592	-	OG0010916	single-copy
ENSMUSG00000049336	0	0	0	0	0	0	-0.77	-0.73	protein_coding	Tenm2		chr11	36006656	37235964	-	OG0000180	multi-copy
ENSMUSG00000034098	0	0	0	0	0	0	-0.76	-0.62	protein_coding	Fstl5		chr3	76074270	76710019	+	OG0012969	single-copy
ENSMUSG00000070695	0	0	0	0	0	0	-0.59	-0.76	protein_coding	Cntnap5a		chr1	115684756	116587323	+	OG0000133	multi-copy
ENSMUSG00000045994	0	0	0	0	0	0	-0.76	-0.74	protein_coding	B3gat1		chr9	26733728	26763101	+	OG0016648	single-copy
ENSMUSG00000057914	0	0	0	0	0	0	-0.59	-0.76	protein_coding	Cacnb2		chr2	14603088	14987908	+	OG0016212	single-copy
ENSMUSG00000046157	0	0	0	0	0	0	-0.68	-0.75	protein_coding	Tmem229b		chr12	78961795	79007627	-	OG0003689	single-copy
ENSMUSG00000024935	0	0	0	0	0	0	-0.75	-0.75	protein_coding	Slc1a1		chr19	28835049	28913960	+	OG0005401	single-copy
ENSMUSG00000051022	0	0	0	0	0	0	-0.75	-0.72	protein_coding	Hs3st1		chr5	39613935	39755475	-	OG0011743	single-copy
ENSMUSG00000074653	0	0	0	0	0	0	-0.75	-0.69	protein_coding	Lrrc31		chr3	30679058	30699843	-	OG0010469	single-copy
ENSMUSG00000040710	0	0	0	0	0	0	-0.64	-0.74	protein_coding	St8sia4		chr1	95587682	95667571	-	OG0004616	single-copy
ENSMUSG00000047976	0	0	0	0	0	0	-0.7	-0.74	protein_coding	Kcna1		chr6	126640397	126646384	-	OG0011153	single-copy
ENSMUSG00000037348	0	0	0	0	0	0	-0.63	-0.74	protein_coding	Paqr7		chr4	134496697	134510235	+	OG0008080	single-copy
ENSMUSG00000070552	0	0	0	0	0	0	-0.71	-0.74	protein_coding	Mrgprx1		chr7	48020971	48027597	-	OG0009688	single-copy
ENSMUSG00000026173	0	0	0	0	0	0	-0.7	-0.73	protein_coding	Plcd4		chr1	74542888	74567794	+	OG0007559	single-copy
ENSMUSG00000025175	0	0	0	0	0	0	-0.64	-0.73	protein_coding	Fn3k		chr11	121434913	121450491	+	OG0013080	single-copy
ENSMUSG00000033256	0	0	0	0	0	0	-0.69	-0.72	protein_coding	Shf		chr2	122348892	122369162	-	OG0005544	single-copy
ENSMUSG00000078958	0	0	0	0	0	0	-0.72	-0.67	protein_coding	Atp6ap1l		chr13	90883433	90905355	-	OG0016733	single-copy
ENSMUSG00000118219	0	0	0	0	0	0	-0.65	-0.71	protein_coding	Gm29695		chr1	132191457	132209546	+	OG0018482	mus-uncluster
ENSMUSG00000029361	0	0	0	0	0	0	-0.67	-0.7	protein_coding	Nos1		chr5	117781032	117958840	+	OG0008944	single-copy
ENSMUSG00000021998	0	0	0	0	0	0	-0.7	-0.68	protein_coding	Lcp1		chr14	75131101	75230842	+	OG0000320	multi-copy
ENSMUSG00000026039	0	0	0	0	0	0	-0.64	-0.7	protein_coding	Sgo2a		chr1	57995971	58025899	+	OG0001243	multi-copy
ENSMUSG00000032584	0	0	0	0	0	0	-0.69	-0.7	protein_coding	Mst1r		chr9	107906873	107920383	+	OG0009543	single-copy
ENSMUSG00000031210	0	0	0	0	0	0	-0.62	-0.7	protein_coding	Gpr165		chrX	96713441	96719388	+	OG0012317	single-copy
ENSMUSG00000035944	0	0	0	0	0	0	-0.63	-0.69	protein_coding	Ttc38		chr15	85832306	85858822	+	OG0003127	single-copy
ENSMUSG00000026944	0	0	0	0	0	0	-0.59	-0.69	protein_coding	Abca2		chr2	25428703	25448540	+	OG0017740	single-copy
ENSMUSG00000019214	0	0	0	0	0	0	-0.67	-0.68	protein_coding	Chtf18		chr17	25718926	25727419	-	OG0015358	single-copy
ENSMUSG00000020901	0	0	0	0	0	0	-0.66	-0.68	protein_coding	Pik3r5		chr11	68432121	68497849	+	OG0007669	single-copy
ENSMUSG00000026158	0	0	0	0	0	0	-0.63	-0.68	protein_coding	Ogfrl1		chr1	23366424	23397772	-	OG0008649	single-copy
ENSMUSG00000066842	0	0	0	0	0	0	-0.59	-0.68	protein_coding	Hmcn1		chr1	150562524	150993435	-	OG0011868	single-copy
ENSMUSG00000067028	0	0	0	0	0	0	-0.64	-0.67	protein_coding	Cntnap5b		chr1	99772765	100485942	+	OG0000133	multi-copy
ENSMUSG00000036502	0	0	0	0	0	0	-0.67	-0.65	protein_coding	Tmem255a		chrX	38196573	38252439	-	OG0003663	single-copy
ENSMUSG00000032232	0	0	0	0	0	0	-0.67	-0.66	protein_coding	Cgnl1		chr9	71626509	71771602	-	OG0015460	single-copy
ENSMUSG00000004892	0	0	0	0	0	0	-0.66	-0.59	protein_coding	Bcan		chr3	87987531	88000230	-	OG0016541	single-copy
ENSMUSG00000037999	0	0	0	0	0	0	-0.66	-0.64	protein_coding	Arap2		chr5	62602445	62766159	-	OG0017041	single-copy
ENSMUSG00000038009	0	0	0	0	0	0	-0.61	-0.66	protein_coding	Dnajc22		chr15	99093170	99104737	+	OG0014230	single-copy
ENSMUSG00000055471	0	0	0	0	0	0	-0.66	-0.66	protein_coding	Alk		chr17	71868972	72604627	-	OG0017304	single-copy
ENSMUSG00000040723	0	0	0	0	0	0	-0.62	-0.65	protein_coding	Rcsd1		chr1	165646516	165709757	-	OG0006503	single-copy
ENSMUSG00000016150	0	0	0	0	0	0	-0.62	-0.65	protein_coding	Tenm1		chrX	42527866	43429126	-	OG0000180	multi-copy
ENSMUSG00000030020	0	0	0	0	0	0	-0.64	-0.65	protein_coding	Prickle2		chr6	92370908	92706155	-	OG0007164	single-copy
ENSMUSG00000033453	0	0	0	0	0	0	-0.62	-0.64	protein_coding	Adamts15		chr9	30899155	30922452	-	OG0017547	single-copy
ENSMUSG00000048647	0	0	0	0	0	0	-0.63	-0.59	protein_coding	Exd1		chr2	119516505	119547627	-	OG0013604	single-copy
ENSMUSG00000035279	0	0	0	0	0	0	-0.61	-0.62	protein_coding	Ssc5d		chr7	4925785	4944826	+	OG0004661	single-copy
ENSMUSG00000053519	0	0	0	0	0	0	-0.62	-0.59	protein_coding	Kcnip1		chr11	33629339	33993152	-	OG0011117	single-copy
ENSMUSG00000025892	0	0	0	0	0	0	-0.6	-0.61	protein_coding	Gria4		chr9	4417896	4796234	-	OG0000216	multi-copy
ENSMUSG00000007440	0	0	0	0	0	0	-0.6	-0.61	protein_coding	Pcdha11		chr18	37005203	37187657	+	OG0000070	mus-specific
ENSMUSG00000001300	0	0	0	0	0	0	-0.6	-0.61	protein_coding	Efnb2		chr8	8617434	8661242	-	OG0013938	single-copy
ENSMUSG00000028909	0	0	0	0	0	0	-0.6	-0.59	protein_coding	Ptpru		chr4	131768457	131838288	-	OG0000187	multi-copy
