# Supplementary material for: Integrated analyses reveal evolutionarily conserved and specific injury response genes in dorsal root ganglion
Source: Sci Data. 2022 Nov 2;9:666. doi: 10.1038/s41597-022-01783-8 (PMC9630366; doi:10.1038/s41597-022-01783-8)
Supplement: Supplementary file 10 — Supplementary Table9 [file 41597_2022_1783_MOESM10_ESM.xlsx]

## Sheet: D5-male
lfc_male	status_male	lfc_female	status_female	gene_id	gene_name	status	cls
-0.659476	down	0.0796949	ns	A2m	A2m	male-specific	6
0.597426	up	0.407528	ns	Aak1	Aak1	male-specific	2
-0.606087	down	-0.305667	ns	Aasdh	Aasdh	male-specific	6
-0.604355	down	-0.209558	ns	Aass	Aass	male-specific	6
-1.19971	down	-0.167725	ns	Aatk	Aatk	male-specific	6
0.865514	up	0.809795	ns	Abca13	Abca13	male-specific	3
-0.593124	down	0.0107913	ns	Abca8a	Abca8a	male-specific	6
-1.043	down	-0.329065	ns	Abcc3	Abcc3	male-specific	6
-0.717208	down	-0.38825	ns	Abcc6	Abcc6	male-specific	6
-0.892437	down	0.0392252	ns	Abcd4	Abcd4	male-specific	6
-0.85823	down	-0.0180667	ns	Abcg3	Abcg3	male-specific	6
-0.995386	down	-0.65698	ns	Abcg3l2	Abcg3l2	male-specific	7
-0.792077	down	0.204997	ns	Abcg3l3	Abcg3l3	male-specific	6
-1.13119	down	-0.447943	ns	Abcg3l4	Abcg3l4	male-specific	6
-1.0394	down	-0.513897	ns	Abhd1	Abhd1	male-specific	6
0.622354	up	0.0955951	ns	Abhd10	Abhd10	male-specific	2
-0.628611	down	-0.409881	ns	Abhd14b	Abhd14b	male-specific	6
-0.688934	down	-0.18554	ns	Abhd18	Abhd18	male-specific	6
-0.636031	down	-0.0139765	ns	Abi3bp	Abi3bp	male-specific	6
1.54309	up	0.479726	ns	Abra	Abra	male-specific	2
-1.07007	down	-0.534742	ns	Abraxas1	Abraxas1	male-specific	6
-0.639293	down	-0.175185	ns	Acad8	Acad8	male-specific	6
-0.645244	down	-0.156351	ns	Acadsb	Acadsb	male-specific	6
-0.999898	down	-0.535288	ns	Acat2l1	Acat2l1	male-specific	6
-0.90466	down	-0.374656	ns	Acd	Acd	male-specific	6
0.615391	up	0.213058	ns	Ache	Ache	male-specific	2
-0.804735	down	-0.0396979	ns	Acin1	Acin1	male-specific	6
-0.764556	down	-0.314036	ns	Acot1	Acot1	male-specific	6
0.659983	up	0.273	ns	Acot7	Acot7	male-specific	2
0.592014	up	0.123321	ns	Acot9	Acot9	male-specific	2
3.16362	up	0	0	Acp7	Acp7	male-specific	2
-1.64525	down	-0.941358	ns	Acrbp	Acrbp	male-specific	7
-0.602977	down	-0.329511	ns	Acsf2	Acsf2	male-specific	6
0.603655	up	0.0194827	ns	Acsl6	Acsl6	male-specific	2
-1.24824	down	-0.312424	ns	Acss1	Acss1	male-specific	6
2.61234	up	0.231221	ns	Acta1	Acta1	male-specific	2
2.73776	up	0.184926	ns	Actn2	Actn2	male-specific	2
2.64822	up	0.561956	ns	Actn3	Actn3	male-specific	2
0.620295	up	0.123764	ns	Actr10	Actr10	male-specific	2
0.623724	up	0.156112	ns	Actr3b	Actr3b	male-specific	2
1.84518	up	0.328624	ns	Acvr1c	Acvr1c	male-specific	2
-0.784807	down	-0.277965	ns	Acy1	Acy1	male-specific	6
-1.00239	down	-0.316669	ns	Acy3	Acy3	male-specific	6
-1.24302	down	-0.800889	ns	Adam1a	Adam1a	male-specific	7
0.964368	up	0.41996	ns	Adam22	Adam22	male-specific	2
0.908618	up	0.235659	ns	Adam23	Adam23	male-specific	2
-2.15892	down	-0.605757	ns	Adam33	Adam33	male-specific	7
-1.19646	down	-0.984397	ns	Adam8	Adam8	male-specific	7
0.593615	up	0.276907	ns	Adam9	Adam9	male-specific	2
-0.685431	down	-0.385006	ns	Adamts12	Adamts12	male-specific	6
-1.10057	down	-0.284257	ns	Adamts15	Adamts15	male-specific	6
-0.72964	down	-0.41096	ns	Adamts16	Adamts16	male-specific	6
-0.617986	down	-0.0972293	ns	Adamts2	Adamts2	male-specific	6
-1.00801	down	-0.365492	ns	Adamts20	Adamts20	male-specific	6
-1.11437	down	-0.0466796	ns	Adamts7	Adamts7	male-specific	6
-1.23402	down	-0.278429	ns	Adamtsl4	Adamtsl4	male-specific	6
-1.9819	down	-0.344151	ns	Adamtsl5	Adamtsl5	male-specific	6
-0.781228	down	-0.310875	ns	Adap2	Adap2	male-specific	6
-1.25392	down	-0.595556	ns	Adat3	Adat3	male-specific	7
1.05292	up	0.450976	ns	Adcy2	Adcy2	male-specific	2
0.643124	up	0.472345	ns	Adcy3	Adcy3	male-specific	2
-0.870808	down	-0.245175	ns	Adcy4	Adcy4	male-specific	6
-0.978078	down	-0.192993	ns	Adcy6	Adcy6	male-specific	6
0.605547	up	0.410718	ns	Adcy7	Adcy7	male-specific	2
0.80378	up	0.469598	ns	Adcy8	Adcy8	male-specific	2
0.687967	up	0.499778	ns	Add2	Add2	male-specific	2
0.730167	up	0.0237914	ns	Adgra1	Adgra1	male-specific	2
0.826788	up	0.487581	ns	Adgrg2	Adgrg2	male-specific	2
-2.18383	down	-0.633519	ns	Adgrg3	Adgrg3	male-specific	7
-1.32163	down	0.111957	ns	Adgrg5	Adgrg5	male-specific	6
-1.84739	down	-0.224451	ns	Adgrg7	Adgrg7	male-specific	6
0.71623	up	0.395133	ns	Adgrl2	Adgrl2	male-specific	2
3.34949	up	-1.87177	ns	Adipoq	Adipoq	male-specific	1
0.889869	up	-0.227005	ns	Adssl1	Adssl1	male-specific	2
-0.722453	down	-0.125105	ns	Afap1l2	Afap1l2	male-specific	6
-0.77531	down	-0.100289	ns	Afmid	Afmid	male-specific	6
-0.727362	down	-0.251262	ns	Aga	Aga	male-specific	6
0.803179	up	0.20013	ns	Agbl4	Agbl4	male-specific	2
-0.651297	down	-0.397308	ns	Agbl5	Agbl5	male-specific	6
0.692242	up	0.411522	ns	Agl	Agl	male-specific	2
-0.84492	down	-0.0241457	ns	Agrn	Agrn	male-specific	6
0.756469	up	0.494569	ns	Agtpbp1	Agtpbp1	male-specific	2
-0.611801	down	0.0131174	ns	Aifm2	Aifm2	male-specific	6
1.07822	up	0.753359	ns	Ajap1	Ajap1	male-specific	3
-1.41285	down	-0.224105	ns	Ajuba	Ajuba	male-specific	6
0.941855	up	0.487961	ns	Ak5	Ak5	male-specific	2
-0.693699	down	-0.0564979	ns	Akap17a	Akap17a	male-specific	6
-1.03918	down	-0.334976	ns	Akap8	Akap8	male-specific	6
-0.851068	down	-0.4341	ns	Akr1b1	Akr1b1	male-specific	6
-1.46411	down	-0.556345	ns	Akr1c13	Akr1c13	male-specific	6
-1.28322	down	-0.508531	ns	Akr1c19	Akr1c19	male-specific	6
0.649858	up	0.0348144	ns	Akr7a3	Akr7a3	male-specific	2
0.66625	up	0.564555	ns	Alcam	Alcam	male-specific	2
-0.844417	down	-0.565533	ns	Aldh1a3	Aldh1a3	male-specific	6
0.705958	up	-0.0655723	ns	Aldh1b1	Aldh1b1	male-specific	2
-0.735989	down	-0.0196082	ns	Aldh1l1	Aldh1l1	male-specific	6
0.592609	up	0.170771	ns	Aldoc	Aldoc	male-specific	2
0.694942	up	0.304748	ns	Alg2	Alg2	male-specific	2
-0.614338	down	-0.204493	ns	Alkbh1	Alkbh1	male-specific	6
-3.19782	down	-1.30741	ns	Alox15b	Alox15b	male-specific	7
-0.981935	down	-0.817421	ns	Alox5	Alox5	male-specific	7
-1.48659	down	-1.23726	ns	Alpg	Alpg	male-specific	7
-1.05416	down	-0.700837	ns	Als2cl	Als2cl	male-specific	7
0.737085	up	0.354474	ns	Amer1	Amer1	male-specific	2
0.665598	up	0.100885	ns	Amigo1	Amigo1	male-specific	2
1.78633	up	0	0	Ampd1	Ampd1	male-specific	2
0.70853	up	0.173507	ns	Amph	Amph	male-specific	2
-1.05899	down	-0.584607	ns	Amt	Amt	male-specific	6
-1.30921	down	-0.358086	ns	Angptl4	Angptl4	male-specific	6
-1.48323	down	-0.115657	ns	Angptl6	Angptl6	male-specific	6
0.813653	up	0.330825	ns	Ank1	Ank1	male-specific	2
-0.942252	down	-0.404422	ns	Ankdd1a	Ankdd1a	male-specific	6
0.635113	up	-0.293006	ns	Ankdd1b	Ankdd1b	male-specific	2
-1.19343	down	-0.0197347	ns	Ankfn1	Ankfn1	male-specific	6
-2.45424	down	-0.584545	ns	Ankle1	Ankle1	male-specific	6
-0.740787	down	-0.109177	ns	Ankmy1	Ankmy1	male-specific	6
1.86847	up	0.0557568	ns	Ankrd23	Ankrd23	male-specific	2
-0.714925	down	-0.551856	ns	Ankrd39	Ankrd39	male-specific	6
-0.709857	down	0.0404739	ns	Anks1a	Anks1a	male-specific	6
-0.656587	down	-0.19756	ns	Anks3	Anks3	male-specific	6
-0.809963	down	-0.0895489	ns	Ankzf1	Ankzf1	male-specific	6
0.791426	up	0.425208	ns	Ano10	Ano10	male-specific	2
0.858105	up	0.285464	ns	Ano3	Ano3	male-specific	2
-1.37508	down	-0.406421	ns	Antkmt	Antkmt	male-specific	6
0.736584	up	0.58259	ns	Anxa1	Anxa1	male-specific	2
0.737175	up	0.446299	ns	Anxa2	Anxa2	male-specific	2
0.685716	up	0.483224	ns	Anxa6	Anxa6	male-specific	2
0.804415	up	-0.0316774	ns	Anxa8	Anxa8	male-specific	2
-1.15189	down	-0.517791	ns	Anxa9	Anxa9	male-specific	6
0.594347	up	0.424752	ns	Ap1b1	Ap1b1	male-specific	2
-1.15877	down	-0.66878	ns	Ap1g2	Ap1g2	male-specific	7
0.677001	up	0.391877	ns	Ap2a2	Ap2a2	male-specific	2
0.772928	up	0.328704	ns	Ap2b1	Ap2b1	male-specific	2
-0.590083	down	-0.0872987	ns	Ap5z1	Ap5z1	male-specific	6
0.921949	up	0.381567	ns	Apba2	Apba2	male-specific	2
-0.715097	down	-0.266131	ns	Apba3	Apba3	male-specific	6
1.52097	up	0	0	Apobec2	Apobec2	male-specific	2
-0.645589	down	-0.191785	ns	Apobr	Apobr	male-specific	6
-0.707345	down	-0.18593	ns	Apod	Apod	male-specific	6
-0.887289	down	-0.557925	ns	Apol9a	Apol9a	male-specific	6
-1.97564	down	-0.299171	ns	Apom	Apom	male-specific	6
-1.00565	down	-0.187819	ns	Appl2	Appl2	male-specific	6
0.702413	up	0.211125	ns	Aqp1	Aqp1	male-specific	2
2.83549	up	1.79691	ns	Aqp12a	Aqp12a	male-specific	3
0.975139	up	0.128998	ns	Aqp4	Aqp4	male-specific	2
0.69787	up	0.158879	ns	Ar	Ar	male-specific	2
-0.626138	down	-0.118335	ns	Arap1	Arap1	male-specific	6
-0.630735	down	-0.107598	ns	Arc	Arc	male-specific	6
0.679385	up	0.514096	ns	Arfgef1	Arfgef1	male-specific	2
0.663176	up	0.518635	ns	Arfgef2	Arfgef2	male-specific	2
0.839441	up	0.346431	ns	Arg2	Arg2	male-specific	2
-1.01447	down	-0.405664	ns	Arglu1	Arglu1	male-specific	6
-1.21463	down	-0.311351	ns	Arhgap19	Arhgap19	male-specific	6
0.704047	up	0.447396	ns	Arhgap28	Arhgap28	male-specific	2
-1.21621	down	-0.250836	ns	Arhgap33	Arhgap33	male-specific	6
0.636162	up	0.246492	ns	Arhgap35	Arhgap35	male-specific	2
-0.973708	down	-0.27681	ns	Arhgap39	Arhgap39	male-specific	6
-1.13925	down	-0.49107	ns	Arhgap4	Arhgap4	male-specific	6
-0.671087	down	-0.217154	ns	Arhgap45	Arhgap45	male-specific	6
-0.884379	down	-0.127462	ns	Arhgef1	Arhgef1	male-specific	6
-0.669505	down	-0.0903856	ns	Arhgef10	Arhgef10	male-specific	6
-0.809532	down	-0.462086	ns	Arhgef15	Arhgef15	male-specific	6
-0.907996	down	-0.323209	ns	Arhgef16	Arhgef16	male-specific	6
0.811431	up	1.88243	ns	Arhgef38	Arhgef38	male-specific	3
-2.40064	down	-0.272584	ns	Arhgef39	Arhgef39	male-specific	6
-0.886287	down	-0.114494	ns	Arhgef40	Arhgef40	male-specific	6
-0.587326	down	-0.0373148	ns	Arid3b	Arid3b	male-specific	6
-0.983896	down	-0.244197	ns	Arl13b	Arl13b	male-specific	6
0.623379	up	0.151562	ns	Arl6ip1	Arl6ip1	male-specific	2
-0.590412	down	-0.0148091	ns	Armc5	Armc5	male-specific	6
-1.14456	down	-0.144382	ns	Arntl	Arntl	male-specific	6
0.756572	up	0.856863	ns	Arntl2	Arntl2	male-specific	3
-0.886754	down	-0.134068	ns	Arrdc2	Arrdc2	male-specific	6
-1.6852	down	-0.391945	ns	Arse	Arse	male-specific	6
1.77757	up	1.00141	ns	Arsj	Arsj	male-specific	3
-0.785505	down	-0.337998	ns	Arv1	Arv1	male-specific	6
-0.79804	down	-0.0669247	ns	Arvcf	Arvcf	male-specific	6
0.640471	up	0.496034	ns	Asap1	Asap1	male-specific	2
-1.16679	down	-0.234243	ns	Asb15	Asb15	male-specific	6
-0.875825	down	-0.208129	ns	Asb2	Asb2	male-specific	6
-1.24681	down	-0.603757	ns	Asgr1	Asgr1	male-specific	7
0.946172	up	0.476013	ns	Asic3	Asic3	male-specific	2
0.755186	up	0.358063	ns	Asns	Asns	male-specific	2
-1.35709	down	-0.199783	ns	Aspdh	Aspdh	male-specific	6
-1.69673	down	-0.724905	ns	Aspg	Aspg	male-specific	7
-0.88175	down	-0.0222082	ns	Aste1	Aste1	male-specific	6
0.949598	up	0.5303	ns	Astn2	Astn2	male-specific	2
-1.00943	down	-0.347254	ns	Atat1	Atat1	male-specific	6
-0.60707	down	-0.268752	ns	Atf5	Atf5	male-specific	6
0.846193	up	0.469018	ns	Atl1	Atl1	male-specific	2
-0.788708	down	-0.620865	ns	Atp13a5	Atp13a5	male-specific	7
0.773435	up	0.50796	ns	Atp1a1	Atp1a1	male-specific	2
0.880269	up	0.390585	ns	Atp1b1	Atp1b1	male-specific	2
3.25619	up	0.166991	ns	Atp2a1	Atp2a1	male-specific	2
0.703682	up	0.476692	ns	Atp2a2	Atp2a2	male-specific	2
0.766275	up	0.495849	ns	Atp2b1	Atp2b1	male-specific	2
0.74443	up	0.351689	ns	Atp2b2	Atp2b2	male-specific	2
0.760771	up	0.297678	ns	Atp2b3	Atp2b3	male-specific	2
0.601097	up	0.360306	ns	Atp2c1	Atp2c1	male-specific	2
0.702543	up	0.0585788	ns	Atp6ap1l	Atp6ap1l	male-specific	2
0.899995	up	0.432689	ns	Atp6ap2	Atp6ap2	male-specific	2
0.791509	up	0.523218	ns	Atp6v0a1	Atp6v0a1	male-specific	2
0.59515	up	0.266226	ns	Atp6v0c	Atp6v0c	male-specific	2
0.719247	up	0.237231	ns	Atp6v0d1	Atp6v0d1	male-specific	2
0.674364	up	0.361693	ns	Atp6v1a	Atp6v1a	male-specific	2
0.663853	up	0.286152	ns	Atp6v1b2	Atp6v1b2	male-specific	2
0.802813	up	0.169043	ns	Atp6v1e1	Atp6v1e1	male-specific	2
0.63609	up	0.106781	ns	Atp6v1g2	Atp6v1g2	male-specific	2
0.692388	up	0.295055	ns	Atp6v1h	Atp6v1h	male-specific	2
0.615912	up	0.405974	ns	Atp8a1	Atp8a1	male-specific	2
0.803531	up	0.368827	ns	Atp8a2	Atp8a2	male-specific	2
-0.759554	down	-0.201173	ns	Atp8b5p	Atp8b5p	male-specific	6
0.659333	up	0.273913	ns	Atp9a	Atp9a	male-specific	2
0.67023	up	0.464731	ns	Atp9b	Atp9b	male-specific	2
1.035	up	0.428975	ns	Atrnl1	Atrnl1	male-specific	2
0.780518	up	0.399444	ns	Atxn10	Atxn10	male-specific	2
-0.653072	down	0.00911924	ns	Atxn2l	Atxn2l	male-specific	6
-0.661711	down	-0.592255	ns	Atxn7l2	Atxn7l2	male-specific	7
0.747903	up	0.354413	ns	Avil	Avil	male-specific	2
-1.65162	down	-0.143214	ns	Axdnd1	Axdnd1	male-specific	6
-0.624681	down	-0.570679	ns	Axin2	Axin2	male-specific	6
0.628131	up	0.0449712	ns	B3galt1	B3galt1	male-specific	2
-0.873945	down	-0.926922	ns	B3gat1	B3gat1	male-specific	7
-0.986167	down	-0.400139	ns	B3gntl1	B3gntl1	male-specific	6
0.749559	up	0.113208	ns	Bag2	Bag2	male-specific	2
0.750038	up	0.336096	ns	Baiap2l1	Baiap2l1	male-specific	2
-1.438	down	-1.00015	ns	Baiap3	Baiap3	male-specific	7
-0.754887	down	-0.120099	ns	Baz2a	Baz2a	male-specific	6
-0.60459	down	-0.0435081	ns	Bbc3	Bbc3	male-specific	6
0.629821	up	0.0782931	ns	Bcap31	Bcap31	male-specific	2
0.912037	up	0.491138	ns	Bcat1	Bcat1	male-specific	2
0.637738	up	0.0283205	ns	Bcl11a	Bcl11a	male-specific	2
0.598489	up	0.381035	ns	Bcl6	Bcl6	male-specific	2
-1.45688	down	-0.48283	ns	Bcl6b	Bcl6b	male-specific	6
-0.788943	down	0.0634681	ns	Bcl9l	Bcl9l	male-specific	6
0.897927	up	0.966397	ns	Bco1	Bco1	male-specific	3
0.717443	up	0.467776	ns	Bcr	Bcr	male-specific	2
-0.758306	down	-0.578757	ns	Begain	Begain	male-specific	6
-3.34674	down	0.00158297	ns	Best1	Best1	male-specific	6
0.614759	up	0.512181	ns	Bhlhe41	Bhlhe41	male-specific	2
-0.722293	down	0.0589322	ns	Bicra	Bicra	male-specific	6
0.666996	up	0.216661	ns	Bid	Bid	male-specific	2
-0.604269	down	-0.497328	ns	Bloc1s1	Bloc1s1	male-specific	6
-1.36359	down	-0.464854	ns	Bmp1	Bmp1	male-specific	6
-0.656021	down	-0.298812	ns	Bmp7	Bmp7	male-specific	6
0.644772	up	0.362474	ns	Bmpr2	Bmpr2	male-specific	2
-0.871497	down	-0.361019	ns	Bnip2	Bnip2	male-specific	6
-0.719905	down	-0.110346	ns	Bora	Bora	male-specific	6
-1.46516	down	-0.165772	ns	Bpifb2	Bpifb2	male-specific	6
1.87902	up	-0.786656	ns	Bpifb5	Bpifb5	male-specific	1
0.745502	up	0.420767	ns	Bpnt1	Bpnt1	male-specific	2
0.632019	up	0.315624	ns	Brap	Brap	male-specific	2
-1.56862	down	-0.574854	ns	Bricd5	Bricd5	male-specific	6
0.772327	up	0.220146	ns	Brinp1	Brinp1	male-specific	2
0.729815	up	-0.0975678	ns	Brinp2	Brinp2	male-specific	2
1.15146	up	0.172047	ns	Brinp3	Brinp3	male-specific	2
-0.634277	down	0.106905	ns	Brpf3	Brpf3	male-specific	6
0.656547	up	0.537865	ns	Bsn	Bsn	male-specific	2
0.640739	up	0.470552	ns	Bspry	Bspry	male-specific	2
0.783953	up	-0.0314545	ns	Bst1	Bst1	male-specific	2
-1.07329	down	-0.458991	ns	Btbd16	Btbd16	male-specific	6
0.614375	up	0.421468	ns	Bves	Bves	male-specific	2
-0.662652	down	-0.690976	ns	C1qtnf12	C1qtnf12	male-specific	7
-1.06572	down	-0.282705	ns	C1qtnf9	C1qtnf9	male-specific	6
-0.687301	down	-0.296742	ns	C3ar1	C3ar1	male-specific	6
0.963864	up	-0.226743	ns	C5	C5	male-specific	2
-0.76145	down	-0.36265	ns	C5ar1	C5ar1	male-specific	6
-0.782277	down	0.0394698	ns	C7	C7	male-specific	6
-0.820886	down	-0.423553	ns	C8g	C8g	male-specific	6
-1.09388	down	-0.499023	ns	Ca11	Ca11	male-specific	6
3.35129	up	-1.96626	ns	Ca3	Ca3	male-specific	1
-0.749109	down	-0.0664353	ns	Ca4	Ca4	male-specific	6
1.10043	up	0.301517	ns	Cabp7	Cabp7	male-specific	2
-1.93047	down	0	0	Cabyr	Cabyr	male-specific	6
1.98794	up	0.577009	ns	Cacna1s	Cacna1s	male-specific	2
0.683411	up	0.219432	ns	Cacna2d3	Cacna2d3	male-specific	2
-1.94628	down	-0.118918	ns	Cacna2d4	Cacna2d4	male-specific	6
0.711032	up	0.189752	ns	Cacnb4	Cacnb4	male-specific	2
2.14786	up	0	0	Cacng1	Cacng1	male-specific	2
0.788251	up	0.295898	ns	Cacng3	Cacng3	male-specific	2
0.642878	up	0.230883	ns	Cacng7	Cacng7	male-specific	2
1.18982	up	0.725021	ns	Cacng8	Cacng8	male-specific	3
0.919751	up	0.414029	ns	Cadps	Cadps	male-specific	2
0.953326	up	0.283518	ns	Calca	Calca	male-specific	2
0.699745	up	0.133921	ns	Calcb	Calcb	male-specific	2
0.831521	up	0.0860319	ns	Calhm5	Calhm5	male-specific	2
0.614789	up	0.050867	ns	Caln1	Caln1	male-specific	2
-1.03851	down	-0.352906	ns	Calr4	Calr4	male-specific	6
0.714165	up	0.25467	ns	Camk2g	Camk2g	male-specific	2
0.73333	up	0.520113	ns	Camta1	Camta1	male-specific	2
-1.21904	down	0.326797	ns	Capg	Capg	male-specific	6
0.740733	up	0.532777	ns	Caprin2	Caprin2	male-specific	2
0.591516	up	-0.0813494	ns	Car10	Car10	male-specific	2
-0.86494	down	-0.240161	ns	Card10	Card10	male-specific	6
-0.779236	down	0.281385	ns	Card14	Card14	male-specific	6
-0.614864	down	-0.114977	ns	Carmil1	Carmil1	male-specific	6
1.05099	up	0.0236282	ns	Cartpt	Cartpt	male-specific	2
0.5938	up	0.188256	ns	Casd1	Casd1	male-specific	2
0.600641	up	0.297884	ns	Cask	Cask	male-specific	2
-0.889411	down	-0.177608	ns	Caskin2	Caskin2	male-specific	6
-0.738698	down	-0.20514	ns	Casp2	Casp2	male-specific	6
-0.974701	down	-0.482629	ns	Casp4	Casp4	male-specific	6
-0.715336	down	-0.517766	ns	Casp8	Casp8	male-specific	6
0.602131	up	0.137877	ns	Casr	Casr	male-specific	2
-1.10695	down	-0.354731	ns	Castor1	Castor1	male-specific	6
-0.859509	down	-0.851545	ns	Catip	Catip	male-specific	7
-0.936228	down	-0.164216	ns	Catsperd	Catsperd	male-specific	6
-0.861923	down	-0.83829	ns	Catsperz	Catsperz	male-specific	7
-0.647596	down	-0.119507	ns	Cavin3	Cavin3	male-specific	6
-0.711127	down	-0.114605	ns	Cbx2	Cbx2	male-specific	6
-0.952942	down	-0.440203	ns	Cc2d2a	Cc2d2a	male-specific	6
-0.710849	down	-0.429855	ns	Ccdc106	Ccdc106	male-specific	6
-0.681425	down	-0.292668	ns	Ccdc134	Ccdc134	male-specific	6
-1.47467	down	-0.365577	ns	Ccdc138	Ccdc138	male-specific	6
-0.707053	down	-0.19587	ns	Ccdc14	Ccdc14	male-specific	6
-0.706842	down	-0.386472	ns	Ccdc146	Ccdc146	male-specific	6
-0.817006	down	0.00705629	ns	Ccdc152	Ccdc152	male-specific	6
-0.794568	down	-0.186997	ns	Ccdc157	Ccdc157	male-specific	6
1.12241	up	-0.15279	ns	Ccdc158	Ccdc158	male-specific	2
-0.708511	down	-0.158455	ns	Ccdc159	Ccdc159	male-specific	6
-0.707812	down	-0.518843	ns	Ccdc167	Ccdc167	male-specific	6
-1.12321	down	-0.549621	ns	Ccdc17	Ccdc17	male-specific	6
-1.52555	down	-1.34605	ns	Ccdc180	Ccdc180	male-specific	7
-0.715237	down	-0.263298	ns	Ccdc191	Ccdc191	male-specific	6
-0.63169	down	-0.691028	ns	Ccdc28b	Ccdc28b	male-specific	7
-0.934145	down	-0.370129	ns	Ccdc30	Ccdc30	male-specific	6
-0.827476	down	-0.46794	ns	Ccdc57	Ccdc57	male-specific	6
-0.978151	down	-0.229599	ns	Ccdc77	Ccdc77	male-specific	6
-0.659473	down	0.252239	ns	Ccdc8	Ccdc8	male-specific	6
0.597451	up	0.312699	ns	Ccdc89	Ccdc89	male-specific	2
-1.77703	down	-0.343669	ns	Ccdc9	Ccdc9	male-specific	6
0.866154	up	0.775485	ns	Ccl2	Ccl2	male-specific	3
-0.66695	down	-0.401898	ns	Ccl27	Ccl27	male-specific	6
-1.3398	down	-0.539199	ns	Ccm2l	Ccm2l	male-specific	6
0.667939	up	0.556171	ns	Ccn3	Ccn3	male-specific	2
-0.778275	down	-0.0698814	ns	Ccnd1	Ccnd1	male-specific	6
-0.78473	down	-0.196473	ns	Ccnd2	Ccnd2	male-specific	6
-0.619845	down	-0.168193	ns	Ccnt2	Ccnt2	male-specific	6
0.609289	up	0.167597	ns	Ccpg1	Ccpg1	male-specific	2
0.648032	up	0.395623	ns	Cct6a	Cct6a	male-specific	2
0.651435	up	0.427855	ns	Cct8	Cct8	male-specific	2
0.677495	up	0.387851	ns	Cd200	Cd200	male-specific	2
1.09186	up	0.192116	ns	Cd226	Cd226	male-specific	2
-0.616673	down	-0.5128	ns	Cd248	Cd248	male-specific	6
0.746899	up	0.511382	ns	Cd274	Cd274	male-specific	2
2.44747	up	1.5568	ns	Cd300ld	Cd300ld	male-specific	3
-0.732371	down	0.0477996	ns	Cd38	Cd38	male-specific	6
0.728209	up	0.579795	ns	Cd44	Cd44	male-specific	2
-1.31768	down	-0.322668	ns	Cd46	Cd46	male-specific	6
0.827157	up	0.368612	ns	Cd55	Cd55	male-specific	2
0.911303	up	0.488677	ns	Cd84	Cd84	male-specific	2
-0.845004	down	-0.0716107	ns	Cdan1	Cdan1	male-specific	6
-1.07521	down	-0.229223	ns	Cdc42bpg	Cdc42bpg	male-specific	6
-0.948198	down	-0.372846	ns	Cdc42ep1	Cdc42ep1	male-specific	6
0.932382	up	0.367973	ns	Cdh10	Cdh10	male-specific	2
0.783166	up	0.0647895	ns	Cdh12	Cdh12	male-specific	2
0.683873	up	0.39125	ns	Cdh13	Cdh13	male-specific	2
0.768266	up	0.224573	ns	Cdh18	Cdh18	male-specific	2
-1.13902	down	-0.617345	ns	Cdh23	Cdh23	male-specific	7
-0.753563	down	-0.134721	ns	Cdh24	Cdh24	male-specific	6
0.646647	up	0.463741	ns	Cdh3	Cdh3	male-specific	2
1.07679	up	0.344679	ns	Cdh7	Cdh7	male-specific	2
0.648193	up	0.233086	ns	Cdh8	Cdh8	male-specific	2
0.67281	up	0.319004	ns	Cdh9	Cdh9	male-specific	2
0.632121	up	0.234484	ns	Cdhr1	Cdhr1	male-specific	2
-0.728038	down	-0.336349	ns	Cdhr2	Cdhr2	male-specific	6
-2.21958	down	-0.613368	ns	Cdhr4	Cdhr4	male-specific	7
0.585118	up	0.295014	ns	Cdk14	Cdk14	male-specific	2
-1.09181	down	-0.43969	ns	Cdk6	Cdk6	male-specific	6
-0.796488	down	-0.355453	ns	Cdkn1c	Cdkn1c	male-specific	6
0.67515	up	0.185302	ns	Cds1	Cds1	male-specific	2
0.956761	up	0.302377	ns	Cds2	Cds2	male-specific	2
-2.49583	down	0	0	Cdx1	Cdx1	male-specific	6
-0.780465	down	-0.0612269	ns	Ceacam1	Ceacam1	male-specific	6
-2.52003	down	0	0	Cel	Cel	male-specific	6
0.660122	up	0.510935	ns	Celf4	Celf4	male-specific	2
-1.17654	down	0.181469	ns	Cenpa	Cenpa	male-specific	6
-1.88563	down	-0.189402	ns	Cenpt	Cenpt	male-specific	6
0.601147	up	0.535111	ns	Cep170b	Cep170b	male-specific	2
-0.624396	down	0.00131658	ns	Cep85	Cep85	male-specific	6
-1.16061	down	-0.514723	ns	Cep95	Cep95	male-specific	6
-1.25017	down	-0.602854	ns	Cercam	Cercam	male-specific	7
0.733186	up	0.537271	ns	Cers6	Cers6	male-specific	2
1.63309	up	-1.22112	ns	Ces1d	Ces1d	male-specific	1
-1.02419	down	-0.865854	ns	Cesl1	Cesl1	male-specific	7
-1.62204	down	-0.665363	ns	Cfap126	Cfap126	male-specific	7
-0.590318	down	-0.0668953	ns	Cfap300	Cfap300	male-specific	6
-1.15227	down	-0.271118	ns	Cfap45	Cfap45	male-specific	6
-0.803842	down	-0.206676	ns	Cfap94	Cfap94	male-specific	6
1.07089	up	0.368353	ns	Cfi	Cfi	male-specific	2
-1.25129	down	-0.352817	ns	Cfp	Cfp	male-specific	6
0.60123	up	0.291914	ns	Cgref1	Cgref1	male-specific	2
1.03698	up	0.461511	ns	Chgb	Chgb	male-specific	2
-0.629006	down	-0.0660424	ns	Chi3l1	Chi3l1	male-specific	6
-1.00385	down	-0.468922	ns	Chrd	Chrd	male-specific	6
0.65941	up	0.544975	ns	Chrdl2	Chrdl2	male-specific	2
0.828217	up	0.17197	ns	Chrm3	Chrm3	male-specific	2
0.674329	up	0.314326	ns	Chrm4	Chrm4	male-specific	2
0.841708	up	0.265885	ns	Chrna5	Chrna5	male-specific	2
0.81113	up	0.197253	ns	Chrna7	Chrna7	male-specific	2
0.854757	up	0.494047	ns	Chrnb2	Chrnb2	male-specific	2
0.708617	up	0.108181	ns	Chst1	Chst1	male-specific	2
0.677343	up	0.496424	ns	Chst11	Chst11	male-specific	2
-0.903331	down	-0.253531	ns	Chst3	Chst3	male-specific	6
0.73527	up	0.593032	ns	Cidea	Cidea	male-specific	3
2.56516	up	1.14256	ns	Cidec	Cidec	male-specific	3
0.802594	up	0.554778	ns	Clasp1	Clasp1	male-specific	2
0.843725	up	-0.171626	ns	Clca2	Clca2	male-specific	2
-1.75438	down	-0.617958	ns	Clcf1	Clcf1	male-specific	7
-1.02081	down	-0.308656	ns	Clcn2	Clcn2	male-specific	6
0.645383	up	0.397486	ns	Clcn5	Clcn5	male-specific	2
1.15947	up	0.722036	ns	Cldn16	Cldn16	male-specific	3
-0.627124	down	-0.337564	ns	Cldn19	Cldn19	male-specific	6
-0.952755	down	-0.42823	ns	Cldn20	Cldn20	male-specific	6
1.31062	up	1.1066	ns	Cldn23	Cldn23	male-specific	3
-0.618439	down	-0.0483057	ns	Clec11a	Clec11a	male-specific	6
-0.684782	down	0.239979	ns	Clec12a	Clec12a	male-specific	6
0.971204	up	0.531478	ns	Clgn	Clgn	male-specific	2
0.649494	up	0.134054	ns	Clip4	Clip4	male-specific	2
-1.62996	down	-0.542387	ns	Clk1	Clk1	male-specific	6
-1.29317	down	-0.52947	ns	Clk2	Clk2	male-specific	6
-0.662121	down	-0.269507	ns	Clk3	Clk3	male-specific	6
-1.0644	down	-0.340023	ns	Clmn	Clmn	male-specific	6
0.995447	up	0.417111	ns	Clu	Clu	male-specific	2
0.630728	up	0.1676	ns	Clvs1	Clvs1	male-specific	2
0.637918	up	0.387019	ns	Clvs2	Clvs2	male-specific	2
-3.18408	down	0.687642	ns	Cma1	Cma1	male-specific	5
0.600339	up	0.369775	ns	Cmip	Cmip	male-specific	2
-0.727163	down	-0.476641	ns	Cndp1	Cndp1	male-specific	6
0.629103	up	-0.0258217	ns	Cnih1	Cnih1	male-specific	2
1.00797	up	0.604035	ns	Cnih3	Cnih3	male-specific	3
1.94903	up	-0.624082	ns	Cnn1	Cnn1	male-specific	1
0.885648	up	0.347653	ns	Cnr1	Cnr1	male-specific	2
-1.20474	down	-0.512906	ns	Cntd1	Cntd1	male-specific	6
-0.659927	down	-0.156456	ns	Cntf	Cntf	male-specific	6
0.819423	up	0.573808	ns	Cntn2	Cntn2	male-specific	2
0.630292	up	0.0854892	ns	Cntn3	Cntn3	male-specific	2
1.07061	up	0.512527	ns	Cntn5	Cntn5	male-specific	2
0.667169	up	0.128188	ns	Cntn6	Cntn6	male-specific	2
0.594064	up	0.340306	ns	Cntnap1	Cntnap1	male-specific	2
0.910446	up	0.31192	ns	Cntnap2	Cntnap2	male-specific	2
0.645625	up	0.361862	ns	Cntnap4	Cntnap4	male-specific	2
1.0248	up	0.33989	ns	Cntnap5a	Cntnap5a	male-specific	2
0.978265	up	0.506309	ns	Cntnap5c	Cntnap5c	male-specific	2
-0.659281	down	-0.219791	ns	Cntrl	Cntrl	male-specific	6
-0.913488	down	-0.250501	ns	Cntrob	Cntrob	male-specific	6
1.04166	up	0.150197	ns	Col10a1	Col10a1	male-specific	2
-1.84828	down	-0.663835	ns	Col11a2	Col11a2	male-specific	7
-1.27125	down	-0.431021	ns	Col13a1	Col13a1	male-specific	6
-0.737778	down	-0.34391	ns	Col15a1	Col15a1	male-specific	6
-1.04976	down	0.319445	ns	Col16a1	Col16a1	male-specific	6
-0.634054	down	0.0537229	ns	Col1a1	Col1a1	male-specific	6
-1.09216	down	-0.0851469	ns	Col22a1	Col22a1	male-specific	6
-0.654395	down	-0.189832	ns	Col23a1	Col23a1	male-specific	6
-2.15803	down	-1.10696	ns	Col24a1	Col24a1	male-specific	7
-0.858758	down	-0.0915345	ns	Col25a1	Col25a1	male-specific	6
-0.969916	down	-0.343587	ns	Col26a1	Col26a1	male-specific	6
-1.79431	down	-0.518212	ns	Col27a1	Col27a1	male-specific	6
-1.42074	down	-0.35895	ns	Col2a1	Col2a1	male-specific	6
-0.600029	down	0.0424363	ns	Col3a1	Col3a1	male-specific	6
-0.719088	down	0.131987	ns	Col4a3	Col4a3	male-specific	6
-0.993282	down	0.0222448	ns	Col5a1	Col5a1	male-specific	6
-0.601803	down	0.155397	ns	Col5a2	Col5a2	male-specific	6
-1.57428	down	-0.233122	ns	Col5a3	Col5a3	male-specific	6
-0.994446	down	-0.141081	ns	Col6a1	Col6a1	male-specific	6
-1.10372	down	-0.205123	ns	Col6a2	Col6a2	male-specific	6
-1.49235	down	-0.978041	ns	Col6a5	Col6a5	male-specific	7
-1.38141	down	-0.257432	ns	Col6a6	Col6a6	male-specific	6
-1.56832	down	0.913881	ns	Col7a1	Col7a1	male-specific	5
-0.972724	down	-0.571896	ns	Col9a1	Col9a1	male-specific	6
-1.44035	down	-0.334175	ns	Col9a2	Col9a2	male-specific	6
-1.36343	down	-0.24263	ns	Col9a3	Col9a3	male-specific	6
0.585474	up	0.0359638	ns	Colgalt2	Colgalt2	male-specific	2
0.618641	up	0.432283	ns	Copg1	Copg1	male-specific	2
0.639587	up	0.318379	ns	Copg2	Copg2	male-specific	2
0.614991	up	0.173691	ns	Cops5	Cops5	male-specific	2
2.64922	up	0	0	Cox6a2	Cox6a2	male-specific	2
-1.10341	down	-0.82019	ns	Cox6b2	Cox6b2	male-specific	7
-2.68315	down	0.308305	ns	Cpa3	Cpa3	male-specific	6
0.70334	up	0.27834	ns	Cpe	Cpe	male-specific	2
-0.720038	down	0.307503	ns	Cpne7	Cpne7	male-specific	6
-0.727652	down	-0.0553703	ns	Cpsf4	Cpsf4	male-specific	6
-0.73301	down	-0.134469	ns	Cpsf6	Cpsf6	male-specific	6
-0.823918	down	-0.305571	ns	Cpsf7	Cpsf7	male-specific	6
-1.02652	down	-0.731256	ns	Cpvl	Cpvl	male-specific	7
0.660246	up	-0.0380752	ns	Crbn	Crbn	male-specific	2
0.637206	up	0.446725	ns	Creb3	Creb3	male-specific	2
-0.639363	down	-0.181482	ns	Crebzf	Crebzf	male-specific	6
5.43562	up	1.06194	ns	Crh	Crh	male-specific	3
-0.981686	down	-0.154036	ns	Crhr2	Crhr2	male-specific	6
-0.87305	down	-0.133628	ns	Crocc	Crocc	male-specific	6
-1.52172	down	-0.71157	ns	Crocc2	Crocc2	male-specific	7
-0.603551	down	-0.0305522	ns	Crtc3	Crtc3	male-specific	6
-1.59571	down	-0.327429	ns	Cryaa	Cryaa	male-specific	6
-0.976307	down	-0.5699	ns	Cryab	Cryab	male-specific	6
-1.05735	down	-0.850589	ns	Crybb1	Crybb1	male-specific	7
-0.86579	down	-0.13473	ns	Csad	Csad	male-specific	6
-2.18192	down	-0.50293	ns	Csap1	Csap1	male-specific	6
-1.05197	down	-0.146462	ns	Csf2ra	Csf2ra	male-specific	6
0.590621	up	0.499268	ns	Csf2rb	Csf2rb	male-specific	2
0.732905	up	0.469142	ns	Csmd3	Csmd3	male-specific	2
-0.817238	down	-0.258569	ns	Cspp1	Cspp1	male-specific	6
-0.643475	down	-0.340745	ns	Cst3	Cst3	male-specific	6
-0.598633	down	-0.101703	ns	Ctdsp2	Ctdsp2	male-specific	6
0.719511	up	0.239937	ns	Ctnna2	Ctnna2	male-specific	2
-0.61957	down	-0.248721	ns	Ctnna3	Ctnna3	male-specific	6
-0.865846	down	-0.350236	ns	Ctnnal1	Ctnnal1	male-specific	6
0.983096	up	0.475115	ns	Ctsb	Ctsb	male-specific	2
-0.622165	down	-0.125745	ns	Cttnbp2	Cttnbp2	male-specific	6
-0.595307	down	-0.41732	ns	Cubn	Cubn	male-specific	6
-0.794184	down	-0.453306	ns	Cuedc2	Cuedc2	male-specific	6
0.585032	up	0.269136	ns	Cul2	Cul2	male-specific	2
-0.827959	down	-0.45817	ns	Cxadr	Cxadr	male-specific	6
-0.592256	down	-0.167688	ns	Cxxc1	Cxxc1	male-specific	6
0.624201	up	0.236591	ns	Cyb5r1	Cyb5r1	male-specific	2
-1.28667	down	-0.511105	ns	Cyb5r2	Cyb5r2	male-specific	6
-0.933611	down	-0.157057	ns	Cyb5rl	Cyb5rl	male-specific	6
0.769809	up	0.578793	ns	Cyfip2	Cyfip2	male-specific	2
-2.56462	down	0	0	Cyp21a1	Cyp21a1	male-specific	6
-0.634779	down	-0.407439	ns	Cyp27a1	Cyp27a1	male-specific	6
-1.47578	down	-0.128738	ns	Cyp2d1	Cyp2d1	male-specific	6
1.03068	up	0.77308	ns	Cyp4b1	Cyp4b1	male-specific	3
-1.33547	down	-1.03476	ns	Cyp4f18	Cyp4f18	male-specific	7
-1.29367	down	-0.280901	ns	Cyp4f4	Cyp4f4	male-specific	6
-1.10595	down	-0.499295	ns	Cyp4f6	Cyp4f6	male-specific	6
0.693314	up	0.370738	ns	Cyp4x1	Cyp4x1	male-specific	2
-1.1774	down	-0.423968	ns	Daam2	Daam2	male-specific	6
-0.618013	down	-0.247135	ns	Dab2	Dab2	male-specific	6
-0.760595	down	-0.236041	ns	Daxx	Daxx	male-specific	6
-2.53694	down	0	0	Dbh	Dbh	male-specific	6
-0.688707	down	-0.742722	ns	Dbi	Dbi	male-specific	7
0.72227	up	-0.386213	ns	Dbp	Dbp	male-specific	2
0.641477	up	0.440567	ns	Dcaf12l1	Dcaf12l1	male-specific	2
0.934317	up	0.487538	ns	Dcc	Dcc	male-specific	2
-0.944177	down	-0.2037	ns	Dclk3	Dclk3	male-specific	6
-1.01796	down	-0.179663	ns	Dclre1c	Dclre1c	male-specific	6
-0.717659	down	-0.333575	ns	Dcn	Dcn	male-specific	6
0.62039	up	0.538524	ns	Dctn1	Dctn1	male-specific	2
-0.745762	down	0.0205831	ns	Ddah1	Ddah1	male-specific	6
-0.952652	down	-0.491496	ns	Ddb2	Ddb2	male-specific	6
-2.02625	down	-0.384431	ns	Ddn	Ddn	male-specific	6
0.630118	up	0.371963	ns	Ddx1	Ddx1	male-specific	2
-0.891517	down	-0.381243	ns	Ddx11	Ddx11	male-specific	6
-1.1167	down	-0.268236	ns	Ddx17	Ddx17	male-specific	6
0.636908	up	0.0595053	ns	Ddx25	Ddx25	male-specific	2
-0.61736	down	-0.201322	ns	Ddx39a	Ddx39a	male-specific	6
0.615702	up	0.253325	ns	Dennd1b	Dennd1b	male-specific	2
-1.04171	down	-0.440057	ns	Dennd1c	Dennd1c	male-specific	6
-0.677023	down	-0.133523	ns	Dennd2a	Dennd2a	male-specific	6
0.66252	up	0.112799	ns	Depdc1b	Depdc1b	male-specific	2
-0.712785	down	-0.530299	ns	Depdc7	Depdc7	male-specific	6
0.79036	up	0.310777	ns	Derl3	Derl3	male-specific	2
-0.641169	down	-0.417012	ns	Dffb	Dffb	male-specific	6
-1.14489	down	-0.250894	ns	Dgka	Dgka	male-specific	6
0.925123	up	0.433208	ns	Dgkb	Dgkb	male-specific	2
-1.12827	down	-0.449403	ns	Dhdh	Dhdh	male-specific	6
-1.15208	down	-0.535475	ns	Dhrsx	Dhrsx	male-specific	6
-0.868048	down	-0.427539	ns	Dhx16	Dhx16	male-specific	6
0.623278	up	0.334648	ns	Diaph3	Diaph3	male-specific	2
0.594412	up	0.46003	ns	Dip2c	Dip2c	male-specific	2
-1.06825	down	-0.349677	ns	Disc1	Disc1	male-specific	6
-0.76155	down	-0.234696	ns	Dkc1	Dkc1	male-specific	6
0.597093	up	0.202822	ns	Dkk3	Dkk3	male-specific	2
-2.66253	down	0	0	Dkk4	Dkk4	male-specific	6
0.966765	up	0.438881	ns	Dlg2	Dlg2	male-specific	2
-0.588742	down	-0.31178	ns	Dlg3	Dlg3	male-specific	6
-0.814154	down	0.0344735	ns	Dll4	Dll4	male-specific	6
-0.976494	down	-0.361513	ns	Dnah1	Dnah1	male-specific	6
-0.775877	down	-0.123248	ns	Dnah11	Dnah11	male-specific	6
-2.33001	down	0	0	Dnah14	Dnah14	male-specific	6
-0.754894	down	-0.452689	ns	Dnai2	Dnai2	male-specific	6
0.753424	up	0.496607	ns	Dnaja1	Dnaja1	male-specific	2
0.623047	up	0.241923	ns	Dnajc10	Dnajc10	male-specific	2
0.687553	up	0.347923	ns	Dnajc16	Dnajc16	male-specific	2
0.756866	up	0.44512	ns	Dnajc6	Dnajc6	male-specific	2
-0.644061	down	-0.200691	ns	Dnal1	Dnal1	male-specific	6
0.630935	up	0.224515	ns	Dner	Dner	male-specific	2
-0.721145	down	-0.445391	ns	Dnhd1	Dnhd1	male-specific	6
0.791443	up	0.458698	ns	Dnm1	Dnm1	male-specific	2
0.738429	up	0.397077	ns	Dnm1l	Dnm1l	male-specific	2
-0.715779	down	-0.149191	ns	Dnmt3a	Dnmt3a	male-specific	6
-1.53639	down	-0.563286	ns	Dnmt3b	Dnmt3b	male-specific	6
-1.80186	down	-1.1186	ns	Doc2g	Doc2g	male-specific	7
0.796674	up	0.512831	ns	Dock11	Dock11	male-specific	2
1.32234	up	0.501623	ns	Dock3	Dock3	male-specific	2
-0.727509	down	-0.210705	ns	Dock6	Dock6	male-specific	6
-0.612133	down	-0.231055	ns	Dok1	Dok1	male-specific	6
-1.0069	down	-0.448913	ns	Dok2	Dok2	male-specific	6
-0.775777	down	-0.224059	ns	Dok3	Dok3	male-specific	6
0.66214	up	0.323027	ns	Dok6	Dok6	male-specific	2
-1.40946	down	-0.389358	ns	Dot1l	Dot1l	male-specific	6
-1.608	down	-1.04942	ns	Dpep3	Dpep3	male-specific	7
0.750978	up	0.18247	ns	Dpp10	Dpp10	male-specific	2
0.771143	up	0.261614	ns	Dpp6	Dpp6	male-specific	2
-0.679658	down	-0.249036	ns	Drc1	Drc1	male-specific	6
-1.46118	down	-0.45593	ns	Drp2	Drp2	male-specific	6
0.838611	up	0.309608	ns	Dscaml1	Dscaml1	male-specific	2
0.587553	up	0.221879	ns	Dsel	Dsel	male-specific	2
0.620514	up	0.103425	ns	Dtd1	Dtd1	male-specific	2
-1.11956	down	-0.467723	ns	Dtx1	Dtx1	male-specific	6
-0.615676	down	-0.357519	ns	Dtx3	Dtx3	male-specific	6
-0.636307	down	-0.195288	ns	Dus2	Dus2	male-specific	6
-0.629055	down	-0.321302	ns	Dus3l	Dus3l	male-specific	6
-0.843299	down	-0.441371	ns	Dusp15	Dusp15	male-specific	6
-0.701619	down	-0.243767	ns	Dusp18	Dusp18	male-specific	6
-0.912278	down	-0.25029	ns	Dusp19	Dusp19	male-specific	6
-1.38384	down	-0.39437	ns	Dusp4	Dusp4	male-specific	6
-1.77346	down	-0.714806	ns	Dux4	Dux4	male-specific	7
-0.709005	down	-0.18455	ns	Dvl1	Dvl1	male-specific	6
-1.03533	down	-0.229467	ns	Dvl2	Dvl2	male-specific	6
0.843919	up	0.385993	ns	Dync1i1	Dync1i1	male-specific	2
0.720728	up	0.400417	ns	Dync1i2	Dync1i2	male-specific	2
0.662937	up	0.381378	ns	Dync1li1	Dync1li1	male-specific	2
-0.594059	down	-0.2427	ns	Dync2i2	Dync2i2	male-specific	6
-2.97906	down	0	0	Dynlt2	Dynlt2	male-specific	6
-0.919409	down	-0.0978757	ns	E4f1	E4f1	male-specific	6
0.652269	up	0.0906567	ns	Ebpl	Ebpl	male-specific	2
-0.951468	down	-0.646059	ns	Echdc2	Echdc2	male-specific	7
1.0285	up	0.263707	ns	Edil3	Edil3	male-specific	2
-0.772424	down	-0.656845	ns	Edn1	Edn1	male-specific	7
0.812026	up	0.33298	ns	Eef1a2	Eef1a2	male-specific	2
-0.87448	down	-0.202681	ns	Efcab2	Efcab2	male-specific	6
1.15701	up	0.37714	ns	Efcab8	Efcab8	male-specific	2
-1.37575	down	-0.547384	ns	Efcc1	Efcc1	male-specific	6
-1.07428	down	-0.417842	ns	Efna2	Efna2	male-specific	6
-0.617962	down	-0.105877	ns	Efnb1	Efnb1	male-specific	6
-0.728978	down	-0.311506	ns	Efnb3	Efnb3	male-specific	6
-1.08746	down	-0.210285	ns	Efs	Efs	male-specific	6
-0.784837	down	-0.536695	ns	Egf	Egf	male-specific	6
0.723996	up	-0.0901394	ns	Egfem1	Egfem1	male-specific	2
-0.988689	down	-0.127086	ns	Egr3	Egr3	male-specific	6
-0.637566	down	-0.241991	ns	Ehbp1l1	Ehbp1l1	male-specific	6
0.627305	up	0.330112	ns	Ehd3	Ehd3	male-specific	2
-0.593757	down	-0.064238	ns	Ehmt2	Ehmt2	male-specific	6
0.609859	up	0.410763	ns	Eif3c	Eif3c	male-specific	2
-0.700624	down	-0.184149	ns	Eif4ebp3	Eif4ebp3	male-specific	6
0.864807	up	0.484617	ns	Elapor2	Elapor2	male-specific	2
0.77015	up	0.402275	ns	Elavl2	Elavl2	male-specific	2
-1.74104	down	-1.01823	ns	Elmo3	Elmo3	male-specific	7
0.949768	up	0.259956	ns	Elmod1	Elmod1	male-specific	2
-0.679248	down	-0.374673	ns	Elovl1	Elovl1	male-specific	6
0.600323	up	0.0639316	ns	Elovl7	Elovl7	male-specific	2
0.934202	up	0.210229	ns	Emb	Emb	male-specific	2
0.619766	up	0.0905064	ns	Emc2	Emc2	male-specific	2
-0.716908	down	-0.517388	ns	Eme2	Eme2	male-specific	6
-0.635637	down	-0.0575075	ns	Emilin1	Emilin1	male-specific	6
-1.25107	down	-0.3974	ns	Eml3	Eml3	male-specific	6
0.813447	up	0.383263	ns	Endod1	Endod1	male-specific	2
-1.14041	down	-0.678381	ns	Endou	Endou	male-specific	7
-1.22269	down	-0.29469	ns	Enkd1	Enkd1	male-specific	6
1.17674	up	-0.261381	ns	Eno3	Eno3	male-specific	2
-0.863803	down	-0.236819	ns	Eno4	Eno4	male-specific	6
0.597883	up	0.517597	ns	Enox1	Enox1	male-specific	2
0.596152	up	0.151432	ns	Enpp5	Enpp5	male-specific	2
1.03205	up	0.156791	ns	Enpp6	Enpp6	male-specific	2
-0.72613	down	0.144495	ns	Entpd2	Entpd2	male-specific	6
-0.958659	down	-0.479748	ns	Entr1	Entr1	male-specific	6
-0.834628	down	-0.131759	ns	Epb41l2	Epb41l2	male-specific	6
0.877536	up	0.538865	ns	Epb41l3	Epb41l3	male-specific	2
0.713197	up	0.55263	ns	Epha4	Epha4	male-specific	2
0.855092	up	0.0164948	ns	Epha6	Epha6	male-specific	2
0.784656	up	0.565621	ns	Epha7	Epha7	male-specific	2
-0.725168	down	-0.492686	ns	Epha8	Epha8	male-specific	6
-0.977007	down	-0.64203	ns	Ephx4	Ephx4	male-specific	7
0.792808	up	0.263256	ns	Epm2a	Epm2a	male-specific	2
-1.0266	down	0.176464	ns	Epyc	Epyc	male-specific	6
-1.34038	down	-0.0201475	ns	Eqtn	Eqtn	male-specific	6
-0.621956	down	0.00968339	ns	Erbb3	Erbb3	male-specific	6
0.784966	up	0.350249	ns	Erich3	Erich3	male-specific	2
-1.12531	down	-0.46615	ns	Ermard	Ermard	male-specific	6
0.711978	up	0.300891	ns	Ermp1	Ermp1	male-specific	2
0.676522	up	0.155874	ns	Ero1b	Ero1b	male-specific	2
-1.06418	down	-0.348477	ns	Espl1	Espl1	male-specific	6
-0.643935	down	-0.514653	ns	Etfrf1	Etfrf1	male-specific	6
-1.51597	down	-0.479913	ns	Etv4	Etv4	male-specific	6
-0.861638	down	-0.352253	ns	Eva1b	Eva1b	male-specific	6
-0.595783	down	-0.219729	ns	Evc2	Evc2	male-specific	6
-0.94775	down	-0.198573	ns	Ewsr1	Ewsr1	male-specific	6
0.848911	up	0.888789	ns	Exd1	Exd1	male-specific	3
0.587479	up	0.538	ns	Exoc1	Exoc1	male-specific	2
-1.26376	down	-0.426629	ns	Exoc3l1	Exoc3l1	male-specific	6
-1.04634	down	-1.54847	ns	Exoc3l4	Exoc3l4	male-specific	7
0.778394	up	0.526371	ns	Exoc4	Exoc4	male-specific	2
0.656201	up	0.358166	ns	Exoc6b	Exoc6b	male-specific	2
-0.755514	down	-0.0430411	ns	Eya4	Eya4	male-specific	6
-0.927191	down	0.132407	ns	Ezh2	Ezh2	male-specific	6
0.870628	up	0.23279	ns	F2rl2	F2rl2	male-specific	2
-0.757846	down	-0.450614	ns	F3	F3	male-specific	6
1.26878	up	-0.734689	ns	F5	F5	male-specific	1
-0.906846	down	-0.158562	ns	F8	F8	male-specific	6
4.15756	up	-1.65369	ns	Fabp4	Fabp4	male-specific	1
-1.16182	down	-0.391503	ns	Fah	Fah	male-specific	6
0.749178	up	-0.156015	ns	Faim2	Faim2	male-specific	2
-0.729929	down	-0.395969	ns	Fam114a1	Fam114a1	male-specific	6
-0.96383	down	-0.25993	ns	Fam114a1l1	Fam114a1l1	male-specific	6
-0.792307	down	0.376708	ns	Fam161a	Fam161a	male-specific	6
-2.20769	down	0.924463	ns	Fam166a	Fam166a	male-specific	5
0.604758	up	0.385794	ns	Fam169a	Fam169a	male-specific	2
-0.799575	down	-0.743071	ns	Fam169b	Fam169b	male-specific	7
0.63811	up	0.256268	ns	Fam171b	Fam171b	male-specific	2
-1.39912	down	-0.882156	ns	Fam178b	Fam178b	male-specific	7
-0.642518	down	-0.450398	ns	Fam180a	Fam180a	male-specific	6
-1.41207	down	-0.696438	ns	Fam227a	Fam227a	male-specific	7
-1.3479	down	-1.12135	ns	Fam228b	Fam228b	male-specific	7
0.598884	up	0.160604	ns	Fam234b	Fam234b	male-specific	2
1.6404	up	1.30036	ns	Fam237b	Fam237b	male-specific	3
-0.714888	down	-0.430461	ns	Fam53a	Fam53a	male-specific	6
-0.886933	down	-0.439099	ns	Fam71e1	Fam71e1	male-specific	6
-1.08077	down	-0.333118	ns	Fam76b	Fam76b	male-specific	6
-0.970979	down	-0.403058	ns	Fam83f	Fam83f	male-specific	6
-0.867098	down	-0.429378	ns	Fam98c	Fam98c	male-specific	6
-0.828522	down	-0.500295	ns	Fancb	Fancb	male-specific	6
-0.614074	down	-0.31079	ns	Fancc	Fancc	male-specific	6
-0.839675	down	-0.550617	ns	Fance	Fance	male-specific	6
-0.951482	down	-0.167749	ns	Fanci	Fanci	male-specific	6
-0.850963	down	-0.292661	ns	Fancl	Fancl	male-specific	6
0.757215	up	0.232214	ns	Far2	Far2	male-specific	2
-0.751557	down	-0.13213	ns	Fbf1	Fbf1	male-specific	6
-0.739799	down	-0.0576091	ns	Fbrs	Fbrs	male-specific	6
-0.683217	down	-0.253583	ns	Fbrsl1	Fbrsl1	male-specific	6
-0.692414	down	-0.550236	ns	Fbxl12	Fbxl12	male-specific	6
-0.625345	down	-0.225896	ns	Fbxl6	Fbxl6	male-specific	6
-0.650406	down	-0.325224	ns	Fbxo5	Fbxo5	male-specific	6
-0.624746	down	-0.0328736	ns	Fbxw4	Fbxw4	male-specific	6
-0.722331	down	-0.691209	ns	Fcmr	Fcmr	male-specific	7
0.590434	up	0.295538	ns	Fdps	Fdps	male-specific	2
-0.695847	down	-0.40887	ns	Fermt3	Fermt3	male-specific	6
-0.698352	down	-0.00720515	ns	Fes	Fes	male-specific	6
-0.63841	down	-0.22255	ns	Fgd2	Fgd2	male-specific	6
-0.782353	down	-0.234539	ns	Fgd5	Fgd5	male-specific	6
-0.90474	down	-0.292694	ns	Fgf11	Fgf11	male-specific	6
0.738774	up	0.145841	ns	Fgf13	Fgf13	male-specific	2
-0.696075	down	-0.220959	ns	Fgf4	Fgf4	male-specific	6
-0.847399	down	-0.439887	ns	Fgfr3	Fgfr3	male-specific	6
-1.2672	down	-0.656482	ns	Fgfr4	Fgfr4	male-specific	7
-0.715552	down	-0.177955	ns	Fhl3	Fhl3	male-specific	6
-1.27802	down	-0.186983	ns	Fhod1	Fhod1	male-specific	6
-0.706635	down	-0.0921294	ns	Filip1	Filip1	male-specific	6
3.12074	up	0	0	Fitm1	Fitm1	male-specific	2
-0.906877	down	-0.545816	ns	Flacc1	Flacc1	male-specific	6
0.603802	up	0.338608	ns	Flot2	Flot2	male-specific	2
0.6703	up	0.172817	ns	Flt3	Flt3	male-specific	2
-0.947149	down	-0.173021	ns	Flt3lg	Flt3lg	male-specific	6
-1.09575	down	-0.233733	ns	Flvcr2	Flvcr2	male-specific	6
0.727949	up	0.312024	ns	Fmn1	Fmn1	male-specific	2
0.662427	up	0.615788	ns	Fmo3	Fmo3	male-specific	3
-1.39205	down	-0.273169	ns	Fmo4	Fmo4	male-specific	6
-1.08098	down	-0.40476	ns	Fnbp4	Fnbp4	male-specific	6
1.63481	up	1.49885	ns	Fndc7	Fndc7	male-specific	3
-0.794023	down	-0.335274	ns	Foxc1	Foxc1	male-specific	6
-0.687753	down	-0.487681	ns	Foxd2	Foxd2	male-specific	6
-0.690259	down	-0.123146	ns	Foxj2	Foxj2	male-specific	6
-0.745049	down	0.188515	ns	Foxm1	Foxm1	male-specific	6
-1.04766	down	-0.482567	ns	Foxo4	Foxo4	male-specific	6
-0.600085	down	-0.00729808	ns	Foxp4	Foxp4	male-specific	6
-0.637915	down	-0.57141	ns	Foxs1	Foxs1	male-specific	6
2.17063	up	1.02592	ns	Frg1l1	Frg1l1	male-specific	3
0.817646	up	0.306654	ns	Frmpd3	Frmpd3	male-specific	2
0.864867	up	0.18845	ns	Frmpd4	Frmpd4	male-specific	2
0.749948	up	-0.160932	ns	Frzb	Frzb	male-specific	2
-1.28566	down	0.363014	ns	Fscn3	Fscn3	male-specific	6
0.631817	up	0.438755	ns	Fsd1l	Fsd1l	male-specific	2
0.612975	up	0.197921	ns	Fstl1	Fstl1	male-specific	2
1.08363	up	0.556548	ns	Fstl5	Fstl5	male-specific	2
-0.679661	down	-0.514186	ns	Fth1	Fth1	male-specific	6
-0.705579	down	-0.0173898	ns	Fubp1	Fubp1	male-specific	6
-0.600688	down	-0.0678364	ns	Fubp3	Fubp3	male-specific	6
0.694733	up	0.23822	ns	Fuca2	Fuca2	male-specific	2
-0.612082	down	-0.0246763	ns	Fus	Fus	male-specific	6
0.777052	up	0.716781	ns	Fut9	Fut9	male-specific	3
-0.827523	down	-0.265112	ns	Fxyd1	Fxyd1	male-specific	6
-0.941912	down	-0.384469	ns	Fxyd6	Fxyd6	male-specific	6
-0.632734	down	-0.057273	ns	Fyco1	Fyco1	male-specific	6
-0.58592	down	-0.168496	ns	Fzd2	Fzd2	male-specific	6
-0.588724	down	-0.538805	ns	Fzd6	Fzd6	male-specific	6
-0.723397	down	0.0250598	ns	G2e3	G2e3	male-specific	6
0.680272	up	0.30092	ns	Gabbr2	Gabbr2	male-specific	2
-0.641074	down	-0.215284	ns	Gabpb2	Gabpb2	male-specific	6
0.902159	up	0.0116673	ns	Gabra1	Gabra1	male-specific	2
1.07471	up	0.567364	ns	Gabra2	Gabra2	male-specific	2
0.651909	up	0.381297	ns	Gabrb2	Gabrb2	male-specific	2
0.91175	up	0.372605	ns	Gabrb3	Gabrb3	male-specific	2
-1.67841	down	-0.388082	ns	Gabre	Gabre	male-specific	6
0.970533	up	0.303254	ns	Gabrg1	Gabrg1	male-specific	2
0.896205	up	0.0925709	ns	Gabrg2	Gabrg2	male-specific	2
-0.693871	down	-0.573112	ns	Gal3st1	Gal3st1	male-specific	6
0.801792	up	0.17957	ns	Galnt13	Galnt13	male-specific	2
0.801789	up	0.200816	ns	Galnt14	Galnt14	male-specific	2
0.837275	up	0.272838	ns	Galnt15	Galnt15	male-specific	2
0.63995	up	0.267166	ns	Galnt16	Galnt16	male-specific	2
0.694166	up	0.443773	ns	Galnt17	Galnt17	male-specific	2
0.648381	up	0.169748	ns	Galnt5	Galnt5	male-specific	2
0.764578	up	0.276353	ns	Galnt9	Galnt9	male-specific	2
1.14766	up	0.255602	ns	Galr1	Galr1	male-specific	2
-1.78154	down	0.299984	ns	Garem2	Garem2	male-specific	6
0.71583	up	0.413328	ns	Gars	Gars	male-specific	2
-0.706488	down	-0.0409026	ns	Gas8	Gas8	male-specific	6
-0.934774	down	-0.454965	ns	Gask1a	Gask1a	male-specific	6
-0.849059	down	-0.467885	ns	Gatm	Gatm	male-specific	6
-1.15278	down	-0.307654	ns	Gbp3	Gbp3	male-specific	6
-0.700722	down	-0.20946	ns	Gcfc2	Gcfc2	male-specific	6
0.759961	up	0.311179	ns	Gcnt2	Gcnt2	male-specific	2
0.696239	up	0.0478521	ns	Gda	Gda	male-specific	2
0.663184	up	0.161198	ns	Gdap1	Gdap1	male-specific	2
0.681424	up	0.26856	ns	Gdap2	Gdap2	male-specific	2
1.10514	up	0.805059	ns	Gdf5	Gdf5	male-specific	3
0.807371	up	0.286369	ns	Gdpd1	Gdpd1	male-specific	2
-1.29019	down	-0.540416	ns	Gdpd2	Gdpd2	male-specific	6
-0.687154	down	-0.466983	ns	Gemin2	Gemin2	male-specific	6
0.732475	up	0.256444	ns	Get1	Get1	male-specific	2
-0.909604	down	0.67582	ns	Gfap	Gfap	male-specific	5
-0.867529	down	0.287026	ns	Gfra4	Gfra4	male-specific	6
0.735041	up	0.392609	ns	Ggt7	Ggt7	male-specific	2
-0.759381	down	-0.440055	ns	Gid4	Gid4	male-specific	6
-1.14291	down	-0.221861	ns	Gigyf1	Gigyf1	male-specific	6
-0.936016	down	-0.234292	ns	Gimap8	Gimap8	male-specific	6
-1.13596	down	-0.392409	ns	Gjc3	Gjc3	male-specific	6
-0.798258	down	-0.173713	ns	Gk5	Gk5	male-specific	6
0.628119	up	0.130416	ns	Gla	Gla	male-specific	2
-1.20215	down	0.122912	ns	Gldc	Gldc	male-specific	6
0.622632	up	0.520583	ns	Glg1	Glg1	male-specific	2
-1.01271	down	0.0867902	ns	Gli2	Gli2	male-specific	6
-0.80907	down	-0.446665	ns	Glis2	Glis2	male-specific	6
0.905683	up	0.147305	ns	Glrb	Glrb	male-specific	2
0.659076	up	0.140224	ns	Glrx	Glrx	male-specific	2
-0.769815	down	-0.468023	ns	Gltp	Gltp	male-specific	6
-1.12012	down	-1.02263	ns	Gltpd2	Gltpd2	male-specific	7
-2.26963	down	-1.14945	ns	Gnb3	Gnb3	male-specific	7
0.586798	up	0.44127	ns	Gnl3l	Gnl3l	male-specific	2
-1.56852	down	-0.444273	ns	Gnrh1	Gnrh1	male-specific	6
0.893657	up	0.269314	ns	Got1	Got1	male-specific	2
0.767043	up	0.546963	ns	Got2	Got2	male-specific	2
-1.81597	down	-0.73518	ns	Gpc2	Gpc2	male-specific	7
0.79148	up	0.0760377	ns	Gpc5	Gpc5	male-specific	2
-0.683175	down	-0.207211	ns	Gpd1	Gpd1	male-specific	6
0.695466	up	0.430562	ns	Gpi	Gpi	male-specific	2
-0.805907	down	-0.553925	ns	Gpld1	Gpld1	male-specific	6
0.845886	up	0.360111	ns	Gpr137c	Gpr137c	male-specific	2
0.891126	up	0.538587	ns	Gpr139	Gpr139	male-specific	2
0.81947	up	0.346973	ns	Gpr149	Gpr149	male-specific	2
2.37371	up	1.30631	ns	Gpr151	Gpr151	male-specific	3
-1.2426	down	-0.497259	ns	Gpr157	Gpr157	male-specific	6
0.971706	up	0.506224	ns	Gpr165	Gpr165	male-specific	2
1.28495	up	0.360846	ns	Gpr52	Gpr52	male-specific	2
0.708887	up	0.318212	ns	Gpr68	Gpr68	male-specific	2
0.633209	up	-0.33047	ns	Gpr83	Gpr83	male-specific	2
0.673154	up	0.293433	ns	Gpr85	Gpr85	male-specific	2
0.638816	up	0.53756	ns	Gpr88	Gpr88	male-specific	2
0.668345	up	0.287352	ns	Gprin3	Gprin3	male-specific	2
-1.27363	down	-0.551654	ns	Gpt	Gpt	male-specific	6
0.858456	up	0.377965	ns	Gpx2	Gpx2	male-specific	2
1.09796	up	0.642135	ns	Grem1	Grem1	male-specific	3
0.706314	up	0.140158	ns	Grem2	Grem2	male-specific	2
1.45043	up	0.288188	ns	Grhl2	Grhl2	male-specific	2
0.882038	up	0.452081	ns	Gria1	Gria1	male-specific	2
0.612486	up	0.118195	ns	Gria4	Gria4	male-specific	2
0.708316	up	0.339349	ns	Grik4	Grik4	male-specific	2
0.669208	up	0.389108	ns	Grin1	Grin1	male-specific	2
0.821508	up	0.252597	ns	Grin3a	Grin3a	male-specific	2
0.650564	up	0.300493	ns	Grina	Grina	male-specific	2
0.745793	up	0.519691	ns	Grip1	Grip1	male-specific	2
-0.93429	down	-0.322621	ns	Grk4	Grk4	male-specific	6
0.780213	up	0.384719	ns	Grm7	Grm7	male-specific	2
-2.10635	down	0	0	Gsg1	Gsg1	male-specific	6
0.717943	up	0.421325	ns	Gspt2	Gspt2	male-specific	2
-0.775433	down	-0.4486	ns	Gsta1	Gsta1	male-specific	6
-0.666292	down	-0.395278	ns	Gsta4	Gsta4	male-specific	6
-0.690935	down	-0.571636	ns	Gstt3	Gstt3	male-specific	6
-1.88914	down	-1.19901	ns	Gtf2a1l	Gtf2a1l	male-specific	7
-0.642592	down	-0.221677	ns	Gtf3c2	Gtf3c2	male-specific	6
-0.601893	down	-0.265183	ns	Gtpbp3	Gtpbp3	male-specific	6
-1.28428	down	-0.330159	ns	Gucy2d	Gucy2d	male-specific	6
-0.664498	down	-0.537907	ns	H3f3a	H3f3a	male-specific	6
0.625983	up	0.253687	ns	Hacd3	Hacd3	male-specific	2
0.640983	up	0.433197	ns	Hars1	Hars1	male-specific	2
-1.42631	down	-0.427677	ns	Has2	Has2	male-specific	6
-0.7844	down	-0.422306	ns	Has3	Has3	male-specific	6
-0.60966	down	-0.158972	ns	Haus7	Haus7	male-specific	6
-0.955679	down	-0.621762	ns	Hcar1	Hcar1	male-specific	7
-1.20741	down	-0.75588	ns	Hcar2	Hcar2	male-specific	7
-0.880383	down	-0.336149	ns	Hdac10	Hdac10	male-specific	6
-1.2212	down	-0.32595	ns	Hdac7	Hdac7	male-specific	6
0.739584	up	0.425791	ns	Hdlbp	Hdlbp	male-specific	2
-0.727856	down	-0.254024	ns	Hectd2	Hectd2	male-specific	6
0.635788	up	0.51056	ns	Hectd4	Hectd4	male-specific	2
0.748999	up	0.407019	ns	Hecw1	Hecw1	male-specific	2
-0.812337	down	-0.0942927	ns	Helz2	Helz2	male-specific	6
-0.728915	down	-0.0848575	ns	Hepacam	Hepacam	male-specific	6
-0.592885	down	0.237624	ns	Herc6	Herc6	male-specific	6
-0.764168	down	-0.0764413	ns	Hexd	Hexd	male-specific	6
-1.22608	down	-0.564227	ns	Heyl	Heyl	male-specific	6
3.50086	up	2.14539	ns	Hhla1	Hhla1	male-specific	3
-1.00256	down	0.260355	ns	Hif3a	Hif3a	male-specific	6
-2.93595	down	-1.34804	ns	Hils1	Hils1	male-specific	7
-1.40402	down	-0.487037	ns	Hipk4	Hipk4	male-specific	6
-0.680188	down	-0.0904821	ns	Hirip3	Hirip3	male-specific	6
-0.691065	down	-0.553793	ns	Hist1h4b	Hist1h4b	male-specific	6
2.94988	up	0	0	Hjv	Hjv	male-specific	2
-0.623638	down	-0.133728	ns	Hlx	Hlx	male-specific	6
-0.715831	down	-0.309218	ns	Hmg20b	Hmg20b	male-specific	6
-0.746415	down	-0.363993	ns	Hmgb2	Hmgb2	male-specific	6
-0.636455	down	-0.0688913	ns	Hmgcs2	Hmgcs2	male-specific	6
-0.794497	down	-0.466953	ns	Hmgn1	Hmgn1	male-specific	6
-0.630334	down	-0.519604	ns	Hmgn2	Hmgn2	male-specific	6
-0.83897	down	-0.391903	ns	Hmgn3	Hmgn3	male-specific	6
-1.64373	down	0.508802	ns	Hnf1a	Hnf1a	male-specific	6
-0.670894	down	0.0310485	ns	Hnrnpa2b1	Hnrnpa2b1	male-specific	6
-1.00618	down	-0.475627	ns	Hnrnpdl	Hnrnpdl	male-specific	6
-0.680792	down	-0.14034	ns	Hnrnph1	Hnrnph1	male-specific	6
-0.889924	down	-0.163703	ns	Hnrnph3	Hnrnph3	male-specific	6
-0.59236	down	-0.232546	ns	Hoga1	Hoga1	male-specific	6
-0.842983	down	-0.108741	ns	Homer3	Homer3	male-specific	6
-0.585916	down	-0.20582	ns	Hook2	Hook2	male-specific	6
-0.726496	down	-0.765824	ns	Hoxa2	Hoxa2	male-specific	7
-1.12576	down	-0.543858	ns	Hoxa6	Hoxa6	male-specific	6
-0.803382	down	-0.289015	ns	Hoxb3	Hoxb3	male-specific	6
-0.760457	down	-0.195527	ns	Hoxb4	Hoxb4	male-specific	6
-0.84443	down	-0.520288	ns	Hoxc4	Hoxc4	male-specific	6
-1.13587	down	-0.442921	ns	Hoxc5	Hoxc5	male-specific	6
-1.05563	down	-0.484682	ns	Hoxc6	Hoxc6	male-specific	6
-0.86625	down	-0.980382	ns	Hoxd3	Hoxd3	male-specific	7
-1.7863	down	-1.26634	ns	Hp	Hp	male-specific	7
0.649823	up	0.190546	ns	Hpcal1	Hpcal1	male-specific	2
-0.603956	down	-0.266714	ns	Hps1	Hps1	male-specific	6
-1.0641	down	-0.358979	ns	Hps4	Hps4	male-specific	6
1.8788	up	0.413311	ns	Hrc	Hrc	male-specific	2
-0.838454	down	-0.399834	ns	Hrct1	Hrct1	male-specific	6
0.592099	up	0.372542	ns	Hs6st1	Hs6st1	male-specific	2
1.10997	up	0.0700729	ns	Hsd11b1	Hsd11b1	male-specific	2
-0.931507	down	-0.460036	ns	Hsd17b13	Hsd17b13	male-specific	6
-1.86222	down	-0.356615	ns	Hsd17b14	Hsd17b14	male-specific	6
-0.608337	down	-0.140848	ns	Hsd3b7	Hsd3b7	male-specific	6
0.967975	up	0.508911	ns	Hsp90aa1	Hsp90aa1	male-specific	2
0.666879	up	0.383357	ns	Hsp90ab1	Hsp90ab1	male-specific	2
0.694239	up	0.450903	ns	Hspa12a	Hspa12a	male-specific	2
-0.717044	down	-0.0553372	ns	Hspa12b	Hspa12b	male-specific	6
0.888351	up	0.513417	ns	Hspa1b	Hspa1b	male-specific	2
0.588135	up	0.50511	ns	Hspa4	Hspa4	male-specific	2
0.870769	up	0.525134	ns	Hspa4l	Hspa4l	male-specific	2
0.700438	up	0.443739	ns	Hspa5	Hspa5	male-specific	2
0.599319	up	0.190221	ns	Hspa8	Hspa8	male-specific	2
-0.913685	down	-0.0661154	ns	Hspbap1	Hspbap1	male-specific	6
1.07832	up	0.100675	ns	Htr1a	Htr1a	male-specific	2
0.752844	up	0.502002	ns	Htr1b	Htr1b	male-specific	2
0.699868	up	-0.299285	ns	Htr2c	Htr2c	male-specific	2
0.642285	up	-0.033284	ns	Htr3a	Htr3a	male-specific	2
0.75328	up	0.00539937	ns	Htr3b	Htr3b	male-specific	2
0.7882	up	0.320779	ns	Htr5b	Htr5b	male-specific	2
0.609322	up	0.298749	ns	Htra1	Htra1	male-specific	2
-0.588589	down	-0.411547	ns	Htra3	Htra3	male-specific	6
0.697503	up	0.568443	ns	Htt	Htt	male-specific	2
-0.824143	down	-0.342218	ns	Hus1	Hus1	male-specific	6
-0.918676	down	-0.011735	ns	Hykk	Hykk	male-specific	6
0.665536	up	0.47654	ns	Iars1	Iars1	male-specific	2
0.663864	up	0.253402	ns	Ica1	Ica1	male-specific	2
0.645814	up	0.376704	ns	Idh1	Idh1	male-specific	2
1.51545	up	-0.465357	ns	Ido2	Ido2	male-specific	2
-0.750213	down	-0.277175	ns	Ifrd2	Ifrd2	male-specific	6
-0.594532	down	0.110853	ns	Ift140	Ift140	male-specific	6
-0.794369	down	-0.416153	ns	Igdcc3	Igdcc3	male-specific	6
-1.30735	down	-0.675287	ns	Igf2bp2	Igf2bp2	male-specific	7
-0.864363	down	-0.245183	ns	Igfbp6	Igfbp6	male-specific	6
1.45669	up	1.38763	ns	Igfbpl1	Igfbpl1	male-specific	3
-0.966207	down	-0.291278	ns	Igflr1	Igflr1	male-specific	6
2.66112	up	0	0	Igfn1	Igfn1	male-specific	2
-1.83897	down	-0.406746	ns	Igsf9	Igsf9	male-specific	6
-1.13655	down	-0.483102	ns	Ikbke	Ikbke	male-specific	6
-0.899648	down	0.0953211	ns	Ikzf4	Ikzf4	male-specific	6
-0.966548	down	-0.478711	ns	Il15	Il15	male-specific	6
-0.896996	down	-0.193135	ns	Il16	Il16	male-specific	6
-0.993003	down	-0.313813	ns	Il17re	Il17re	male-specific	6
-0.99629	down	-0.212981	ns	Il18bp	Il18bp	male-specific	6
3.82938	up	5.58695	ns	Il1a	Il1a	male-specific	3
2.35142	up	1.76439	ns	Il1r2	Il1r2	male-specific	3
1.03748	up	0.454898	ns	Il1rapl1	Il1rapl1	male-specific	2
1.00494	up	0.638778	ns	Il1rl2	Il1rl2	male-specific	3
-1.0757	down	-0.532873	ns	Il21	Il21	male-specific	6
0.72997	up	0.458754	ns	Il31ra	Il31ra	male-specific	2
-0.616576	down	-0.516708	ns	Il33	Il33	male-specific	6
0.702534	up	0.387092	ns	Il7r	Il7r	male-specific	2
0.689441	up	0.504766	ns	Ina	Ina	male-specific	2
-1.61063	down	-0.3956	ns	Inafm1	Inafm1	male-specific	6
-0.955449	down	-0.141287	ns	Inf2	Inf2	male-specific	6
-1.18458	down	-0.672258	ns	Inha	Inha	male-specific	7
-0.772126	down	-0.0994907	ns	Inka2	Inka2	male-specific	6
-1.00376	down	-0.189184	ns	Insc	Insc	male-specific	6
-0.730791	down	-0.155454	ns	Ints13	Ints13	male-specific	6
-1.35575	down	-0.549594	ns	Ints6l	Ints6l	male-specific	6
-0.980054	down	-0.423197	ns	Invs	Invs	male-specific	6
-1.25947	down	0.014556	ns	Iqcc	Iqcc	male-specific	6
-0.834738	down	-0.444436	ns	Irag2	Irag2	male-specific	6
-1.19497	down	-0.546559	ns	Irf3	Irf3	male-specific	6
0.689434	up	0.444196	ns	Irf6	Irf6	male-specific	2
0.659418	up	0.493657	ns	Irs2	Irs2	male-specific	2
-1.49329	down	-0.703446	ns	Isg20	Isg20	male-specific	7
0.599441	up	0.415268	ns	Ism2	Ism2	male-specific	2
-0.687982	down	-0.507761	ns	Isoc2b	Isoc2b	male-specific	6
1.52852	up	-0.606084	ns	Isx	Isx	male-specific	1
0.61875	up	0.175135	ns	Itfg1	Itfg1	male-specific	2
-0.616458	down	-0.120172	ns	Itfg2	Itfg2	male-specific	6
1.10767	up	0.261721	ns	Itga11	Itga11	male-specific	2
-0.862591	down	-0.272839	ns	Itgb3	Itgb3	male-specific	6
-0.815775	down	-0.285522	ns	Itih3	Itih3	male-specific	6
-1.53191	down	-0.429393	ns	Itih4	Itih4	male-specific	6
-0.633955	down	-0.306795	ns	Itprid2	Itprid2	male-specific	6
-0.891873	down	0.246459	ns	Itpripl2	Itpripl2	male-specific	6
-0.585139	down	0.0296688	ns	Ivns1abp	Ivns1abp	male-specific	6
-0.961412	down	-0.457435	ns	Izumo4	Izumo4	male-specific	6
-0.713772	down	-0.305585	ns	Jag1	Jag1	male-specific	6
0.655721	up	0.374353	ns	Jakmip2	Jakmip2	male-specific	2
-0.844194	down	-0.189782	ns	Jhy	Jhy	male-specific	6
-1.27331	down	-0.728199	ns	Jmjd7	Jmjd7	male-specific	7
-0.663117	down	-0.299903	ns	Jmjd8	Jmjd8	male-specific	6
0.843483	up	-0.307411	ns	Jph2	Jph2	male-specific	2
-0.919921	down	-0.109019	ns	Kank2	Kank2	male-specific	6
-0.899065	down	-0.107191	ns	Kank3	Kank3	male-specific	6
-0.876827	down	-0.339305	ns	Kansl1l	Kansl1l	male-specific	6
-0.906639	down	-0.263629	ns	Kash5	Kash5	male-specific	6
0.602885	up	0.107594	ns	Kcna1	Kcna1	male-specific	2
0.831792	up	0.0933791	ns	Kcna4	Kcna4	male-specific	2
0.813497	up	0.58424	ns	Kcna6	Kcna6	male-specific	2
0.592281	up	0.142065	ns	Kcnb1	Kcnb1	male-specific	2
0.8845	up	0.350212	ns	Kcnb2	Kcnb2	male-specific	2
0.804417	up	0.520498	ns	Kcne3	Kcne3	male-specific	2
0.845832	up	0.0382207	ns	Kcnh7	Kcnh7	male-specific	2
-0.664025	down	0.0700799	ns	Kcnj14	Kcnj14	male-specific	6
-0.848012	down	-0.0868591	ns	Kcnk5	Kcnk5	male-specific	6
0.752943	up	0.525096	ns	Kcnk9	Kcnk9	male-specific	2
0.943712	up	0.355286	ns	Kcnma1	Kcnma1	male-specific	2
0.731546	up	0.370167	ns	Kcnmb2	Kcnmb2	male-specific	2
0.756911	up	0.210383	ns	Kcnq3	Kcnq3	male-specific	2
0.776291	up	0.345556	ns	Kcnq5	Kcnq5	male-specific	2
0.813991	up	0.0941621	ns	Kcnt2	Kcnt2	male-specific	2
1.09593	up	0.475627	ns	Kcnv1	Kcnv1	male-specific	2
-1.67508	down	-0.113536	ns	Kcp	Kcp	male-specific	6
-0.833009	down	-0.337557	ns	Kctd18	Kctd18	male-specific	6
-1.16888	down	-0.365073	ns	Kctd19	Kctd19	male-specific	6
-0.718732	down	-0.311715	ns	Kdm6b	Kdm6b	male-specific	6
-0.6426	down	-0.386491	ns	Kdr	Kdr	male-specific	6
-0.78674	down	-0.288971	ns	Khdc4	Khdc4	male-specific	6
0.928551	up	0.774886	ns	Khdrbs2	Khdrbs2	male-specific	3
-0.630127	down	-0.0622939	ns	Khnyn	Khnyn	male-specific	6
0.777636	up	0.441009	ns	Kiaa0408L	Kiaa0408L	male-specific	2
-1.21024	down	-0.125535	ns	Kif13b	Kif13b	male-specific	6
-0.622795	down	0.025117	ns	Kif15	Kif15	male-specific	6
-1.08355	down	0.181583	ns	Kif18b	Kif18b	male-specific	6
-1.16412	down	-0.303055	ns	Kif19	Kif19	male-specific	6
0.643732	up	0.456057	ns	Kif1b	Kif1b	male-specific	2
-1.03846	down	-0.393579	ns	Kif1c	Kif1c	male-specific	6
0.5955	up	0.459795	ns	Kif21a	Kif21a	male-specific	2
0.61672	up	0.345321	ns	Kif2a	Kif2a	male-specific	2
0.659053	up	0.515042	ns	Kif5c	Kif5c	male-specific	2
-1.17258	down	-0.223551	ns	Kif7	Kif7	male-specific	6
0.91697	up	0.55203	ns	Kifap3	Kifap3	male-specific	2
-0.691325	down	-0.0562422	ns	Kifc1	Kifc1	male-specific	6
-0.792314	down	-0.497862	ns	Kifc2	Kifc2	male-specific	6
0.76604	up	0.299117	ns	Kitlg	Kitlg	male-specific	2
-1.14115	down	-0.349421	ns	Klhdc9	Klhdc9	male-specific	6
0.861703	up	0.143917	ns	Klhl1	Klhl1	male-specific	2
0.659433	up	0.43674	ns	Klhl11	Klhl11	male-specific	2
2.15189	up	0	0	Klhl31	Klhl31	male-specific	2
0.790898	up	0.446508	ns	Klhl40	Klhl40	male-specific	2
-0.63598	down	-0.0689281	ns	Kmt2b	Kmt2b	male-specific	6
-0.648743	down	-0.194493	ns	Kmt2e	Kmt2e	male-specific	6
0.7901	up	0.332714	ns	Kndc1	Kndc1	male-specific	2
0.611014	up	0.328916	ns	Kpna1	Kpna1	male-specific	2
-0.658056	down	-0.0837198	ns	Kremen1	Kremen1	male-specific	6
-1.7717	down	-0.741306	ns	Krt5	Krt5	male-specific	7
-0.622611	down	-0.378334	ns	Kxd1	Kxd1	male-specific	6
0.586512	up	-0.15322	ns	Kyat3	Kyat3	male-specific	2
-0.661134	down	-0.412259	ns	L3hypdh	L3hypdh	male-specific	6
-1.09339	down	-0.507673	ns	L3mbtl1	L3mbtl1	male-specific	6
0.608396	up	0.0782285	ns	LOC100125362	LOC100125362	male-specific	2
-0.848329	down	-0.641535	ns	LOC100359505	LOC100359505	male-specific	7
0.620814	up	0.285672	ns	LOC100360645	LOC100360645	male-specific	2
0.97345	up	-0.00942291	ns	LOC100361008	LOC100361008	male-specific	2
0.868522	up	0.194569	ns	LOC100361457	LOC100361457	male-specific	2
-1.29921	down	0.0863821	ns	LOC100361655	LOC100361655	male-specific	6
-0.6601	down	-0.355028	ns	LOC100361913	LOC100361913	male-specific	6
0.690206	up	-0.384174	ns	LOC100362023	LOC100362023	male-specific	2
-1.07978	down	-0.49227	ns	LOC100362216	LOC100362216	male-specific	6
0.597818	up	-0.0323214	ns	LOC100362333	LOC100362333	male-specific	2
-0.666952	down	-0.330884	ns	LOC100362344	LOC100362344	male-specific	6
2.5351	up	0	0	LOC100362684	LOC100362684	male-specific	2
1.06282	up	0.531342	ns	LOC100362738	LOC100362738	male-specific	2
-0.609971	down	-0.455771	ns	LOC100362751	LOC100362751	male-specific	6
0.680014	up	0.490305	ns	LOC100362895	LOC100362895	male-specific	2
-1.01989	down	-0.681689	ns	LOC100363225	LOC100363225	male-specific	7
-4.0149	down	0.307093	ns	LOC100363289	LOC100363289	male-specific	6
-2.02393	down	-0.945373	ns	LOC100363520	LOC100363520	male-specific	7
-2.20513	down	-0.683099	ns	LOC100363531	LOC100363531	male-specific	7
1.68304	up	1.76174	ns	LOC100909600	LOC100909600	male-specific	3
-1.41164	down	-0.988072	ns	LOC100909904	LOC100909904	male-specific	7
-0.7111	down	-0.378455	ns	LOC100909949	LOC100909949	male-specific	6
0.597563	up	-0.142178	ns	LOC100910099	LOC100910099	male-specific	2
-0.748127	down	-0.0346208	ns	LOC100911068	LOC100911068	male-specific	6
2.66619	up	0.221599	ns	LOC100911413	LOC100911413	male-specific	2
-1.04629	down	-0.31579	ns	LOC100911813	LOC100911813	male-specific	6
-1.16922	down	-0.216185	ns	LOC100912416	LOC100912416	male-specific	6
-1.87814	down	-0.931848	ns	LOC102547034	LOC102547034	male-specific	7
-1.25157	down	-0.645319	ns	LOC102548682	LOC102548682	male-specific	7
-1.08862	down	-0.582648	ns	LOC102548800	LOC102548800	male-specific	6
0.608464	up	-0.26526	ns	LOC102549052	LOC102549052	male-specific	2
-0.814638	down	-0.662177	ns	LOC102549144	LOC102549144	male-specific	7
-1.33939	down	-0.237772	ns	LOC102549583	LOC102549583	male-specific	6
-0.642707	down	-0.25399	ns	LOC102549817	LOC102549817	male-specific	6
0.786339	up	0.712936	ns	LOC102550225	LOC102550225	male-specific	3
-1.15939	down	-1.05306	ns	LOC102550424	LOC102550424	male-specific	7
-1.55887	down	-0.610175	ns	LOC102550544	LOC102550544	male-specific	7
0.685529	up	0.222824	ns	LOC102551177	LOC102551177	male-specific	2
-1.3888	down	-1.26777	ns	LOC102551737	LOC102551737	male-specific	7
-2.24	down	-0.674169	ns	LOC102552101	LOC102552101	male-specific	7
-0.902396	down	-0.556378	ns	LOC102552805	LOC102552805	male-specific	6
-1.32334	down	-0.422548	ns	LOC102553278	LOC102553278	male-specific	6
-1.30686	down	0.168779	ns	LOC102553609	LOC102553609	male-specific	6
-0.872643	down	-0.235313	ns	LOC102554600	LOC102554600	male-specific	6
-0.872103	down	-0.185388	ns	LOC102555329	LOC102555329	male-specific	6
0.838898	up	0.552509	ns	LOC102555659	LOC102555659	male-specific	2
2.05962	up	-0.232083	ns	LOC102555814	LOC102555814	male-specific	2
-0.595641	down	-0.453409	ns	LOC103689947	LOC103689947	male-specific	6
-0.757011	down	-0.0203593	ns	LOC103689966	LOC103689966	male-specific	6
1.01505	up	0.619134	ns	LOC103690059	LOC103690059	male-specific	3
0.930188	up	-0.204321	ns	LOC103690158	LOC103690158	male-specific	2
-0.786735	down	-0.112071	ns	LOC103690163	LOC103690163	male-specific	6
-0.627094	down	-0.474371	ns	LOC103690230	LOC103690230	male-specific	6
-0.782129	down	-0.565779	ns	LOC103691005	LOC103691005	male-specific	6
-1.30051	down	-1.01422	ns	LOC103691288	LOC103691288	male-specific	7
-1.66771	down	-0.560807	ns	LOC103691564	LOC103691564	male-specific	6
-1.10538	down	0.298005	ns	LOC103691871	LOC103691871	male-specific	6
-1.32937	down	-0.227168	ns	LOC103691999	LOC103691999	male-specific	6
-0.675555	down	-0.367193	ns	LOC103693260	LOC103693260	male-specific	6
0.938693	up	0.190163	ns	LOC103694176	LOC103694176	male-specific	2
-0.595853	down	-0.300262	ns	LOC103694460	LOC103694460	male-specific	6
-2.10668	down	0	0	LOC103694552	LOC103694552	male-specific	6
1.06289	up	0.724737	ns	LOC108348108	LOC108348108	male-specific	3
-0.618702	down	-0.308699	ns	LOC108348125	LOC108348125	male-specific	6
-0.595096	down	-0.179164	ns	LOC108348150	LOC108348150	male-specific	6
0.972436	up	0.173506	ns	LOC108348230	LOC108348230	male-specific	2
-1.16171	down	-1.29958	ns	LOC108349468	LOC108349468	male-specific	7
-1.21095	down	-0.298153	ns	LOC108349570	LOC108349570	male-specific	6
-1.81439	down	-0.51069	ns	LOC108350051	LOC108350051	male-specific	6
-1.67154	down	0.0223256	ns	LOC108350082	LOC108350082	male-specific	6
1.15487	up	-0.286288	ns	LOC108350705	LOC108350705	male-specific	2
-1.2549	down	-0.0125525	ns	LOC108351606	LOC108351606	male-specific	6
1.12479	up	0.16129	ns	LOC108352348	LOC108352348	male-specific	2
-2.18298	down	-0.0871583	ns	LOC108352560	LOC108352560	male-specific	6
-1.5613	down	-0.16876	ns	LOC120093053	LOC120093053	male-specific	6
-1.07236	down	-0.438791	ns	LOC120093134	LOC120093134	male-specific	6
0.703646	up	0.630767	ns	LOC120093145	LOC120093145	male-specific	3
-1.09788	down	-0.80076	ns	LOC120093591	LOC120093591	male-specific	7
-1.0867	down	-0.607961	ns	LOC120094092	LOC120094092	male-specific	7
-1.4344	down	-0.491953	ns	LOC120094123	LOC120094123	male-specific	6
-1.12964	down	-0.412295	ns	LOC120094582	LOC120094582	male-specific	6
-1.97772	down	-0.48113	ns	LOC120094661	LOC120094661	male-specific	6
-2.15544	down	0	0	LOC120094765	LOC120094765	male-specific	6
-0.805039	down	-0.195219	ns	LOC120094815	LOC120094815	male-specific	6
-2.31541	down	0	0	LOC120095229	LOC120095229	male-specific	6
-2.46077	down	0	0	LOC120095234	LOC120095234	male-specific	6
-0.780305	down	-0.565598	ns	LOC120095266	LOC120095266	male-specific	6
1.53738	up	0.481663	ns	LOC120096209	LOC120096209	male-specific	2
-0.604091	down	-0.0324768	ns	LOC120096248	LOC120096248	male-specific	6
-1.61072	down	-1.26753	ns	LOC120097350	LOC120097350	male-specific	7
-1.01808	down	-0.513281	ns	LOC120097506	LOC120097506	male-specific	6
-1.51455	down	-0.678657	ns	LOC120097783	LOC120097783	male-specific	7
1.0365	up	0.0330946	ns	LOC120097840	LOC120097840	male-specific	2
1.19262	up	1.05101	ns	LOC120097928	LOC120097928	male-specific	3
1.32673	up	0.668228	ns	LOC120098166	LOC120098166	male-specific	3
1.35865	up	0.63385	ns	LOC120098301	LOC120098301	male-specific	3
-1.92963	down	-0.80322	ns	LOC120098328	LOC120098328	male-specific	7
2.09796	up	0.984972	ns	LOC120099620	LOC120099620	male-specific	3
-2.19408	down	-0.561515	ns	LOC120101917	LOC120101917	male-specific	6
0.848381	up	0.549495	ns	LOC120102456	LOC120102456	male-specific	2
-0.880157	down	0.0784473	ns	LOC120102832	LOC120102832	male-specific	6
-0.779744	down	0.033822	ns	LOC120103024	LOC120103024	male-specific	6
-0.966862	down	-0.480774	ns	LOC257650	LOC257650	male-specific	6
-0.758996	down	-0.601555	ns	LOC288978	LOC288978	male-specific	7
-2.88797	down	-0.351918	ns	LOC301115	LOC301115	male-specific	6
0.914632	up	0.0648427	ns	LOC304725	LOC304725	male-specific	2
-1.08088	down	-0.334841	ns	LOC308990	LOC308990	male-specific	6
0.936129	up	-0.181111	ns	LOC310177	LOC310177	male-specific	2
2.33095	up	1.16892	ns	LOC310926	LOC310926	male-specific	3
-0.989197	down	0.00644237	ns	LOC361346	LOC361346	male-specific	6
-1.08625	down	0.220127	ns	LOC497940	LOC497940	male-specific	6
-0.628961	down	-0.263968	ns	LOC498265	LOC498265	male-specific	6
-2.06427	down	0	0	LOC499407	LOC499407	male-specific	6
-1.688	down	-0.478929	ns	LOC500567	LOC500567	male-specific	6
-3.39875	down	-2.03543	ns	LOC500877	LOC500877	male-specific	7
0.714505	up	0.0627458	ns	LOC501038	LOC501038	male-specific	2
-0.665099	down	-0.211841	ns	LOC679894	LOC679894	male-specific	6
0.592114	up	0.557664	ns	LOC680121	LOC680121	male-specific	2
0.674598	up	0.403901	ns	LOC680385	LOC680385	male-specific	2
-0.986121	down	-0.684767	ns	LOC680964	LOC680964	male-specific	7
-0.596368	down	-0.136237	ns	LOC681658	LOC681658	male-specific	6
-0.60291	down	-0.355311	ns	LOC682870	LOC682870	male-specific	6
-1.05808	down	-0.486059	ns	LOC685184	LOC685184	male-specific	6
-1.61174	down	-0.629402	ns	LOC685699	LOC685699	male-specific	7
-1.04271	down	-0.254769	ns	LOC685989	LOC685989	male-specific	6
-3.5574	down	0	0	LOC686066	LOC686066	male-specific	6
-0.756757	down	-0.67807	ns	LOC687508	LOC687508	male-specific	7
-0.951828	down	-0.270964	ns	LOC688286	LOC688286	male-specific	6
0.688434	up	0.126163	ns	LOC688430	LOC688430	male-specific	2
0.676911	up	0.501527	ns	LOC688570	LOC688570	male-specific	2
-0.811103	down	-0.134656	ns	LOC688613	LOC688613	male-specific	6
0.644334	up	0.360781	ns	LOC688682	LOC688682	male-specific	2
-2.12571	down	-0.834317	ns	LOC689081	LOC689081	male-specific	7
-2.11663	down	0.152593	ns	LOC690617	LOC690617	male-specific	6
1.34409	up	0.499434	ns	LOC691083	LOC691083	male-specific	2
-0.967031	down	-0.446307	ns	LOC691113	LOC691113	male-specific	6
-0.639291	down	-0.267279	ns	LOC691143	LOC691143	male-specific	6
-0.681061	down	-0.475435	ns	LOC691280	LOC691280	male-specific	6
-1.5372	down	-0.933584	ns	LOC691354	LOC691354	male-specific	7
-1.30298	down	-0.872254	ns	LOC691532	LOC691532	male-specific	7
-1.55366	down	-0.352401	ns	LOC691722	LOC691722	male-specific	6
-0.877823	down	-0.219091	ns	Lag3	Lag3	male-specific	6
-1.79659	down	-0.575427	ns	Lair1	Lair1	male-specific	6
-0.908678	down	-0.0294071	ns	Lamb2	Lamb2	male-specific	6
-0.691656	down	-0.280089	ns	Lamc3	Lamc3	male-specific	6
-0.597136	down	-0.251038	ns	Lamp3	Lamp3	male-specific	6
1.01474	up	0.55355	ns	Lamp5	Lamp5	male-specific	2
0.666815	up	0.412991	ns	Lancl1	Lancl1	male-specific	2
0.634085	up	0.19387	ns	Lancl2	Lancl2	male-specific	2
0.916551	up	0.105271	ns	Lancl3	Lancl3	male-specific	2
0.67431	up	0.114566	ns	Large1	Large1	male-specific	2
0.617043	up	0.0947179	ns	Larp6	Larp6	male-specific	2
-1.70182	down	-0.147621	ns	Lat	Lat	male-specific	6
0.634272	up	0.311452	ns	Layn	Layn	male-specific	2
-0.618605	down	-0.331826	ns	Lbr	Lbr	male-specific	6
-0.833436	down	-0.436413	ns	Lcat	Lcat	male-specific	6
-1.77183	down	-0.843082	ns	Ldlrad1	Ldlrad1	male-specific	7
-0.648659	down	-0.27099	ns	Ldlrap1	Ldlrap1	male-specific	6
0.750468	up	0.10662	ns	Ldoc1	Ldoc1	male-specific	2
-0.790558	down	-0.0837275	ns	Lef1	Lef1	male-specific	6
-0.616044	down	0.155664	ns	Lekr1	Lekr1	male-specific	6
-2.2529	down	-1.01711	ns	Leng8	Leng8	male-specific	7
-0.607926	down	-0.519693	ns	Letm2	Letm2	male-specific	6
0.607171	up	0.12558	ns	Lexm	Lexm	male-specific	2
-0.867011	down	-0.175166	ns	Lfng	Lfng	male-specific	6
1.03675	up	0.558503	ns	Lgi2	Lgi2	male-specific	2
0.685819	up	0.0276839	ns	Lgi3	Lgi3	male-specific	2
-1.06402	down	-0.142067	ns	Lgi4	Lgi4	male-specific	6
0.69556	up	0.359119	ns	Lgmn	Lgmn	male-specific	2
-0.734603	down	-0.36111	ns	Lgr5	Lgr5	male-specific	6
0.599852	up	0.0661076	ns	Lhfpl1	Lhfpl1	male-specific	2
-0.740202	down	-0.281799	ns	Lig4	Lig4	male-specific	6
-0.89322	down	-0.0607429	ns	Lilrb4	Lilrb4	male-specific	6
-1.05735	down	-0.273336	ns	Limch1	Limch1	male-specific	6
-0.853238	down	-0.230163	ns	Lims2	Lims2	male-specific	6
-1.72075	down	0.163635	ns	Linc00176	Linc00176	male-specific	6
0.719429	up	0.130462	ns	Lingo2	Lingo2	male-specific	2
-0.735387	down	-0.26476	ns	Llgl2	Llgl2	male-specific	6
-0.740567	down	0.0308555	ns	Lman2l	Lman2l	male-specific	6
-1.07054	down	-0.223353	ns	Lmbr1l	Lmbr1l	male-specific	6
-0.615925	down	0.078479	ns	Lmnb2	Lmnb2	male-specific	6
0.65884	up	0.166131	ns	Lmo3	Lmo3	male-specific	2
4.82246	up	0	0	Lmod2	Lmod2	male-specific	2
0.640229	up	0.484808	ns	Lmtk2	Lmtk2	male-specific	2
-1.03106	down	-0.548616	ns	Lmtk3	Lmtk3	male-specific	6
0.985073	up	0.153499	ns	Lmx1a	Lmx1a	male-specific	2
-0.593417	down	-0.273824	ns	Lmx1b	Lmx1b	male-specific	6
0.699091	up	0.41982	ns	Lnpk	Lnpk	male-specific	2
0.599829	up	0.470051	ns	Lonp2	Lonp2	male-specific	2
-0.621335	down	0.0597754	ns	Loxl2	Loxl2	male-specific	6
-0.888984	down	-0.166582	ns	Loxl3	Loxl3	male-specific	6
-0.66573	down	-0.368904	ns	Lpar1	Lpar1	male-specific	6
-0.743792	down	-0.377324	ns	Lpar4	Lpar4	male-specific	6
-0.789109	down	-0.27727	ns	Lpcat2	Lpcat2	male-specific	6
0.66598	up	0.483524	ns	Lpin1	Lpin1	male-specific	2
-0.777474	down	-0.00050959	ns	Lpin3	Lpin3	male-specific	6
-0.688833	down	-0.197601	ns	Lrch3	Lrch3	male-specific	6
0.677187	up	0.120605	ns	Lrfn5	Lrfn5	male-specific	2
-0.622609	down	-0.108761	ns	Lrig1	Lrig1	male-specific	6
-0.793566	down	-0.264347	ns	Lrig3	Lrig3	male-specific	6
0.620097	up	0.136793	ns	Lrp11	Lrp11	male-specific	2
0.919048	up	0.573061	ns	Lrpprc	Lrpprc	male-specific	2
-0.588208	down	-0.147406	ns	Lrrc14	Lrrc14	male-specific	6
0.617043	up	-0.0716463	ns	Lrrc28	Lrrc28	male-specific	2
-1.42196	down	-1.05043	ns	Lrrc29	Lrrc29	male-specific	7
0.604573	up	0.0864265	ns	Lrrc31	Lrrc31	male-specific	2
-1.94343	down	-1.04764	ns	Lrrc36	Lrrc36	male-specific	7
-1.36237	down	-0.442378	ns	Lrrc71	Lrrc71	male-specific	6
0.838541	up	0.358841	ns	Lrrc8c	Lrrc8c	male-specific	2
0.956568	up	0.344657	ns	Lrrn1	Lrrn1	male-specific	2
0.848145	up	0.481375	ns	Lrrn2	Lrrn2	male-specific	2
0.627373	up	0.287715	ns	Lrsam1	Lrsam1	male-specific	2
0.610361	up	0.225379	ns	Lsamp	Lsamp	male-specific	2
-1.18013	down	-0.225014	ns	Lsmem2	Lsmem2	male-specific	6
-0.624142	down	-0.474125	ns	Lsp1	Lsp1	male-specific	6
-0.837399	down	-0.590082	ns	Lst1	Lst1	male-specific	7
-1.52991	down	-0.20865	ns	Ltk	Ltk	male-specific	6
-0.621285	down	-0.0856771	ns	Luc7l2	Luc7l2	male-specific	6
-1.01991	down	-0.324145	ns	Luc7l3	Luc7l3	male-specific	6
-1.22855	down	-0.215386	ns	Lurap1	Lurap1	male-specific	6
0.656442	up	0.199077	ns	Luzp2	Luzp2	male-specific	2
-0.845796	down	-0.182262	ns	Lvrn	Lvrn	male-specific	6
0.644322	up	0.191702	ns	Lxn	Lxn	male-specific	2
-2.18294	down	-1.22327	ns	Ly6g5b	Ly6g5b	male-specific	7
-1.98627	down	-0.603233	ns	Ly6g6e	Ly6g6e	male-specific	7
-0.827249	down	-0.183272	ns	Lzts2	Lzts2	male-specific	6
-0.879077	down	-0.332769	ns	MGC95210	MGC95210	male-specific	6
1.16495	up	0.520047	ns	Mab21l3	Mab21l3	male-specific	2
-0.989647	down	0.0132429	ns	Mag	Mag	male-specific	6
0.805705	up	0.538882	ns	Magee1	Magee1	male-specific	2
0.645205	up	0.385495	ns	Magi3	Magi3	male-specific	2
0.668646	up	0.322585	ns	Mal2	Mal2	male-specific	2
0.870972	up	0.0280204	ns	Malrd1	Malrd1	male-specific	2
-0.670583	down	-0.32806	ns	Malt1	Malt1	male-specific	6
-0.648451	down	-0.126167	ns	Man2c1	Man2c1	male-specific	6
0.823247	up	0.354169	ns	Maneal	Maneal	male-specific	2
-0.715622	down	-0.212908	ns	Maob	Maob	male-specific	6
0.608603	up	0.240036	ns	Map1lc3b	Map1lc3b	male-specific	2
1.14538	up	0.0936587	ns	Map1lc3b2	Map1lc3b2	male-specific	2
0.81895	up	0.448395	ns	Map2	Map2	male-specific	2
-0.634681	down	-0.0909536	ns	Map2k3	Map2k3	male-specific	6
-1.52406	down	1.11924	ns	Map3k15	Map3k15	male-specific	5
0.611029	up	0.32093	ns	Map3k5	Map3k5	male-specific	2
-0.762534	down	-0.520097	ns	Map3k8	Map3k8	male-specific	6
-0.835811	down	-0.180461	ns	Map4k4	Map4k4	male-specific	6
0.853101	up	0.332819	ns	Map7d2	Map7d2	male-specific	2
-1.05484	down	-0.557211	ns	Map7d3	Map7d3	male-specific	6
0.716259	up	0.522562	ns	Map9	Map9	male-specific	2
0.604043	up	0.0562103	ns	Mapk10	Mapk10	male-specific	2
-1.19206	down	-0.355092	ns	Mapkbp1	Mapkbp1	male-specific	6
0.613328	up	0.426434	ns	Marchf1	Marchf1	male-specific	2
0.781836	up	0.0175753	ns	Marchf11	Marchf11	male-specific	2
0.632075	up	0.477535	ns	Marchf4	Marchf4	male-specific	2
-0.68893	down	-0.275312	ns	Marchf8	Marchf8	male-specific	6
-0.593859	down	-0.120577	ns	Marcks	Marcks	male-specific	6
0.622813	up	0.196382	ns	Masp1	Masp1	male-specific	2
-3.11403	down	0	0	Masp2	Masp2	male-specific	6
-0.858497	down	-0.211695	ns	Mau2	Mau2	male-specific	6
5.09	up	0	0	Mb	Mb	male-specific	2
-1.52957	down	-0.501025	ns	Mbd6	Mbd6	male-specific	6
-0.599253	down	-0.29179	ns	Mboat1	Mboat1	male-specific	6
0.733228	up	0.229028	ns	Mboat4	Mboat4	male-specific	2
1.72699	up	0.837076	ns	Mc1r	Mc1r	male-specific	3
0.99859	up	-0.16661	ns	Mc4r	Mc4r	male-specific	2
0.600896	up	0.0662342	ns	Mcat	Mcat	male-specific	2
1.31812	up	0.69498	ns	Mchr1	Mchr1	male-specific	3
-2.6361	down	0.809115	ns	Mcpt1l1	Mcpt1l1	male-specific	5
-0.691551	down	-0.668397	ns	Mcrip2	Mcrip2	male-specific	7
0.663158	up	0.45848	ns	Mctp1	Mctp1	male-specific	2
0.732039	up	0.255247	ns	Mctp2	Mctp2	male-specific	2
0.937778	up	0.149815	ns	Mcub	Mcub	male-specific	2
0.806028	up	0.423298	ns	Mdga2	Mdga2	male-specific	2
0.622041	up	0.0145502	ns	Mdh1	Mdh1	male-specific	2
-0.656763	down	-0.349349	ns	Mdk	Mdk	male-specific	6
-0.724611	down	-0.00109483	ns	Mdm1	Mdm1	male-specific	6
-0.89331	down	-0.346669	ns	Mdm4	Mdm4	male-specific	6
0.653673	up	0.247668	ns	Meis2	Meis2	male-specific	2
-0.935591	down	-0.361062	ns	Mettl17	Mettl17	male-specific	6
-0.715827	down	-0.438459	ns	Mettl23	Mettl23	male-specific	6
-0.689423	down	-0.386168	ns	Mettl9	Mettl9	male-specific	6
-0.780395	down	-0.185641	ns	Mfsd10	Mfsd10	male-specific	6
-0.608396	down	-0.396242	ns	Mfsd2a	Mfsd2a	male-specific	6
0.703063	up	0.251769	ns	Mfsd6	Mfsd6	male-specific	2
0.602202	up	0.223869	ns	Mfsd9	Mfsd9	male-specific	2
0.588673	up	0.237895	ns	Mgat5	Mgat5	male-specific	2
-0.78949	down	-0.291931	ns	Mgll	Mgll	male-specific	6
-1.36876	down	-0.607587	ns	Mia	Mia	male-specific	7
-0.676627	down	-0.0474993	ns	Mical3	Mical3	male-specific	6
-0.612869	down	0.266371	ns	Micall2	Micall2	male-specific	6
-1.34445	down	-0.548043	ns	Micb	Micb	male-specific	6
-0.843662	down	-0.237067	ns	Mier2	Mier2	male-specific	6
-0.658771	down	-0.432784	ns	Mif4gd	Mif4gd	male-specific	6
-0.879956	down	-0.777943	ns	Milr1	Milr1	male-specific	7
0.715207	up	0.388554	ns	Minar1	Minar1	male-specific	2
-0.637314	down	-0.405678	ns	Mitf	Mitf	male-specific	6
-0.840162	down	-0.296395	ns	Mkrn3	Mkrn3	male-specific	6
-0.598282	down	-0.0927543	ns	Mks1	Mks1	male-specific	6
1.32486	up	0.372076	ns	Mlf1	Mlf1	male-specific	2
-0.673377	down	-0.38236	ns	Mlip	Mlip	male-specific	6
-1.18099	down	-0.377175	ns	Mlkl	Mlkl	male-specific	6
-0.86267	down	-0.307476	ns	Mllt10	Mllt10	male-specific	6
0.589437	up	0.217801	ns	Mllt11	Mllt11	male-specific	2
-0.68784	down	-0.181087	ns	Mllt6	Mllt6	male-specific	6
0.612891	up	0.249117	ns	Mmgt1	Mmgt1	male-specific	2
-0.710809	down	-0.237061	ns	Mmp14	Mmp14	male-specific	6
-0.76231	down	0.000935452	ns	Mmp23	Mmp23	male-specific	6
0.794925	up	0.433442	ns	Mmp25	Mmp25	male-specific	2
1.46414	up	0.658518	ns	Mmrn1	Mmrn1	male-specific	3
0.595188	up	-0.0191667	ns	Mnat1	Mnat1	male-specific	2
-1.52966	down	-0.846034	ns	Mobp	Mobp	male-specific	7
-1.73381	down	0.754253	ns	Mog	Mog	male-specific	5
-0.836571	down	-0.240171	ns	Mov10	Mov10	male-specific	6
-0.641879	down	-0.196347	ns	Mpg	Mpg	male-specific	6
0.601144	up	0.318924	ns	Mpi	Mpi	male-specific	2
-1.26547	down	-0.290491	ns	Mpl	Mpl	male-specific	6
-0.73096	down	-0.440648	ns	Mpv17	Mpv17	male-specific	6
0.608863	up	-0.015827	ns	Mpzl3	Mpzl3	male-specific	2
0.922813	up	0.48619	ns	Mrap2	Mrap2	male-specific	2
-1.05267	down	-0.56463	ns	Mrgbp	Mrgbp	male-specific	6
0.828774	up	0.503143	ns	Mrgpre	Mrgpre	male-specific	2
0.910434	up	0.20659	ns	Mrgprx1	Mrgprx1	male-specific	2
-1.29696	down	-0.479333	ns	Mroh7	Mroh7	male-specific	6
-1.11125	down	0.323272	ns	Msantd1	Msantd1	male-specific	6
-1.46903	down	-0.779269	ns	Msh5	Msh5	male-specific	7
-2.63247	down	1.07955	ns	Msln	Msln	male-specific	5
-1.15966	down	-0.15674	ns	Mslnl	Mslnl	male-specific	6
-0.763648	down	-0.330584	ns	Mss51	Mss51	male-specific	6
0.684817	up	0.474184	ns	Mstn	Mstn	male-specific	2
-0.674899	down	-0.0443859	ns	Mta2	Mta2	male-specific	6
-0.673658	down	-0.216379	ns	Mterf1	Mterf1	male-specific	6
-1.2575	down	-0.148174	ns	Mtfr2	Mtfr2	male-specific	6
-0.91006	down	-0.304069	ns	Mthfr	Mthfr	male-specific	6
-1.26459	down	-0.311524	ns	Mtmr11	Mtmr11	male-specific	6
0.645422	up	0.319524	ns	Mtmr7	Mtmr7	male-specific	2
0.758749	up	0.347168	ns	Mtmr9	Mtmr9	male-specific	2
-1.0453	down	-0.305636	ns	Mtss2	Mtss2	male-specific	6
-1.732	down	-0.989564	ns	Muc1	Muc1	male-specific	7
-1.19769	down	-0.380814	ns	Mutyh	Mutyh	male-specific	6
-0.688933	down	-0.412477	ns	Mvb12b	Mvb12b	male-specific	6
-0.714745	down	-0.190117	ns	Mxd1	Mxd1	male-specific	6
-0.792374	down	-0.31775	ns	Mxd4	Mxd4	male-specific	6
-1.05442	down	-0.507517	ns	Mybl2	Mybl2	male-specific	6
3.39846	up	-0.725215	ns	Mybpc1	Mybpc1	male-specific	1
2.45537	up	0.410863	ns	Mybpc2	Mybpc2	male-specific	2
-1.96967	down	-0.0396653	ns	Mybph	Mybph	male-specific	6
0.628264	up	0.571248	ns	Mycbp2	Mycbp2	male-specific	2
5.60762	up	1.45083	ns	Myh1	Myh1	male-specific	3
0.587742	up	0.365632	ns	Myh10	Myh10	male-specific	2
6.64345	up	0	0	Myh2	Myh2	male-specific	2
-3.24332	down	0	0	Myh6	Myh6	male-specific	6
-1.14138	down	-0.903666	ns	Myh7	Myh7	male-specific	7
-1.42683	down	-0.34303	ns	Myh7b	Myh7b	male-specific	6
2.7355	up	0.640901	ns	Myl1	Myl1	male-specific	3
2.36275	up	-0.851521	ns	Mylk2	Mylk2	male-specific	1
2.38188	up	0.872738	ns	Mylk4	Mylk4	male-specific	3
-0.956386	down	-0.655138	ns	Myo15a	Myo15a	male-specific	7
0.977899	up	0.885738	ns	Myo18b	Myo18b	male-specific	3
-0.645241	down	-0.499803	ns	Myo19	Myo19	male-specific	6
-0.935198	down	-0.171852	ns	Myo3a	Myo3a	male-specific	6
0.955413	up	0.571384	ns	Myo5a	Myo5a	male-specific	2
0.74997	up	0.421364	ns	Myo9a	Myo9a	male-specific	2
-0.677163	down	-0.179099	ns	Myo9b	Myo9b	male-specific	6
-0.930333	down	-0.352621	ns	Myoc	Myoc	male-specific	6
-0.783655	down	0.146555	ns	Myof	Myof	male-specific	6
1.1399	up	0.230228	ns	Myom1	Myom1	male-specific	2
-1.21837	down	-0.0739951	ns	Myom2	Myom2	male-specific	6
3.11889	up	0	0	Myot	Myot	male-specific	2
2.60877	up	-0.382715	ns	Myoz1	Myoz1	male-specific	2
2.81387	up	0	0	Myoz3	Myoz3	male-specific	2
1.75522	up	0.326417	ns	Mypn	Mypn	male-specific	2
0.64773	up	0.350798	ns	Myt1l	Myt1l	male-specific	2
-1.37148	down	-0.54993	ns	Mzf1	Mzf1	male-specific	6
-1.47115	down	-0.929986	ns	NEWGENE_1589866	NEWGENE_1589866	male-specific	7
-0.85092	down	-0.234941	ns	Naa16	Naa16	male-specific	6
-0.684624	down	-0.199493	ns	Naa40	Naa40	male-specific	6
-0.753555	down	0.156021	ns	Nab2	Nab2	male-specific	6
0.634866	up	0.178801	ns	Nans	Nans	male-specific	2
0.71926	up	0.39248	ns	Nap1l2	Nap1l2	male-specific	2
0.74147	up	0.343514	ns	Nap1l3	Nap1l3	male-specific	2
0.597009	up	0.153228	ns	Napa	Napa	male-specific	2
0.617706	up	0.197248	ns	Napb	Napb	male-specific	2
-0.907416	down	-0.118651	ns	Naprt	Naprt	male-specific	6
0.668131	up	0.387965	ns	Nars1	Nars1	male-specific	2
-0.606367	down	-0.478285	ns	Nat2	Nat2	male-specific	6
-0.681857	down	-0.0175286	ns	Nbeal2	Nbeal2	male-specific	6
0.608722	up	0.386063	ns	Ncdn	Ncdn	male-specific	2
0.815031	up	0.280604	ns	Nceh1	Nceh1	male-specific	2
0.6208	up	0.182309	ns	Ncoa7	Ncoa7	male-specific	2
-0.631626	down	-0.330976	ns	Nde1	Nde1	male-specific	6
0.757695	up	0.292379	ns	Ndn	Ndn	male-specific	2
-1.12137	down	-0.345345	ns	Ndrg1	Ndrg1	male-specific	6
0.741838	up	0.292049	ns	Ndrg4	Ndrg4	male-specific	2
-0.87408	down	-0.185405	ns	Ndst2	Ndst2	male-specific	6
0.695628	up	0.319461	ns	Ndufs1	Ndufs1	male-specific	2
0.906355	up	-0.011441	ns	Neb	Neb	male-specific	2
0.818848	up	0.177406	ns	Necab1	Necab1	male-specific	2
-0.893938	down	-0.392872	ns	Necap2	Necap2	male-specific	6
0.600899	up	0.524281	ns	Nectin3	Nectin3	male-specific	2
0.588318	up	0.487278	ns	Nedd4	Nedd4	male-specific	2
0.611807	up	0.488337	ns	Nedd4l	Nedd4l	male-specific	2
0.71064	up	0.26595	ns	Nefh	Nefh	male-specific	2
0.595942	up	0.0978721	ns	Nefl	Nefl	male-specific	2
0.686207	up	0.217675	ns	Nefm	Nefm	male-specific	2
-0.637511	down	-0.136252	ns	Nek8	Nek8	male-specific	6
0.961334	up	0.300501	ns	Nell2	Nell2	male-specific	2
-0.643854	down	-0.350461	ns	Nemp2	Nemp2	male-specific	6
-1.54206	down	-0.125557	ns	Nes	Nes	male-specific	6
0.65991	up	0.327375	ns	Neto2	Neto2	male-specific	2
1.13961	up	0.426365	ns	Neurod4	Neurod4	male-specific	2
0.724899	up	0.431279	ns	Nfasc	Nfasc	male-specific	2
-0.688235	down	-0.213553	ns	Nfatc1	Nfatc1	male-specific	6
-1.3746	down	-0.214026	ns	Nfatc4	Nfatc4	male-specific	6
-0.638116	down	-0.357531	ns	Nfix	Nfix	male-specific	6
-1.00133	down	-0.780691	ns	Nfkbid	Nfkbid	male-specific	7
-0.773399	down	-0.0296199	ns	Nfkbiz	Nfkbiz	male-specific	6
-0.68598	down	-0.218435	ns	Nfrkb	Nfrkb	male-specific	6
-1.05058	down	-0.510794	ns	Nfxl1	Nfxl1	male-specific	6
0.860544	up	0.450876	ns	Ngfr	Ngfr	male-specific	2
-0.795056	down	-0.0763105	ns	Nhlrc2	Nhlrc2	male-specific	6
-0.703357	down	-0.172079	ns	Nhlrc3	Nhlrc3	male-specific	6
-0.838444	down	-0.0197075	ns	Niban2	Niban2	male-specific	6
-0.696594	down	-0.0980629	ns	Nid2	Nid2	male-specific	6
0.613782	up	0.06121	ns	Nifk	Nifk	male-specific	2
0.61869	up	0.299107	ns	Nipal2	Nipal2	male-specific	2
0.68805	up	0.283784	ns	Nipal3	Nipal3	male-specific	2
-1.30877	down	-0.333614	ns	Nkd2	Nkd2	male-specific	6
0.595715	up	0.466323	ns	Nkrf	Nkrf	male-specific	2
-0.915471	down	-0.339633	ns	Nktr	Nktr	male-specific	6
0.873317	up	0.385584	ns	Nlgn1	Nlgn1	male-specific	2
-0.678313	down	-0.154858	ns	Nmnat1	Nmnat1	male-specific	6
-0.738794	down	-0.591488	ns	Nmnat3	Nmnat3	male-specific	7
0.72327	up	0.186233	ns	Noct	Noct	male-specific	2
-0.846201	down	-0.0607887	ns	Notch1	Notch1	male-specific	6
-0.904087	down	-0.422816	ns	Notch4	Notch4	male-specific	6
2.42487	up	1.56336	ns	Nox4	Nox4	male-specific	3
-2.38035	down	-0.368951	ns	Npas2	Npas2	male-specific	6
-2.75608	down	-1.29642	ns	Npff	Npff	male-specific	7
-0.620222	down	-0.324351	ns	Nphp1	Nphp1	male-specific	6
-0.653199	down	-0.153502	ns	Nphp4	Nphp4	male-specific	6
1.13606	up	0.407242	ns	Nppa	Nppa	male-specific	2
-0.845246	down	-0.195529	ns	Npr3	Npr3	male-specific	6
0.731007	up	0.0856301	ns	Nptn	Nptn	male-specific	2
0.668319	up	0.238665	ns	Nptx1	Nptx1	male-specific	2
0.674431	up	0.637789	ns	Npy5r	Npy5r	male-specific	3
-0.690798	down	-0.226692	ns	Nr2f1	Nr2f1	male-specific	6
-0.660333	down	-0.182797	ns	Nr2f2	Nr2f2	male-specific	6
-0.770266	down	-0.217961	ns	Nr5a2	Nr5a2	male-specific	6
-0.781326	down	-0.276233	ns	Nr6a1	Nr6a1	male-specific	6
2.99054	up	0.550842	ns	Nrap	Nrap	male-specific	2
-1.34488	down	-0.503416	ns	Nrbp2	Nrbp2	male-specific	6
1.12842	up	0.53557	ns	Nrcam	Nrcam	male-specific	2
0.670526	up	0.262039	ns	Nrg3	Nrg3	male-specific	2
0.720599	up	0.459541	ns	Nrip3	Nrip3	male-specific	2
0.675078	up	0.472079	ns	Nrp1	Nrp1	male-specific	2
-0.597561	down	-0.372727	ns	Nrros	Nrros	male-specific	6
0.838614	up	0.484029	ns	Nrxn1	Nrxn1	male-specific	2
0.745849	up	0.466088	ns	Nrxn3	Nrxn3	male-specific	2
0.976038	up	0.420128	ns	Nsf	Nsf	male-specific	2
-0.634638	down	-0.510955	ns	Nt5dc2	Nt5dc2	male-specific	6
-0.655672	down	-0.0344464	ns	Ntaq1	Ntaq1	male-specific	6
-0.804039	down	-0.0445337	ns	Ntn1	Ntn1	male-specific	6
-0.700978	down	-0.569857	ns	Ntn4	Ntn4	male-specific	6
0.60392	up	-0.0558139	ns	Ntng1	Ntng1	male-specific	2
0.611327	up	0.286675	ns	Ntrk1	Ntrk1	male-specific	2
0.872419	up	0.34799	ns	Ntrk3	Ntrk3	male-specific	2
2.56258	up	0.595238	ns	Nts	Nts	male-specific	3
-0.685674	down	0.0549677	ns	Nuak2	Nuak2	male-specific	6
0.593577	up	0.458127	ns	Nub1	Nub1	male-specific	2
-1.28216	down	-1.44313	ns	Nup210l	Nup210l	male-specific	7
-0.626548	down	-0.276535	ns	Nvl	Nvl	male-specific	6
-0.821926	down	-0.197666	ns	Nwd1	Nwd1	male-specific	6
-1.18965	down	-0.379603	ns	Nxf1	Nxf1	male-specific	6
1.2619	up	0.27839	ns	Nxf2	Nxf2	male-specific	2
-0.955148	down	-0.353218	ns	Nxnl1	Nxnl1	male-specific	6
-1.02577	down	-0.76986	ns	Nxpe1	Nxpe1	male-specific	7
1.4517	up	0.549366	ns	Nxph1	Nxph1	male-specific	2
-0.964552	down	0.231841	ns	Oas1a	Oas1a	male-specific	6
-0.745833	down	-0.251399	ns	Oas2	Oas2	male-specific	6
1.28046	up	0.422591	ns	Obscn	Obscn	male-specific	2
-0.857856	down	-0.0884014	ns	Oca2	Oca2	male-specific	6
0.60483	up	0.3887	ns	Ociad2	Ociad2	male-specific	2
-1.19429	down	-0.48833	ns	Odad1	Odad1	male-specific	6
-0.666296	down	-0.236712	ns	Odf2l	Odf2l	male-specific	6
-1.4884	down	-0.456697	ns	Odf3l1	Odf3l1	male-specific	6
0.767869	up	0.209446	ns	Ogfod1	Ogfod1	male-specific	2
0.678751	up	0.0989289	ns	Ola1	Ola1	male-specific	2
0.724619	up	0.268148	ns	Olfm1	Olfm1	male-specific	2
0.864318	up	0.183972	ns	Olfm3	Olfm3	male-specific	2
1.91507	up	3.43901	ns	Olr1218	Olr1218	male-specific	3
-1.28623	down	0.541227	ns	Olr35	Olr35	male-specific	6
0.781676	up	-0.281704	ns	Omg	Omg	male-specific	2
1.18589	up	0.537021	ns	Onecut2	Onecut2	male-specific	2
0.864121	up	0.341641	ns	Oprl1	Oprl1	male-specific	2
1.08988	up	0.374884	ns	Oprm1	Oprm1	male-specific	2
-1.64323	down	-1.13507	ns	Optc	Optc	male-specific	7
-0.969066	down	-0.358256	ns	Osbpl5	Osbpl5	male-specific	6
-1.73329	down	-0.17145	ns	Osm	Osm	male-specific	6
-1.65186	down	-0.826009	ns	Osr2	Osr2	male-specific	7
1.43219	up	0.964665	ns	Otogl	Otogl	male-specific	3
0.799862	up	0.354216	ns	P2rx3	P2rx3	male-specific	2
0.669617	up	0.0020261	ns	P2rx5	P2rx5	male-specific	2
-0.788039	down	-0.271721	ns	P2rx7	P2rx7	male-specific	6
-1.15652	down	-0.580211	ns	P2ry4	P2ry4	male-specific	6
-0.679307	down	-0.104048	ns	P3h1	P3h1	male-specific	6
-1.41459	down	-0.329199	ns	P3h3	P3h3	male-specific	6
0.627084	up	0.425127	ns	P4ha3	P4ha3	male-specific	2
-1.20816	down	-0.413679	ns	Pabpn1	Pabpn1	male-specific	6
0.70755	up	0.529523	ns	Pacs1	Pacs1	male-specific	2
-0.665002	down	0.0200988	ns	Pacsin3	Pacsin3	male-specific	6
-0.948583	down	-0.336991	ns	Padi2	Padi2	male-specific	6
0.689943	up	0.377197	ns	Pafah1b1	Pafah1b1	male-specific	2
-0.885542	down	-0.202856	ns	Pagr1	Pagr1	male-specific	6
1.02944	up	0.460288	ns	Pak3	Pak3	male-specific	2
0.589499	up	0.132518	ns	Pak5	Pak5	male-specific	2
-0.866199	down	-0.381617	ns	Pald1	Pald1	male-specific	6
-0.847777	down	-0.178933	ns	Palld	Palld	male-specific	6
-1.09283	down	-0.380043	ns	Pan2	Pan2	male-specific	6
-0.69615	down	-0.199082	ns	Pan3	Pan3	male-specific	6
-0.824055	down	-0.338862	ns	Paqr6	Paqr6	male-specific	6
0.69471	up	0.0352265	ns	Paqr9	Paqr9	male-specific	2
-0.597879	down	-0.00329519	ns	Pard3b	Pard3b	male-specific	6
0.679144	up	0.0697126	ns	Parm1	Parm1	male-specific	2
-0.658543	down	-0.0323727	ns	Parp9	Parp9	male-specific	6
0.587382	up	-0.0200567	ns	Patj	Patj	male-specific	2
-1.11334	down	-0.447392	ns	Paxbp1	Paxbp1	male-specific	6
-0.658918	down	-0.470317	ns	Pbx4	Pbx4	male-specific	6
0.700188	up	0.475333	ns	Pcdh17	Pcdh17	male-specific	2
0.785113	up	0.327432	ns	Pcdh7	Pcdh7	male-specific	2
0.804676	up	0.392647	ns	Pcdh9	Pcdh9	male-specific	2
0.88808	up	0.554181	ns	Pcdha4	Pcdha4	male-specific	2
0.798168	up	0.476061	ns	Pcdhb12	Pcdhb12	male-specific	2
0.711318	up	0.828451	ns	Pcdhb2	Pcdhb2	male-specific	3
0.81115	up	0.0924373	ns	Pcdhb6l	Pcdhb6l	male-specific	2
0.63733	up	0.344472	ns	Pcdhb7	Pcdhb7	male-specific	2
0.650708	up	0.375212	ns	Pcdhb8	Pcdhb8	male-specific	2
-0.6249	down	0.0159557	ns	Pcf11	Pcf11	male-specific	6
-1.05708	down	-0.48809	ns	Pcgf2	Pcgf2	male-specific	6
5.6109	up	0	0	Pck1	Pck1	male-specific	2
0.880689	up	0.383554	ns	Pcnx2	Pcnx2	male-specific	2
-0.629106	down	-0.0405855	ns	Pcolce	Pcolce	male-specific	6
0.893146	up	0.322273	ns	Pcsk2	Pcsk2	male-specific	2
0.653217	up	0.28171	ns	Pcyox1	Pcyox1	male-specific	2
-0.651785	down	-0.0183321	ns	Pcyt2	Pcyt2	male-specific	6
0.646693	up	0.214877	ns	Pde1b	Pde1b	male-specific	2
0.743393	up	0.489068	ns	Pde1c	Pde1c	male-specific	2
0.860976	up	0.51211	ns	Pde8b	Pde8b	male-specific	2
-0.945705	down	-0.109784	ns	Pdgfrb	Pdgfrb	male-specific	6
-1.80154	down	-1.09081	ns	Pdia2	Pdia2	male-specific	7
-1.01659	down	-0.935816	ns	Pdia5	Pdia5	male-specific	7
0.788468	up	0.268537	ns	Pdk3	Pdk3	male-specific	2
1.6428	up	-0.289022	ns	Pdlim3	Pdlim3	male-specific	2
0.677276	up	0.391168	ns	Pdp1	Pdp1	male-specific	2
-1.42198	down	-0.725023	ns	Pdzd3	Pdzd3	male-specific	7
0.603687	up	0.214165	ns	Pdzd8	Pdzd8	male-specific	2
0.629483	up	0.38718	ns	Peak1	Peak1	male-specific	2
-0.892379	down	-0.412105	ns	Peli2	Peli2	male-specific	6
0.81229	up	-0.365336	ns	Penk	Penk	male-specific	2
-0.68622	down	-0.374445	ns	Per3	Per3	male-specific	6
-0.980137	down	-0.60325	ns	Pex11g	Pex11g	male-specific	7
-1.20026	down	-1.08596	ns	Pfkfb1	Pfkfb1	male-specific	7
0.598689	up	0.216287	ns	Pgam1	Pgam1	male-specific	2
2.48648	up	0.496995	ns	Pgam2	Pgam2	male-specific	2
0.643427	up	0.0989793	ns	Pgap4	Pgap4	male-specific	2
-0.595122	down	-0.527118	ns	Pgf	Pgf	male-specific	6
-1.0922	down	-0.460983	ns	Pgghg	Pgghg	male-specific	6
0.736829	up	0.494934	ns	Pgk1	Pgk1	male-specific	2
0.803694	up	0.493198	ns	Pgm2l1	Pgm2l1	male-specific	2
0.598856	up	0.131486	ns	Phactr1	Phactr1	male-specific	2
-0.805132	down	-0.118158	ns	Phc1	Phc1	male-specific	6
-0.912908	down	-0.482443	ns	Phf1	Phf1	male-specific	6
-0.604037	down	-0.217951	ns	Phf12	Phf12	male-specific	6
-1.1104	down	0.0201231	ns	Phf19	Phf19	male-specific	6
-0.633545	down	-0.172204	ns	Phf20l1	Phf20l1	male-specific	6
-1.09895	down	-0.170136	ns	Phldb1	Phldb1	male-specific	6
-0.732207	down	-0.354008	ns	Phldb2	Phldb2	male-specific	6
-0.962985	down	-0.342934	ns	Phyhd1	Phyhd1	male-specific	6
0.806808	up	0.239571	ns	Phyhip	Phyhip	male-specific	2
0.909255	up	-0.106337	ns	Phyhipl	Phyhipl	male-specific	2
-0.59489	down	0.226813	ns	Phykpl	Phykpl	male-specific	6
-0.728116	down	-0.53367	ns	Pi15	Pi15	male-specific	6
-0.610102	down	-0.438567	ns	Pi16	Pi16	male-specific	6
0.834463	up	0.433204	ns	Pi4ka	Pi4ka	male-specific	2
-0.856445	down	-0.280664	ns	Pidd1	Pidd1	male-specific	6
-1.10389	down	-0.110241	ns	Piga	Piga	male-specific	6
0.845924	up	0.428878	ns	Pigz	Pigz	male-specific	2
-0.87706	down	-0.413726	ns	Pih1d2	Pih1d2	male-specific	6
-0.670924	down	-0.258236	ns	Pik3c2b	Pik3c2b	male-specific	6
0.594917	up	0.239845	ns	Pik3c3	Pik3c3	male-specific	2
-0.647164	down	-0.0227495	ns	Pimreg	Pimreg	male-specific	6
0.67674	up	0.534984	ns	Pip5k1b	Pip5k1b	male-specific	2
-2.45999	down	-0.655178	ns	Pipox	Pipox	male-specific	7
0.733859	up	0.391272	ns	Pja2	Pja2	male-specific	2
0.945687	up	0.693179	ns	Pkd1l1	Pkd1l1	male-specific	3
-0.908398	down	-0.522801	ns	Pkdcc	Pkdcc	male-specific	6
0.770918	up	0.528401	ns	Pkhd1	Pkhd1	male-specific	2
0.74148	up	0.385579	ns	Pkib	Pkib	male-specific	2
0.812064	up	0.556308	ns	Pkm	Pkm	male-specific	2
-1.05692	down	-0.115297	ns	Pkmyt1	Pkmyt1	male-specific	6
-0.875604	down	-0.472283	ns	Pkn3	Pkn3	male-specific	6
1.83521	up	-2.45887	ns	Pla2g2a	Pla2g2a	male-specific	1
0.68811	up	0.207474	ns	Pla2g3	Pla2g3	male-specific	2
-1.7602	down	-0.759341	ns	Pla2g4b	Pla2g4b	male-specific	7
-1.28406	down	-0.746239	ns	Pla2g4f	Pla2g4f	male-specific	7
-0.586161	down	-0.432796	ns	Pla2g5	Pla2g5	male-specific	6
0.709313	up	0.54704	ns	Plaat1	Plaat1	male-specific	2
-0.72221	down	-0.258923	ns	Plag1	Plag1	male-specific	6
-0.898281	down	-0.504344	ns	Plcb2	Plcb2	male-specific	6
-0.634217	down	0.0929195	ns	Plcd1	Plcd1	male-specific	6
-0.927516	down	-0.408701	ns	Plcd3	Plcd3	male-specific	6
0.639406	up	0.344621	ns	Plcd4	Plcd4	male-specific	2
0.789045	up	0.341967	ns	Plcxd2	Plcxd2	male-specific	2
0.654539	up	0.276014	ns	Plcxd3	Plcxd3	male-specific	2
-1.27152	down	-0.251639	ns	Pld2	Pld2	male-specific	6
-1.3878	down	-0.434961	ns	Plekha4	Plekha4	male-specific	6
-0.622151	down	-0.236545	ns	Plekha5	Plekha5	male-specific	6
-1.42976	down	-0.273339	ns	Plekha7	Plekha7	male-specific	6
0.668602	up	0.435124	ns	Plekhb2	Plekhb2	male-specific	2
0.754222	up	0.439464	ns	Plekhd1	Plekhd1	male-specific	2
-1.55551	down	-0.493516	ns	Plekhg2	Plekhg2	male-specific	6
-1.09246	down	-0.378189	ns	Plekhg3	Plekhg3	male-specific	6
-1.0565	down	-0.354976	ns	Plekhg5	Plekhg5	male-specific	6
-0.946383	down	-0.156857	ns	Plekhh2	Plekhh2	male-specific	6
-0.590802	down	-0.355078	ns	Plekhh3	Plekhh3	male-specific	6
-0.602184	down	-0.360731	ns	Plekhj1	Plekhj1	male-specific	6
0.671646	up	0.343045	ns	Plekhm3	Plekhm3	male-specific	2
-0.722545	down	-0.269722	ns	Plg	Plg	male-specific	6
1.96051	up	-2.86473	ns	Plin1	Plin1	male-specific	1
-0.734925	down	-0.231791	ns	Plin3	Plin3	male-specific	6
2.80325	up	0	0	Plin4	Plin4	male-specific	2
-0.82803	down	0.51462	ns	Plk1	Plk1	male-specific	6
-2.38419	down	-1.15974	ns	Plk5	Plk5	male-specific	7
0.644735	up	0.314276	ns	Plpp1	Plpp1	male-specific	2
0.613143	up	0.14536	ns	Plpp4	Plpp4	male-specific	2
1.18346	up	0.397116	ns	Plppr1	Plppr1	male-specific	2
-0.638198	down	-0.549213	ns	Plppr4	Plppr4	male-specific	6
0.658435	up	0.29886	ns	Pls1	Pls1	male-specific	2
0.844329	up	0.517264	ns	Pls3	Pls3	male-specific	2
-0.682463	down	-0.48879	ns	Plxdc1	Plxdc1	male-specific	6
0.600121	up	0.25428	ns	Plxdc2	Plxdc2	male-specific	2
-0.804485	down	0.0617508	ns	Plxnb1	Plxnb1	male-specific	6
-1.68883	down	-0.419701	ns	Plxnb3	Plxnb3	male-specific	6
0.851856	up	0.546863	ns	Plxnc1	Plxnc1	male-specific	2
-1.65792	down	-0.746258	ns	Pnisr	Pnisr	male-specific	7
-1.31256	down	0.158085	ns	Pnldc1	Pnldc1	male-specific	6
0.610885	up	0.319958	ns	Pnma2	Pnma2	male-specific	2
0.781911	up	-0.0540956	ns	Pnma8c	Pnma8c	male-specific	2
-1.1343	down	-0.168911	ns	Pnn	Pnn	male-specific	6
-0.662444	down	-0.156708	ns	Pnpla7	Pnpla7	male-specific	6
-0.886726	down	-0.569839	ns	Podn	Podn	male-specific	6
-0.997341	down	-0.503226	ns	Poglut2	Poglut2	male-specific	6
-0.595619	down	-0.00290727	ns	Pold1	Pold1	male-specific	6
-0.972644	down	-0.687711	ns	Pole2	Pole2	male-specific	7
-0.859413	down	-0.302214	ns	Polm	Polm	male-specific	6
-0.819079	down	-0.475802	ns	Polr2h	Polr2h	male-specific	6
0.65801	up	0.233984	ns	Polr3g	Polr3g	male-specific	2
-0.777685	down	-0.333454	ns	Polr3gl	Polr3gl	male-specific	6
0.701796	up	0.062308	ns	Pomgnt2	Pomgnt2	male-specific	2
-0.944602	down	-1.17233	ns	Pon1	Pon1	male-specific	7
0.594726	up	0.220876	ns	Popdc3	Popdc3	male-specific	2
0.752267	up	0.135175	ns	Potef	Potef	male-specific	2
-0.893699	down	0.126023	ns	Poteh	Poteh	male-specific	6
-0.61161	down	-0.169421	ns	Pou3f2	Pou3f2	male-specific	6
0.675734	up	0.0827871	ns	Pou4f3	Pou4f3	male-specific	2
0.865451	up	0.0982802	ns	Ppa1	Ppa1	male-specific	2
-0.762816	down	0.119797	ns	Ppara	Ppara	male-specific	6
0.751505	up	0.406005	ns	Pparg	Pparg	male-specific	2
-0.695037	down	-0.166762	ns	Ppfibp1	Ppfibp1	male-specific	6
-0.701368	down	-0.262477	ns	Ppm1m	Ppm1m	male-specific	6
0.637816	up	0.444253	ns	Ppme1	Ppme1	male-specific	2
-0.697314	down	0.388774	ns	Ppp1r13l	Ppp1r13l	male-specific	6
-0.719424	down	-0.342491	ns	Ppp1r16b	Ppp1r16b	male-specific	6
-0.76617	down	-0.34791	ns	Ppp1r1b	Ppp1r1b	male-specific	6
2.70483	up	0	0	Ppp1r3a	Ppp1r3a	male-specific	2
0.617567	up	0.455092	ns	Ppp2ca	Ppp2ca	male-specific	2
0.640438	up	0.285598	ns	Ppp2r1a	Ppp2r1a	male-specific	2
-0.629124	down	-0.145364	ns	Ppp2r1b	Ppp2r1b	male-specific	6
0.776841	up	0.065051	ns	Ppp4r4	Ppp4r4	male-specific	2
-0.928979	down	-0.243965	ns	Pram1	Pram1	male-specific	6
-0.674089	down	-0.174984	ns	Prdm5	Prdm5	male-specific	6
-1.33566	down	-0.0776652	ns	Prdm9	Prdm9	male-specific	6
0.781674	up	0.418333	ns	Prepl	Prepl	male-specific	2
-1.18486	down	-0.215574	ns	Prickle3	Prickle3	male-specific	6
-0.87093	down	-0.471136	ns	Prickle4	Prickle4	male-specific	6
0.586478	up	0.258822	ns	Prkaa2	Prkaa2	male-specific	2
-0.643059	down	-0.333097	ns	Prkab1	Prkab1	male-specific	6
0.720682	up	0.368655	ns	Prkar1b	Prkar1b	male-specific	2
0.733716	up	0.477934	ns	Prkcb	Prkcb	male-specific	2
-0.837487	down	-0.285868	ns	Prkcq	Prkcq	male-specific	6
-0.836338	down	-0.146897	ns	Prkd2	Prkd2	male-specific	6
0.668953	up	0.448122	ns	Prkg1	Prkg1	male-specific	2
0.670191	up	0.172638	ns	Prkg2	Prkg2	male-specific	2
-1.26661	down	-0.678149	ns	Prnd	Prnd	male-specific	7
0.619113	up	0.0751851	ns	Prnp	Prnp	male-specific	2
0.706799	up	0.396231	ns	Prokr1	Prokr1	male-specific	2
-0.620379	down	-0.0425521	ns	Proser1	Proser1	male-specific	6
-0.714915	down	-0.113134	ns	Prpf38b	Prpf38b	male-specific	6
-1.16702	down	-0.492285	ns	Prpf39	Prpf39	male-specific	6
-0.911121	down	-0.164613	ns	Prpf4b	Prpf4b	male-specific	6
0.675479	up	0.294999	ns	Prps1	Prps1	male-specific	2
-0.860139	down	-0.368545	ns	Prr14	Prr14	male-specific	6
-0.880637	down	-0.25326	ns	Prr15	Prr15	male-specific	6
0.712064	up	0.0241829	ns	Prr15l	Prr15l	male-specific	2
0.617462	up	0.551625	ns	Prr16	Prr16	male-specific	2
1.24481	up	0.554561	ns	Prr32	Prr32	male-specific	2
-0.727986	down	-0.431407	ns	Prr5	Prr5	male-specific	6
-0.920587	down	-0.0377695	ns	Prr5l	Prr5l	male-specific	6
-0.957891	down	-0.239204	ns	Prrg3	Prrg3	male-specific	6
-0.735865	down	-0.011977	ns	Prrg4	Prrg4	male-specific	6
-0.872678	down	-0.561811	ns	Prrt1	Prrt1	male-specific	6
0.660024	up	0.354791	ns	Prrt3	Prrt3	male-specific	2
-1.90079	down	-0.866163	ns	Prss53	Prss53	male-specific	7
-1.45864	down	-0.333453	ns	Prx	Prx	male-specific	6
0.733625	up	0.353163	ns	Psap	Psap	male-specific	2
0.706295	up	0.374047	ns	Psen2	Psen2	male-specific	2
0.689552	up	0.408486	ns	Psmd1	Psmd1	male-specific	2
0.695316	up	0.183532	ns	Psmd6	Psmd6	male-specific	2
-0.601239	down	-0.183357	ns	Ptch1	Ptch1	male-specific	6
-1.06715	down	-0.299916	ns	Ptch2	Ptch2	male-specific	6
0.84835	up	0.886993	ns	Ptchd1	Ptchd1	male-specific	3
0.619776	up	0.0919037	ns	Ptgfr	Ptgfr	male-specific	2
-0.645375	down	-0.19279	ns	Ptgr2	Ptgr2	male-specific	6
0.675474	up	0.528366	ns	Ptk2b	Ptk2b	male-specific	2
-0.592559	down	-0.0912089	ns	Ptpn14	Ptpn14	male-specific	6
-0.709474	down	-0.0551626	ns	Ptpn21	Ptpn21	male-specific	6
0.601653	up	0.416226	ns	Ptpn3	Ptpn3	male-specific	2
0.927759	up	0.513714	ns	Ptprn2	Ptprn2	male-specific	2
-0.891414	down	-0.136649	ns	Ptpru	Ptpru	male-specific	6
-1.35954	down	-0.259179	ns	Ptprv	Ptprv	male-specific	6
-0.68276	down	-0.167266	ns	Pwwp2a	Pwwp2a	male-specific	6
-1.26864	down	-0.362543	ns	Pxdn	Pxdn	male-specific	6
-0.61362	down	-0.387028	ns	Pxmp2	Pxmp2	male-specific	6
-0.722215	down	-0.142865	ns	Pxn	Pxn	male-specific	6
0.73078	up	0.426523	ns	Pygb	Pygb	male-specific	2
0.686672	up	-0.324504	ns	Pygm	Pygm	male-specific	2
0.698278	up	0.538966	ns	Qdpr	Qdpr	male-specific	2
-0.811696	down	-0.218092	ns	Qk	Qk	male-specific	6
-0.740771	down	-0.182598	ns	Qprt	Qprt	male-specific	6
-0.587442	down	0.0424758	ns	Qtrt1	Qtrt1	male-specific	6
-1.2603	down	-0.0391375	ns	RGD1304622	RGD1304622	male-specific	6
0.682984	up	0.263115	ns	RGD1304884	RGD1304884	male-specific	2
0.787964	up	0.512881	ns	RGD1307443	RGD1307443	male-specific	2
0.745101	up	0.374168	ns	RGD1309489	RGD1309489	male-specific	2
-0.603549	down	-0.298198	ns	RGD1310587	RGD1310587	male-specific	6
-1.47816	down	-0.493772	ns	RGD1559482	RGD1559482	male-specific	6
0.830694	up	0.489567	ns	RGD1559908	RGD1559908	male-specific	2
-0.661566	down	-0.302234	ns	RGD1559972	RGD1559972	male-specific	6
0.699546	up	0.183275	ns	RGD1560028	RGD1560028	male-specific	2
0.59807	up	-0.0274668	ns	RGD1560398	RGD1560398	male-specific	2
-2.1424	down	-0.415161	ns	RGD1560775	RGD1560775	male-specific	6
-0.826772	down	-0.517083	ns	RGD1561157	RGD1561157	male-specific	6
0.8225	up	0.416098	ns	RGD1561481	RGD1561481	male-specific	2
-1.32156	down	-0.825961	ns	RGD1561662	RGD1561662	male-specific	7
0.877755	up	0.00454285	ns	RGD1562229	RGD1562229	male-specific	2
-2.28309	down	-1.0541	ns	RGD1562811	RGD1562811	male-specific	7
-1.27803	down	-0.454837	ns	RGD1563056	RGD1563056	male-specific	6
-0.729297	down	-0.0885089	ns	RGD1563354	RGD1563354	male-specific	6
1.45867	up	0.0650733	ns	RGD1563581	RGD1563581	male-specific	2
0.72102	up	0.211233	ns	RGD1564053	RGD1564053	male-specific	2
-1.19117	down	-0.815777	ns	RGD1564171	RGD1564171	male-specific	7
-1.99616	down	-0.122177	ns	RGD1564409	RGD1564409	male-specific	6
1.23365	up	0.0170059	ns	RGD1564425	RGD1564425	male-specific	2
1.3696	up	0.0189672	ns	RGD1564801	RGD1564801	male-specific	2
1.60727	up	-0.292117	ns	RGD1564899	RGD1564899	male-specific	2
-0.792246	down	-0.358547	ns	RGD1565367	RGD1565367	male-specific	6
0.641251	up	0.116019	ns	RGD1565622	RGD1565622	male-specific	2
-1.39082	down	-1.15068	ns	RGD1565989	RGD1565989	male-specific	7
-1.68851	down	0.0387731	ns	RGD1566368	RGD1566368	male-specific	6
-0.858109	down	-0.168268	ns	RT1-CE10	RT1-CE10	male-specific	6
-0.967032	down	-0.067336	ns	RT1-CE2	RT1-CE2	male-specific	6
-0.969883	down	-0.0552003	ns	RT1-CE4	RT1-CE4	male-specific	6
0.636689	up	0.512873	ns	RT1-Da	RT1-Da	male-specific	2
0.954646	up	0.100193	ns	RT1-Db2	RT1-Db2	male-specific	2
-1.43263	down	-0.683307	ns	RT1-M1-2	RT1-M1-2	male-specific	7
-2.51989	down	-1.1997	ns	RT1-N2	RT1-N2	male-specific	7
-0.639226	down	-0.484834	ns	RT1-N3	RT1-N3	male-specific	6
-0.722212	down	-0.270093	ns	RT1-S3	RT1-S3	male-specific	6
-1.31782	down	-0.393303	ns	RT1-T24-3	RT1-T24-3	male-specific	6
-0.615754	down	-0.501917	ns	RT1-T24-4	RT1-T24-4	male-specific	6
0.638963	up	0.494299	ns	Rab11fip5	Rab11fip5	male-specific	2
-0.952585	down	-0.491724	ns	Rab13	Rab13	male-specific	6
-0.661495	down	-0.443454	ns	Rab26	Rab26	male-specific	6
0.799066	up	0.427061	ns	Rab33a	Rab33a	male-specific	2
-0.678992	down	-0.166629	ns	Rab34	Rab34	male-specific	6
0.596003	up	0.0161901	ns	Rab3c	Rab3c	male-specific	2
-0.656794	down	-0.300855	ns	Rab3il1	Rab3il1	male-specific	6
0.600714	up	0.303916	ns	Rab6b	Rab6b	male-specific	2
-0.633316	down	-0.405593	ns	Rab7b	Rab7b	male-specific	6
0.603911	up	0.0857932	ns	Rab9b	Rab9b	male-specific	2
-0.766967	down	-0.161987	ns	Rad51b	Rad51b	male-specific	6
-1.03932	down	-0.422316	ns	Rad54l	Rad54l	male-specific	6
-0.680079	down	-0.262951	ns	Rad9a	Rad9a	male-specific	6
0.592117	up	0.261046	ns	Ralgapb	Ralgapb	male-specific	2
0.616143	up	0.071536	ns	Ralyl	Ralyl	male-specific	2
-0.832876	down	-0.537811	ns	Ramp1	Ramp1	male-specific	6
-1.08612	down	-0.487091	ns	Ranbp3l	Ranbp3l	male-specific	6
0.699825	up	0.375874	ns	Ranbp6	Ranbp6	male-specific	2
-0.668072	down	-0.327142	ns	Rap1gap	Rap1gap	male-specific	6
-1.32705	down	-0.416083	ns	Rapgef3	Rapgef3	male-specific	6
-1.70784	down	-0.369988	ns	Rapsn	Rapsn	male-specific	6
-0.608008	down	-0.221538	ns	Rara	Rara	male-specific	6
-0.98994	down	-0.25032	ns	Rarg	Rarg	male-specific	6
0.684432	up	0.0272616	ns	Rarres1	Rarres1	male-specific	2
0.589953	up	0.290926	ns	Rars1	Rars1	male-specific	2
-0.611051	down	0.0444909	ns	Rasa4	Rasa4	male-specific	6
-0.90841	down	-0.634384	ns	Rasgrp4	Rasgrp4	male-specific	7
-0.858967	down	-0.369126	ns	Rasl12	Rasl12	male-specific	6
-0.871565	down	-0.432179	ns	Rassf3	Rassf3	male-specific	6
0.675328	up	0.133432	ns	Rassf5	Rassf5	male-specific	2
0.630458	up	-0.0945713	ns	Rbm11	Rbm11	male-specific	2
-0.953715	down	-0.350165	ns	Rbm12b	Rbm12b	male-specific	6
-0.667568	down	-0.0217528	ns	Rbm26	Rbm26	male-specific	6
-0.630801	down	-0.167031	ns	Rbm3	Rbm3	male-specific	6
-1.09503	down	-0.316793	ns	Rbm33	Rbm33	male-specific	6
-0.799557	down	-0.208753	ns	Rbm39	Rbm39	male-specific	6
-0.854928	down	-0.0980433	ns	Rbm5	Rbm5	male-specific	6
-1.18483	down	-0.495944	ns	Rbmx	Rbmx	male-specific	6
-0.830785	down	-0.57162	ns	Rbp1	Rbp1	male-specific	6
-1.07821	down	-0.930387	ns	Rbpms2	Rbpms2	male-specific	7
-0.642981	down	-0.472724	ns	Rce1	Rce1	male-specific	6
-0.744236	down	0.0504537	ns	Rdh5	Rdh5	male-specific	6
-1.03722	down	-0.551332	ns	Rdm1	Rdm1	male-specific	6
-1.11642	down	-0.363642	ns	Recql4	Recql4	male-specific	6
0.76457	up	0.418018	ns	Reep1	Reep1	male-specific	2
-0.938629	down	-0.660403	ns	Rem1	Rem1	male-specific	7
-1.05255	down	-0.267133	ns	Renbp	Renbp	male-specific	6
-0.717685	down	-0.169757	ns	Repin1	Repin1	male-specific	6
0.761647	up	0.19522	ns	Reps2	Reps2	male-specific	2
0.738335	up	0.167314	ns	Resp18	Resp18	male-specific	2
0.749048	up	0.429999	ns	Ret	Ret	male-specific	2
-0.909648	down	-0.174475	ns	Rexo5	Rexo5	male-specific	6
-0.96272	down	-0.586027	ns	Rflna	Rflna	male-specific	7
-0.890688	down	-0.137495	ns	Rfx1	Rfx1	male-specific	6
-1.00988	down	0.0541485	ns	Rfx2	Rfx2	male-specific	6
1.17629	up	0.00568627	ns	Rfx4	Rfx4	male-specific	2
-1.0485	down	-0.433635	ns	Rgl2	Rgl2	male-specific	6
-1.79886	down	-0.515539	ns	Rgl3	Rgl3	male-specific	6
-1.56354	down	-1.09747	ns	Rgs11	Rgs11	male-specific	7
-0.882268	down	-0.0808484	ns	Rgs16	Rgs16	male-specific	6
0.784318	up	0.0652903	ns	Rgs17	Rgs17	male-specific	2
0.879432	up	0.370763	ns	Rgs2	Rgs2	male-specific	2
1.16293	up	0.601319	ns	Rgs20	Rgs20	male-specific	3
0.654028	up	0.190886	ns	Rgs7	Rgs7	male-specific	2
1.46775	up	0.827594	ns	Rhag	Rhag	male-specific	3
-0.943692	down	-0.34551	ns	Rhbdf1	Rhbdf1	male-specific	6
-0.64072	down	-0.261012	ns	Rhbdf2	Rhbdf2	male-specific	6
-0.826142	down	-0.54129	ns	Rhbdl1	Rhbdl1	male-specific	6
-0.968731	down	-0.500221	ns	Rhobtb3	Rhobtb3	male-specific	6
2.06128	up	0	0	Rhox5	Rhox5	male-specific	2
-1.33474	down	-0.267372	ns	Rhpn1	Rhpn1	male-specific	6
0.788234	up	0.336416	ns	Ric3	Ric3	male-specific	2
-0.877883	down	-0.632814	ns	Rilp	Rilp	male-specific	7
-0.97361	down	-0.233657	ns	Rimklb	Rimklb	male-specific	6
0.689148	up	0.436025	ns	Rims2	Rims2	male-specific	2
-0.764564	down	0.244698	ns	Ripor3	Ripor3	male-specific	6
0.59785	up	-0.139858	ns	Rit2	Rit2	male-specific	2
-0.766549	down	-0.333995	ns	Rmi1	Rmi1	male-specific	6
0.757831	up	0.419842	ns	Rnasel	Rnasel	male-specific	2
-0.655047	down	-0.222209	ns	Rnf152	Rnf152	male-specific	6
0.688305	up	0.0457281	ns	Rnf180	Rnf180	male-specific	2
0.65152	up	0.478856	ns	Rnf19b	Rnf19b	male-specific	2
-0.920858	down	-0.660333	ns	Rnf207	Rnf207	male-specific	7
0.620466	up	0.216275	ns	Rnft2	Rnft2	male-specific	2
-0.695965	down	-0.298794	ns	Rnpepl1	Rnpepl1	male-specific	6
1.03104	up	0.511357	ns	Robo2	Robo2	male-specific	2
-2.3416	down	0.570652	ns	Robo3	Robo3	male-specific	6
-0.649754	down	-0.0394096	ns	Rock1	Rock1	male-specific	6
1.82664	up	0.672621	ns	Ros1	Ros1	male-specific	3
-1.55499	down	-0.605495	ns	Rp1	Rp1	male-specific	7
-1.43574	down	-0.796625	ns	Rpe65	Rpe65	male-specific	7
0.605511	up	0.301376	ns	Rph3a	Rph3a	male-specific	2
-0.887286	down	-0.347179	ns	Rph3al	Rph3al	male-specific	6
-0.961987	down	-0.304209	ns	Rpl17	Rpl17	male-specific	6
-1.04809	down	-0.760783	ns	Rpl22l2	Rpl22l2	male-specific	7
-2.21249	down	0.407739	ns	Rpl31l1	Rpl31l1	male-specific	6
1.74897	up	0	0	Rpl3l	Rpl3l	male-specific	2
-1.08237	down	-0.611077	ns	Rps19bp1	Rps19bp1	male-specific	7
0.600852	up	0.44085	ns	Rps6ka6	Rps6ka6	male-specific	2
-0.723048	down	-0.29465	ns	Rps6kb2	Rps6kb2	male-specific	6
-1.07847	down	0.0902527	ns	Rrad	Rrad	male-specific	6
-0.746571	down	-0.135423	ns	Rreb1	Rreb1	male-specific	6
-0.607769	down	-0.192928	ns	Rskr	Rskr	male-specific	6
1.28787	up	0.786509	ns	Rsph14	Rsph14	male-specific	3
-1.73991	down	-0.730364	ns	Rsrp1	Rsrp1	male-specific	7
0.912684	up	0.0986213	ns	Rtl4	Rtl4	male-specific	2
0.951521	up	0.397917	ns	Rtn1	Rtn1	male-specific	2
0.823161	up	0.259576	ns	Rtn3	Rtn3	male-specific	2
0.600072	up	0.0499547	ns	Rtn4rl1	Rtn4rl1	male-specific	2
0.66497	up	0.307046	ns	Rundc3b	Rundc3b	male-specific	2
-0.6306	down	0.0456062	ns	Runx2	Runx2	male-specific	6
1.81194	up	-0.201508	ns	Ryr1	Ryr1	male-specific	2
0.69185	up	0.388027	ns	S100a11	S100a11	male-specific	2
-1.79399	down	-0.367638	ns	S100a14	S100a14	male-specific	6
0.656676	up	0.483079	ns	Sacs	Sacs	male-specific	2
-1.07212	down	-0.173158	ns	Safb2	Safb2	male-specific	6
-1.09651	down	-0.724906	ns	Sall1	Sall1	male-specific	7
-1.08188	down	-0.142181	ns	Samd4a	Samd4a	male-specific	6
-0.968429	down	-0.56189	ns	Samd5	Samd5	male-specific	6
-1.07739	down	-0.105769	ns	Sapcd1	Sapcd1	male-specific	6
-0.743204	down	-0.406033	ns	Sardh	Sardh	male-specific	6
0.694971	up	0.518921	ns	Sarm1	Sarm1	male-specific	2
-0.632273	down	-0.436944	ns	Sat2	Sat2	male-specific	6
-1.12559	down	0.19251	ns	Sbsn	Sbsn	male-specific	6
0.674966	up	0.122462	ns	Scamp1	Scamp1	male-specific	2
-0.808481	down	-0.300099	ns	Scara5	Scara5	male-specific	6
-1.29127	down	-0.585972	ns	Scarf1	Scarf1	male-specific	7
-0.756416	down	-0.160483	ns	Scarf2	Scarf2	male-specific	6
-0.940686	down	-0.344894	ns	Scd2	Scd2	male-specific	6
0.875651	up	0.43559	ns	Scg3	Scg3	male-specific	2
0.701609	up	-0.0769371	ns	Scg5	Scg5	male-specific	2
0.74646	up	0.536244	ns	Scn10a	Scn10a	male-specific	2
1.14058	up	0.289927	ns	Scn1a	Scn1a	male-specific	2
0.58752	up	0.535957	ns	Scn4a	Scn4a	male-specific	2
1.01415	up	0.440643	ns	Scn8a	Scn8a	male-specific	2
-1.04091	down	-0.170707	ns	Scrib	Scrib	male-specific	6
-1.18805	down	-0.101851	ns	Scrn2	Scrn2	male-specific	6
-1.07929	down	-0.491556	ns	Sdsl	Sdsl	male-specific	6
-0.637596	down	-0.250146	ns	Sec14l1	Sec14l1	male-specific	6
-1.37569	down	-0.470722	ns	Sec14l5	Sec14l5	male-specific	6
0.585776	up	0.154766	ns	Sec23a	Sec23a	male-specific	2
-0.775912	down	-0.268476	ns	Secisbp2	Secisbp2	male-specific	6
-1.08727	down	-0.392949	ns	Secisbp2l	Secisbp2l	male-specific	6
0.62184	up	0.305395	ns	Sema3d	Sema3d	male-specific	2
0.644473	up	0.283294	ns	Sema3e	Sema3e	male-specific	2
-1.37061	down	-0.188579	ns	Sema4c	Sema4c	male-specific	6
-0.702996	down	-0.335968	ns	Sema4g	Sema4g	male-specific	6
-1.11232	down	0.019018	ns	Sema6c	Sema6c	male-specific	6
-1.06954	down	-0.462192	ns	Senp1	Senp1	male-specific	6
[truncated: 617 more rows]

## Sheet: D5-female
lfc_male	status_male	lfc_female	status_female	gene_id	gene_name	status	cls
0.313113	ns	0.925693	up	Abca1	Abca1	female-specific	4
0.46192	ns	0.650112	up	Abcc9	Abcc9	female-specific	4
0.516445	ns	0.598098	up	Acvr1	Acvr1	female-specific	4
-0.107115	ns	0.752435	up	Adgrd1	Adgrd1	female-specific	4
0.474358	ns	0.83383	up	Adra2a	Adra2a	female-specific	4
-0.371695	ns	-0.961708	down	Agt	Agt	female-specific	8
0.0308936	ns	0.610272	up	Ahr	Ahr	female-specific	4
-0.384132	ns	-1.58411	down	Ahsp	Ahsp	female-specific	8
0.246447	ns	0.586538	up	Akap9	Akap9	female-specific	4
-1.55268	ns	-2.70507	down	Alas2	Alas2	female-specific	7
0.436569	ns	1.27826	up	Aldh1l2	Aldh1l2	female-specific	4
-1.91536	ns	-2.29036	down	Alox15	Alox15	female-specific	7
0.36332	ns	0.810554	up	Ankrd33b	Ankrd33b	female-specific	4
-0.0223032	ns	-0.900721	down	Apoc1	Apoc1	female-specific	8
0.370504	ns	0.738693	up	Arid5a	Arid5a	female-specific	4
0.43601	ns	0.687646	up	Arrdc4	Arrdc4	female-specific	4
0.458422	ns	0.662375	up	Ascc3	Ascc3	female-specific	4
1.32757	ns	2.4187	up	Atp2c2	Atp2c2	female-specific	3
-0.451238	ns	-0.798302	down	Atp5f1e	Atp5f1e	female-specific	8
0.163888	ns	0.769949	up	Bard1	Bard1	female-specific	4
0.510159	ns	0.720701	up	Birc6	Birc6	female-specific	4
-0.271636	ns	0.593405	up	C2	C2	female-specific	4
-0.334433	ns	-0.755519	down	C2H1orf54	C2H1orf54	female-specific	8
-0.0671194	ns	1.40046	up	C4a	C4a	female-specific	4
0.204785	ns	1.4507	up	C4b	C4b	female-specific	4
0.119291	ns	-0.604526	down	Car2	Car2	female-specific	8
0	0	-2.49589	down	Cd177	Cd177	female-specific	8
-1.01894	ns	-2.41605	down	Cd19	Cd19	female-specific	7
-0.21008	ns	-1.01468	down	Cd79a	Cd79a	female-specific	8
-0.874769	ns	-3.25377	down	Cd79b	Cd79b	female-specific	7
0.44188	ns	0.783791	up	Cdk15	Cdk15	female-specific	4
0.057747	ns	1.06959	up	Cdkn1a	Cdkn1a	female-specific	4
-0.412638	ns	0.605725	up	Cebpd	Cebpd	female-specific	4
0.00818731	ns	-0.673333	down	Cebpzos	Cebpzos	female-specific	8
0.37613	ns	0.648216	up	Cemip2	Cemip2	female-specific	4
-0.517818	ns	0.986557	up	Cenpf	Cenpf	female-specific	4
0.671071	ns	1.3185	up	Cenpu	Cenpu	female-specific	3
0.502484	ns	0.61861	up	Cep350	Cep350	female-specific	4
0.967703	ns	1.30879	up	Cilp	Cilp	female-specific	3
0.350432	ns	-0.691176	down	Ckmt2	Ckmt2	female-specific	8
0	0	-2.80576	down	Clec4d	Clec4d	female-specific	8
-1.00086	ns	-1.3582	down	Clec4e	Clec4e	female-specific	7
-0.220025	ns	-0.805555	down	Clec5a	Clec5a	female-specific	8
1.26696	ns	2.23817	up	Cmtm2a	Cmtm2a	female-specific	3
-0.125002	ns	0.612377	up	Col8a1	Col8a1	female-specific	4
-0.363878	ns	-0.661059	down	Commd6	Commd6	female-specific	8
-0.549137	ns	-0.644109	down	Cox7c	Cox7c	female-specific	8
0.0483286	ns	0.617845	up	Cp	Cp	female-specific	4
0.557869	ns	0.593403	up	Cpsf2	Cpsf2	female-specific	4
-0.2084	ns	-0.660723	down	Crispld1	Crispld1	female-specific	8
0.0699413	ns	0.888502	up	Crlf1	Crlf1	female-specific	4
0.572876	ns	1.30227	up	Csf1	Csf1	female-specific	4
0.28429	ns	0.691697	up	Csrnp1	Csrnp1	female-specific	4
0.292632	ns	-0.839575	down	Cst12	Cst12	female-specific	8
-0.459125	ns	1.51937	up	Cxcl14	Cxcl14	female-specific	4
0.255889	ns	1.1795	up	Cxcl9	Cxcl9	female-specific	4
-0.462342	ns	-0.770688	down	Cxcr4	Cxcr4	female-specific	8
-0.233647	ns	-0.592588	down	Cyyr1	Cyyr1	female-specific	8
-0.403451	ns	0.606578	up	Ddx58	Ddx58	female-specific	4
-5.20924	ns	-2.79201	down	Defa5	Defa5	female-specific	7
0.505672	ns	0.642183	up	Dgkh	Dgkh	female-specific	4
0.386556	ns	0.794449	up	Diaph2	Diaph2	female-specific	4
0.521923	ns	0.588202	up	Dst	Dst	female-specific	4
0.51005	ns	0.794168	up	Dusp1	Dusp1	female-specific	4
-0.289569	ns	-0.664789	down	Dynlt2b	Dynlt2b	female-specific	8
0.36479	ns	0.624293	up	Elp1	Elp1	female-specific	4
-1.21185	ns	-3.55506	down	Ermap	Ermap	female-specific	7
-0.260566	ns	-0.793517	down	Evi2a	Evi2a	female-specific	8
0.148086	ns	0.586328	up	Fcrl2	Fcrl2	female-specific	4
-0.643475	ns	-1.44493	down	Fcrla	Fcrla	female-specific	7
0.257024	ns	0.935441	up	Flnc	Flnc	female-specific	4
-0.292109	ns	0.899022	up	Fos	Fos	female-specific	4
0.493756	ns	1.04692	up	Gadd45g	Gadd45g	female-specific	4
-0.157785	ns	0.638748	up	Gbp2	Gbp2	female-specific	4
-0.559579	ns	-0.791258	down	Gjb6	Gjb6	female-specific	8
0.548566	ns	0.647058	up	Gprasp1	Gprasp1	female-specific	4
-1.31299	ns	-2.62256	down	Gypa	Gypa	female-specific	7
0.21187	ns	-0.872377	down	Hapln1	Hapln1	female-specific	8
-1.62302	ns	-3.14402	down	Hba-a1	Hba-a1	female-specific	7
-1.51625	ns	-3.24157	down	Hba-a2	Hba-a2	female-specific	7
-1.59645	ns	-3.04814	down	Hba-a3	Hba-a3	female-specific	7
-1.88414	ns	-2.91335	down	Hbb	Hbb	female-specific	7
-1.46386	ns	-3.02985	down	Hbb-b1	Hbb-b1	female-specific	7
-1.23482	ns	-2.97804	down	Hbb-bs	Hbb-bs	female-specific	7
0.220397	ns	0.608089	up	Heatr1	Heatr1	female-specific	4
0.525139	ns	0.664918	up	Hectd1	Hectd1	female-specific	4
0.582811	ns	0.71415	up	Hells	Hells	female-specific	4
-2.27566	ns	-2.56721	down	Hemgn	Hemgn	female-specific	7
-0.389184	ns	-0.723373	down	Hsbp1l1	Hsbp1l1	female-specific	8
0.567254	ns	0.759848	up	Igf2r	Igf2r	female-specific	4
-0.0433414	ns	-0.978713	down	Igsf21	Igsf21	female-specific	8
3.47955	ns	8.65794	up	Il24	Il24	female-specific	3
0.412576	ns	0.886833	up	Il4r	Il4r	female-specific	4
-0.115498	ns	1.14609	up	Ildr2	Ildr2	female-specific	4
0.098038	ns	0.681702	up	Itga7	Itga7	female-specific	4
0.476499	ns	0.863571	up	Itpkc	Itpkc	female-specific	4
0.175787	ns	0.672228	up	Kcnmb4	Kcnmb4	female-specific	4
0.323328	ns	1.01619	up	Kif22	Kif22	female-specific	4
0.00206735	ns	0.650593	up	Kif5a	Kif5a	female-specific	4
0.532077	ns	-0.667373	down	Klhl14	Klhl14	female-specific	8
0.568018	ns	0.764024	up	Knl1	Knl1	female-specific	4
-0.43751	ns	0.940249	up	Krt19	Krt19	female-specific	4
-2.19899	ns	-3.15947	down	LOC100134871	LOC100134871	female-specific	7
-0.0762277	ns	-0.621213	down	LOC100174910	LOC100174910	female-specific	8
-0.329465	ns	-0.951908	down	LOC100360057	LOC100360057	female-specific	8
-0.704711	ns	-0.605804	down	LOC100360508	LOC100360508	female-specific	7
-0.279314	ns	-0.662809	down	LOC100360573	LOC100360573	female-specific	8
-0.199228	ns	-1.51965	down	LOC100361180	LOC100361180	female-specific	8
0.478642	ns	-0.792923	down	LOC100361933	LOC100361933	female-specific	8
-0.0287785	ns	1.88731	up	LOC100362027	LOC100362027	female-specific	4
0.44054	ns	-0.663929	down	LOC100362339	LOC100362339	female-specific	8
-0.25588	ns	-0.691928	down	LOC100362830	LOC100362830	female-specific	8
-0.0950647	ns	-0.700419	down	LOC100363469	LOC100363469	female-specific	8
-0.259189	ns	-0.660948	down	LOC100364191	LOC100364191	female-specific	8
-0.669204	ns	-0.731829	down	LOC100365810	LOC100365810	female-specific	7
-0.583761	ns	-0.956719	down	LOC102547811	LOC102547811	female-specific	8
0.0866499	ns	-0.595709	down	LOC102554605	LOC102554605	female-specific	8
-0.340994	ns	-0.78645	down	LOC103690996	LOC103690996	female-specific	8
0.226454	ns	0.638707	up	LOC103691165	LOC103691165	female-specific	4
-0.427138	ns	-0.890677	down	LOC108348229	LOC108348229	female-specific	8
-0.115464	ns	-0.721643	down	LOC108350059	LOC108350059	female-specific	8
-1.34056	ns	-3.23894	down	LOC120093065	LOC120093065	female-specific	7
0.55839	ns	0.802198	up	LOC120099165	LOC120099165	female-specific	4
0.106604	ns	-0.607474	down	LOC120099865	LOC120099865	female-specific	8
0.0238519	ns	-1.13898	down	LOC120100647	LOC120100647	female-specific	8
-0.158629	ns	-0.898016	down	LOC120100880	LOC120100880	female-specific	8
0.146153	ns	0.958919	up	LOC120102367	LOC120102367	female-specific	4
-1.66084	ns	-2.63598	down	LOC24906	LOC24906	female-specific	7
0.323301	ns	-0.821778	down	LOC682225	LOC682225	female-specific	8
-0.355231	ns	0.673007	up	LOC684871	LOC684871	female-specific	4
0.551503	ns	0.697824	up	Ldlr	Ldlr	female-specific	4
0.419627	ns	0.603072	up	Lgals3bp	Lgals3bp	female-specific	4
-0.061321	ns	-0.71135	down	Lin7b	Lin7b	female-specific	8
0.21273	ns	0.647897	up	Lox	Lox	female-specific	4
0.565659	ns	0.785845	up	Lrrc63	Lrrc63	female-specific	4
-0.385702	ns	-0.680091	down	Lsm5	Lsm5	female-specific	8
-0.0928515	ns	0.690462	up	Ly75	Ly75	female-specific	4
0.163385	ns	-1.6468	down	Lyc2	Lyc2	female-specific	8
-0.410199	ns	-0.706976	down	Lypd1	Lypd1	female-specific	8
0.280247	ns	0.64235	up	Macf1	Macf1	female-specific	4
0.493538	ns	0.664115	up	Man1a1	Man1a1	female-specific	4
0	0	-2.34101	down	Mcemp1	Mcemp1	female-specific	8
-3.09985	ns	-2.69515	down	Mcpt10	Mcpt10	female-specific	7
0	0	-2.47971	down	Mcpt9	Mcpt9	female-specific	8
0.53172	ns	0.65621	up	Mdc1	Mdc1	female-specific	4
0.26499	ns	0.609098	up	Mdn1	Mdn1	female-specific	4
0.482794	ns	0.743051	up	Medag	Medag	female-specific	4
0.274862	ns	0.822608	up	Megf8	Megf8	female-specific	4
0.238479	ns	0.614952	up	Mmp19	Mmp19	female-specific	4
-3.66288	ns	-1.94299	down	Mmp8	Mmp8	female-specific	7
0.420501	ns	0.788845	up	Mns1	Mns1	female-specific	4
-1.118	ns	-2.83677	down	Mpo	Mpo	female-specific	7
-0.385039	ns	-0.60581	down	Mrpl33	Mrpl33	female-specific	8
-0.162009	ns	-2.9787	down	Ms4a1	Ms4a1	female-specific	8
0.518782	ns	0.605488	up	Msn	Msn	female-specific	4
0.527751	ns	0.615283	up	Mst1r	Mst1r	female-specific	4
-0.185087	ns	-0.679962	down	Mt3	Mt3	female-specific	8
0.0668032	ns	1.25622	up	Mx2	Mx2	female-specific	4
0.248042	ns	0.605979	up	Myc	Myc	female-specific	4
0.232276	ns	0.63006	up	Myh9	Myh9	female-specific	4
0.429465	ns	0.864815	up	Nabp1	Nabp1	female-specific	4
-0.256919	ns	-0.668998	down	Nat8f3	Nat8f3	female-specific	8
0.551369	ns	0.63257	up	Nav1	Nav1	female-specific	4
-0.254502	ns	-0.722193	down	Ndufa1	Ndufa1	female-specific	8
-0.58314	ns	-0.591749	down	Ndufc1	Ndufc1	female-specific	8
0.0320363	ns	-2.05135	down	Nfe2	Nfe2	female-specific	8
0.313683	ns	0.781352	up	Nfil3	Nfil3	female-specific	4
-1.80756	ns	-3.17237	down	Ngp	Ngp	female-specific	7
0.277007	ns	0.790881	up	Nhej1	Nhej1	female-specific	4
-0.756561	ns	-2.88289	down	Niban3	Niban3	female-specific	7
-0.540125	ns	-0.586395	down	Nkain4	Nkain4	female-specific	8
-3.44168	ns	-3.07767	down	Np4	Np4	female-specific	7
0.353433	ns	0.807832	up	Nqo2	Nqo2	female-specific	4
0.00368484	ns	-1.24759	down	Nrgn	Nrgn	female-specific	8
0.563238	ns	0.750385	up	Nrip1	Nrip1	female-specific	4
-0.416237	ns	-0.667704	down	Nsun3	Nsun3	female-specific	8
0.517041	ns	0.711434	up	Osmr	Osmr	female-specific	4
0.209665	ns	0.602572	up	P4ha2	P4ha2	female-specific	4
-0.402707	ns	-0.603766	down	Pcbd2	Pcbd2	female-specific	8
-0.296519	ns	0.75732	up	Per1	Per1	female-specific	4
0.552661	ns	-1.49037	down	Pf4	Pf4	female-specific	8
0.188235	ns	1.5545	up	Phldb3	Phldb3	female-specific	4
-0.121695	ns	-0.830527	down	Piwil2	Piwil2	female-specific	8
-0.365215	ns	-0.617182	down	Plac8	Plac8	female-specific	8
1.07891	ns	2.17833	up	Plch2	Plch2	female-specific	3
0.345295	ns	0.605527	up	Plec	Plec	female-specific	4
0.553065	ns	0.921699	up	Plekhh1	Plekhh1	female-specific	4
0.527212	ns	-0.657733	down	Plvap	Plvap	female-specific	8
0.199018	ns	0.664083	up	Polr1g	Polr1g	female-specific	4
-0.221786	ns	-0.66134	down	Polr2d	Polr2d	female-specific	8
-0.456642	ns	-0.883778	down	Polr2k	Polr2k	female-specific	8
-0.516232	ns	-2.32949	down	Pou2af1	Pou2af1	female-specific	8
-0.131715	ns	0.745001	up	Prc1	Prc1	female-specific	4
-0.0357307	ns	-1.04934	down	Prg2	Prg2	female-specific	8
1.69062	ns	2.88244	up	Prlh	Prlh	female-specific	3
-0.00150967	ns	0.861375	up	Prp2l1	Prp2l1	female-specific	4
0.663657	ns	1.66888	up	Psd2	Psd2	female-specific	3
0.479359	ns	0.645051	up	Ptgir	Ptgir	female-specific	4
0.119828	ns	-0.787402	down	Pvalb	Pvalb	female-specific	8
0.416025	ns	0.980152	up	Pvr	Pvr	female-specific	4
0.536607	ns	0.8351	up	RGD1306556	RGD1306556	female-specific	4
0.26024	ns	-0.923583	down	RGD1560017	RGD1560017	female-specific	8
-0.277151	ns	-0.608923	down	RGD1562402	RGD1562402	female-specific	8
0.792929	ns	-0.837113	down	RGD1564698	RGD1564698	female-specific	1
-0.624497	ns	-0.850334	down	RGD1566369	RGD1566369	female-specific	7
0.26107	ns	0.587762	up	RT1-A1	RT1-A1	female-specific	4
0.306525	ns	0.598777	up	RT1-A3	RT1-A3	female-specific	4
0.478414	ns	0.900121	up	RT1-CE16	RT1-CE16	female-specific	4
0.570685	ns	0.829858	up	Rab11fip4	Rab11fip4	female-specific	4
0.427326	ns	1.63268	up	Rasd1	Rasd1	female-specific	4
-0.543861	ns	-0.98008	down	Rasgrp2	Rasgrp2	female-specific	8
0.385644	ns	0.637722	up	Rassf10	Rassf10	female-specific	4
-3.13439	ns	-2.5055	down	RatNP-3b	RatNP-3b	female-specific	7
0.17921	ns	0.589211	up	Reln	Reln	female-specific	4
-0.276307	ns	-2.66894	down	Rhd	Rhd	female-specific	8
0.51187	ns	0.733883	up	Rhoq	Rhoq	female-specific	4
0.56348	ns	0.615513	up	Rhou	Rhou	female-specific	4
0.309005	ns	0.620623	up	Rims4	Rims4	female-specific	4
0.418236	ns	0.596912	up	Ripor1	Ripor1	female-specific	4
-0.305732	ns	-0.595005	down	Rpl12	Rpl12	female-specific	8
-0.484145	ns	-0.599411	down	Rpl13a	Rpl13a	female-specific	8
-0.463935	ns	-0.589989	down	Rpl22	Rpl22	female-specific	8
-0.93923	ns	-0.933857	down	Rpl22l1	Rpl22l1	female-specific	7
-0.302904	ns	-1.18191	down	Rpl30	Rpl30	female-specific	8
-0.229182	ns	-0.701387	down	Rpl36	Rpl36	female-specific	8
-0.348839	ns	-0.800236	down	Rpl37	Rpl37	female-specific	8
-0.432483	ns	-0.731206	down	Rps12	Rps12	female-specific	8
-0.116409	ns	-0.82708	down	Rps15a	Rps15a	female-specific	8
-0.440336	ns	-0.600295	down	Rps18	Rps18	female-specific	8
-0.232255	ns	-0.600219	down	Rps27	Rps27	female-specific	8
-0.548852	ns	-0.666002	down	Rps27l	Rps27l	female-specific	8
-0.124513	ns	-0.644396	down	Rps28	Rps28	female-specific	8
-0.0332596	ns	1.08426	up	Rtel1	Rtel1	female-specific	4
-1.55286	ns	-2.88888	down	S100a8	S100a8	female-specific	7
-1.60519	ns	-2.84984	down	S100a9	S100a9	female-specific	7
-1.34513	ns	-1.77258	down	S100g	S100g	female-specific	7
0.17695	ns	0.91909	up	Sbno2	Sbno2	female-specific	4
0.124254	ns	0.617743	up	Scn7a	Scn7a	female-specific	4
-0.482535	ns	-1.00849	down	Scrg1	Scrg1	female-specific	8
0.0787534	ns	0.601287	up	Scube1	Scube1	female-specific	4
0.297554	ns	1.54043	up	Scube2	Scube2	female-specific	4
-1.20851	ns	-1.74285	down	Sell	Sell	female-specific	7
0.0857531	ns	-4.02735	down	Serpinb1b	Serpinb1b	female-specific	8
-0.0774127	ns	-0.587486	down	Sfrp4	Sfrp4	female-specific	8
-0.191201	ns	-0.601327	down	Shank1	Shank1	female-specific	8
-0.948765	ns	-3.23117	down	Siglec10	Siglec10	female-specific	7
0.535081	ns	0.647439	up	Slc18a2	Slc18a2	female-specific	4
0.336621	ns	0.598945	up	Slc27a6	Slc27a6	female-specific	4
-1.72924	ns	-3.06216	down	Slc4a1	Slc4a1	female-specific	7
0.0131538	ns	-1.26831	down	Slfn3	Slfn3	female-specific	8
-0.262311	ns	-0.752769	down	Slirp	Slirp	female-specific	8
0.297229	ns	0.693952	up	Smad1	Smad1	female-specific	4
0.122249	ns	-0.739806	down	Smim18	Smim18	female-specific	8
-0.201765	ns	-0.657743	down	Smim26	Smim26	female-specific	8
0.207607	ns	-0.657225	down	Smpx	Smpx	female-specific	8
-0.537973	ns	-0.838354	down	Snrpg	Snrpg	female-specific	8
0.219676	ns	0.650081	up	Snurf	Snurf	female-specific	4
0.228033	ns	1.30268	up	Socs3	Socs3	female-specific	4
-0.159132	ns	-0.920845	down	Sox18	Sox18	female-specific	8
0.295146	ns	1.04904	up	Sp6	Sp6	female-specific	4
0.0543598	ns	0.876311	up	Sparcl1	Sparcl1	female-specific	4
0.732245	ns	1.16582	up	Spata18	Spata18	female-specific	3
-0.383732	ns	-2.83613	down	Spib	Spib	female-specific	8
0.488306	ns	0.695527	up	Sptan1	Sptan1	female-specific	4
0.454966	ns	0.65661	up	Srrm4	Srrm4	female-specific	4
-0.193323	ns	-0.623282	down	Ss18l2	Ss18l2	female-specific	8
0.528074	ns	1.38078	up	Ssc5d	Ssc5d	female-specific	4
0.89032	ns	1.55818	up	Sstr3	Sstr3	female-specific	3
0.297822	ns	0.841189	up	Stk32a	Stk32a	female-specific	4
0.54667	ns	0.848917	up	Strip2	Strip2	female-specific	4
0.335906	ns	0.627208	up	Stx11	Stx11	female-specific	4
0.0147783	ns	0.684221	up	Svep1	Svep1	female-specific	4
-0.572969	ns	-1.01299	down	Tal1	Tal1	female-specific	8
0.00256721	ns	-0.801331	down	Tesc	Tesc	female-specific	8
-0.0857891	ns	0.755472	up	Thbs1	Thbs1	female-specific	4
-0.42574	ns	-0.677585	down	Tie1	Tie1	female-specific	8
-0.208975	ns	-0.748182	down	Timm8b	Timm8b	female-specific	8
-0.499741	ns	-0.639332	down	Tipin	Tipin	female-specific	8
0.220087	ns	0.710089	up	Tln1	Tln1	female-specific	4
0.15896	ns	1.01053	up	Tmem119	Tmem119	female-specific	4
-0.275722	ns	-0.687737	down	Tmem126a	Tmem126a	female-specific	8
0.286996	ns	2.43979	up	Tnfaip6	Tnfaip6	female-specific	4
0.514161	ns	1.15608	up	Tnfaip8l3	Tnfaip8l3	female-specific	4
0.138129	ns	0.668762	up	Tnfrsf12a	Tnfrsf12a	female-specific	4
-0.476307	ns	0.797082	up	Top2a	Top2a	female-specific	4
0.328807	ns	0.697995	up	Tpr	Tpr	female-specific	4
-0.209103	ns	0.692887	up	Tpx2	Tpx2	female-specific	4
-0.0945487	ns	-0.67693	down	Trappc6a	Trappc6a	female-specific	8
0.522576	ns	0.892035	up	Trim7	Trim7	female-specific	4
0.0399866	ns	-0.677108	down	Tstd3	Tstd3	female-specific	8
0.579442	ns	0.713549	up	Ttc37	Ttc37	female-specific	4
0.529274	ns	1.34392	up	Ttr	Ttr	female-specific	4
0.313746	ns	0.92749	up	Tubb6	Tubb6	female-specific	4
0.456977	ns	0.662047	up	Ubr4	Ubr4	female-specific	4
0.444753	ns	0.586082	up	Ubr5	Ubr5	female-specific	4
-0.371011	ns	-0.900129	down	Vstm2b	Vstm2b	female-specific	8
0.319935	ns	0.763137	up	Wfdc2	Wfdc2	female-specific	4
0.0692956	ns	0.594958	up	Zfp697	Zfp697	female-specific	4

## Sheet: D15-male
lfc_female	status_female	lfc_male	status_male	gene_id	gene_name	status	cls
-0.316168	ns	-0.640194	down	ENSMUSG00000000120	Ngfr	male-specific	6
0.390696	ns	0.819951	up	ENSMUSG00000000204	Slfn4	male-specific	2
-0.262927	ns	0.844526	up	ENSMUSG00000000223	Drp2	male-specific	2
0.139116	ns	1.00983	up	ENSMUSG00000000290	Itgb2	male-specific	2
-0.454731	ns	1.34947	up	ENSMUSG00000000318	Clec10a	male-specific	2
-0.540197	ns	-0.837137	down	ENSMUSG00000000374	Trappc10	male-specific	6
0.125627	ns	0.94939	up	ENSMUSG00000000392	Fap	male-specific	2
-0.335237	ns	-0.601264	down	ENSMUSG00000000532	Acvr1b	male-specific	6
-0.443272	ns	-0.897431	down	ENSMUSG00000000552	Zfp385a	male-specific	6
-0.0304289	ns	0.591651	up	ENSMUSG00000000555	Itga5	male-specific	2
0.154955	ns	1.02311	up	ENSMUSG00000000579	Dynlt1c	male-specific	2
-0.365203	ns	-0.623056	down	ENSMUSG00000000632	Sez6	male-specific	6
-0.405956	ns	-0.953473	down	ENSMUSG00000000686	Abhd15	male-specific	6
-0.598608	ns	-0.812836	down	ENSMUSG00000000766	Oprm1	male-specific	7
-0.199818	ns	-0.609517	down	ENSMUSG00000000792	Slc5a5	male-specific	6
-0.626389	ns	-1.02199	down	ENSMUSG00000000805	Car4	male-specific	7
0	0	2.42939	up	ENSMUSG00000000889	Dbh	male-specific	2
0.0967591	ns	0.91272	up	ENSMUSG00000001020	S100a4	male-specific	2
-0.425372	ns	-0.700448	down	ENSMUSG00000001089	Luzp1	male-specific	6
0.164901	ns	0.758006	up	ENSMUSG00000001128	Cfp	male-specific	2
0.578865	ns	0.813233	up	ENSMUSG00000001228	Uhrf1	male-specific	2
0.383888	ns	0.669043	up	ENSMUSG00000001289	Pfdn5	male-specific	2
0.684715	ns	0.836318	up	ENSMUSG00000001403	Ube2c	male-specific	3
-0.302626	ns	-0.587882	down	ENSMUSG00000001419	Mef2d	male-specific	6
-0.361404	ns	1.00942	up	ENSMUSG00000001493	Meox1	male-specific	2
-0.0628449	ns	1.31493	up	ENSMUSG00000001497	Pax9	male-specific	2
-0.187129	ns	0.913032	up	ENSMUSG00000001588	Acap1	male-specific	2
1.7516	ns	-3.31834	down	ENSMUSG00000001656	Hoxc11	male-specific	5
0.306392	ns	0.788905	up	ENSMUSG00000001700	Gramd3	male-specific	2
-0.274334	ns	-0.692579	down	ENSMUSG00000001802	Lrp3	male-specific	6
-0.381588	ns	-0.606276	down	ENSMUSG00000001855	Nup214	male-specific	6
-0.289761	ns	0.655869	up	ENSMUSG00000001864	Aif1l	male-specific	2
-0.240319	ns	1.76761	up	ENSMUSG00000001865	Cpa3	male-specific	2
0.391861	ns	1.09547	up	ENSMUSG00000001870	Ltbp1	male-specific	2
-0.462654	ns	-0.740455	down	ENSMUSG00000001901	Kcnh6	male-specific	6
-0.369222	ns	-0.645981	down	ENSMUSG00000002032	Tmem25	male-specific	6
-0.269917	ns	-0.693481	down	ENSMUSG00000002058	Unc119	male-specific	6
-0.00887891	ns	0.718249	up	ENSMUSG00000002108	Nr1h3	male-specific	2
0.501784	ns	1.40618	up	ENSMUSG00000002111	Spi1	male-specific	2
-0.0875881	ns	1.08623	up	ENSMUSG00000002204	Napsa	male-specific	2
-0.290142	ns	-0.598689	down	ENSMUSG00000002257	Def6	male-specific	6
-0.355129	ns	-0.720151	down	ENSMUSG00000002265	Peg3	male-specific	6
0.414378	ns	1.17296	up	ENSMUSG00000002289	Angptl4	male-specific	2
0.536184	ns	0.817266	up	ENSMUSG00000002297	Dbf4	male-specific	2
0.44017	ns	0.747587	up	ENSMUSG00000002325	Irf9	male-specific	2
-0.37373	ns	-0.889598	down	ENSMUSG00000002341	Ncan	male-specific	6
0.229768	ns	0.770775	up	ENSMUSG00000002732	Fkbp7	male-specific	2
-0.472533	ns	-0.851985	down	ENSMUSG00000002799	Jag2	male-specific	6
-0.332689	ns	-0.623606	down	ENSMUSG00000002908	Kcnn1	male-specific	6
-0.00173669	ns	0.895448	up	ENSMUSG00000002944	Cd36	male-specific	2
-0.53374	ns	-0.853001	down	ENSMUSG00000003134	Tbc1d8	male-specific	6
0.681477	ns	1.18848	up	ENSMUSG00000003283	Hck	male-specific	3
-0.444756	ns	-0.768703	down	ENSMUSG00000003344	Btbd2	male-specific	6
-0.687261	ns	-0.874565	down	ENSMUSG00000003354	Ccdc65	male-specific	7
0.133453	ns	-0.816683	down	ENSMUSG00000003476	Crhr2	male-specific	6
-0.264222	ns	-0.586858	down	ENSMUSG00000003500	Impdh1	male-specific	6
-0.313791	ns	-0.598204	down	ENSMUSG00000003575	Crtc1	male-specific	6
-0.249397	ns	0.879714	up	ENSMUSG00000003617	Cp	male-specific	2
0.529293	ns	0.80646	up	ENSMUSG00000003746	Man1a	male-specific	2
0.46318	ns	0.654167	up	ENSMUSG00000003812	Dnase2a	male-specific	2
-0.425358	ns	-0.663568	down	ENSMUSG00000003872	Lin7b	male-specific	6
-0.42491	ns	1.54702	up	ENSMUSG00000003882	Il7r	male-specific	2
-0.336005	ns	-0.909892	down	ENSMUSG00000004031	Brinp2	male-specific	6
0.0520347	ns	0.694667	up	ENSMUSG00000004044	Cavin1	male-specific	2
-0.501073	ns	-0.700872	down	ENSMUSG00000004187	Kifc2	male-specific	6
-0.317774	ns	-1.87665	down	ENSMUSG00000004231	Pax2	male-specific	6
0.405959	ns	0.823334	up	ENSMUSG00000004266	Ptpn6	male-specific	2
-0.227465	ns	0.636057	up	ENSMUSG00000004415	Col26a1	male-specific	2
0.132992	ns	0.605342	up	ENSMUSG00000004665	Cnn2	male-specific	2
0.241283	ns	1.4724	up	ENSMUSG00000004730	Adgre1	male-specific	2
-0.553968	ns	-0.687677	down	ENSMUSG00000004748	Mtfp1	male-specific	6
0.259092	ns	0.64983	up	ENSMUSG00000004864	Mapk13	male-specific	2
0.449962	ns	1.13849	up	ENSMUSG00000004885	Crabp2	male-specific	2
0.0289497	ns	0.734582	up	ENSMUSG00000004891	Nes	male-specific	2
-0.492795	ns	-0.893917	down	ENSMUSG00000005045	Chd5	male-specific	6
0.520891	ns	0.787689	up	ENSMUSG00000005124	Ccn4	male-specific	2
-0.502958	ns	-0.657299	down	ENSMUSG00000005251	Ripk4	male-specific	6
-0.523956	ns	-0.629653	down	ENSMUSG00000005533	Igf1r	male-specific	6
0.0140676	ns	0.60613	up	ENSMUSG00000005803	Sqor	male-specific	2
0.0104071	ns	0.833809	up	ENSMUSG00000005947	Itgae	male-specific	2
0.136831	ns	0.6014	up	ENSMUSG00000005973	Rcn1	male-specific	2
-0.365084	ns	-0.79069	down	ENSMUSG00000005986	Ankrd13d	male-specific	6
0.474404	ns	0.594203	up	ENSMUSG00000006301	Tmbim1	male-specific	2
-0.507591	ns	-0.705923	down	ENSMUSG00000006342	Susd2	male-specific	6
0.308214	ns	0.771303	up	ENSMUSG00000006360	Crip1	male-specific	2
0.118416	ns	0.937646	up	ENSMUSG00000006369	Fbln1	male-specific	2
0.126566	ns	0.644037	up	ENSMUSG00000006390	Elovl1	male-specific	2
-0.588795	ns	1.00537	up	ENSMUSG00000006403	Adamts4	male-specific	1
-0.513493	ns	-0.599079	down	ENSMUSG00000006411	Nectin4	male-specific	6
0.30902	ns	1.16069	up	ENSMUSG00000006519	Cyba	male-specific	2
0.0955779	ns	0.801075	up	ENSMUSG00000006522	Itih3	male-specific	2
-0.459327	ns	-0.882732	down	ENSMUSG00000006567	Atp7b	male-specific	6
-0.249982	ns	0.67999	up	ENSMUSG00000006574	Slc4a1	male-specific	2
-0.384883	ns	-0.662629	down	ENSMUSG00000007080	Pole	male-specific	6
-1.00757	ns	-1.46933	down	ENSMUSG00000007107	Atp1a4	male-specific	7
0.183264	ns	0.708281	up	ENSMUSG00000007122	Casq1	male-specific	2
-0.505421	ns	-0.783949	down	ENSMUSG00000007279	Scube2	male-specific	6
-0.306212	ns	1.44193	up	ENSMUSG00000007682	Dio2	male-specific	2
0.436265	ns	2.18887	up	ENSMUSG00000007805	Twist2	male-specific	2
0.569334	ns	0.744227	up	ENSMUSG00000007812	Zfp655	male-specific	2
0.660124	ns	0.990766	up	ENSMUSG00000007888	Crlf1	male-specific	3
0.51864	ns	0.634692	up	ENSMUSG00000007892	Rplp1	male-specific	2
0.0701366	ns	0.686782	up	ENSMUSG00000008090	Fgfrl1	male-specific	2
-0.55285	ns	-0.84397	down	ENSMUSG00000008318	Relt	male-specific	6
0.290241	ns	0.641162	up	ENSMUSG00000008540	Mgst1	male-specific	2
0.42009	ns	0.649348	up	ENSMUSG00000008668	Rps18	male-specific	2
0.451439	ns	0.642286	up	ENSMUSG00000008683	Rps15a	male-specific	2
-0.094083	ns	0.656952	up	ENSMUSG00000008999	Bmp7	male-specific	2
-0.519261	ns	-0.622122	down	ENSMUSG00000009075	Cabp7	male-specific	6
0.921787	ns	2.47198	up	ENSMUSG00000009185	Ccl8	male-specific	3
-0.517034	ns	-0.943348	down	ENSMUSG00000009216	Fam163b	male-specific	6
0.176852	ns	0.979819	up	ENSMUSG00000009281	Rarres2	male-specific	2
-0.538594	ns	-0.825635	down	ENSMUSG00000009292	Trpm2	male-specific	6
0.149072	ns	1.01554	up	ENSMUSG00000009376	Met	male-specific	2
-0.429713	ns	-0.796598	down	ENSMUSG00000009378	Slc16a12	male-specific	6
0.191793	ns	0.652289	up	ENSMUSG00000009585	Apobec3	male-specific	2
-0.323099	ns	-0.605047	down	ENSMUSG00000009681	Bcr	male-specific	6
0.480262	ns	0.907662	up	ENSMUSG00000009687	Fxyd5	male-specific	2
-0.582233	ns	-0.860542	down	ENSMUSG00000009731	Kcnd1	male-specific	6
0.0510551	ns	-1.84077	down	ENSMUSG00000009734	Pou6f2	male-specific	6
0.169912	ns	0.78902	up	ENSMUSG00000009772	Nuak2	male-specific	2
0.51125	ns	0.830927	up	ENSMUSG00000009927	Rps25	male-specific	2
-0.559211	ns	-1.00337	down	ENSMUSG00000010066	Cacna2d2	male-specific	6
-0.509595	ns	-0.866481	down	ENSMUSG00000010086	Rnf112	male-specific	6
0.530898	ns	0.95967	up	ENSMUSG00000010358	Ifi35	male-specific	2
0.17568	ns	0.792406	up	ENSMUSG00000010362	Rdm1	male-specific	2
-0.373331	ns	-0.867325	down	ENSMUSG00000010476	Ebf3	male-specific	6
0.324562	ns	0.915359	up	ENSMUSG00000010830	Kdelr3	male-specific	2
-0.254691	ns	-0.735473	down	ENSMUSG00000011751	Sptbn4	male-specific	6
0.213054	ns	1.44563	up	ENSMUSG00000012428	Steap4	male-specific	2
0.671028	ns	0.936172	up	ENSMUSG00000012819	Cdh23	male-specific	3
0.433472	ns	0.649784	up	ENSMUSG00000012848	Rps5	male-specific	2
0.818337	ns	1.40647	up	ENSMUSG00000012889	Podnl1	male-specific	3
-0.569642	ns	-1.03318	down	ENSMUSG00000013033	Adgrl1	male-specific	6
-0.463856	ns	-0.765958	down	ENSMUSG00000013236	Ptprs	male-specific	6
0.0858113	ns	0.949414	up	ENSMUSG00000013523	Bcas1	male-specific	2
0.517871	ns	1.211	up	ENSMUSG00000013584	Aldh1a2	male-specific	2
1.01798	ns	2.0354	up	ENSMUSG00000013653	1810065E05Rik	male-specific	3
-0.0417871	ns	1.0774	up	ENSMUSG00000013707	Tnfaip8l2	male-specific	2
-0.350969	ns	-0.640879	down	ENSMUSG00000013921	Clip3	male-specific	6
0.306963	ns	1.14149	up	ENSMUSG00000013974	Mcemp1	male-specific	2
0.431658	ns	0.65021	up	ENSMUSG00000014313	Cox6c	male-specific	2
-0.0166065	ns	0.707291	up	ENSMUSG00000014329	Bicc1	male-specific	2
-0.380762	ns	-0.704967	down	ENSMUSG00000014498	Ankrd52	male-specific	6
-0.268148	ns	-0.597952	down	ENSMUSG00000014592	Camta1	male-specific	6
-0.336358	ns	-0.606606	down	ENSMUSG00000014602	Kif1a	male-specific	6
-0.376097	ns	-0.836941	down	ENSMUSG00000014786	Slc9a5	male-specific	6
-0.530031	ns	0.621915	up	ENSMUSG00000015134	Aldh1a3	male-specific	2
-0.300042	ns	-0.643674	down	ENSMUSG00000015342	Xk	male-specific	6
0.285313	ns	1.5434	up	ENSMUSG00000015355	Cd48	male-specific	2
0.121741	ns	0.678261	up	ENSMUSG00000015467	Egfl8	male-specific	2
-0.437842	ns	-0.621147	down	ENSMUSG00000015468	Notch4	male-specific	6
-0.400476	ns	-0.659463	down	ENSMUSG00000015501	Hivep2	male-specific	6
0.102193	ns	0.609668	up	ENSMUSG00000015533	Itga2	male-specific	2
-0.262682	ns	0.758297	up	ENSMUSG00000015568	Lpl	male-specific	2
0.187084	ns	0.672625	up	ENSMUSG00000015575	Atp6v0e	male-specific	2
-0.220452	ns	-0.590496	down	ENSMUSG00000015599	Ttbk1	male-specific	6
-0.0711527	ns	0.612369	up	ENSMUSG00000015702	Anxa9	male-specific	2
0.365882	ns	0.645417	up	ENSMUSG00000015766	Eps8	male-specific	2
-0.49545	ns	-0.71498	down	ENSMUSG00000015944	Castor2	male-specific	6
0.712835	ns	2.05529	up	ENSMUSG00000015947	Fcgr1	male-specific	3
0.0679403	ns	1.22807	up	ENSMUSG00000016024	Lbp	male-specific	2
-0.491632	ns	-0.721993	down	ENSMUSG00000016262	Sertad4	male-specific	6
0.346321	ns	1.43804	up	ENSMUSG00000016458	Wt1	male-specific	2
-0.480254	ns	-0.79565	down	ENSMUSG00000016520	Lnx2	male-specific	6
-0.348214	ns	-0.684737	down	ENSMUSG00000016552	Foxred2	male-specific	6
0.431378	ns	0.600679	up	ENSMUSG00000016559	H3f3b	male-specific	2
0.233386	ns	0.665283	up	ENSMUSG00000016756	Cmah	male-specific	2
0.523779	ns	1.00818	up	ENSMUSG00000016763	Scube1	male-specific	2
0.180137	ns	0.681154	up	ENSMUSG00000017144	Rnd3	male-specific	2
0.103889	ns	0.635551	up	ENSMUSG00000017286	Glod4	male-specific	2
-0.305402	ns	-0.928393	down	ENSMUSG00000017309	Cd300lg	male-specific	6
-0.364333	ns	-0.844693	down	ENSMUSG00000017314	Mpp2	male-specific	6
0.182625	ns	0.796016	up	ENSMUSG00000017344	Vtn	male-specific	2
-0.371531	ns	1.48883	up	ENSMUSG00000017652	Cd40	male-specific	2
0.539394	ns	0.760639	up	ENSMUSG00000017677	Wsb1	male-specific	2
-0.533321	ns	-0.745578	down	ENSMUSG00000017692	Rhbdl3	male-specific	6
-0.204366	ns	-0.70677	down	ENSMUSG00000017723	Wfdc2	male-specific	6
-0.220478	ns	-0.645628	down	ENSMUSG00000017764	Zswim1	male-specific	6
-0.228898	ns	-0.673173	down	ENSMUSG00000017817	Jph2	male-specific	6
0.152105	ns	0.800136	up	ENSMUSG00000017830	Dhx58	male-specific	2
0.131975	ns	1.00606	up	ENSMUSG00000018008	Cyth4	male-specific	2
0.476584	ns	0.68137	up	ENSMUSG00000018143	Mafk	male-specific	2
-0.130255	ns	0.691386	up	ENSMUSG00000018217	Pmp22	male-specific	2
0.435963	ns	0.593598	up	ENSMUSG00000018449	Rpain	male-specific	2
0.475043	ns	0.61564	up	ENSMUSG00000018500	Adora2b	male-specific	2
-0.429151	ns	-0.696479	down	ENSMUSG00000018547	Pip4k2b	male-specific	6
1.11503	ns	1.51732	up	ENSMUSG00000018581	Dnah11	male-specific	3
-0.186394	ns	-0.880697	down	ENSMUSG00000018604	Tbx3	male-specific	6
-0.363192	ns	-0.796975	down	ENSMUSG00000018707	Dync1h1	male-specific	6
-0.350375	ns	-0.611346	down	ENSMUSG00000018750	Zbtb4	male-specific	6
0.534252	ns	1.52028	up	ENSMUSG00000018774	Cd68	male-specific	2
-0.0740897	ns	1.09323	up	ENSMUSG00000018819	Lsp1	male-specific	2
-0.0260223	ns	-0.711014	down	ENSMUSG00000018830	Myh11	male-specific	6
5.1794	ns	1.24788	up	ENSMUSG00000018893	Mb	male-specific	3
0.328772	ns	1.21953	up	ENSMUSG00000018920	Cxcl16	male-specific	2
0.193806	ns	1.51239	up	ENSMUSG00000018927	Ccl6	male-specific	2
0.351899	ns	0.683578	up	ENSMUSG00000019256	Ahr	male-specific	2
0.455825	ns	0.822789	up	ENSMUSG00000019303	Psmc3ip	male-specific	2
-0.498293	ns	-0.675844	down	ENSMUSG00000019464	Ptger1	male-specific	6
-0.347656	ns	-0.727424	down	ENSMUSG00000019478	Rab4a	male-specific	6
0.00378189	ns	0.852352	up	ENSMUSG00000019539	Rcn3	male-specific	2
0.13313	ns	-0.634594	down	ENSMUSG00000019768	Esr1	male-specific	6
0.424621	ns	1.13591	up	ENSMUSG00000019832	Rab32	male-specific	2
-0.054243	ns	0.602065	up	ENSMUSG00000019916	P4ha1	male-specific	2
-0.130909	ns	1.3153	up	ENSMUSG00000019929	Dcn	male-specific	2
-0.0318799	ns	0.588016	up	ENSMUSG00000019978	Epb41l2	male-specific	2
0.397384	ns	0.595781	up	ENSMUSG00000019988	Nedd1	male-specific	2
-0.380745	ns	-0.660967	down	ENSMUSG00000019996	Map7	male-specific	6
-0.278876	ns	-0.764727	down	ENSMUSG00000020014	Cfap54	male-specific	6
-0.535693	ns	-0.841409	down	ENSMUSG00000020032	Nuak1	male-specific	6
-0.37014	ns	-0.740767	down	ENSMUSG00000020042	Btbd11	male-specific	6
0.249506	ns	0.663741	up	ENSMUSG00000020048	Hsp90b1	male-specific	2
-0.11204	ns	0.646413	up	ENSMUSG00000020053	Igf1	male-specific	2
0.313157	ns	0.845161	up	ENSMUSG00000020057	Dram1	male-specific	2
0.514461	ns	0.698735	up	ENSMUSG00000020064	Herc4	male-specific	2
0.356154	ns	1.07678	up	ENSMUSG00000020077	Srgn	male-specific	2
0.0357115	ns	-1.14882	down	ENSMUSG00000020090	Npffr1	male-specific	6
0.0813037	ns	0.64528	up	ENSMUSG00000020101	Vsir	male-specific	2
-0.623521	ns	-0.696939	down	ENSMUSG00000020108	Ddit4	male-specific	7
-0.171454	ns	1.16062	up	ENSMUSG00000020122	Egfr	male-specific	2
-0.369387	ns	-0.859412	down	ENSMUSG00000020135	Apc2	male-specific	6
-0.107094	ns	-0.674101	down	ENSMUSG00000020154	Ptprb	male-specific	6
-0.32883	ns	-0.700305	down	ENSMUSG00000020173	Cobl	male-specific	6
-0.423021	ns	-0.63017	down	ENSMUSG00000020178	Adora2a	male-specific	6
0.386463	ns	0.624903	up	ENSMUSG00000020227	Irak3	male-specific	2
-0.490895	ns	-0.751407	down	ENSMUSG00000020231	Dip2a	male-specific	6
0.476802	ns	0.878914	up	ENSMUSG00000020248	Nfyb	male-specific	2
-0.439665	ns	-0.726818	down	ENSMUSG00000020258	Glyctk	male-specific	6
-0.83452	ns	-1.27879	down	ENSMUSG00000020327	Fgf22	male-specific	7
-0.414397	ns	-0.887582	down	ENSMUSG00000020331	Hcn2	male-specific	6
0.181199	ns	1.12523	up	ENSMUSG00000020363	Gfpt2	male-specific	2
0.398427	ns	0.719393	up	ENSMUSG00000020374	Rasgef1c	male-specific	2
0.195394	ns	0.751701	up	ENSMUSG00000020388	Pdlim4	male-specific	2
0.380479	ns	1.18666	up	ENSMUSG00000020395	Itk	male-specific	2
-0.57291	ns	-0.880884	down	ENSMUSG00000020396	Nefh	male-specific	6
-0.133236	ns	0.845637	up	ENSMUSG00000020437	Myo1g	male-specific	2
0.43344	ns	0.604263	up	ENSMUSG00000020460	Rps27a	male-specific	2
0.227893	ns	0.905889	up	ENSMUSG00000020467	Efemp1	male-specific	2
0.238223	ns	0.924604	up	ENSMUSG00000020473	Aebp1	male-specific	2
0.51393	ns	0.953222	up	ENSMUSG00000020484	Xbp1	male-specific	2
-0.561939	ns	-0.646009	down	ENSMUSG00000020553	Pctp	male-specific	6
0.448961	ns	0.837449	up	ENSMUSG00000020571	Pdia6	male-specific	2
-0.500511	ns	-0.670909	down	ENSMUSG00000020576	Nbas	male-specific	6
0.48593	ns	0.616775	up	ENSMUSG00000020580	Rock2	male-specific	2
-0.479706	ns	-0.750565	down	ENSMUSG00000020593	Lpin1	male-specific	6
-0.51157	ns	-0.735846	down	ENSMUSG00000020601	Trib2	male-specific	6
-0.707192	ns	-1.53674	down	ENSMUSG00000020607	Lratd1	male-specific	7
-0.460879	ns	-0.635618	down	ENSMUSG00000020614	Fam20a	male-specific	6
-0.583654	ns	-0.743737	down	ENSMUSG00000020623	Map2k6	male-specific	6
0.38872	ns	0.641468	up	ENSMUSG00000020648	Dus4l	male-specific	2
0.356629	ns	1.75723	up	ENSMUSG00000020676	Ccl11	male-specific	2
0.509783	ns	0.596513	up	ENSMUSG00000020680	Taf15	male-specific	2
-0.0285343	ns	0.686837	up	ENSMUSG00000020695	Mrc2	male-specific	2
-0.545622	ns	-0.743791	down	ENSMUSG00000020698	Cct6b	male-specific	6
-0.269703	ns	-0.677948	down	ENSMUSG00000020704	Asic2	male-specific	6
-0.35126	ns	-0.651467	down	ENSMUSG00000020716	Nf1	male-specific	6
-0.355037	ns	-0.664868	down	ENSMUSG00000020721	Helz	male-specific	6
-0.396257	ns	-0.638753	down	ENSMUSG00000020723	Cacng4	male-specific	6
-0.583266	ns	-0.970603	down	ENSMUSG00000020747	Tmem94	male-specific	6
-0.353662	ns	-0.779941	down	ENSMUSG00000020785	Camkk1	male-specific	6
-0.341907	ns	-0.7254	down	ENSMUSG00000020802	Ube2o	male-specific	6
-0.198464	ns	-0.877508	down	ENSMUSG00000020811	Wscd1	male-specific	6
-0.384597	ns	0.974618	up	ENSMUSG00000020839	Tmigd1	male-specific	2
-0.50926	ns	-0.860026	down	ENSMUSG00000020868	Xylt2	male-specific	6
0.458537	ns	1.06232	up	ENSMUSG00000020884	Asgr1	male-specific	2
-0.342968	ns	-0.593418	down	ENSMUSG00000020886	Dlg4	male-specific	6
-0.545779	ns	-0.829179	down	ENSMUSG00000020900	Myh10	male-specific	6
0.424028	ns	1.12821	up	ENSMUSG00000020911	Krt19	male-specific	2
0.46694	ns	0.974768	up	ENSMUSG00000020914	Top2a	male-specific	2
-0.488018	ns	-0.841002	down	ENSMUSG00000020926	Adam11	male-specific	6
0.37287	ns	0.640288	up	ENSMUSG00000021040	Slirp	male-specific	2
0.353866	ns	0.597763	up	ENSMUSG00000021091	Serpina3n	male-specific	2
0.411066	ns	0.656973	up	ENSMUSG00000021118	Plek2	male-specific	2
-0.249106	ns	0.606595	up	ENSMUSG00000021127	Zfp36l1	male-specific	2
-0.429364	ns	-0.742753	down	ENSMUSG00000021194	Chga	male-specific	6
-0.186493	ns	-0.646983	down	ENSMUSG00000021200	Asb2	male-specific	6
-0.218543	ns	-0.647886	down	ENSMUSG00000021217	Tshz3	male-specific	6
-0.479764	ns	-0.691163	down	ENSMUSG00000021222	Dcaf4	male-specific	6
0.389084	ns	0.587495	up	ENSMUSG00000021243	Fcf1	male-specific	2
-0.451796	ns	-0.68004	down	ENSMUSG00000021257	Angel1	male-specific	6
-0.348861	ns	-0.622702	down	ENSMUSG00000021275	Tecpr2	male-specific	6
-0.309682	ns	-0.634848	down	ENSMUSG00000021277	Traf3	male-specific	6
0.277815	ns	0.720412	up	ENSMUSG00000021281	Tnfaip2	male-specific	2
-0.457302	ns	-0.910253	down	ENSMUSG00000021287	Xrcc3	male-specific	6
-0.575978	ns	-1.0627	down	ENSMUSG00000021313	Ryr2	male-specific	6
-0.442712	ns	-0.714634	down	ENSMUSG00000021314	Amph	male-specific	6
0.0814033	ns	0.946478	up	ENSMUSG00000021319	Sfrp4	male-specific	2
0.251501	ns	1.13371	up	ENSMUSG00000021322	Aoah	male-specific	2
-0.58449	ns	-0.830926	down	ENSMUSG00000021366	Hivep1	male-specific	6
-0.280779	ns	-0.745132	down	ENSMUSG00000021373	Cap2	male-specific	6
-0.510532	ns	-0.607473	down	ENSMUSG00000021379	Id4	male-specific	6
0.0259751	ns	1.3103	up	ENSMUSG00000021390	Ogn	male-specific	2
0.491981	ns	0.797939	up	ENSMUSG00000021423	Ly86	male-specific	2
-0.37473	ns	0.947759	up	ENSMUSG00000021457	Syk	male-specific	2
-0.289907	ns	-0.825087	down	ENSMUSG00000021464	Ror2	male-specific	6
0.295065	ns	0.625402	up	ENSMUSG00000021520	Uqcrb	male-specific	2
0.242707	ns	0.681676	up	ENSMUSG00000021537	Cetn3	male-specific	2
-0.506726	ns	-0.625796	down	ENSMUSG00000021575	Ahrr	male-specific	6
-0.887563	ns	-1.15469	down	ENSMUSG00000021579	Lrrc14b	male-specific	7
0.411114	ns	0.668063	up	ENSMUSG00000021587	Pcsk1	male-specific	2
-0.0783259	ns	1.09354	up	ENSMUSG00000021614	Vcan	male-specific	2
0.27186	ns	0.711965	up	ENSMUSG00000021615	Xrcc4	male-specific	2
-0.283917	ns	-0.752477	down	ENSMUSG00000021640	Naip1	male-specific	6
-0.416851	ns	0.768002	up	ENSMUSG00000021702	Thbs4	male-specific	2
-0.469873	ns	-0.60971	down	ENSMUSG00000021719	Rgs7bp	male-specific	6
-0.48011	ns	-0.946091	down	ENSMUSG00000021747	Cfap20dc	male-specific	6
0.0300573	ns	0.605178	up	ENSMUSG00000021750	Fam107a	male-specific	2
0.228877	ns	0.892235	up	ENSMUSG00000021760	Gpx8	male-specific	2
-0.46965	ns	-1.09589	down	ENSMUSG00000021798	Ldb3	male-specific	6
0.582274	ns	0.612921	up	ENSMUSG00000021843	Ktn1	male-specific	2
-0.514396	ns	-0.967721	down	ENSMUSG00000021852	Slc35f4	male-specific	6
-0.451429	ns	1.35722	up	ENSMUSG00000021880	Rnase6	male-specific	2
0.296678	ns	1.20859	up	ENSMUSG00000021886	Gpr65	male-specific	2
-0.484102	ns	-0.592435	down	ENSMUSG00000021895	Arhgef3	male-specific	6
-0.536556	ns	-0.852487	down	ENSMUSG00000021913	Ogdhl	male-specific	6
-0.513112	ns	-0.86971	down	ENSMUSG00000021983	Atp8a2	male-specific	6
0.194095	ns	1.02144	up	ENSMUSG00000022014	Epsti1	male-specific	2
-0.333197	ns	1.73098	up	ENSMUSG00000022032	Scara5	male-specific	2
-0.553074	ns	-0.872493	down	ENSMUSG00000022054	Nefm	male-specific	6
-0.314874	ns	-0.593073	down	ENSMUSG00000022055	Nefl	male-specific	6
0.31062	ns	0.824265	up	ENSMUSG00000022074	Tnfrsf10b	male-specific	2
-0.461962	ns	-0.78412	down	ENSMUSG00000022075	Rhobtb2	male-specific	6
0.392354	ns	0.703869	up	ENSMUSG00000022076	Klhl1	male-specific	2
0.517041	ns	0.895885	up	ENSMUSG00000022098	Bmp1	male-specific	2
-0.0765472	ns	1.2086	up	ENSMUSG00000022102	Dok2	male-specific	2
-0.529055	ns	-0.872162	down	ENSMUSG00000022103	Gfra2	male-specific	6
0.357427	ns	1.06634	up	ENSMUSG00000022150	Dab2	male-specific	2
-0.206397	ns	-0.675673	down	ENSMUSG00000022177	Haus4	male-specific	6
-0.353571	ns	-0.618755	down	ENSMUSG00000022180	Slc7a8	male-specific	6
0.466533	ns	0.696156	up	ENSMUSG00000022204	Ngdn	male-specific	2
-0.478461	ns	-0.793112	down	ENSMUSG00000022208	Jph4	male-specific	6
0.217444	ns	0.699745	up	ENSMUSG00000022209	Dhrs2	male-specific	2
-0.397138	ns	-0.613402	down	ENSMUSG00000022211	Carmil3	male-specific	6
-0.0685977	ns	2.21037	up	ENSMUSG00000022225	Cma1	male-specific	2
-0.365728	ns	-0.731861	down	ENSMUSG00000022306	Zfpm2	male-specific	6
0.313749	ns	0.598236	up	ENSMUSG00000022329	Stk3	male-specific	2
0.170169	ns	1.44847	up	ENSMUSG00000022367	Has2	male-specific	2
0.2057	ns	0.804834	up	ENSMUSG00000022372	Sla	male-specific	2
-0.370514	ns	-0.695509	down	ENSMUSG00000022415	Syngr1	male-specific	6
-0.662245	ns	-1.00437	down	ENSMUSG00000022416	Cacna1i	male-specific	7
-0.457626	ns	-0.736764	down	ENSMUSG00000022454	Nell2	male-specific	6
0.14719	ns	1.15292	up	ENSMUSG00000022488	Nckap1l	male-specific	2
-0.324633	ns	-0.640894	down	ENSMUSG00000022489	Pde1b	male-specific	6
0.374487	ns	0.742039	up	ENSMUSG00000022500	Litaf	male-specific	2
-0.561474	ns	0.896936	up	ENSMUSG00000022504	Ciita	male-specific	2
-0.275132	ns	0.763114	up	ENSMUSG00000022512	Cldn1	male-specific	2
-0.481313	ns	-0.604701	down	ENSMUSG00000022525	Plaat1	male-specific	6
0.0928675	ns	0.610293	up	ENSMUSG00000022528	Hes1	male-specific	2
0.233027	ns	1.59761	up	ENSMUSG00000022548	Apod	male-specific	2
-0.260803	ns	-0.703155	down	ENSMUSG00000022565	Plec	male-specific	6
0.121287	ns	0.623014	up	ENSMUSG00000022574	Naprt	male-specific	2
0.164255	ns	0.750469	up	ENSMUSG00000022575	Gsdmd	male-specific	2
-0.251888	ns	-0.612326	down	ENSMUSG00000022577	Ly6h	male-specific	6
0.312541	ns	1.18465	up	ENSMUSG00000022595	Lypd2	male-specific	2
-0.195055	ns	-0.586267	down	ENSMUSG00000022619	Mapk8ip2	male-specific	6
-0.154099	ns	-1.04853	down	ENSMUSG00000022622	Acr	male-specific	6
0.148711	ns	0.597328	up	ENSMUSG00000022678	Nde1	male-specific	2
-0.475488	ns	-0.637006	down	ENSMUSG00000022687	Boc	male-specific	6
-0.240249	ns	1.04003	up	ENSMUSG00000022754	Tmem45a	male-specific	2
-0.190713	ns	0.998764	up	ENSMUSG00000022766	Serpind1	male-specific	2
-0.357599	ns	-0.633324	down	ENSMUSG00000022791	Tnk2	male-specific	6
-0.527799	ns	-0.764841	down	ENSMUSG00000022802	Lmln	male-specific	6
0.287579	ns	1.35469	up	ENSMUSG00000022831	Hcls1	male-specific	2
0.324257	ns	0.824172	up	ENSMUSG00000022864	D16Ertd472e	male-specific	2
0.259169	ns	1.15638	up	ENSMUSG00000022865	Cxadr	male-specific	2
-0.397297	ns	1.13184	up	ENSMUSG00000022901	Cd86	male-specific	2
0.315266	ns	0.807912	up	ENSMUSG00000022906	Parp9	male-specific	2
-0.221654	ns	-0.585237	down	ENSMUSG00000022946	Dop1b	male-specific	6
-0.389421	ns	1.00399	up	ENSMUSG00000022949	Clic6	male-specific	2
-0.376389	ns	-0.677253	down	ENSMUSG00000022973	Synj1	male-specific	6
-0.213535	ns	-0.589544	down	ENSMUSG00000022995	Enah	male-specific	6
-0.366276	ns	-0.915023	down	ENSMUSG00000023009	Nckap5l	male-specific	6
-0.569439	ns	-0.806884	down	ENSMUSG00000023011	Faim2	male-specific	6
0.286209	ns	0.604306	up	ENSMUSG00000023089	Ndufa5	male-specific	2
0	0	2.75541	up	ENSMUSG00000023132	Gzma	male-specific	2
0.154041	ns	0.695215	up	ENSMUSG00000023224	Serping1	male-specific	2
0.313636	ns	0.678809	up	ENSMUSG00000023249	Parp3	male-specific	2
-0.37415	ns	-0.730737	down	ENSMUSG00000023266	Frs3	male-specific	6
0.280075	ns	1.18975	up	ENSMUSG00000023272	Creld2	male-specific	2
-0.524492	ns	-0.764229	down	ENSMUSG00000023328	Ache	male-specific	6
0.124537	ns	0.808655	up	ENSMUSG00000023336	Wfdc1	male-specific	2
0.548416	ns	2.01329	up	ENSMUSG00000023349	Clec4n	male-specific	2
-0.418591	ns	-0.599842	down	ENSMUSG00000023805	Synj2	male-specific	6
-0.383258	ns	-0.685753	down	ENSMUSG00000023830	Igf2r	male-specific	6
0.220651	ns	0.745594	up	ENSMUSG00000023892	Zfp51	male-specific	2
-0.528376	ns	-0.762137	down	ENSMUSG00000023927	Satb1	male-specific	6
-0.203868	ns	-0.808118	down	ENSMUSG00000023959	Clic5	male-specific	6
-0.113153	ns	0.682335	up	ENSMUSG00000023963	Cyp39a1	male-specific	2
-0.422114	ns	-0.821575	down	ENSMUSG00000023972	Ptk7	male-specific	6
0.530221	ns	1.2895	up	ENSMUSG00000023992	Trem2	male-specific	2
0.628174	ns	1.67738	up	ENSMUSG00000023995	Tspo2	male-specific	3
0.0963051	ns	0.743833	up	ENSMUSG00000024013	Fgd2	male-specific	2
-0.408531	ns	-0.596307	down	ENSMUSG00000024044	Epb41l3	male-specific	6
0.22668	ns	0.900859	up	ENSMUSG00000024053	Emilin2	male-specific	2
-0.37968	ns	-0.675389	down	ENSMUSG00000024064	Galnt14	male-specific	6
-0.251343	ns	0.968056	up	ENSMUSG00000024076	Vit	male-specific	2
-0.418271	ns	-0.699519	down	ENSMUSG00000024109	Nrxn1	male-specific	6
-0.320248	ns	-0.988048	down	ENSMUSG00000024112	Cacna1h	male-specific	6
0.129678	ns	0.750873	up	ENSMUSG00000024136	Dnase1l2	male-specific	2
-0.347956	ns	-0.600621	down	ENSMUSG00000024140	Epas1	male-specific	6
0.321717	ns	1.82547	up	ENSMUSG00000024164	C3	male-specific	2
-0.486273	ns	-0.865513	down	ENSMUSG00000024172	St6gal2	male-specific	6
0	0	1.94692	up	ENSMUSG00000024173	Tpsab1	male-specific	2
-0.415566	ns	-0.771303	down	ENSMUSG00000024211	Grm8	male-specific	6
0.0419189	ns	1.24402	up	ENSMUSG00000024227	Pdzph1	male-specific	2
-0.332693	ns	-0.609789	down	ENSMUSG00000024241	Sos1	male-specific	6
0.0228825	ns	0.733011	up	ENSMUSG00000024247	Pkdcc	male-specific	2
0.211161	ns	0.605177	up	ENSMUSG00000024292	Cyp4f14	male-specific	2
-0.0257511	ns	0.915521	up	ENSMUSG00000024300	Myo1f	male-specific	2
0	0	2.42822	up	ENSMUSG00000024334	H2-Oa	male-specific	2
0.401937	ns	0.969868	up	ENSMUSG00000024338	Psmb8	male-specific	2
-0.206839	ns	0.595611	up	ENSMUSG00000024371	C2	male-specific	2
-0.37544	ns	-0.672251	down	ENSMUSG00000024420	Zfp521	male-specific	6
-0.345395	ns	-0.67435	down	ENSMUSG00000024421	Lama3	male-specific	6
-0.0897436	ns	-0.809674	down	ENSMUSG00000024440	Pcdh12	male-specific	6
-0.450612	ns	0.88486	up	ENSMUSG00000024481	Lvrn	male-specific	2
0.0979	ns	0.70495	up	ENSMUSG00000024486	Hbegf	male-specific	2
0	0	2.1331	up	ENSMUSG00000024503	Spink1	male-specific	2
-0.538078	ns	-1.16858	down	ENSMUSG00000024526	Cidea	male-specific	6
0.141868	ns	0.897662	up	ENSMUSG00000024538	Ppic	male-specific	2
0.450932	ns	0.756012	up	ENSMUSG00000024539	Ptpn2	male-specific	2
-0.516902	ns	-0.639117	down	ENSMUSG00000024544	Ldlrad4	male-specific	6
-0.218464	ns	-0.775707	down	ENSMUSG00000024553	Galr1	male-specific	6
-0.284111	ns	-0.597882	down	ENSMUSG00000024589	Nedd4l	male-specific	6
0.366277	ns	0.656686	up	ENSMUSG00000024608	Rps14	male-specific	2
-0.129653	ns	1.2071	up	ENSMUSG00000024610	Cd74	male-specific	2
-0.116998	ns	0.743949	up	ENSMUSG00000024621	Csf1r	male-specific	2
0.402198	ns	0.678967	up	ENSMUSG00000024646	Cyb5a	male-specific	2
-0.0538505	ns	0.825678	up	ENSMUSG00000024663	Rab3il1	male-specific	2
0.600776	ns	1.6168	up	ENSMUSG00000024672	Ms4a7	male-specific	3
0.713785	ns	1.4415	up	ENSMUSG00000024675	Ms4a4c	male-specific	3
0.0360886	ns	1.47564	up	ENSMUSG00000024677	Ms4a6b	male-specific	2
0.187767	ns	2.2391	up	ENSMUSG00000024678	Ms4a4d	male-specific	2
0.0322403	ns	0.978739	up	ENSMUSG00000024696	Lpxn	male-specific	2
0.473834	ns	0.768235	up	ENSMUSG00000024727	Trpm6	male-specific	2
-0.463786	ns	-0.917623	down	ENSMUSG00000024743	Syt7	male-specific	6
0.309518	ns	0.630552	up	ENSMUSG00000024778	Fas	male-specific	2
0.327377	ns	0.755531	up	ENSMUSG00000024805	Pcgf5	male-specific	2
0.0882616	ns	1.21225	up	ENSMUSG00000024810	Il33	male-specific	2
-0.295522	ns	-0.627349	down	ENSMUSG00000024831	Ighmbp2	male-specific	6
-0.243046	ns	-0.589504	down	ENSMUSG00000024862	Klc2	male-specific	6
-0.505483	ns	-0.700266	down	ENSMUSG00000024887	Asah2	male-specific	6
-0.346658	ns	-0.735229	down	ENSMUSG00000024897	Apba1	male-specific	6
-0.339656	ns	0.730642	up	ENSMUSG00000024899	Papss2	male-specific	2
-0.53839	ns	-0.946725	down	ENSMUSG00000024901	Peli3	male-specific	6
0.312218	ns	0.609105	up	ENSMUSG00000024909	Efemp2	male-specific	2
-0.408045	ns	-0.585401	down	ENSMUSG00000024921	Smarca2	male-specific	6
-0.502848	ns	-0.632605	down	ENSMUSG00000024940	Ltbp3	male-specific	6
-0.583587	ns	-0.656432	down	ENSMUSG00000024948	Map4k2	male-specific	6
-0.377709	ns	-0.643414	down	ENSMUSG00000024955	Esrra	male-specific	6
-0.487706	ns	-0.836903	down	ENSMUSG00000024960	Plcb3	male-specific	6
0.173936	ns	0.980988	up	ENSMUSG00000024965	Fermt3	male-specific	2
-0.405655	ns	-0.83848	down	ENSMUSG00000024968	Rcor2	male-specific	6
0.646445	ns	1.41315	up	ENSMUSG00000024990	Rbp4	male-specific	3
0.347083	ns	1.08605	up	ENSMUSG00000025017	Pik3ap1	male-specific	2
0.354501	ns	1.52576	up	ENSMUSG00000025150	Cbr2	male-specific	2
0.00376242	ns	0.729355	up	ENSMUSG00000025154	Arhgap19	male-specific	2
-0.290348	ns	-0.62917	down	ENSMUSG00000025192	Entpd7	male-specific	6
0	0	3.3257	up	ENSMUSG00000025197	Cyp2c23	male-specific	2
-0.351986	ns	-0.6347	down	ENSMUSG00000025224	Gbf1	male-specific	6
0.482155	ns	0.739579	up	ENSMUSG00000025239	Limd1	male-specific	2
-0.259815	ns	-0.724594	down	ENSMUSG00000025265	Fgd1	male-specific	6
-0.308799	ns	1.95051	up	ENSMUSG00000025270	Alas2	male-specific	2
-0.433808	ns	-0.677383	down	ENSMUSG00000025272	Tro	male-specific	6
-0.207095	ns	0.681714	up	ENSMUSG00000025283	Sat1	male-specific	2
0.543973	ns	0.913884	up	ENSMUSG00000025290	Rps24	male-specific	2
1.00584	ns	1.3348	up	ENSMUSG00000025329	Padi1	male-specific	3
0.286494	ns	0.733813	up	ENSMUSG00000025353	Ormdl2	male-specific	2
0.562886	ns	0.682356	up	ENSMUSG00000025362	Rps26	male-specific	2
0.149451	ns	1.03768	up	ENSMUSG00000025407	Gli1	male-specific	2
0.501007	ns	1.02954	up	ENSMUSG00000025408	Ddit3	male-specific	2
-0.347105	ns	-0.820967	down	ENSMUSG00000025427	Rnf165	male-specific	6
-0.486073	ns	-0.665657	down	ENSMUSG00000025468	Caly	male-specific	6
0.437522	ns	0.601115	up	ENSMUSG00000025484	Bet1l	male-specific	2
-0.987425	ns	-1.53955	down	ENSMUSG00000025500	Lmntd2	male-specific	7
-0.312353	ns	-0.683655	down	ENSMUSG00000025504	Eps8l2	male-specific	6
0.473216	ns	0.665632	up	ENSMUSG00000025525	Apool	male-specific	2
-0.463585	ns	-0.807105	down	ENSMUSG00000025576	Rbfox3	male-specific	6
-0.410342	ns	-0.602164	down	ENSMUSG00000025579	Gaa	male-specific	6
-0.307351	ns	-0.667281	down	ENSMUSG00000025583	Rptor	male-specific	6
-0.107647	ns	0.910686	up	ENSMUSG00000025701	Alox5	male-specific	2
0.448492	ns	1.14466	up	ENSMUSG00000025784	Clec3b	male-specific	2
0.441285	ns	1.46335	up	ENSMUSG00000025804	Ccr1	male-specific	2
-0.418133	ns	-0.663581	down	ENSMUSG00000025867	Cplx2	male-specific	6
-0.269354	ns	-0.666601	down	ENSMUSG00000025876	Unc5a	male-specific	6
-0.249514	ns	0.766852	up	ENSMUSG00000025877	Hk3	male-specific	2
0.191629	ns	0.600035	up	ENSMUSG00000025888	Casp1	male-specific	2
0.128344	ns	1.04842	up	ENSMUSG00000025889	Snca	male-specific	2
0.417898	ns	1.16317	up	ENSMUSG00000025900	Rp1	male-specific	2
-0.476835	ns	-0.659067	down	ENSMUSG00000025909	Sntg1	male-specific	6
0.316687	ns	0.635457	up	ENSMUSG00000025921	Rdh10	male-specific	2
0.137602	ns	0.942868	up	ENSMUSG00000025932	Eya1	male-specific	2
-0.433023	ns	-0.693825	down	ENSMUSG00000025964	Adam23	male-specific	6
0.324181	ns	0.610087	up	ENSMUSG00000026020	Nop58	male-specific	2
0.259632	ns	0.635549	up	ENSMUSG00000026047	Poglut2	male-specific	2
0.0171942	ns	1.2436	up	ENSMUSG00000026068	Il18rap	male-specific	2
-0.0464155	ns	1.43605	up	ENSMUSG00000026069	Il1rl1	male-specific	2
-0.302805	ns	-0.706653	down	ENSMUSG00000026077	Npas2	male-specific	6
-0.525086	ns	-1.07211	down	ENSMUSG00000026090	Cracdl	male-specific	6
-0.548544	ns	-0.68896	down	ENSMUSG00000026110	Mgat4a	male-specific	6
-0.436874	ns	-0.672165	down	ENSMUSG00000026116	Tmem131	male-specific	6
-0.364854	ns	-1.03432	down	ENSMUSG00000026141	Col19a1	male-specific	6
-0.0831239	ns	0.710341	up	ENSMUSG00000026170	Cyp27a1	male-specific	2
-0.443547	ns	-0.719445	down	ENSMUSG00000026179	Pnkd	male-specific	6
-0.191997	ns	0.855631	up	ENSMUSG00000026193	Fn1	male-specific	2
-1.25363	ns	-1.34122	down	ENSMUSG00000026227	2810459M11Rik	male-specific	7
1.12189	ns	2.15069	up	ENSMUSG00000026228	Htr2b	male-specific	3
-0.0254208	ns	0.605025	up	ENSMUSG00000026255	Efhd1	male-specific	2
-0.312125	ns	-0.738438	down	ENSMUSG00000026321	Tnfrsf11a	male-specific	6
-0.210298	ns	1.94517	up	ENSMUSG00000026357	Rgs18	male-specific	2
-0.527371	ns	0.915239	up	ENSMUSG00000026365	Cfh	male-specific	2
0.223282	ns	0.847269	up	ENSMUSG00000026385	Dbi	male-specific	2
0.0525204	ns	1.22749	up	ENSMUSG00000026395	Ptprc	male-specific	2
-0.557227	ns	-0.933152	down	ENSMUSG00000026430	Rassf5	male-specific	6
0.456886	ns	0.621518	up	ENSMUSG00000026433	Rab29	male-specific	2
-0.549263	ns	-0.672845	down	ENSMUSG00000026442	Nfasc	male-specific	6
-0.235204	ns	0.804065	up	ENSMUSG00000026480	Ncf2	male-specific	2
-0.343088	ns	-0.686075	down	ENSMUSG00000026489	Coq8a	male-specific	6
0.509685	ns	1.94593	up	ENSMUSG00000026536	Ifi211	male-specific	2
0.421294	ns	1.22139	up	ENSMUSG00000026548	Slamf9	male-specific	2
0.0910261	ns	1.65032	up	ENSMUSG00000026574	Dpt	male-specific	2
1.30095	ns	2.8415	up	ENSMUSG00000026582	Sele	male-specific	3
-0.121269	ns	0.624983	up	ENSMUSG00000026586	Prrx1	male-specific	2
-0.37013	ns	-0.660237	down	ENSMUSG00000026587	Astn1	male-specific	6
0.364581	ns	0.933152	up	ENSMUSG00000026605	Cenpf	male-specific	2
0.311528	ns	0.727241	up	ENSMUSG00000026626	Ppp2r5a	male-specific	2
-0.336039	ns	-0.814484	down	ENSMUSG00000026640	Plxna2	male-specific	6
0.567739	ns	0.649866	up	ENSMUSG00000026670	Uap1	male-specific	2
0.169175	ns	0.712815	up	ENSMUSG00000026674	Ddr2	male-specific	2
-0.446459	ns	0.92824	up	ENSMUSG00000026676	Ccdc3	male-specific	2
-0.268873	ns	1.19391	up	ENSMUSG00000026697	Myoc	male-specific	2
0.192299	ns	1.51639	up	ENSMUSG00000026712	Mrc1	male-specific	2
0.563271	ns	0.764216	up	ENSMUSG00000026728	Vim	male-specific	2
-0.0477076	ns	1.16853	up	ENSMUSG00000026730	Pter	male-specific	2
-0.465862	ns	-0.664587	down	ENSMUSG00000026791	Slc2a8	male-specific	6
-0.382308	ns	-0.684089	down	ENSMUSG00000026792	Lrsam1	male-specific	6
-0.294724	ns	-0.59522	down	ENSMUSG00000026797	Stxbp1	male-specific	6
-0.420762	ns	-0.682467	down	ENSMUSG00000026819	Slc25a25	male-specific	6
0.792274	ns	0.759487	up	ENSMUSG00000026822	Lcn2	male-specific	3
-0.309832	ns	-0.715941	down	ENSMUSG00000026825	Dnm1	male-specific	6
0.313152	ns	0.799251	up	ENSMUSG00000026826	Nr4a2	male-specific	2
-0.651533	ns	0.677377	up	ENSMUSG00000026829	Gbgt1	male-specific	1
-0.0637859	ns	1.57945	up	ENSMUSG00000026832	Cytip	male-specific	2
-0.380679	ns	-0.64748	down	ENSMUSG00000026858	Miga2	male-specific	6
0.450561	ns	0.952728	up	ENSMUSG00000026864	Hspa5	male-specific	2
-0.180994	ns	0.590854	up	ENSMUSG00000026879	Gsn	male-specific	2
-0.388474	ns	-0.721123	down	ENSMUSG00000026883	Dab2ip	male-specific	6
0.256693	ns	0.805997	up	ENSMUSG00000026928	Card9	male-specific	2
-0.567425	ns	-0.690917	down	ENSMUSG00000026932	Nacc2	male-specific	6
-0.241	ns	0.677794	up	ENSMUSG00000026941	Mamdc4	male-specific	2
0.302611	ns	0.60467	up	ENSMUSG00000026946	Nmi	male-specific	2
-0.30438	ns	-0.655523	down	ENSMUSG00000026980	Ly75	male-specific	6
0.677314	ns	1.41309	up	ENSMUSG00000026981	Il1rn	male-specific	3
0.447655	ns	0.595893	up	ENSMUSG00000026999	Nup35	male-specific	2
0.898011	ns	1.23302	up	ENSMUSG00000027073	Prg2	male-specific	3
-0.184116	ns	1.17963	up	ENSMUSG00000027075	Slc43a1	male-specific	2
0.276274	ns	0.670547	up	ENSMUSG00000027078	Ube2l6	male-specific	2
0.276099	ns	0.745203	up	ENSMUSG00000027082	Tfpi	male-specific	2
-0.35813	ns	-0.696641	down	ENSMUSG00000027134	Lpcat4	male-specific	6
0.435902	ns	1.08563	up	ENSMUSG00000027171	Prrg4	male-specific	2
-0.715265	ns	-1.01552	down	ENSMUSG00000027186	Elf5	male-specific	7
-0.494855	ns	1.12696	up	ENSMUSG00000027188	Pamr1	male-specific	2
0.101484	ns	1.03936	up	ENSMUSG00000027208	Fgf7	male-specific	2
-0.528634	ns	-0.891532	down	ENSMUSG00000027210	Meis2	male-specific	6
0.704363	ns	1.32108	up	ENSMUSG00000027219	Slc28a2	male-specific	3
-0.0371592	ns	0.620524	up	ENSMUSG00000027253	Lrp4	male-specific	2
0.0167117	ns	0.613486	up	ENSMUSG00000027274	Mkks	male-specific	2
-0.211636	ns	-1.08327	down	ENSMUSG00000027335	Adra1d	male-specific	6
-0.350039	ns	-0.643387	down	ENSMUSG00000027350	Chgb	male-specific	6
-0.0423078	ns	0.696619	up	ENSMUSG00000027375	Mal	male-specific	2
-0.391934	ns	-0.837895	down	ENSMUSG00000027457	Snph	male-specific	6
-0.45307	ns	-1.32998	down	ENSMUSG00000027485	Bpifb1	male-specific	6
-0.368673	ns	-0.771664	down	ENSMUSG00000027489	Necab3	male-specific	6
0.123527	ns	1.91294	up	ENSMUSG00000027514	Zbp1	male-specific	2
-0.0172119	ns	0.923521	up	ENSMUSG00000027524	Edn3	male-specific	2
0.0720181	ns	0.649983	up	ENSMUSG00000027555	Car13	male-specific	2
-1.15808	ns	-1.33044	down	ENSMUSG00000027568	Ntsr1	male-specific	7
0.545167	ns	1.10367	up	ENSMUSG00000027606	Dnajc5b	male-specific	2
-0.429001	ns	-0.806659	down	ENSMUSG00000027624	Epb41l1	male-specific	6
0.262972	ns	1.42749	up	ENSMUSG00000027656	Ccn5	male-specific	2
-0.267231	ns	-0.603695	down	ENSMUSG00000027716	Trpc3	male-specific	6
-0.580156	ns	-0.664991	down	ENSMUSG00000027748	Trpc4	male-specific	6
0.325846	ns	0.625566	up	ENSMUSG00000027750	Postn	male-specific	2
-0.3276	ns	-0.631221	down	ENSMUSG00000027765	P2ry1	male-specific	6
0.344403	ns	0.696894	up	ENSMUSG00000027829	Ccnl1	male-specific	2
0.83681	ns	2.76491	up	ENSMUSG00000027832	Ptx3	male-specific	3
-0.0992748	ns	-0.74453	down	ENSMUSG00000027849	Syt6	male-specific	6
0.104114	ns	1.18391	up	ENSMUSG00000027861	Casq2	male-specific	2
-0.433974	ns	-0.709915	down	ENSMUSG00000027889	Ampd2	male-specific	6
-0.117045	ns	-0.837957	down	ENSMUSG00000027895	Kcnc4	male-specific	6
-0.495207	ns	-0.675117	down	ENSMUSG00000027896	Slc16a4	male-specific	6
-0.497302	ns	-0.707897	down	ENSMUSG00000027932	Slc27a3	male-specific	6
0.478222	ns	0.878094	up	ENSMUSG00000027939	Nup210l	male-specific	2
0.561779	ns	0.626146	up	ENSMUSG00000027944	Hax1	male-specific	2
-0.28367	ns	-0.718297	down	ENSMUSG00000027950	Chrnb2	male-specific	6
-0.207984	ns	-0.595429	down	ENSMUSG00000027959	Sass6	male-specific	6
0.184022	ns	0.70396	up	ENSMUSG00000027962	Vcam1	male-specific	2
-0.403678	ns	-0.795761	down	ENSMUSG00000027983	Cyp2u1	male-specific	6
0.479997	ns	1.07485	up	ENSMUSG00000027995	Tlr2	male-specific	2
-0.555593	ns	-0.604609	down	ENSMUSG00000028017	Egf	male-specific	6
-0.554593	ns	-0.843161	down	ENSMUSG00000028033	Kcnq5	male-specific	6
-0.661465	ns	-0.595067	down	ENSMUSG00000028036	Ptgfr	male-specific	7
-0.533722	ns	-1.00922	down	ENSMUSG00000028039	Efna3	male-specific	6
0.260963	ns	0.706279	up	ENSMUSG00000028044	Cks1b	male-specific	2
-0.52414	ns	-0.921537	down	ENSMUSG00000028068	Iqgap3	male-specific	6
0.378851	ns	0.807834	up	ENSMUSG00000028081	Rps3a1	male-specific	2
0.147355	ns	0.743438	up	ENSMUSG00000028108	Ecm1	male-specific	2
-0.339273	ns	0.666983	up	ENSMUSG00000028128	F3	male-specific	2
-0.558619	ns	-0.656724	down	ENSMUSG00000028132	Tlcd4	male-specific	6
-0.25903	ns	0.93593	up	ENSMUSG00000028148	Them5	male-specific	2
0.211238	ns	1.09918	up	ENSMUSG00000028167	Bdh2	male-specific	2
1.01739	ns	1.1278	up	ENSMUSG00000028179	Cth	male-specific	3
-0.421765	ns	-0.591565	down	ENSMUSG00000028184	Adgrl2	male-specific	6
2.12416	ns	2.59581	up	ENSMUSG00000028186	Uox	male-specific	3
-0.0824425	ns	0.85942	up	ENSMUSG00000028195	Ccn1	male-specific	2
0.404327	ns	0.711801	up	ENSMUSG00000028212	Ccne2	male-specific	2
-0.0919606	ns	-0.678777	down	ENSMUSG00000028222	Calb1	male-specific	6
0.137293	ns	0.981363	up	ENSMUSG00000028268	Gbp3	male-specific	2
-0.263952	ns	1.41132	up	ENSMUSG00000028270	Gbp2	male-specific	2
-0.54281	ns	0.588716	up	ENSMUSG00000028339	Col15a1	male-specific	2
-0.312258	ns	-0.721262	down	ENSMUSG00000028351	Brinp1	male-specific	6
-0.317058	ns	-0.909429	down	ENSMUSG00000028358	Zfp618	male-specific	6
-0.2966	ns	-0.607631	down	ENSMUSG00000028430	Nol6	male-specific	6
-0.378015	ns	-0.5901	down	ENSMUSG00000028479	Gne	male-specific	6
-0.368544	ns	-0.636894	down	ENSMUSG00000028488	Sh3gl2	male-specific	6
-0.140663	ns	0.83932	up	ENSMUSG00000028497	Hacd4	male-specific	2
-0.449136	ns	-0.630785	down	ENSMUSG00000028519	Dab1	male-specific	6
-0.244328	ns	-0.757337	down	ENSMUSG00000028523	Dynlt5	male-specific	6
-0.450185	ns	-0.69416	down	ENSMUSG00000028524	Sgip1	male-specific	6
-0.544943	ns	-0.818178	down	ENSMUSG00000028528	Dnajc6	male-specific	6
-0.401069	ns	-0.770433	down	ENSMUSG00000028532	Cachd1	male-specific	6
0	0	2.12667	up	ENSMUSG00000028539	Artn	male-specific	2
-0.546077	ns	-0.6626	down	ENSMUSG00000028565	Nfia	male-specific	6
0.16021	ns	0.987888	up	ENSMUSG00000028581	Laptm5	male-specific	2
0.262367	ns	0.886425	up	ENSMUSG00000028583	Pdpn	male-specific	2
1.8456	ns	2.287	up	ENSMUSG00000028584	Lrrc38	male-specific	3
0.239096	ns	0.905686	up	ENSMUSG00000028597	Gpx7	male-specific	2
0.408267	ns	0.680716	up	ENSMUSG00000028609	Magoh	male-specific	2
-0.239361	ns	-0.702124	down	ENSMUSG00000028631	Kcnq4	male-specific	6
0.400195	ns	0.747861	up	ENSMUSG00000028639	Ybx1	male-specific	2
-0.228939	ns	-0.705593	down	ENSMUSG00000028661	Epha8	male-specific	6
0.3227	ns	0.743911	up	ENSMUSG00000028691	Prdx1	male-specific	2
0.31199	ns	0.621211	up	ENSMUSG00000028693	Nasp	male-specific	2
-0.401506	ns	-0.674505	down	ENSMUSG00000028710	Atpaf1	male-specific	6
-0.386543	ns	-0.655598	down	ENSMUSG00000028758	Kif17	male-specific	6
-0.499025	ns	-0.638076	down	ENSMUSG00000028786	Tmem54	male-specific	6
-0.453904	ns	-0.945721	down	ENSMUSG00000028794	A3galt2	male-specific	6
-0.443965	ns	-0.81066	down	ENSMUSG00000028801	Stpg1	male-specific	6
-0.563942	ns	-0.882391	down	ENSMUSG00000028803	Nipal3	male-specific	6
0.338966	ns	0.700585	up	ENSMUSG00000028821	Syf2	male-specific	2
-0.415991	ns	-0.746681	down	ENSMUSG00000028833	Ncdn	male-specific	6
0.159086	ns	0.833516	up	ENSMUSG00000028859	Csf3r	male-specific	2
-0.382468	ns	-0.685408	down	ENSMUSG00000028876	Epha10	male-specific	6
0.421515	ns	0.668203	up	ENSMUSG00000028893	Sesn2	male-specific	2
-0.420938	ns	-0.589855	down	ENSMUSG00000028906	Epb41	male-specific	6
0.205099	ns	0.753615	up	ENSMUSG00000028927	Padi2	male-specific	2
-0.444763	ns	-0.729852	down	ENSMUSG00000028931	Kcnab2	male-specific	6
0.249634	ns	0.596562	up	ENSMUSG00000028955	Vamp3	male-specific	2
-0.434301	ns	-0.968799	down	ENSMUSG00000028977	Casz1	male-specific	6
0.0977825	ns	0.634663	up	ENSMUSG00000028980	H6pd	male-specific	2
-0.348882	ns	-0.682794	down	ENSMUSG00000028991	Mtor	male-specific	6
0.401527	ns	0.717038	up	ENSMUSG00000029032	Arhgef16	male-specific	2
-0.443823	ns	-0.671065	down	ENSMUSG00000029053	Prkcz	male-specific	6
-0.497423	ns	-0.623082	down	ENSMUSG00000029055	Plch2	male-specific	6
0.47625	ns	1.37905	up	ENSMUSG00000029084	Cd38	male-specific	2
-0.243056	ns	-0.887797	down	ENSMUSG00000029086	Prom1	male-specific	6
0.214353	ns	0.690648	up	ENSMUSG00000029163	Emilin1	male-specific	2
-0.556735	ns	-0.767364	down	ENSMUSG00000029167	Ppargc1a	male-specific	6
0.584277	ns	0.669939	up	ENSMUSG00000029171	Pgm2	male-specific	2
-0.179566	ns	-0.589666	down	ENSMUSG00000029174	Tbc1d1	male-specific	6
0.554496	ns	1.78286	up	ENSMUSG00000029204	Rhoh	male-specific	2
-0.634907	ns	-1.28487	down	ENSMUSG00000029211	Gabra4	male-specific	7
-0.542452	ns	-0.65005	down	ENSMUSG00000029228	Lnx1	male-specific	6
-0.297993	ns	0.632497	up	ENSMUSG00000029231	Pdgfra	male-specific	2
0.560881	ns	1.36816	up	ENSMUSG00000029254	Stap1	male-specific	2
0.0337689	ns	0.756499	up	ENSMUSG00000029304	Spp1	male-specific	2
-0.242468	ns	-0.635792	down	ENSMUSG00000029334	Prkg2	male-specific	6
0.0691842	ns	0.96692	up	ENSMUSG00000029335	Bmp3	male-specific	2
-0.408163	ns	-0.607311	down	ENSMUSG00000029348	Asphd2	male-specific	6
-0.567752	ns	-0.974078	down	ENSMUSG00000029359	Tesc	male-specific	6
-0.240873	ns	-0.58666	down	ENSMUSG00000029366	Dck	male-specific	6
0.550643	ns	2.35818	up	ENSMUSG00000029372	Ppbp	male-specific	2
0.522034	ns	1.73914	up	ENSMUSG00000029373	Pf4	male-specific	2
0.743285	ns	1.92554	up	ENSMUSG00000029380	Cxcl1	male-specific	3
-0.557329	ns	-0.678319	down	ENSMUSG00000029381	Shroom3	male-specific	6
-0.502197	ns	-0.927599	down	ENSMUSG00000029408	Abcb9	male-specific	6
-0.832345	ns	2.40125	up	ENSMUSG00000029417	Cxcl9	male-specific	1
-0.541777	ns	-1.00835	down	ENSMUSG00000029420	Rimbp2	male-specific	6
0.137026	ns	0.780737	up	ENSMUSG00000029484	Anxa3	male-specific	2
-0.356946	ns	-0.765992	down	ENSMUSG00000029547	Ints1	male-specific	6
0	0	2.12097	up	ENSMUSG00000029553	Tfec	male-specific	2
0.447639	ns	0.604341	up	ENSMUSG00000029561	Oasl2	male-specific	2
-0.214192	ns	0.66895	up	ENSMUSG00000029563	Foxp2	male-specific	2
-0.319892	ns	-0.655325	down	ENSMUSG00000029577	Ube3b	male-specific	6
-0.515386	ns	-0.77987	down	ENSMUSG00000029636	Wasf3	male-specific	6
-0.45461	ns	-0.763251	down	ENSMUSG00000029648	Flt1	male-specific	6
-0.34516	ns	-0.720261	down	ENSMUSG00000029674	Limk1	male-specific	6
-0.162844	ns	-0.644665	down	ENSMUSG00000029716	Tfr2	male-specific	6
0.129165	ns	1.07836	up	ENSMUSG00000029718	Pcolce	male-specific	2
-0.543242	ns	-0.656498	down	ENSMUSG00000029722	Agfg2	male-specific	6
0.210178	ns	0.595264	up	ENSMUSG00000029730	Mcm7	male-specific	2
0.338265	ns	1.0485	up	ENSMUSG00000029798	Herc6	male-specific	2
-0.558837	ns	-0.762469	down	ENSMUSG00000029804	Herc3	male-specific	6
0.244922	ns	0.906632	up	ENSMUSG00000029816	Gpnmb	male-specific	2
-0.512798	ns	-0.675432	down	ENSMUSG00000029821	Gsdme	male-specific	6
-0.0912426	ns	0.829334	up	ENSMUSG00000029843	Slc13a4	male-specific	2
-0.0216757	ns	0.616994	up	ENSMUSG00000029864	Gstk1	male-specific	2
-0.129423	ns	-0.603061	down	ENSMUSG00000029875	Ccdc184	male-specific	6
0.574206	ns	1.70545	up	ENSMUSG00000029915	Clec5a	male-specific	2
-0.0663336	ns	0.814127	up	ENSMUSG00000029925	Tbxas1	male-specific	2
0.406958	ns	0.635795	up	ENSMUSG00000030029	Lrig1	male-specific	2
0	0	2.6295	up	ENSMUSG00000030054	Gp9	male-specific	2
0.509391	ns	0.685957	up	ENSMUSG00000030057	Cnbp	male-specific	2
-0.0735554	ns	0.960377	up	ENSMUSG00000030074	Gxylt2	male-specific	2
-0.540822	ns	-0.776034	down	ENSMUSG00000030075	Cntn3	male-specific	6
-0.360512	ns	-0.659057	down	ENSMUSG00000030093	Wnt7a	male-specific	6
-0.233763	ns	1.05719	up	ENSMUSG00000030108	Slc6a13	male-specific	2
0.0447331	ns	1.08456	up	ENSMUSG00000030109	Slc6a12	male-specific	2
0.0866047	ns	1.22176	up	ENSMUSG00000030116	Mfap5	male-specific	2
-0.530585	ns	-0.844872	down	ENSMUSG00000030123	Plxnd1	male-specific	6
0.781998	ns	1.69796	up	ENSMUSG00000030144	Clec4d	male-specific	3
0.594106	ns	1.69741	up	ENSMUSG00000030148	Clec4a2	male-specific	3
0.624662	ns	1.49844	up	ENSMUSG00000030149	Klrk1	male-specific	3
0.40816	ns	0.939105	up	ENSMUSG00000030157	Clec2d	male-specific	2
0	0	1.83659	up	ENSMUSG00000030159	Clec1b	male-specific	2
0.288183	ns	1.83115	up	ENSMUSG00000030165	Klrd1	male-specific	2
0.374683	ns	0.775649	up	ENSMUSG00000030189	Ybx3	male-specific	2
0.29694	ns	1.28836	up	ENSMUSG00000030208	Emp1	male-specific	2
0.524975	ns	1.36439	up	ENSMUSG00000030214	Plbd1	male-specific	2
0.465306	ns	1.40425	up	ENSMUSG00000030220	Arhgdib	male-specific	2
-0.196664	ns	-0.896947	down	ENSMUSG00000030222	Rerg	male-specific	6
-0.233648	ns	-0.743482	down	ENSMUSG00000030249	Abcc9	male-specific	6
-0.264699	ns	-0.71009	down	ENSMUSG00000030257	Srgap3	male-specific	6
0.256957	ns	1.10353	up	ENSMUSG00000030263	Lrmp	male-specific	2
-0.526644	ns	-0.74531	down	ENSMUSG00000030306	Tmtc1	male-specific	6
-0.384387	ns	-0.721252	down	ENSMUSG00000030307	Slc6a11	male-specific	6
0	0	1.83207	up	ENSMUSG00000030325	Klrb1c	male-specific	2
-0.260769	ns	1.1007	up	ENSMUSG00000030351	Tspan11	male-specific	2
0.232606	ns	1.07013	up	ENSMUSG00000030361	Klrb1a	male-specific	2
-0.260051	ns	-0.951182	down	ENSMUSG00000030376	Slc8a2	male-specific	6
-0.211326	ns	-0.664532	down	ENSMUSG00000030380	Mzf1	male-specific	6
0.579964	ns	0.778867	up	ENSMUSG00000030443	Zfp583	male-specific	2
-0.402016	ns	-0.658971	down	ENSMUSG00000030451	Herc2	male-specific	6
4.51224	ns	5.49857	up	ENSMUSG00000030470	Csrp3	male-specific	3
0.577282	ns	1.31107	up	ENSMUSG00000030474	Siglece	male-specific	2
-0.524328	ns	-0.890178	down	ENSMUSG00000030518	Fam189a1	male-specific	6
-0.562393	ns	-0.791475	down	ENSMUSG00000030525	Chrna7	male-specific	6
-0.185169	ns	-0.601466	down	ENSMUSG00000030539	Sema4b	male-specific	6
-0.356922	ns	-0.640494	down	ENSMUSG00000030554	Synm	male-specific	6
-0.302576	ns	0.829109	up	ENSMUSG00000030559	Rab38	male-specific	2
0.237888	ns	1.04971	up	ENSMUSG00000030560	Ctsc	male-specific	2
-0.299643	ns	0.833976	up	ENSMUSG00000030589	Rasgrp4	male-specific	2
-0.231227	ns	-0.970779	down	ENSMUSG00000030600	Lrfn1	male-specific	6
-0.628643	ns	-1.17102	down	ENSMUSG00000030607	Acan	male-specific	7
-0.388031	ns	-0.58562	down	ENSMUSG00000030691	Fchsd2	male-specific	6
0.11951	ns	0.863417	up	ENSMUSG00000030701	Plekhb1	male-specific	2
-0.0993794	ns	0.955699	up	ENSMUSG00000030711	Sult1a1	male-specific	2
0.165144	ns	1.23278	up	ENSMUSG00000030717	Nupr1	male-specific	2
-0.896325	ns	1.61662	up	ENSMUSG00000030724	Cd19	male-specific	1
-0.172049	ns	0.728342	up	ENSMUSG00000030737	Slco2b1	male-specific	2
-0.4975	ns	-0.694189	down	ENSMUSG00000030739	Myh14	male-specific	6
0.466369	ns	0.705468	up	ENSMUSG00000030744	Rps3	male-specific	2
0.57989	ns	1.18515	up	ENSMUSG00000030745	Il21r	male-specific	2
-0.132143	ns	-0.608545	down	ENSMUSG00000030757	Zkscan2	male-specific	6
0.62036	ns	1.2233	up	ENSMUSG00000030786	Itgam	male-specific	3
-0.407592	ns	1.17982	up	ENSMUSG00000030789	Itgax	male-specific	2
0.362713	ns	1.16162	up	ENSMUSG00000030793	Pycard	male-specific	2
-0.533964	ns	-0.752455	down	ENSMUSG00000030852	Tacc2	male-specific	6
-0.170283	ns	0.802797	up	ENSMUSG00000030862	Cpxm2	male-specific	2
-0.918774	ns	-1.16664	down	ENSMUSG00000030889	Vwa3a	male-specific	7
0.504846	ns	0.617148	up	ENSMUSG00000030905	Crym	male-specific	2
0.510467	ns	1.09247	up	ENSMUSG00000030921	Trim30a	male-specific	2
-0.377686	ns	-1.00984	down	ENSMUSG00000030994	D7Ertd443e	male-specific	6
0.286289	ns	0.999079	up	ENSMUSG00000031070	Mrgprf	male-specific	2
-0.117779	ns	0.605532	up	ENSMUSG00000031119	Gpc4	male-specific	2
-0.408276	ns	-0.585727	down	ENSMUSG00000031129	Slc9a9	male-specific	6
-0.0825491	ns	-0.683133	down	ENSMUSG00000031150	Ccdc120	male-specific	6
-0.450119	ns	-0.648742	down	ENSMUSG00000031155	Pim2	male-specific	6
0.309931	ns	0.884369	up	ENSMUSG00000031165	Was	male-specific	2
-0.0238493	ns	1.61202	up	ENSMUSG00000031170	Slc38a5	male-specific	2
-0.449389	ns	-0.636751	down	ENSMUSG00000031224	Magee2	male-specific	6
-0.335963	ns	-0.745524	down	ENSMUSG00000031227	Magee1	male-specific	6
-0.0786042	ns	0.726218	up	ENSMUSG00000031239	Itm2a	male-specific	2
0.542795	ns	1.14274	up	ENSMUSG00000031264	Btk	male-specific	2
-0.118982	ns	0.932667	up	ENSMUSG00000031283	Chrdl1	male-specific	2
0.152247	ns	-0.589201	down	ENSMUSG00000031285	Dcx	male-specific	6
-0.505288	ns	-0.88043	down	ENSMUSG00000031298	Adgrg2	male-specific	6
-0.389919	ns	-0.623554	down	ENSMUSG00000031302	Nlgn3	male-specific	6
1.34719	ns	1.30812	up	ENSMUSG00000031312	Itgb1bp2	male-specific	3
0.411105	ns	0.761659	up	ENSMUSG00000031320	Rps4x	male-specific	2
0.0427398	ns	0.898646	up	ENSMUSG00000031351	Zfp185	male-specific	2
0.134124	ns	0.649251	up	ENSMUSG00000031381	Piga	male-specific	2
-0.311688	ns	-0.635949	down	ENSMUSG00000031386	Hcfc1	male-specific	6
0.064414	ns	0.777153	up	ENSMUSG00000031387	Renbp	male-specific	2
-0.514012	ns	-0.807703	down	ENSMUSG00000031441	Atp11a	male-specific	6
-0.264119	ns	-0.708124	down	ENSMUSG00000031442	Mcf2l	male-specific	6
-0.310242	ns	-1.08033	down	ENSMUSG00000031448	Adprhl1	male-specific	6
-0.779411	ns	-1.1943	down	ENSMUSG00000031491	Chrna6	male-specific	7
0.538179	ns	2.23551	up	ENSMUSG00000031494	Cd209a	male-specific	2
0.109223	ns	0.833199	up	ENSMUSG00000031504	Rab20	male-specific	2
0.477536	ns	1.15433	up	ENSMUSG00000031506	Ptpn7	male-specific	2
0.289506	ns	0.764289	up	ENSMUSG00000031538	Plat	male-specific	2
-0.536152	ns	-0.924281	down	ENSMUSG00000031543	Ank1	male-specific	6
-0.488542	ns	-0.855605	down	ENSMUSG00000031561	Tenm3	male-specific	6
0.506152	ns	1.40312	up	ENSMUSG00000031662	Snx20	male-specific	2
-0.473618	ns	-1.35498	down	ENSMUSG00000031688	Pou4f2	male-specific	6
0.00512582	ns	1.22481	up	ENSMUSG00000031740	Mmp2	male-specific	2
-0.40623	ns	-0.671831	down	ENSMUSG00000031749	St3gal2	male-specific	6
0.185687	ns	1.26717	up	ENSMUSG00000031762	Mt2	male-specific	2
0.355764	ns	0.874877	up	ENSMUSG00000031765	Mt1	male-specific	2
-0.258319	ns	-0.63279	down	ENSMUSG00000031772	Cntnap4	male-specific	6
0	0	5.04564	up	ENSMUSG00000031780	Ccl17	male-specific	2
-0.242858	ns	-0.640045	down	ENSMUSG00000031834	Pik3r2	male-specific	6
-0.404978	ns	-0.905478	down	ENSMUSG00000031837	Necab2	male-specific	6
0.224782	ns	0.82557	up	ENSMUSG00000031838	Ifi30	male-specific	2
-0.274406	ns	-0.643529	down	ENSMUSG00000031840	Rab3a	male-specific	6
-0.33567	ns	-0.594356	down	ENSMUSG00000031853	Map3k21	male-specific	6
-0.281419	ns	-0.69385	down	ENSMUSG00000031860	Pbx4	male-specific	6
-0.344519	ns	-0.734915	down	ENSMUSG00000031865	Dctn1	male-specific	6
-0.440121	ns	-0.819943	down	ENSMUSG00000031870	Pgr	male-specific	6
0.566509	ns	0.828611	up	ENSMUSG00000031875	Cmtm3	male-specific	2
-0.447755	ns	-0.719659	down	ENSMUSG00000031883	Car7	male-specific	6
-0.317883	ns	-0.706666	down	ENSMUSG00000031906	Smpd3	male-specific	6
-0.17096	ns	-0.724398	down	ENSMUSG00000031952	Chst5	male-specific	6
-0.339318	ns	-0.681195	down	ENSMUSG00000031970	Dbndd1	male-specific	6
0.0997348	ns	0.625481	up	ENSMUSG00000031990	Jam3	male-specific	2
-0.22586	ns	-0.605258	down	ENSMUSG00000032017	Grik4	male-specific	6
0.0843095	ns	0.828998	up	ENSMUSG00000032060	Cryab	male-specific	2
-0.100118	ns	0.809155	up	ENSMUSG00000032085	Tagln	male-specific	2
-0.259584	ns	1.01353	up	ENSMUSG00000032092	Mpzl2	male-specific	2
-0.355835	ns	-0.605616	down	ENSMUSG00000032125	Robo4	male-specific	6
-0.430748	ns	-0.834218	down	ENSMUSG00000032131	Abcg4	male-specific	6
-0.475218	ns	-0.82353	down	ENSMUSG00000032220	Myo1e	male-specific	6
-0.509711	ns	-0.663958	down	ENSMUSG00000032224	Fam81a	male-specific	6
-0.534262	ns	-0.594583	down	ENSMUSG00000032254	Kif23	male-specific	6
0.0107965	ns	0.733879	up	ENSMUSG00000032265	Tent5a	male-specific	2
0.521805	ns	0.666775	up	ENSMUSG00000032268	Tmprss5	male-specific	2
0.750947	ns	1.85036	up	ENSMUSG00000032271	Nnmt	male-specific	3
-0.472766	ns	-0.804011	down	ENSMUSG00000032278	Paqr5	male-specific	6
0.325686	ns	0.603012	up	ENSMUSG00000032280	Tle3	male-specific	2
0.538624	ns	-0.74875	down	ENSMUSG00000032303	Chrna3	male-specific	6
-0.528504	ns	-0.994012	down	ENSMUSG00000032313	Tmem266	male-specific	6
-0.539112	ns	-1.11553	down	ENSMUSG00000032318	Isl2	male-specific	6
-0.248434	ns	0.842278	up	ENSMUSG00000032327	Stra6	male-specific	2
0.30683	ns	0.59261	up	ENSMUSG00000032330	Cox7a2	male-specific	2
-0.345209	ns	-0.619663	down	ENSMUSG00000032338	Hcn4	male-specific	6
0.252947	ns	1.38054	up	ENSMUSG00000032355	Mlip	male-specific	2
-0.414222	ns	-0.727182	down	ENSMUSG00000032356	Rasgrf1	male-specific	6
0.20694	ns	1.21926	up	ENSMUSG00000032359	Ctsh	male-specific	2
-0.0830125	ns	0.793685	up	ENSMUSG00000032368	Zic1	male-specific	2
0.408224	ns	0.675239	up	ENSMUSG00000032372	Plscr2	male-specific	2
-0.434863	ns	-0.77981	down	ENSMUSG00000032380	Dapk2	male-specific	6
-0.394723	ns	0.804811	up	ENSMUSG00000032401	Lctl	male-specific	2
-0.0451674	ns	1.14905	up	ENSMUSG00000032419	Tbx18	male-specific	2
0.386626	ns	0.617185	up	ENSMUSG00000032436	Cmtm7	male-specific	2
-0.461556	ns	-0.857596	down	ENSMUSG00000032452	Clstn2	male-specific	6
0.828271	ns	0.659267	up	ENSMUSG00000032484	Ngp	male-specific	3
0.177698	ns	1.73918	up	ENSMUSG00000032487	Ptgs2	male-specific	2
0.545844	ns	0.746545	up	ENSMUSG00000032491	Nradd	male-specific	2
-0.435784	ns	-0.641187	down	ENSMUSG00000032492	Pth1r	male-specific	6
0.18611	ns	0.671946	up	ENSMUSG00000032501	Trib1	male-specific	2
0.404061	ns	0.699738	up	ENSMUSG00000032508	Myd88	male-specific	2
-0.454713	ns	-0.70152	down	ENSMUSG00000032514	Ttc21a	male-specific	6
0.419223	ns	0.61234	up	ENSMUSG00000032518	Rpsa	male-specific	2
0.491875	ns	0.618862	up	ENSMUSG00000032540	Abhd5	male-specific	2
0.181373	ns	0.59719	up	ENSMUSG00000032547	Ryk	male-specific	2
-0.0586459	ns	1.28849	up	ENSMUSG00000032554	Trf	male-specific	2
-0.401575	ns	1.09142	up	ENSMUSG00000032556	Bfsp2	male-specific	2
-0.488437	ns	-0.75688	down	ENSMUSG00000032564	Cpne4	male-specific	6
-0.369407	ns	-0.654286	down	ENSMUSG00000032571	Pik3r4	male-specific	6
0.439392	ns	0.809086	up	ENSMUSG00000032575	Manf	male-specific	2
-0.369926	ns	-0.953522	down	ENSMUSG00000032589	Bsn	male-specific	6
0.262786	ns	0.860395	up	ENSMUSG00000032643	Fhl3	male-specific	2
-0.023849	ns	0.736334	up	ENSMUSG00000032673	Prorsd1	male-specific	2
0.0491796	ns	1.18813	up	ENSMUSG00000032690	Oas2	male-specific	2
-0.497079	ns	-0.628011	down	ENSMUSG00000032718	Mansc1	male-specific	6
-0.273598	ns	0.818028	up	ENSMUSG00000032719	Sbspon	male-specific	2
-0.105729	ns	1.36391	up	ENSMUSG00000032725	Folr2	male-specific	2
0.427021	ns	0.890543	up	ENSMUSG00000032766	Gng11	male-specific	2
-0.572929	ns	-0.649794	down	ENSMUSG00000032815	Fanca	male-specific	6
-0.545312	ns	-0.95865	down	ENSMUSG00000032816	Igdcc4	male-specific	6
-0.315099	ns	-0.722209	down	ENSMUSG00000032826	Ank2	male-specific	6
-0.407639	ns	0.705525	up	ENSMUSG00000032854	Ugt8a	male-specific	2
-0.425542	ns	-0.641579	down	ENSMUSG00000032875	Arhgef17	male-specific	6
-0.402286	ns	-0.61107	down	ENSMUSG00000032878	Ccdc85a	male-specific	6
-0.567174	ns	-0.712464	down	ENSMUSG00000032890	Rims3	male-specific	6
-0.469926	ns	-0.965607	down	ENSMUSG00000032898	Fbxo21	male-specific	6
-0.419371	ns	-0.761405	down	ENSMUSG00000032908	Sgpp2	male-specific	6
-0.448197	ns	0.975943	up	ENSMUSG00000032925	Itgbl1	male-specific	2
-0.144043	ns	1.04624	up	ENSMUSG00000032942	Ucp3	male-specific	2
0.106642	ns	-1.0538	down	ENSMUSG00000032985	5730522E02Rik	male-specific	6
-0.154861	ns	-1.15142	down	ENSMUSG00000032999	Nlrp4f	male-specific	6
-0.37748	ns	-0.59288	down	ENSMUSG00000033059	Pygb	male-specific	6
0.192626	ns	0.772939	up	ENSMUSG00000033066	Gas7	male-specific	2
-0.478622	ns	-0.661653	down	ENSMUSG00000033068	Entpd6	male-specific	6
-0.412105	ns	-0.616331	down	ENSMUSG00000033124	Atg9a	male-specific	6
-0.463858	ns	-0.626887	down	ENSMUSG00000033161	Atp1a1	male-specific	6
0.0616504	ns	0.65931	up	ENSMUSG00000033192	Lpcat2	male-specific	2
-0.3572	ns	-0.596932	down	ENSMUSG00000033209	Ttc28	male-specific	6
2.75017	ns	4.35625	up	ENSMUSG00000033219	Gm9758	male-specific	3
0.703547	ns	1.15797	up	ENSMUSG00000033220	Rac2	male-specific	3
-0.337988	ns	-0.596601	down	ENSMUSG00000033233	Trim45	male-specific	6
-0.347743	ns	-0.674723	down	ENSMUSG00000033278	Ptprm	male-specific	6
0.323647	ns	0.607103	up	ENSMUSG00000033355	Rtp4	male-specific	2
-0.56081	ns	-0.784795	down	ENSMUSG00000033400	Agl	male-specific	6
0.104693	ns	0.702233	up	ENSMUSG00000033488	Cryzl2	male-specific	2
-0.168365	ns	1.07604	up	ENSMUSG00000033501	Crygs	male-specific	2
-0.324941	ns	-0.761007	down	ENSMUSG00000033510	Otud7a	male-specific	6
-0.342104	ns	-0.647997	down	ENSMUSG00000033530	Ttc7b	male-specific	6
-0.479772	ns	-0.604254	down	ENSMUSG00000033569	Adgrb3	male-specific	6
-0.533957	ns	-0.656617	down	ENSMUSG00000033578	Tmem35a	male-specific	6
0.545908	ns	0.819599	up	ENSMUSG00000033581	Igf2bp2	male-specific	2
-0.457313	ns	-0.621542	down	ENSMUSG00000033610	Pank1	male-specific	6
-0.529818	ns	-0.7896	down	ENSMUSG00000033633	Clec18a	male-specific	6
-0.285964	ns	-0.796613	down	ENSMUSG00000033707	Lrrc24	male-specific	6
-0.039455	ns	-0.736044	down	ENSMUSG00000033715	Akr1c14	male-specific	6
-0.221064	ns	-0.636469	down	ENSMUSG00000033721	Vav3	male-specific	6
-0.320351	ns	-0.664542	down	ENSMUSG00000033767	Tmem131l	male-specific	6
-0.388777	ns	-0.906786	down	ENSMUSG00000033768	Nrxn2	male-specific	6
0.640987	ns	1.54912	up	ENSMUSG00000033777	Tlr13	male-specific	3
-0.576972	ns	-0.655894	down	ENSMUSG00000033781	Asb13	male-specific	6
0.0370353	ns	1.66085	up	ENSMUSG00000033825	Tpsb2	male-specific	2
-0.0686772	ns	0.602374	up	ENSMUSG00000033849	B3galt2	male-specific	2
0.3964	ns	1.20682	up	ENSMUSG00000033967	Rnf225	male-specific	2
-0.55344	ns	2.26537	up	ENSMUSG00000034028	Cd226	male-specific	2
-0.0308177	ns	0.597187	up	ENSMUSG00000034057	Myrfl	male-specific	2
0.371905	ns	1.21416	up	ENSMUSG00000034116	Vav1	male-specific	2
-0.215759	ns	-0.641388	down	ENSMUSG00000034168	Irf2bpl	male-specific	6
-0.484458	ns	-0.606834	down	ENSMUSG00000034171	Faah	male-specific	6
0.338242	ns	0.753264	up	ENSMUSG00000034192	Lsm3	male-specific	2
-0.476053	ns	-0.664146	down	ENSMUSG00000034245	Hdac11	male-specific	6
0.584447	ns	2.01174	up	ENSMUSG00000034266	Batf	male-specific	2
-0.403133	ns	-0.671003	down	ENSMUSG00000034303	Ccdc15	male-specific	6
-0.570449	ns	-0.749864	down	ENSMUSG00000034312	Iqsec1	male-specific	6
0.448658	ns	0.795793	up	ENSMUSG00000034317	Trim59	male-specific	2
-0.323347	ns	-0.910439	down	ENSMUSG00000034324	Tmem132c	male-specific	6
0.445449	ns	1.01502	up	ENSMUSG00000034353	Ramp1	male-specific	2
-0.103052	ns	0.755723	up	ENSMUSG00000034463	Scara3	male-specific	2
-0.113632	ns	-0.949239	down	ENSMUSG00000034472	Rasd2	male-specific	6
-0.516651	ns	-0.739521	down	ENSMUSG00000034533	Scn10a	male-specific	6
-0.239549	ns	-1.12172	down	ENSMUSG00000034584	Exph5	male-specific	6
-1.0563	ns	1.29914	up	ENSMUSG00000034634	Ly6d	male-specific	1
0.359077	ns	1.87385	up	ENSMUSG00000034641	Cd300ld	male-specific	2
0.155069	ns	0.639972	up	ENSMUSG00000034664	Itga2b	male-specific	2
-0.525166	ns	-1.00478	down	ENSMUSG00000034684	Sema3f	male-specific	6
-0.392619	ns	-0.900163	down	ENSMUSG00000034730	Adgrb1	male-specific	6
-0.452787	ns	-0.768271	down	ENSMUSG00000034731	Dgkh	male-specific	6
-0.355386	ns	-0.707207	down	ENSMUSG00000034765	Dusp5	male-specific	6
-0.365174	ns	-0.693832	down	ENSMUSG00000034799	Unc13a	male-specific	6
-0.41876	ns	-0.62571	down	ENSMUSG00000034818	Celf5	male-specific	6
-0.490161	ns	-0.807943	down	ENSMUSG00000034839	Larp6	male-specific	6
0.0166715	ns	0.630483	up	ENSMUSG00000034842	Art3	male-specific	2
-0.43511	ns	-0.621284	down	ENSMUSG00000034867	Ankrd27	male-specific	6
-0.182683	ns	-1.21651	down	ENSMUSG00000034872	Gipc3	male-specific	6
0.524614	ns	0.788674	up	ENSMUSG00000034892	Rps29	male-specific	2
-0.439505	ns	-0.757367	down	ENSMUSG00000034902	Pip5k1c	male-specific	6
-0.206816	ns	-0.609768	down	ENSMUSG00000034912	Mdga2	male-specific	6
-0.0875794	ns	-1.1158	down	ENSMUSG00000034919	Ttc22	male-specific	6
0.125225	ns	1.1367	up	ENSMUSG00000034923	Ly6g6f	male-specific	2
-0.489765	ns	-0.78537	down	ENSMUSG00000034981	Parm1	male-specific	6
-0.20306	ns	1.02177	up	ENSMUSG00000035000	Dpp4	male-specific	2
0.266149	ns	0.957327	up	ENSMUSG00000035004	Igsf6	male-specific	2
2.14253	ns	2.30527	up	ENSMUSG00000035020	Epgn	male-specific	3
-0.420684	ns	1.91733	up	ENSMUSG00000035042	Ccl5	male-specific	2
0.185619	ns	0.689288	up	ENSMUSG00000035095	Fam167a	male-specific	2
-0.022899	ns	0.61453	up	ENSMUSG00000035109	Shc4	male-specific	2
0.508576	ns	1.45282	up	ENSMUSG00000035165	Kcne3	male-specific	2
-0.512256	ns	-0.782888	down	ENSMUSG00000035168	Tanc1	male-specific	6
-0.570978	ns	-0.688452	down	ENSMUSG00000035181	Heatr5a	male-specific	6
-0.0324393	ns	-1.12084	down	ENSMUSG00000035200	Chrnb4	male-specific	6
0.415687	ns	-0.992976	down	ENSMUSG00000035202	Lars2	male-specific	6
0.511472	ns	1.2226	up	ENSMUSG00000035208	Slfn8	male-specific	2
0.389306	ns	0.587825	up	ENSMUSG00000035235	Trim13	male-specific	2
-0.702955	ns	-1.21399	down	ENSMUSG00000035283	Adrb1	male-specific	7
-0.252885	ns	-0.664793	down	ENSMUSG00000035390	Brsk1	male-specific	6
-0.54962	ns	-0.631585	down	ENSMUSG00000035407	Kank4	male-specific	6
-0.420264	ns	-0.697595	down	ENSMUSG00000035456	Prdm8	male-specific	6
-0.352433	ns	-0.630169	down	ENSMUSG00000035476	Tab3	male-specific	6
-0.311926	ns	0.821141	up	ENSMUSG00000035486	Plk5	male-specific	2
0.0526468	ns	1.16949	up	ENSMUSG00000035493	Tgfbi	male-specific	2
-0.372385	ns	-0.632503	down	ENSMUSG00000035566	Pcdh17	male-specific	6
-0.205206	ns	-0.60697	down	ENSMUSG00000035640	Cbarp	male-specific	6
0.43808	ns	0.707796	up	ENSMUSG00000035649	Zcchc7	male-specific	2
-0.0393854	ns	0.939274	up	ENSMUSG00000035697	Arhgap45	male-specific	2
-0.440128	ns	-0.705868	down	ENSMUSG00000035722	Abca7	male-specific	6
-0.227415	ns	-0.610854	down	ENSMUSG00000035765	Dym	male-specific	6
-0.46617	ns	-0.614684	down	ENSMUSG00000035773	Kiss1r	male-specific	6
0.427281	ns	0.71888	up	ENSMUSG00000035778	Ggta1	male-specific	2
0.0207207	ns	1.06928	up	ENSMUSG00000035799	Twist1	male-specific	2
-0.191709	ns	-0.686117	down	ENSMUSG00000035835	Plppr3	male-specific	6
-0.375388	ns	-1.1628	down	ENSMUSG00000035916	Ptprq	male-specific	6
0.26677	ns	0.665411	up	ENSMUSG00000035929	H2-Q4	male-specific	2
-0.529784	ns	-0.764116	down	ENSMUSG00000035934	Pknox2	male-specific	6
-0.44468	ns	-0.664222	down	ENSMUSG00000035936	Aldh5a1	male-specific	6
-0.3079	ns	-0.631062	down	ENSMUSG00000036026	Tmem63b	male-specific	6
-0.565143	ns	-0.668176	down	ENSMUSG00000036062	Phf24	male-specific	6
0.0506251	ns	1.02532	up	ENSMUSG00000036103	Colec12	male-specific	2
0.150322	ns	1.2314	up	ENSMUSG00000036144	Meox2	male-specific	2
-0.448701	ns	-0.812062	down	ENSMUSG00000036186	Dipk1b	male-specific	6
-0.389382	ns	-0.610137	down	ENSMUSG00000036196	Slc26a8	male-specific	6
-0.438345	ns	-0.884881	down	ENSMUSG00000036304	Zdhhc23	male-specific	6
-0.138366	ns	-0.640072	down	ENSMUSG00000036306	Lzts1	male-specific	6
0.39354	ns	0.589759	up	ENSMUSG00000036315	Polr1h	male-specific	2
0.270793	ns	1.08446	up	ENSMUSG00000036362	P2ry13	male-specific	2
0.379934	ns	0.737051	up	ENSMUSG00000036372	Tmem258	male-specific	2
-0.465885	ns	-0.730392	down	ENSMUSG00000036377	Cracd	male-specific	6
0.10951	ns	0.839863	up	ENSMUSG00000036381	P2ry14	male-specific	2
-0.154673	ns	1.23398	up	ENSMUSG00000036412	Arsi	male-specific	2
-0.515057	ns	-1.02329	down	ENSMUSG00000036422	Pcdh8	male-specific	6
0.123698	ns	1.37197	up	ENSMUSG00000036446	Lum	male-specific	2
0.538624	ns	0.621916	up	ENSMUSG00000036459	Wtip	male-specific	2
0.567508	ns	0.661207	up	ENSMUSG00000036478	Btg1	male-specific	2
-0.593143	ns	-1.56732	down	ENSMUSG00000036492	Rnf39	male-specific	7
-0.631903	ns	-0.93226	down	ENSMUSG00000036526	Card11	male-specific	7
0.209213	ns	0.735708	up	ENSMUSG00000036570	Fxyd1	male-specific	2
-0.124678	ns	1.34509	up	ENSMUSG00000036594	H2-Aa	male-specific	2
-0.365114	ns	-0.611825	down	ENSMUSG00000036611	Eepd1	male-specific	6
0.0642374	ns	0.702963	up	ENSMUSG00000036634	Mag	male-specific	2
-0.351693	ns	-0.622126	down	ENSMUSG00000036698	Ago2	male-specific	6
-0.245848	ns	-0.592425	down	ENSMUSG00000036766	Dner	male-specific	6
-0.261055	ns	-0.595629	down	ENSMUSG00000036792	Mbd5	male-specific	6
0.622843	ns	0.760391	up	ENSMUSG00000036814	Slc6a20a	male-specific	3
-0.486344	ns	-0.613063	down	ENSMUSG00000036815	Dpp10	male-specific	6
-0.230496	ns	-0.609048	down	ENSMUSG00000036832	Lpar3	male-specific	6
0	0	5.12067	up	ENSMUSG00000036853	Mcoln3	male-specific	2
-0.15521	ns	-0.589278	down	ENSMUSG00000036854	Hspb6	male-specific	6
-0.371443	ns	-0.622891	down	ENSMUSG00000036862	Dchs1	male-specific	6
0.477172	ns	1.58009	up	ENSMUSG00000036887	C1qa	male-specific	2
0.500172	ns	1.49127	up	ENSMUSG00000036896	C1qc	male-specific	2
0.485982	ns	1.54928	up	ENSMUSG00000036905	C1qb	male-specific	2
-0.385105	ns	-0.844913	down	ENSMUSG00000036913	Trim67	male-specific	6
-0.140483	ns	-0.675301	down	ENSMUSG00000036957	Lrfn3	male-specific	6
-0.464213	ns	-1.03599	down	ENSMUSG00000037010	Apln	male-specific	6
-0.319687	ns	-0.591308	down	ENSMUSG00000037032	Apbb1	male-specific	6
-0.442398	ns	-0.655987	down	ENSMUSG00000037110	Ralgapa2	male-specific	6
-0.3691	ns	-0.67588	down	ENSMUSG00000037126	Psd	male-specific	6
-0.351623	ns	-0.685934	down	ENSMUSG00000037138	Aff3	male-specific	6
0.173994	ns	1.27161	up	ENSMUSG00000037185	Krt80	male-specific	2
-0.5625	ns	-1.21566	down	ENSMUSG00000037188	Grhl3	male-specific	6
-0.193585	ns	0.882615	up	ENSMUSG00000037206	Islr	male-specific	2
-0.429606	ns	0.593137	up	ENSMUSG00000037211	Spry1	male-specific	2
-0.130309	ns	-0.625409	down	ENSMUSG00000037217	Syn1	male-specific	6
-0.316095	ns	-0.617924	down	ENSMUSG00000037224	Zfyve28	male-specific	6
0.301889	ns	0.643587	up	ENSMUSG00000037225	Fgf2	male-specific	2
0.533798	ns	0.715152	up	ENSMUSG00000037242	Clic4	male-specific	2
-0.452218	ns	0.735803	up	ENSMUSG00000037254	Itih2	male-specific	2
-0.516871	ns	-0.650504	down	ENSMUSG00000037259	Dzank1	male-specific	6
0.0928215	ns	0.750389	up	ENSMUSG00000037318	Traf3ip3	male-specific	2
-0.404796	ns	-0.633164	down	ENSMUSG00000037341	Slc9a7	male-specific	6
-0.447948	ns	-0.770604	down	ENSMUSG00000037358	Dipk2b	male-specific	6
0.437983	ns	0.625595	up	ENSMUSG00000037361	Sf3b6	male-specific	2
-0.372777	ns	-0.807229	down	ENSMUSG00000037375	Hhat	male-specific	6
0.168173	ns	1.30796	up	ENSMUSG00000037405	Icam1	male-specific	2
-0.583123	ns	1.15239	up	ENSMUSG00000037548	H2-DMb2	male-specific	2
0.487747	ns	0.745987	up	ENSMUSG00000037563	Rps16	male-specific	2
-0.277754	ns	-2.16802	down	ENSMUSG00000037583	Nr0b2	male-specific	6
-0.408474	ns	-0.602233	down	ENSMUSG00000037605	Adgrl3	male-specific	6
0.182219	ns	1.06521	up	ENSMUSG00000037625	Cldn11	male-specific	2
0.407778	ns	0.843917	up	ENSMUSG00000037628	Cdkn3	male-specific	2
-0.111432	ns	-0.740927	down	ENSMUSG00000037636	Slc25a43	male-specific	6
-0.0574265	ns	-0.601671	down	ENSMUSG00000037681	Esyt3	male-specific	6
0.170177	ns	1.36942	up	ENSMUSG00000037686	Aspg	male-specific	2
-0.365581	ns	-0.629693	down	ENSMUSG00000037692	Ahdc1	male-specific	6
-0.208821	ns	1.06363	up	ENSMUSG00000037716	Ccdc33	male-specific	2
-0.36105	ns	1.16389	up	ENSMUSG00000037731	Themis2	male-specific	2
-0.156334	ns	0.684971	up	ENSMUSG00000037736	Limch1	male-specific	2
0.134883	ns	0.823981	up	ENSMUSG00000037820	Tgm2	male-specific	2
-0.25314	ns	0.708391	up	ENSMUSG00000037868	Egr2	male-specific	2
0.427562	ns	0.634582	up	ENSMUSG00000037876	Jmjd1c	male-specific	2
-0.122	ns	-0.672783	down	ENSMUSG00000037887	Dusp8	male-specific	6
-0.10211	ns	-0.639904	down	ENSMUSG00000037904	Ankrd9	male-specific	6
-0.447179	ns	-0.707065	down	ENSMUSG00000037905	Bri3bp	male-specific	6
-0.501098	ns	-1.01603	down	ENSMUSG00000037989	Wnk2	male-specific	6
-0.427581	ns	-0.650613	down	ENSMUSG00000037990	Sh3rf3	male-specific	6
-0.273969	ns	-0.608978	down	ENSMUSG00000037996	Slc24a2	male-specific	6
0.30287	ns	0.628514	up	ENSMUSG00000038011	Dnah10	male-specific	2
-0.563248	ns	-0.824998	down	ENSMUSG00000038020	Rapgefl1	male-specific	6
0.0496361	ns	1.24226	up	ENSMUSG00000038064	Cldn22	male-specific	2
0.0523049	ns	1.05769	up	ENSMUSG00000038086	Hspb2	male-specific	2
-0.0234705	ns	-0.61885	down	ENSMUSG00000038146	Notch3	male-specific	6
-0.533108	ns	-0.802318	down	ENSMUSG00000038174	Fam126b	male-specific	6
-0.0187455	ns	1.43877	up	ENSMUSG00000038179	Slamf7	male-specific	2
0.313429	ns	0.68295	up	ENSMUSG00000038217	Tlcd2	male-specific	2
-0.470793	ns	-0.645831	down	ENSMUSG00000038241	Cep250	male-specific	6
-0.171561	ns	-0.6167	down	ENSMUSG00000038248	Sobp	male-specific	6
-0.584906	ns	-0.858375	down	ENSMUSG00000038276	Asic3	male-specific	6
-0.483178	ns	-0.891393	down	ENSMUSG00000038319	Kcnh2	male-specific	6
-0.454781	ns	-0.626189	down	ENSMUSG00000038323	1700066M21Rik	male-specific	6
1.21228	ns	0.859684	up	ENSMUSG00000038357	Camp	male-specific	3
-0.568255	ns	0.72011	up	ENSMUSG00000038418	Egr1	male-specific	2
-0.213466	ns	-0.600686	down	ENSMUSG00000038422	Hdhd3	male-specific	6
-0.403356	ns	-0.671213	down	ENSMUSG00000038453	Srcin1	male-specific	6
-0.37	ns	-0.748425	down	ENSMUSG00000038473	Nos1ap	male-specific	6
-0.394966	ns	-0.709036	down	ENSMUSG00000038486	Sv2a	male-specific	6
-0.421255	ns	-0.699249	down	ENSMUSG00000038518	Jarid2	male-specific	6
0.0552185	ns	1.29023	up	ENSMUSG00000038521	C1s1	male-specific	2
-0.515893	ns	-0.638723	down	ENSMUSG00000038534	Osbpl7	male-specific	6
-0.564978	ns	-0.862607	down	ENSMUSG00000038576	Susd4	male-specific	6
-0.390508	ns	-0.700208	down	ENSMUSG00000038583	Pln	male-specific	6
0.40067	ns	1.53667	up	ENSMUSG00000038642	Ctss	male-specific	2
-0.309174	ns	-0.985863	down	ENSMUSG00000038663	Fsd2	male-specific	6
-0.515739	ns	-0.842787	down	ENSMUSG00000038664	Herc1	male-specific	6
-0.38378	ns	-0.959663	down	ENSMUSG00000038665	Dgki	male-specific	6
0.308114	ns	0.605041	up	ENSMUSG00000038690	Atp5j2	male-specific	2
-0.261456	ns	0.634751	up	ENSMUSG00000038732	Mboat1	male-specific	2
-0.00921364	ns	0.621642	up	ENSMUSG00000038775	Vill	male-specific	2
0.541945	ns	0.929481	up	ENSMUSG00000038811	Gngt2	male-specific	2
-0.480999	ns	-0.696055	down	ENSMUSG00000038838	Vars2	male-specific	6
0.20915	ns	0.77809	up	ENSMUSG00000038843	Gcnt1	male-specific	2
-0.444759	ns	-0.994579	down	ENSMUSG00000038859	Baiap2l1	male-specific	6
-0.0868677	ns	0.687574	up	ENSMUSG00000038871	Bpgm	male-specific	2
-0.59557	ns	-1.09304	down	ENSMUSG00000038872	Zfhx3	male-specific	7
0.538208	ns	0.743825	up	ENSMUSG00000038900	Rpl12	male-specific	2
-0.533084	ns	-0.685462	down	ENSMUSG00000038967	Pdk2	male-specific	6
-0.381195	ns	1.35522	up	ENSMUSG00000038973	Cldnd2	male-specific	2
-0.392353	ns	-0.607677	down	ENSMUSG00000038990	Cables2	male-specific	6
0.43597	ns	0.628435	up	ENSMUSG00000039001	Rps21	male-specific	2
-0.0325936	ns	0.651072	up	ENSMUSG00000039004	Bmp6	male-specific	2
0.338972	ns	0.596754	up	ENSMUSG00000039016	Timm8b	male-specific	2
-0.498788	ns	-0.913251	down	ENSMUSG00000039059	Hrh3	male-specific	6
-0.418664	ns	-0.690793	down	ENSMUSG00000039081	Zfp503	male-specific	6
0.0777406	ns	0.686681	up	ENSMUSG00000039089	L3mbtl3	male-specific	2
-0.279066	ns	-0.665644	down	ENSMUSG00000039106	Htr5a	male-specific	6
0.0508115	ns	1.41925	up	ENSMUSG00000039109	F13a1	male-specific	2
-0.410889	ns	-0.740519	down	ENSMUSG00000039126	Prune2	male-specific	6
-0.310714	ns	-0.661845	down	ENSMUSG00000039154	Shd	male-specific	6
0.576598	ns	0.940844	up	ENSMUSG00000039208	Metrnl	male-specific	2
0.456455	ns	0.845024	up	ENSMUSG00000039221	Rpl22l1	male-specific	2
0.428361	ns	0.587467	up	ENSMUSG00000039234	Sec24d	male-specific	2
0.256688	ns	1.16903	up	ENSMUSG00000039236	Isg20	male-specific	2
-1.15992	ns	-2.07764	down	ENSMUSG00000039238	Zfp750	male-specific	7
-0.131163	ns	-0.728313	down	ENSMUSG00000039239	Tgfb2	male-specific	6
-0.482421	ns	-0.796748	down	ENSMUSG00000039252	Lgi2	male-specific	6
-0.426779	ns	-0.767006	down	ENSMUSG00000039262	Prrc2b	male-specific	6
-0.395933	ns	-0.621432	down	ENSMUSG00000039375	Wdr17	male-specific	6
-0.013947	ns	0.739241	up	ENSMUSG00000039405	Prss23	male-specific	2
-0.465338	ns	-0.673154	down	ENSMUSG00000039414	Heatr5b	male-specific	6
-0.556009	ns	-0.725949	down	ENSMUSG00000039419	Cntnap2	male-specific	6
0.122992	ns	1.04143	up	ENSMUSG00000039452	Snx22	male-specific	2
-0.489121	ns	-0.626121	down	ENSMUSG00000039477	Tnrc18	male-specific	6
-0.379426	ns	-0.682375	down	ENSMUSG00000039488	Cntn5	male-specific	6
0.294987	ns	1.32018	up	ENSMUSG00000039529	Atp8b1	male-specific	2
-0.296527	ns	-0.663689	down	ENSMUSG00000039539	Sgcz	male-specific	6
-0.896049	ns	-1.28701	down	ENSMUSG00000039552	Rsph4a	male-specific	7
-0.329366	ns	-0.645675	down	ENSMUSG00000039556	Ppp1r3f	male-specific	6
-0.382056	ns	-0.592608	down	ENSMUSG00000039577	Nphp4	male-specific	6
-0.437001	ns	-0.647017	down	ENSMUSG00000039621	Prex1	male-specific	6
-0.496435	ns	-0.910452	down	ENSMUSG00000039628	Hs3st6	male-specific	6
-0.512015	ns	-0.966521	down	ENSMUSG00000039716	Dock3	male-specific	6
-0.573793	ns	-0.881982	down	ENSMUSG00000039741	Bahcc1	male-specific	6
-0.423512	ns	-0.661761	down	ENSMUSG00000039747	Orai2	male-specific	6
0.412952	ns	0.694905	up	ENSMUSG00000039756	Dnttip2	male-specific	2
-0.0807862	ns	1.28147	up	ENSMUSG00000039783	Kmo	male-specific	2
-0.423897	ns	-0.9341	down	ENSMUSG00000039809	Gabbr2	male-specific	6
-0.242486	ns	-0.708878	down	ENSMUSG00000039860	Srrm3	male-specific	6
0.195362	ns	1.18905	up	ENSMUSG00000039899	Fgl2	male-specific	2
-0.305897	ns	-0.703448	down	ENSMUSG00000039976	Tbc1d16	male-specific	6
-0.37325	ns	-0.589343	down	ENSMUSG00000040016	Ptger3	male-specific	6
0	0	3.15665	up	ENSMUSG00000040026	Saa3	male-specific	2
-0.452605	ns	-0.81938	down	ENSMUSG00000040035	Disp2	male-specific	6
0.550155	ns	1.98831	up	ENSMUSG00000040046	Tph1	male-specific	2
-0.338817	ns	0.792747	up	ENSMUSG00000040061	Plcb2	male-specific	2
-0.466695	ns	-0.623693	down	ENSMUSG00000040111	Gramd1b	male-specific	6
-0.394658	ns	-0.612304	down	ENSMUSG00000040133	Gpr176	male-specific	6
1.17515	ns	1.73182	up	ENSMUSG00000040148	Hmx3	male-specific	3
-0.270417	ns	0.890154	up	ENSMUSG00000040152	Thbs1	male-specific	2
0.164561	ns	1.90735	up	ENSMUSG00000040165	Cd209c	male-specific	2
0.0522705	ns	1.16599	up	ENSMUSG00000040229	Gpr34	male-specific	2
-0.439654	ns	-0.720174	down	ENSMUSG00000040270	Bach2	male-specific	6
-0.515942	ns	-0.836878	down	ENSMUSG00000040276	Pacsin1	male-specific	6
-0.391325	ns	-0.705442	down	ENSMUSG00000040327	Cul9	male-specific	6
0.165439	ns	0.596371	up	ENSMUSG00000040374	Pex2	male-specific	2
-0.291702	ns	-0.624994	down	ENSMUSG00000040390	Map3k10	male-specific	6
0.0751049	ns	0.658554	up	ENSMUSG00000040428	Plekha4	male-specific	2
-0.269689	ns	-0.774533	down	ENSMUSG00000040447	Spns2	male-specific	6
-0.400558	ns	-0.745893	down	ENSMUSG00000040479	Dgkz	male-specific	6
0.533958	ns	1.04486	up	ENSMUSG00000040483	Xaf1	male-specific	2
0.106967	ns	-0.595295	down	ENSMUSG00000040495	Chrm4	male-specific	6
-0.247567	ns	1.29871	up	ENSMUSG00000040522	Tlr8	male-specific	2
0.951385	ns	1.66883	up	ENSMUSG00000040528	Milr1	male-specific	3
0.205796	ns	1.1733	up	ENSMUSG00000040552	C3ar1	male-specific	2
-0.437175	ns	-0.743163	down	ENSMUSG00000040557	Mettl27	male-specific	6
-0.487222	ns	-0.753107	down	ENSMUSG00000040560	Wdr7	male-specific	6
0.0395726	ns	0.741324	up	ENSMUSG00000040562	Gstm2	male-specific	2
-0.765787	ns	1.01499	up	ENSMUSG00000040592	Cd79b	male-specific	1
-0.0250951	ns	-0.672235	down	ENSMUSG00000040610	Tlx3	male-specific	6
0.118305	ns	0.620275	up	ENSMUSG00000040613	Apobec1	male-specific	2
0.136673	ns	0.772167	up	ENSMUSG00000040649	Rimklb	male-specific	2
0.520848	ns	0.786749	up	ENSMUSG00000040681	Hmgn1	male-specific	2
-0.400132	ns	-0.757516	down	ENSMUSG00000040712	Camta2	male-specific	6
0.258097	ns	1.77545	up	ENSMUSG00000040747	Cd53	male-specific	2
0.214581	ns	1.04731	up	ENSMUSG00000040751	Lat2	male-specific	2
0.79859	ns	0.806241	up	ENSMUSG00000040809	Chil3	male-specific	3
-0.527488	ns	-0.911987	down	ENSMUSG00000040820	Hlcs	male-specific	6
-0.203761	ns	0.967824	up	ENSMUSG00000040856	Dlk1	male-specific	2
-0.453074	ns	-0.706085	down	ENSMUSG00000040860	Crocc	male-specific	6
-0.473856	ns	-0.808643	down	ENSMUSG00000040875	Osbpl10	male-specific	6
-0.287186	ns	-0.792293	down	ENSMUSG00000040907	Atp1a3	male-specific	6
-0.0117252	ns	1.97432	up	ENSMUSG00000040950	Mgl2	male-specific	2
0.44736	ns	0.595385	up	ENSMUSG00000040952	Rps19	male-specific	2
-0.318918	ns	-0.592517	down	ENSMUSG00000040964	Arhgef10l	male-specific	6
-0.556766	ns	-1.19264	down	ENSMUSG00000040972	Igsf21	male-specific	6
-0.164282	ns	-0.703451	down	ENSMUSG00000041000	Trim62	male-specific	6
-0.16068	ns	0.904348	up	ENSMUSG00000041119	Pde9a	male-specific	2
-0.565797	ns	-0.832006	down	ENSMUSG00000041141	Pnmal1	male-specific	6
-0.125932	ns	-0.625201	down	ENSMUSG00000041144	Dnah7b	male-specific	6
-0.146138	ns	1.145	up	ENSMUSG00000041193	Pla2g5	male-specific	2
-0.483623	ns	-0.793595	down	ENSMUSG00000041205	Map6d1	male-specific	6
-0.16194	ns	-0.658175	down	ENSMUSG00000041263	Rusc1	male-specific	6
-0.950978	ns	-1.25047	down	ENSMUSG00000041309	Nkx6-2	male-specific	7
-0.371749	ns	-0.600428	down	ENSMUSG00000041341	Atg2b	male-specific	6
-0.504466	ns	-0.690983	down	ENSMUSG00000041351	Rap1gap	male-specific	6
0.0724836	ns	0.740119	up	ENSMUSG00000041390	Mdfic	male-specific	2
0.486133	ns	0.703316	up	ENSMUSG00000041453	Rpl21	male-specific	2
-0.0311703	ns	0.887876	up	ENSMUSG00000041515	Irf8	male-specific	2
-0.592769	ns	1.12625	up	ENSMUSG00000041538	H2-Ob	male-specific	1
-0.501111	ns	0.823179	up	ENSMUSG00000041577	Prelp	male-specific	2
0.535127	ns	0.627836	up	ENSMUSG00000041594	Tmtc4	male-specific	2
0.521519	ns	0.628839	up	ENSMUSG00000041598	Cdc42ep4	male-specific	2
-0.139101	ns	0.928154	up	ENSMUSG00000041607	Mbp	male-specific	2
-0.457803	ns	-0.669388	down	ENSMUSG00000041608	Entpd3	male-specific	6
-0.362652	ns	-0.630582	down	ENSMUSG00000041670	Rims1	male-specific	6
-0.266695	ns	-0.801645	down	ENSMUSG00000041679	Lrrc29	male-specific	6
-0.293289	ns	-0.645949	down	ENSMUSG00000041729	Coro2b	male-specific	6
0.412733	ns	0.682137	up	ENSMUSG00000041736	Tspo	male-specific	2
-0.525969	ns	-0.854527	down	ENSMUSG00000041757	Plekha6	male-specific	6
-0.428266	ns	-1.40174	down	ENSMUSG00000041771	Slc24a4	male-specific	6
0.489169	ns	0.735977	up	ENSMUSG00000041831	Sytl3	male-specific	2
0.522619	ns	0.753483	up	ENSMUSG00000041841	Rpl37	male-specific	2
0.498544	ns	0.706936	up	ENSMUSG00000041859	Mcm3	male-specific	2
-0.335179	ns	-0.624489	down	ENSMUSG00000041907	Gpr45	male-specific	6
0.244347	ns	0.965092	up	ENSMUSG00000041974	Spidr	male-specific	2
-0.302326	ns	-0.609541	down	ENSMUSG00000041977	Arhgef11	male-specific	6
-0.24831	ns	-0.607474	down	ENSMUSG00000042035	Igsf3	male-specific	6
-0.354827	ns	-0.688287	down	ENSMUSG00000042078	Svop	male-specific	6
-0.293308	ns	-0.726094	down	ENSMUSG00000042115	Klhdc8a	male-specific	6
-0.125184	ns	0.753826	up	ENSMUSG00000042190	Cmklr1	male-specific	2
-0.173029	ns	-0.653366	down	ENSMUSG00000042216	Sgsm1	male-specific	6
-0.267772	ns	-0.669795	down	ENSMUSG00000042258	Isl1	male-specific	6
-0.375135	ns	0.631904	up	ENSMUSG00000042286	Stab1	male-specific	2
-0.352533	ns	-0.602492	down	ENSMUSG00000042350	Arel1	male-specific	6
-0.268233	ns	1.35222	up	ENSMUSG00000042351	Grap2	male-specific	2
0.485333	ns	0.606439	up	ENSMUSG00000042354	Gnl3	male-specific	2
0.294947	ns	1.76416	up	ENSMUSG00000042357	Gjb5	male-specific	2
-0.342849	ns	-0.731476	down	ENSMUSG00000042359	Osbpl6	male-specific	6
-0.115394	ns	-0.709923	down	ENSMUSG00000042388	Dlgap3	male-specific	6
0.56355	ns	0.619884	up	ENSMUSG00000042406	Atf4	male-specific	2
-0.484637	ns	-0.588365	down	ENSMUSG00000042428	Mgat3	male-specific	6
-0.478368	ns	-0.890167	down	ENSMUSG00000042476	Abcb4	male-specific	6
0.187571	ns	0.794885	up	ENSMUSG00000042485	Mustn1	male-specific	2
-0.425735	ns	-0.773699	down	ENSMUSG00000042529	Kcnj12	male-specific	6
0.332225	ns	0.607655	up	ENSMUSG00000042541	Sem1	male-specific	2
-0.42614	ns	-0.761993	down	ENSMUSG00000042581	Thsd7b	male-specific	6
0.28477	ns	0.670739	up	ENSMUSG00000042670	Immp1l	male-specific	2
-0.49296	ns	-0.746946	down	ENSMUSG00000042671	Rgs8	male-specific	6
-0.493752	ns	-0.772132	down	ENSMUSG00000042680	Garem1	male-specific	6
0.36791	ns	0.632103	up	ENSMUSG00000042682	Selenok	male-specific	2
0.526659	ns	1.00327	up	ENSMUSG00000042684	Npl	male-specific	2
0.272688	ns	0.640686	up	ENSMUSG00000042712	Tceal9	male-specific	2
-0.891509	ns	-1.79187	down	ENSMUSG00000042717	Ppp1r3a	male-specific	7
0.138257	ns	0.713377	up	ENSMUSG00000042759	Apobr	male-specific	2
0.532337	ns	1.3466	up	ENSMUSG00000042784	Muc1	male-specific	2
-0.464597	ns	-0.768051	down	ENSMUSG00000042797	Aqp11	male-specific	6
-0.287785	ns	-0.635793	down	ENSMUSG00000042817	Flt3	male-specific	6
0.455787	ns	1.65396	up	ENSMUSG00000042821	Snai1	male-specific	2
-0.0790314	ns	1.13715	up	ENSMUSG00000042842	Serpinb6b	male-specific	2
-0.366661	ns	-0.615466	down	ENSMUSG00000042942	Greb1l	male-specific	6
-0.100904	ns	-0.622981	down	ENSMUSG00000042978	Sbk1	male-specific	6
0.194764	ns	0.650571	up	ENSMUSG00000043008	Klhl6	male-specific	2
-0.464447	ns	-0.644386	down	ENSMUSG00000043017	Ptgir	male-specific	6
0.00815502	ns	0.929412	up	ENSMUSG00000043099	Hic1	male-specific	2
-0.0771847	ns	1.18496	up	ENSMUSG00000043263	Ifi209	male-specific	2
-0.135354	ns	0.839527	up	ENSMUSG00000043298	Smco3	male-specific	2
0.0308153	ns	0.703446	up	ENSMUSG00000043336	Filip1l	male-specific	2
-0.336592	ns	-0.742247	down	ENSMUSG00000043410	Hfm1	male-specific	6
-0.301542	ns	-1.15582	down	ENSMUSG00000043460	Elfn2	male-specific	6
-0.438763	ns	-0.782164	down	ENSMUSG00000043557	Mdga1	male-specific	6
-0.0717141	ns	-0.627801	down	ENSMUSG00000043614	Vps37d	male-specific	6
-0.439804	ns	0.826071	up	ENSMUSG00000043631	Ecm2	male-specific	2
-0.152898	ns	-0.649754	down	ENSMUSG00000043635	Adamts3	male-specific	6
-0.427067	ns	-0.833422	down	ENSMUSG00000043668	Tox3	male-specific	6
-0.35994	ns	-0.666208	down	ENSMUSG00000043670	Diras1	male-specific	6
0.373123	ns	0.793157	up	ENSMUSG00000043716	Rpl7	male-specific	2
0.313128	ns	1.4347	up	ENSMUSG00000043832	Clec4a3	male-specific	2
-0.5353	ns	-0.642982	down	ENSMUSG00000043843	Tmem145	male-specific	6
-0.213372	ns	-0.784605	down	ENSMUSG00000043857	Mgat5b	male-specific	6
-0.0329317	ns	0.636013	up	ENSMUSG00000043924	Ncmap	male-specific	2
-0.451937	ns	-0.781219	down	ENSMUSG00000043940	Wdfy3	male-specific	6
-0.373639	ns	-0.734887	down	ENSMUSG00000044024	Rell2	male-specific	6
-0.961732	ns	-1.40234	down	ENSMUSG00000044052	Ccr10	male-specific	7
-0.458947	ns	-0.612209	down	ENSMUSG00000044072	Eml6	male-specific	6
0.392871	ns	0.744544	up	ENSMUSG00000044080	S100a1	male-specific	2
0.232418	ns	0.586738	up	ENSMUSG00000044122	Proca1	male-specific	2
0	0	2.67518	up	ENSMUSG00000044162	Tnip3	male-specific	2
-0.535259	ns	-0.826875	down	ENSMUSG00000044164	Rnf182	male-specific	6
-0.484865	ns	-1.33567	down	ENSMUSG00000044216	Kcnj4	male-specific	6
-0.390801	ns	-0.701058	down	ENSMUSG00000044250	Pced1b	male-specific	6
-0.2595	ns	-0.69567	down	ENSMUSG00000044254	Pcsk9	male-specific	6
0.718488	ns	0.901422	up	ENSMUSG00000044303	Cdkn2a	male-specific	3
0	0	4.15729	up	ENSMUSG00000044309	Apol7c	male-specific	2
-0.597231	ns	-1.28654	down	ENSMUSG00000044312	Neurog3	male-specific	7
-0.00910715	ns	0.835827	up	ENSMUSG00000044337	Ackr3	male-specific	2
-0.47298	ns	-0.687439	down	ENSMUSG00000044365	Cxxc4	male-specific	6
1.01308	ns	1.83527	up	ENSMUSG00000044393	Dsg2	male-specific	3
-0.0994527	ns	0.979185	up	ENSMUSG00000044468	Tent5c	male-specific	2
0.100413	ns	0.73196	up	ENSMUSG00000044469	Tnfaip8l1	male-specific	2
-0.19132	ns	1.2132	up	ENSMUSG00000044583	Tlr7	male-specific	2
-0.456287	ns	-0.920085	down	ENSMUSG00000044628	Rnf208	male-specific	6
-0.354107	ns	-0.800929	down	ENSMUSG00000044647	Csrnp3	male-specific	6
-0.358414	ns	-0.617599	down	ENSMUSG00000044770	Scml4	male-specific	6
0.388832	ns	0.904949	up	ENSMUSG00000044786	Zfp36	male-specific	2
-0.354056	ns	-0.635644	down	ENSMUSG00000044807	Zfp354c	male-specific	6
0.258317	ns	1.12984	up	ENSMUSG00000044811	Cd300c2	male-specific	2
-0.534527	ns	-1.23786	down	ENSMUSG00000044816	D630023F18Rik	male-specific	6
0.587287	ns	1.53018	up	ENSMUSG00000044827	Tlr1	male-specific	3
0.502266	ns	0.588943	up	ENSMUSG00000044906	4930503L19Rik	male-specific	2
-0.145936	ns	-0.611722	down	ENSMUSG00000044927	H1f10	male-specific	6
-0.380425	ns	-0.74828	down	ENSMUSG00000045038	Prkce	male-specific	6
-0.570966	ns	-0.873514	down	ENSMUSG00000045039	Megf8	male-specific	6
-0.722781	ns	-1.41698	down	ENSMUSG00000045053	Kcng3	male-specific	7
-0.474552	ns	-0.81223	down	ENSMUSG00000045083	Lingo2	male-specific	6
0.409142	ns	0.702378	up	ENSMUSG00000045128	Rpl18a	male-specific	2
-0.376921	ns	-0.888863	down	ENSMUSG00000045259	Klhdc9	male-specific	6
-0.567053	ns	-0.865765	down	ENSMUSG00000045288	Ush1g	male-specific	6
-0.343121	ns	-0.615081	down	ENSMUSG00000045349	Sh2d5	male-specific	6
-0.402582	ns	0.990607	up	ENSMUSG00000045392	Olfr1033	male-specific	2
-0.415548	ns	-0.601775	down	ENSMUSG00000045414	Dipk2a	male-specific	6
-0.314001	ns	-0.651867	down	ENSMUSG00000045482	Trrap	male-specific	6
0.473495	ns	1.55445	up	ENSMUSG00000045620	Odf3l1	male-specific	2
0.500101	ns	1.0647	up	ENSMUSG00000045725	Prr15	male-specific	2
0.230558	ns	0.825621	up	ENSMUSG00000045730	Adrb2	male-specific	2
-0.4337	ns	-0.651492	down	ENSMUSG00000045912	C2cd4c	male-specific	6
-0.29831	ns	-0.618948	down	ENSMUSG00000046178	Nxph1	male-specific	6
-0.321704	ns	-0.636014	down	ENSMUSG00000046204	Pnma2	male-specific	6
1.09516	ns	1.61743	up	ENSMUSG00000046245	Pilra	male-specific	3
-0.503813	ns	-0.712219	down	ENSMUSG00000046275	Trarg1	male-specific	6
-0.579224	ns	-1.14262	down	ENSMUSG00000046287	Pnma3	male-specific	6
0.387738	ns	0.744701	up	ENSMUSG00000046330	Rpl37a	male-specific	2
-0.163164	ns	0.812188	up	ENSMUSG00000046337	Fam178b	male-specific	2
0.0744461	ns	0.711525	up	ENSMUSG00000046352	Gjb2	male-specific	2
0.439598	ns	0.595137	up	ENSMUSG00000046364	Rpl27a	male-specific	2
0.481956	ns	1.02428	up	ENSMUSG00000046402	Rbp1	male-specific	2
0.118429	ns	1.10517	up	ENSMUSG00000046417	Lrrc75a	male-specific	2
-0.393671	ns	-0.721754	down	ENSMUSG00000046442	Ppm1e	male-specific	6
-0.568206	ns	-0.871924	down	ENSMUSG00000046574	Prr12	male-specific	6
-0.514064	ns	-0.794815	down	ENSMUSG00000046613	Vwa5b2	male-specific	6
0.337003	ns	1.24997	up	ENSMUSG00000046714	Foxc2	male-specific	2
0.584608	ns	0.985866	up	ENSMUSG00000046718	Bst2	male-specific	2
-0.324687	ns	0.89366	up	ENSMUSG00000046768	Rhoj	male-specific	2
-0.177132	ns	-0.622381	down	ENSMUSG00000046793	Gpr61	male-specific	6
-0.0920841	ns	0.820336	up	ENSMUSG00000046805	Mpeg1	male-specific	2
-0.520459	ns	-0.822537	down	ENSMUSG00000046807	Lrrc75b	male-specific	6
-0.116998	ns	0.789123	up	ENSMUSG00000046879	Irgm1	male-specific	2
-0.574239	ns	-1.16506	down	ENSMUSG00000047013	Fbxo41	male-specific	6
0.464043	ns	0.756173	up	ENSMUSG00000047109	Cldn14	male-specific	2
-0.221705	ns	-0.725907	down	ENSMUSG00000047115	Fam221a	male-specific	6
0.346051	ns	1.30362	up	ENSMUSG00000047180	Neurl3	male-specific	2
-0.333563	ns	1.35658	up	ENSMUSG00000047420	Fam180a	male-specific	2
-0.431704	ns	-0.609504	down	ENSMUSG00000047473	Zfp30	male-specific	6
-0.634403	ns	-0.802205	down	ENSMUSG00000047495	Dlgap2	male-specific	7
-0.308173	ns	0.596347	up	ENSMUSG00000047497	Adamts12	male-specific	2
0.473674	ns	0.695463	up	ENSMUSG00000047592	Nxpe5	male-specific	2
0.477991	ns	0.726891	up	ENSMUSG00000047604	Frat2	male-specific	2
0.209878	ns	0.959663	up	ENSMUSG00000047735	Samd9l	male-specific	2
0.336372	ns	0.792971	up	ENSMUSG00000047793	Sned1	male-specific	2
-0.0442409	ns	0.885052	up	ENSMUSG00000047797	Gjb1	male-specific	2
-0.0443075	ns	-0.602548	down	ENSMUSG00000047821	Trim16	male-specific	6
-0.431055	ns	-0.801295	down	ENSMUSG00000047888	Tnrc6b	male-specific	6
-0.52265	ns	-0.751883	down	ENSMUSG00000047907	Tshz2	male-specific	6
-0.327164	ns	1.02347	up	ENSMUSG00000048065	Cyb5r2	male-specific	2
-0.477639	ns	-0.950728	down	ENSMUSG00000048108	Tmem72	male-specific	6
0.12404	ns	0.951621	up	ENSMUSG00000048163	Selplg	male-specific	2
-0.0900704	ns	0.881634	up	ENSMUSG00000048281	Dleu7	male-specific	2
2.67522	ns	2.24729	up	ENSMUSG00000048329	Mfsd6l	male-specific	3
-0.221391	ns	0.832984	up	ENSMUSG00000048368	Omd	male-specific	2
0.574584	ns	1.27756	up	ENSMUSG00000048373	Fgfbp1	male-specific	2
-0.34802	ns	-0.760632	down	ENSMUSG00000048481	Mypop	male-specific	6
0.265055	ns	0.79476	up	ENSMUSG00000048497	Mmgt2	male-specific	2
0.319428	ns	2.23016	up	ENSMUSG00000048521	Cxcr6	male-specific	2
0.317593	ns	1.09624	up	ENSMUSG00000048534	Jaml	male-specific	2
-0.333211	ns	-0.855277	down	ENSMUSG00000048617	Rtbdn	male-specific	6
0.51037	ns	0.851017	up	ENSMUSG00000048636	A730049H05Rik	male-specific	2
-0.361871	ns	-0.703701	down	ENSMUSG00000048706	Lurap1l	male-specific	6
-0.452484	ns	-0.599854	down	ENSMUSG00000048756	Foxo3	male-specific	6
0.46289	ns	1.38626	up	ENSMUSG00000048779	P2ry6	male-specific	2
-0.0285007	ns	0.797728	up	ENSMUSG00000048794	Cfap100	male-specific	2
0.0606942	ns	1.2205	up	ENSMUSG00000048865	Arhgap30	male-specific	2
-0.470388	ns	-1.02893	down	ENSMUSG00000048895	Cdk5r1	male-specific	6
-0.213116	ns	-0.632335	down	ENSMUSG00000048988	Elfn1	male-specific	6
0.098906	ns	1.14478	up	ENSMUSG00000049037	Clec4a1	male-specific	2
0.159147	ns	1.26907	up	ENSMUSG00000049103	Ccr2	male-specific	2
-0.321935	ns	-0.591702	down	ENSMUSG00000049106	Dcaf5	male-specific	6
-0.514696	ns	-0.6547	down	ENSMUSG00000049115	Agtr1a	male-specific	6
0.485392	ns	1.62912	up	ENSMUSG00000049130	C5ar1	male-specific	2
-0.518823	ns	-0.699968	down	ENSMUSG00000049148	Plcxd3	male-specific	6
0.0989086	ns	-0.647131	down	ENSMUSG00000049420	Tmem200a	male-specific	6
-0.534626	ns	-0.630397	down	ENSMUSG00000049511	Htr1b	male-specific	6
0.448004	ns	0.696587	up	ENSMUSG00000049517	Rps23	male-specific	2
-0.424044	ns	-0.734443	down	ENSMUSG00000049532	Sall2	male-specific	6
-0.189443	ns	-1.11633	down	ENSMUSG00000049538	Adamts16	male-specific	6
-0.47629	ns	-1.06688	down	ENSMUSG00000049555	Tmie	male-specific	6
-0.569042	ns	-1.16478	down	ENSMUSG00000049556	Lingo1	male-specific	6
-0.857616	ns	-1.10383	down	ENSMUSG00000049571	Cfap46	male-specific	7
-0.169744	ns	-0.804653	down	ENSMUSG00000049577	Zfpm1	male-specific	6
0	0	-2.04744	down	ENSMUSG00000049641	Vgll2	male-specific	6
0	0	2.29384	up	ENSMUSG00000049723	Mmp12	male-specific	2
0.529486	ns	0.756952	up	ENSMUSG00000049775	Tmsb4x	male-specific	2
0.417249	ns	1.20458	up	ENSMUSG00000049872	Calhm5	male-specific	2
0.238537	ns	0.705869	up	ENSMUSG00000049950	Rpp38	male-specific	2
0.286717	ns	0.638	up	ENSMUSG00000049969	Plekhf2	male-specific	2
-0.459211	ns	-0.686917	down	ENSMUSG00000049985	Ankrd55	male-specific	6
-0.48491	ns	0.770492	up	ENSMUSG00000050010	Shisa3	male-specific	2
0.0636545	ns	2.07376	up	ENSMUSG00000050075	Gpr171	male-specific	2
-0.517259	ns	-0.982001	down	ENSMUSG00000050211	Pla2g4e	male-specific	6
-0.189221	ns	0.779202	up	ENSMUSG00000050248	Evc2	male-specific	2
0.306959	ns	0.728925	up	ENSMUSG00000050288	Fzd2	male-specific	2
0.206815	ns	1.02046	up	ENSMUSG00000050295	Foxc1	male-specific	2
-0.380111	ns	-0.689828	down	ENSMUSG00000050332	Amer1	male-specific	6
1.78648	ns	-2.48253	down	ENSMUSG00000050368	Hoxd10	male-specific	5
-0.22866	ns	-0.651889	down	ENSMUSG00000050390	C77080	male-specific	6
0	0	2.0316	up	ENSMUSG00000050425	Mrgprb2	male-specific	2
-0.381973	ns	-0.872505	down	ENSMUSG00000050447	Lypd6	male-specific	6
-0.156825	ns	-0.880689	down	ENSMUSG00000050534	Htr5b	male-specific	6
-0.719592	ns	-0.945411	down	ENSMUSG00000050541	Adra1b	male-specific	7
0.39927	ns	0.596522	up	ENSMUSG00000050558	Prokr2	male-specific	2
0.508459	ns	0.771645	up	ENSMUSG00000050621	Rps27rt	male-specific	2
0	0	-2.00576	down	ENSMUSG00000050625	Ccdc121	male-specific	6
-0.500956	ns	-0.748963	down	ENSMUSG00000050663	Trhde	male-specific	6
0.367399	ns	0.99997	up	ENSMUSG00000050732	Vamp8	male-specific	2
-0.233808	ns	-0.703936	down	ENSMUSG00000050751	Pgbd5	male-specific	6
-0.281522	ns	-0.616061	down	ENSMUSG00000050822	Slc29a4	male-specific	6
-0.135369	ns	-0.662972	down	ENSMUSG00000050860	Phospho1	male-specific	6
-0.198531	ns	-0.748421	down	ENSMUSG00000050896	Rtn4rl2	male-specific	6
-0.411549	ns	-0.649001	down	ENSMUSG00000050908	Tvp23a	male-specific	6
0.239376	ns	0.680094	up	ENSMUSG00000050912	Tmem123	male-specific	2
-0.347868	ns	-0.63948	down	ENSMUSG00000050947	Amigo1	male-specific	6
-0.365353	ns	-0.601297	down	ENSMUSG00000050965	Prkca	male-specific	6
-0.307066	ns	-0.768656	down	ENSMUSG00000050973	Gdpgp1	male-specific	6
0.276764	ns	0.646562	up	ENSMUSG00000051029	Serpinb1b	male-specific	2
0.172767	ns	0.718154	up	ENSMUSG00000051041	Olfml1	male-specific	2
-0.481811	ns	-0.793621	down	ENSMUSG00000051062	Fbll1	male-specific	6
-0.117819	ns	1.35349	up	ENSMUSG00000051076	Vtcn1	male-specific	2
-0.319555	ns	-0.675881	down	ENSMUSG00000051098	Mblac2	male-specific	6
-0.272393	ns	-0.605829	down	ENSMUSG00000051111	Sv2c	male-specific	6
0.666615	ns	1.33303	up	ENSMUSG00000051212	Gpr183	male-specific	3
0.407624	ns	0.677999	up	ENSMUSG00000051316	Taf7	male-specific	2
-0.328326	ns	-0.627716	down	ENSMUSG00000051331	Cacna1c	male-specific	6
-0.508007	ns	-0.942886	down	ENSMUSG00000051335	Gfod1	male-specific	6
0.579594	ns	0.621004	up	ENSMUSG00000051341	Zfp52	male-specific	2
-0.256439	ns	-0.609174	down	ENSMUSG00000051375	Pcdh1	male-specific	6
0.458976	ns	1.46874	up	ENSMUSG00000051439	Cd14	male-specific	2
-0.420656	ns	-0.782089	down	ENSMUSG00000051527	Usp29	male-specific	6
0.246721	ns	1.39357	up	ENSMUSG00000051839	Gypa	male-specific	2
-0.0622233	ns	1.16246	up	ENSMUSG00000052013	Btla	male-specific	2
0.509098	ns	0.716366	up	ENSMUSG00000052033	Pfdn4	male-specific	2
-0.309231	ns	-0.657257	down	ENSMUSG00000052087	Rgs14	male-specific	6
-0.382089	ns	-0.761627	down	ENSMUSG00000052105	Mtcl1	male-specific	6
-0.626931	ns	-1.02894	down	ENSMUSG00000052135	Foxo6	male-specific	7
-0.69021	ns	1.21148	up	ENSMUSG00000052142	Rasal3	male-specific	1
0.0868434	ns	0.931881	up	ENSMUSG00000052160	Pld4	male-specific	2
0.347733	ns	1.0533	up	ENSMUSG00000052180	Serpinb6c	male-specific	2
0.457654	ns	0.731117	up	ENSMUSG00000052212	Cd177	male-specific	2
-0.28559	ns	-0.587795	down	ENSMUSG00000052302	Tbc1d30	male-specific	6
-0.065243	ns	1.98548	up	ENSMUSG00000052305	Hbb-bs	male-specific	2
0.374044	ns	0.639835	up	ENSMUSG00000052310	Slc39a1	male-specific	2
0.0403094	ns	1.05912	up	ENSMUSG00000052336	Cx3cr1	male-specific	2
-0.460273	ns	-0.761411	down	ENSMUSG00000052364	B630019K06Rik	male-specific	6
-0.330557	ns	-0.708716	down	ENSMUSG00000052373	Mpp3	male-specific	6
0.0911031	ns	0.777992	up	ENSMUSG00000052384	Nrros	male-specific	2
0.562309	ns	0.730318	up	ENSMUSG00000052419	2610001J05Rik	male-specific	2
0.0895194	ns	1.01447	up	ENSMUSG00000052468	Pmp2	male-specific	2
-0.362483	ns	-0.658797	down	ENSMUSG00000052516	Robo2	male-specific	6
-0.359173	ns	-0.606665	down	ENSMUSG00000052539	Magi3	male-specific	6
0.436789	ns	0.605739	up	ENSMUSG00000052681	Rap1b	male-specific	2
0.153894	ns	0.982197	up	ENSMUSG00000052688	Rab7b	male-specific	2
-0.535909	ns	-0.96783	down	ENSMUSG00000052727	Map1b	male-specific	6
0.314218	ns	1.80259	up	ENSMUSG00000052821	Cysltr1	male-specific	2
-0.283342	ns	-0.684831	down	ENSMUSG00000052928	Ctif	male-specific	6
-0.428189	ns	-0.750616	down	ENSMUSG00000052934	Fbxo31	male-specific	6
-0.616861	ns	-1.07541	down	ENSMUSG00000053164	Gpr21	male-specific	7
0.517395	ns	0.834456	up	ENSMUSG00000053175	Bcl3	male-specific	2
-0.204521	ns	0.60904	up	ENSMUSG00000053198	Prx	male-specific	2
-0.280663	ns	-0.608271	down	ENSMUSG00000053199	Arhgap20	male-specific	6
0.0771306	ns	0.661576	up	ENSMUSG00000053279	Aldh1a1	male-specific	2
-0.474601	ns	-0.743911	down	ENSMUSG00000053297	AI854703	male-specific	6
-0.435773	ns	-1.02944	down	ENSMUSG00000053465	Hs6st3	male-specific	6
0.606302	ns	0.979253	up	ENSMUSG00000053559	Smagp	male-specific	3
-0.280764	ns	-0.632532	down	ENSMUSG00000053580	Tanc2	male-specific	6
-0.331819	ns	-0.852555	down	ENSMUSG00000053693	Mast1	male-specific	6
-0.553541	ns	-0.913453	down	ENSMUSG00000053877	Srcap	male-specific	6
-0.414948	ns	-0.648754	down	ENSMUSG00000053963	Stum	male-specific	6
0.170412	ns	-1.91071	down	ENSMUSG00000054003	Tdrd9	male-specific	6
-0.278283	ns	-0.714471	down	ENSMUSG00000054057	A930004D18Rik	male-specific	6
0.343655	ns	0.705946	up	ENSMUSG00000054091	1810037I17Rik	male-specific	2
0.533176	ns	2.5251	up	ENSMUSG00000054203	Ifi205	male-specific	2
0.407642	ns	0.743914	up	ENSMUSG00000054204	Alkal2	male-specific	2
0.549981	ns	0.605699	up	ENSMUSG00000054520	Sh3bp2	male-specific	2
0.14997	ns	1.04356	up	ENSMUSG00000054675	Tmem119	male-specific	2
0.542349	ns	0.725972	up	ENSMUSG00000054717	Hmgb2	male-specific	2
-0.496569	ns	-0.741075	down	ENSMUSG00000054720	Lrrc8c	male-specific	6
-0.32397	ns	-0.690995	down	ENSMUSG00000054728	Phactr1	male-specific	6
-0.313707	ns	-0.616226	down	ENSMUSG00000054763	Defb42	male-specific	6
-0.415596	ns	-0.606715	down	ENSMUSG00000054850	Smim10l2a	male-specific	6
0.476793	ns	1.07634	up	ENSMUSG00000054892	Txk	male-specific	2
-0.565984	ns	-0.63858	down	ENSMUSG00000055022	Cntn1	male-specific	6
-0.488245	ns	-1.33068	down	ENSMUSG00000055027	Smyd1	male-specific	6
-0.208528	ns	1.02573	up	ENSMUSG00000055172	C1ra	male-specific	2
0.211819	ns	1.25792	up	ENSMUSG00000055210	Foxd2	male-specific	2
0.0558097	ns	0.784644	up	ENSMUSG00000055301	Adh7	male-specific	2
-0.51738	ns	-0.697399	down	ENSMUSG00000055322	Tns1	male-specific	6
0.371629	ns	2.0908	up	ENSMUSG00000055368	Slc6a2	male-specific	2
-0.471003	ns	-0.951857	down	ENSMUSG00000055373	Fut9	male-specific	6
-0.521424	ns	-0.759853	down	ENSMUSG00000055421	Pcdh9	male-specific	6
0.102094	ns	0.641034	up	ENSMUSG00000055541	Lair1	male-specific	2
-0.529111	ns	-1.49166	down	ENSMUSG00000055639	Dach1	male-specific	6
-0.289892	ns	1.10379	up	ENSMUSG00000055653	Gpc3	male-specific	2
-0.327185	ns	-0.950537	down	ENSMUSG00000055761	Nkain3	male-specific	6
-0.382242	ns	-0.692229	down	ENSMUSG00000055805	Fmnl1	male-specific	6
-0.478069	ns	-0.713684	down	ENSMUSG00000055865	Tafa3	male-specific	6
-0.583261	ns	-0.984395	down	ENSMUSG00000056043	Rgs9bp	male-specific	6
0.967358	ns	0.736347	up	ENSMUSG00000056054	S100a8	male-specific	3
0.879082	ns	0.85294	up	ENSMUSG00000056071	S100a9	male-specific	3
-0.473441	ns	-0.93583	down	ENSMUSG00000056158	Car10	male-specific	6
-0.495825	ns	0.669653	up	ENSMUSG00000056174	Col8a2	male-specific	2
0.445957	ns	0.896394	up	ENSMUSG00000056209	Npm3	male-specific	2
0.345422	ns	1.13806	up	ENSMUSG00000056220	Pla2g4a	male-specific	2
-0.456312	ns	-0.761635	down	ENSMUSG00000056222	Spock1	male-specific	6
2.68213	ns	1.97085	up	ENSMUSG00000056270	Prr9	male-specific	3
0.584075	ns	0.763523	up	ENSMUSG00000056313	Tcim	male-specific	2
-0.368205	ns	-0.668444	down	ENSMUSG00000056476	Med12l	male-specific	6
0.19887	ns	0.824997	up	ENSMUSG00000056481	Cd248	male-specific	2
0	0	3.02236	up	ENSMUSG00000056632	Dsg3	male-specific	2
-0.268264	ns	-0.624065	down	ENSMUSG00000056665	Them6	male-specific	6
-0.258434	ns	0.680208	up	ENSMUSG00000056870	Gulp1	male-specific	2
-0.349284	ns	-0.660264	down	ENSMUSG00000056947	Mab21l1	male-specific	6
-0.124386	ns	-1.62013	down	ENSMUSG00000056972	Magel2	male-specific	6
-0.264003	ns	-0.587046	down	ENSMUSG00000057060	Slc35f3	male-specific	6
0.428507	ns	1.22119	up	ENSMUSG00000057092	Fxyd3	male-specific	2
-0.412176	ns	-0.657098	down	ENSMUSG00000057133	Chd6	male-specific	6
0	0	2.64437	up	ENSMUSG00000057135	Scimp	male-specific	2
0.567717	ns	1.13711	up	ENSMUSG00000057191	AB124611	male-specific	2
0.450185	ns	0.682694	up	ENSMUSG00000057322	Rpl38	male-specific	2
0.493981	ns	0.784417	up	ENSMUSG00000057561	Eif1a	male-specific	2
0.266004	ns	1.04434	up	ENSMUSG00000057596	Trim30d	male-specific	2
-0.351217	ns	-0.72628	down	ENSMUSG00000057604	Lmcd1	male-specific	6
-0.555439	ns	-0.920632	down	ENSMUSG00000057606	Colq	male-specific	6
-0.00818608	ns	0.986107	up	ENSMUSG00000057722	Lepr	male-specific	2
0.361347	ns	0.65	up	ENSMUSG00000057751	Megf6	male-specific	2
-0.472891	ns	-0.697111	down	ENSMUSG00000057766	Ankrd29	male-specific	6
-0.347698	ns	-0.945424	down	ENSMUSG00000057777	Mab21l2	male-specific	6
0.47573	ns	0.637213	up	ENSMUSG00000057841	Rpl32	male-specific	2
-0.532115	ns	-0.749817	down	ENSMUSG00000057897	Camk2b	male-specific	6
-0.27696	ns	-0.589683	down	ENSMUSG00000057967	Fgf18	male-specific	6
0	0	3.28825	up	ENSMUSG00000058017	Serpinb3d	male-specific	2
0.0760906	ns	1.12348	up	ENSMUSG00000058099	Nfam1	male-specific	2
0.501406	ns	0.639181	up	ENSMUSG00000058173	Smco4	male-specific	2
0.957255	ns	2.21277	up	ENSMUSG00000058207	Serpina3k	male-specific	3
-0.457552	ns	-0.728927	down	ENSMUSG00000058297	Spock2	male-specific	6
0.331278	ns	0.602956	up	ENSMUSG00000058407	Txndc9	male-specific	2
-0.5142	ns	-0.840582	down	ENSMUSG00000058441	Panx2	male-specific	6
-0.472157	ns	-0.814039	down	ENSMUSG00000058498	Rnf207	male-specific	6
0.541082	ns	0.83043	up	ENSMUSG00000058546	Rpl23a	male-specific	2
0.358644	ns	0.620114	up	ENSMUSG00000058558	Rpl5	male-specific	2
0.478358	ns	0.84098	up	ENSMUSG00000058600	Rpl30	male-specific	2
-0.411981	ns	-0.759709	down	ENSMUSG00000058740	Kcnt1	male-specific	6
-0.804253	ns	-0.854766	down	ENSMUSG00000058743	Kcnj14	male-specific	7
0.385578	ns	0.9736	up	ENSMUSG00000058818	Pirb	male-specific	2
-0.520574	ns	-0.628689	down	ENSMUSG00000058897	Col25a1	male-specific	6
0.199665	ns	0.880376	up	ENSMUSG00000058952	Cfi	male-specific	2
-0.402683	ns	-0.589928	down	ENSMUSG00000058997	Vwa8	male-specific	6
-0.0803165	ns	-0.652196	down	ENSMUSG00000059013	Sh2d3c	male-specific	6
0.796935	ns	1.54095	up	ENSMUSG00000059089	Fcgr4	male-specific	3
-0.362259	ns	-0.871488	down	ENSMUSG00000059146	Ntrk3	male-specific	6
-0.543139	ns	-1.12302	down	ENSMUSG00000059149	Mfsd4a	male-specific	6
0.577723	ns	0.755477	up	ENSMUSG00000059173	Pde1a	male-specific	2
0.421251	ns	0.602466	up	ENSMUSG00000059291	Rpl11	male-specific	2
-0.366805	ns	-0.62826	down	ENSMUSG00000059323	Tonsl	male-specific	6
-0.277725	ns	-0.825224	down	ENSMUSG00000059361	Nrsn2	male-specific	6
-0.576954	ns	-0.950948	down	ENSMUSG00000059479	B3gnt8	male-specific	6
0.315593	ns	1.52641	up	ENSMUSG00000059498	Fcgr3	male-specific	2
0.0407291	ns	0.81287	up	ENSMUSG00000059555	Tor4a	male-specific	2
-0.369622	ns	-0.753686	down	ENSMUSG00000059602	Syn3	male-specific	6
1.92862	ns	-1.13175	down	ENSMUSG00000059741	Myl3	male-specific	5
-0.321294	ns	-0.70279	down	ENSMUSG00000059810	Rgs3	male-specific	6
0.155693	ns	0.621024	up	ENSMUSG00000059883	Irak4	male-specific	2
-0.0281519	ns	0.770197	up	ENSMUSG00000059900	Tmem40	male-specific	2
-0.44882	ns	-0.598127	down	ENSMUSG00000059921	Unc5c	male-specific	6
0.628926	ns	2.90763	up	ENSMUSG00000059994	Fcrl1	male-specific	3
0.432969	ns	0.636873	up	ENSMUSG00000060126	Tpt1	male-specific	2
-0.0934144	ns	-0.628748	down	ENSMUSG00000060260	Pwwp2b	male-specific	6
-0.561161	ns	-1.06199	down	ENSMUSG00000060275	Nrg2	male-specific	6
-0.216584	ns	-0.58699	down	ENSMUSG00000060279	Ap2a1	male-specific	6
-0.73425	ns	-1.33934	down	ENSMUSG00000060332	Tmc2	male-specific	7
0.772422	ns	1.40962	up	ENSMUSG00000060445	Sycp2	male-specific	3
0.815281	ns	2.47551	up	ENSMUSG00000060459	Kng2	male-specific	3
0	0	2.22649	up	ENSMUSG00000060509	Xcr1	male-specific	2
-0.0880383	ns	1.16378	up	ENSMUSG00000060586	H2-Eb1	male-specific	2
0.390184	ns	1.08138	up	ENSMUSG00000060591	Ifitm2	male-specific	2
0.466762	ns	0.7573	up	ENSMUSG00000060636	Rpl35a	male-specific	2
-0.131198	ns	0.708282	up	ENSMUSG00000060675	Plaat3	male-specific	2
0.347262	ns	1.38169	up	ENSMUSG00000060703	Cd302	male-specific	2
0.32251	ns	1.21589	up	ENSMUSG00000060791	Gmfg	male-specific	2
0.354136	ns	0.859254	up	ENSMUSG00000060802	B2m	male-specific	2
-0.429749	ns	-0.719807	down	ENSMUSG00000060924	Csmd1	male-specific	6
0.455628	ns	0.841054	up	ENSMUSG00000060938	Rpl26	male-specific	2
-0.421462	ns	-0.597346	down	ENSMUSG00000060961	Slc4a4	male-specific	6
-0.363116	ns	-0.607829	down	ENSMUSG00000061013	Mkx	male-specific	6
0.437751	ns	0.698718	up	ENSMUSG00000061039	Olfr920	male-specific	2
-0.431429	ns	-0.608813	down	ENSMUSG00000061046	Haghl	male-specific	6
-0.00260884	ns	1.98986	up	ENSMUSG00000061068	Mcpt4	male-specific	2
-0.379865	ns	-0.684153	down	ENSMUSG00000061080	Lsamp	male-specific	6
0.0373492	ns	1.10136	up	ENSMUSG00000061132	Blnk	male-specific	2
-0.472279	ns	-0.720168	down	ENSMUSG00000061186	Sfmbt2	male-specific	6
-0.238198	ns	-0.609854	down	ENSMUSG00000061411	Nol4l	male-specific	6
0.465418	ns	0.807894	up	ENSMUSG00000061477	Rps7	male-specific	2
0.0768301	ns	0.883937	up	ENSMUSG00000061524	Zic2	male-specific	2
-0.479026	ns	-0.87077	down	ENSMUSG00000061601	Pclo	male-specific	6
-0.378593	ns	-0.793615	down	ENSMUSG00000061751	Kalrn	male-specific	6
0.519319	ns	0.828822	up	ENSMUSG00000061787	Rps17	male-specific	2
0.525965	ns	1.44904	up	ENSMUSG00000061947	Serpina10	male-specific	2
0.489359	ns	0.683648	up	ENSMUSG00000061983	Rps12	male-specific	2
0.390517	ns	0.654834	up	ENSMUSG00000062006	Rpl34	male-specific	2
-0.293725	ns	-0.649551	down	ENSMUSG00000062012	Zfp13	male-specific	6
-0.521632	ns	-0.609871	down	ENSMUSG00000062098	Btbd3	male-specific	6
-0.394458	ns	-0.687315	down	ENSMUSG00000062115	Rai1	male-specific	6
-0.46718	ns	-0.606297	down	ENSMUSG00000062184	Hs6st2	male-specific	6
0.502696	ns	0.999816	up	ENSMUSG00000062210	Tnfaip8	male-specific	2
-0.504099	ns	-0.64935	down	ENSMUSG00000062232	Rapgef2	male-specific	6
-0.544504	ns	-0.632944	down	ENSMUSG00000062257	Opcml	male-specific	6
0	0	2.88888	up	ENSMUSG00000062345	Serpinb2	male-specific	2
-0.1423	ns	-0.655943	down	ENSMUSG00000062393	Dgkk	male-specific	6
0.288599	ns	0.62798	up	ENSMUSG00000062421	Arf2	male-specific	2
0.490687	ns	0.606645	up	ENSMUSG00000062456	Rpl9-ps6	male-specific	2
-0.128266	ns	1.27525	up	ENSMUSG00000062515	Fabp4	male-specific	2
-0.412283	ns	-0.724844	down	ENSMUSG00000062526	Mppe1	male-specific	6
-0.513426	ns	-0.971979	down	ENSMUSG00000062760	Shisal1	male-specific	6
-0.363627	ns	0.745344	up	ENSMUSG00000062980	Cped1	male-specific	2
-0.364797	ns	-0.666617	down	ENSMUSG00000063077	Kif1b	male-specific	6
-0.371707	ns	-0.602782	down	ENSMUSG00000063410	Stk24	male-specific	6
-0.305477	ns	-0.873506	down	ENSMUSG00000063434	Sorcs3	male-specific	6
0.310204	ns	0.612215	up	ENSMUSG00000063450	Syne2	male-specific	2
0.167334	ns	1.08832	up	ENSMUSG00000063535	Zfp773	male-specific	2
-0.41634	ns	-0.873372	down	ENSMUSG00000063646	Jakmip1	male-specific	6
0.0444455	ns	1.14307	up	ENSMUSG00000063727	Tnfrsf11b	male-specific	2
0.0498388	ns	0.731471	up	ENSMUSG00000063767	S100a7a	male-specific	2
0.473512	ns	0.848077	up	ENSMUSG00000063787	Chchd1	male-specific	2
-0.51027	ns	-0.944423	down	ENSMUSG00000063887	Nlgn1	male-specific	6
-0.468141	ns	-0.710768	down	ENSMUSG00000064043	Trerf1	male-specific	6
-0.486574	ns	-1.14789	down	ENSMUSG00000064125	Prr36	male-specific	6
0.0350867	ns	0.603614	up	ENSMUSG00000064354	mt-Co2	male-specific	2
0.329331	ns	0.99825	up	ENSMUSG00000064357	mt-Atp6	male-specific	2
1.03029	ns	0.899733	up	ENSMUSG00000064358	mt-Co3	male-specific	3
0.348799	ns	0.961706	up	ENSMUSG00000064360	mt-Nd3	male-specific	2
-0.066192	ns	0.799109	up	ENSMUSG00000066026	Dhrs3	male-specific	2
-0.357491	ns	-0.709235	down	ENSMUSG00000066036	Ubr4	male-specific	6
-0.281214	ns	0.627192	up	ENSMUSG00000066058	Cldn19	male-specific	2
0.309726	ns	0.596374	up	ENSMUSG00000066152	Slc31a2	male-specific	2
0.879288	ns	2.24358	up	ENSMUSG00000066154	Mup3	male-specific	3
-0.539667	ns	-0.801585	down	ENSMUSG00000066279	Chrna10	male-specific	6
-0.287468	ns	-0.724883	down	ENSMUSG00000066357	Wdr6	male-specific	6
0	0	2.05045	up	ENSMUSG00000066363	Serpina3f	male-specific	2
-0.424937	ns	-0.716505	down	ENSMUSG00000066392	Nrxn3	male-specific	6
-0.561906	ns	-1.07949	down	ENSMUSG00000066607	Insyn1	male-specific	6
0.216958	ns	0.700978	up	ENSMUSG00000066705	Fxyd6	male-specific	2
0.485835	ns	0.628713	up	ENSMUSG00000066877	Nck2	male-specific	2
-0.119607	ns	0.586705	up	ENSMUSG00000067212	H2-T23	male-specific	2
-0.198909	ns	0.900378	up	ENSMUSG00000067219	Nipal1	male-specific	2
-0.0251196	ns	0.74409	up	ENSMUSG00000067276	Capn6	male-specific	2
0.576043	ns	0.826707	up	ENSMUSG00000067288	Rps28	male-specific	2
0.033257	ns	-2.25731	down	ENSMUSG00000067578	Cbln4	male-specific	6
0.0613137	ns	0.710196	up	ENSMUSG00000067818	Myl9	male-specific	2
-0.321481	ns	-0.613009	down	ENSMUSG00000067825	Pex26	male-specific	6
-0.324278	ns	-0.830445	down	ENSMUSG00000067872	Ccdc87	male-specific	6
0.351745	ns	0.767016	up	ENSMUSG00000067929	Gm10226	male-specific	2
-0.0828447	ns	1.00922	up	ENSMUSG00000068099	1500009C09Rik	male-specific	2
-0.163761	ns	0.711701	up	ENSMUSG00000068196	Col8a1	male-specific	2
0.380376	ns	0.701542	up	ENSMUSG00000068240	Gm11808	male-specific	2
0.366713	ns	0.941118	up	ENSMUSG00000068245	Phf11d	male-specific	2
0.563153	ns	0.902834	up	ENSMUSG00000068523	Gng5	male-specific	2
0.27657	ns	1.49677	up	ENSMUSG00000068606	Gm4841	male-specific	2
0.221152	ns	0.929546	up	ENSMUSG00000068686	Cd59b	male-specific	2
0.212953	ns	1.86585	up	ENSMUSG00000069378	Prdm6	male-specific	2
0.317498	ns	1.22964	up	ENSMUSG00000069516	Lyz2	male-specific	2
-0.212156	ns	-0.634734	down	ENSMUSG00000069601	Ank3	male-specific	6
0.72911	ns	1.7309	up	ENSMUSG00000069792	Wfdc17	male-specific	3
-0.0859765	ns	0.58978	up	ENSMUSG00000069874	Irgm2	male-specific	2
0.501407	ns	1.89143	up	ENSMUSG00000069917	Hba-a2	male-specific	2
-0.0338553	ns	1.82421	up	ENSMUSG00000069919	Hba-a1	male-specific	2
0.265275	ns	0.940457	up	ENSMUSG00000069920	B3gnt9	male-specific	2
-0.318993	ns	-0.77361	down	ENSMUSG00000070000	Fcho1	male-specific	6
0.48179	ns	1.09169	up	ENSMUSG00000070031	Sp140	male-specific	2
0.315294	ns	0.795915	up	ENSMUSG00000070034	Sp110	male-specific	2
-0.493054	ns	-0.669062	down	ENSMUSG00000070044	Fam149a	male-specific	6
-1.19906	ns	-1.54021	down	ENSMUSG00000070332	Trim80	male-specific	7
-0.381284	ns	-1.00018	down	ENSMUSG00000070337	Gpr179	male-specific	6
0.819526	ns	1.37555	up	ENSMUSG00000070390	Nlrp1b	male-specific	3
0.166714	ns	0.651589	up	ENSMUSG00000070427	Il18bp	male-specific	2
0.266431	ns	1.38424	up	ENSMUSG00000070436	Serpinh1	male-specific	2
-0.724296	ns	-1.28409	down	ENSMUSG00000070524	Fcrlb	male-specific	7
-0.496155	ns	2.61714	up	ENSMUSG00000070547	Mrgprb1	male-specific	2
-0.452736	ns	-0.896399	down	ENSMUSG00000070570	Slc17a7	male-specific	6
-0.558563	ns	-1.08704	down	ENSMUSG00000070687	Htr1d	male-specific	6
-0.488792	ns	-0.722232	down	ENSMUSG00000070733	Fryl	male-specific	6
-0.525679	ns	-0.906632	down	ENSMUSG00000070866	Zfp804a	male-specific	6
0.567594	ns	1.25217	up	ENSMUSG00000070867	Trabd2b	male-specific	2
-0.0849377	ns	1.10142	up	ENSMUSG00000070873	Lilra5	male-specific	2
0.0115869	ns	0.614797	up	ENSMUSG00000070972	Dnajc25	male-specific	2
-0.126004	ns	-0.602182	down	ENSMUSG00000071064	Zfp827	male-specific	6
-0.370068	ns	-0.707914	down	ENSMUSG00000071234	Syndig1l	male-specific	6
-0.444826	ns	-0.600351	down	ENSMUSG00000071317	Bves	male-specific	6
-0.456612	ns	-0.659759	down	ENSMUSG00000071369	Map3k5	male-specific	6
0.457527	ns	0.776418	up	ENSMUSG00000071415	Rpl23	male-specific	2
0.793179	ns	1.57754	up	ENSMUSG00000071478	H2ac7	male-specific	3
-0.29285	ns	-0.663955	down	ENSMUSG00000071489	Ptgdr	male-specific	6
0.421646	ns	0.738949	up	ENSMUSG00000071528	Atp5md	male-specific	2
-0.569086	ns	-0.733901	down	ENSMUSG00000071550	Cfap44	male-specific	6
0.549892	ns	0.698229	up	ENSMUSG00000071714	Csf2rb2	male-specific	2
0.481621	ns	1.0913	up	ENSMUSG00000071715	Ncf4	male-specific	2
-0.140833	ns	-0.65101	down	ENSMUSG00000071719	Tmem28	male-specific	6
0.505218	ns	0.678909	up	ENSMUSG00000071757	Zhx2	male-specific	2
-0.278786	ns	-0.671601	down	ENSMUSG00000071856	Mcc	male-specific	6
0.402755	ns	0.658153	up	ENSMUSG00000072553	Gm525	male-specific	2
-0.303644	ns	-0.615429	down	ENSMUSG00000072568	Lratd2	male-specific	6
-0.066054	ns	1.41609	up	ENSMUSG00000072596	Ear2	male-specific	2
0.504212	ns	1.24004	up	ENSMUSG00000072620	Slfn2	male-specific	2
-0.314886	ns	-0.603562	down	ENSMUSG00000072640	Lyrm9	male-specific	6
0.395385	ns	0.837182	up	ENSMUSG00000072919	Noxred1	male-specific	2
-0.0632808	ns	0.604441	up	ENSMUSG00000072949	Acot1	male-specific	2
0.315949	ns	1.33379	up	ENSMUSG00000073413	Ly6g6d	male-specific	2
0.173128	ns	0.889719	up	ENSMUSG00000073418	C4b	male-specific	2
-0.00336715	ns	1.27477	up	ENSMUSG00000073421	H2-Ab1	male-specific	2
-0.00231394	ns	1.09736	up	ENSMUSG00000073490	Ifi207	male-specific	2
0.00946659	ns	1.44704	up	ENSMUSG00000073555	Gm4951	male-specific	2
-0.235466	ns	-0.934521	down	ENSMUSG00000073565	Prr16	male-specific	6
-0.101006	ns	0.862394	up	ENSMUSG00000073599	Ecscr	male-specific	2
0.575329	ns	0.860894	up	ENSMUSG00000073702	Rpl31	male-specific	2
0.393106	ns	0.887995	up	ENSMUSG00000073747	Zpld2	male-specific	2
0.19464	ns	0.715717	up	ENSMUSG00000073802	Cdkn2b	male-specific	2
0.128126	ns	2.38094	up	ENSMUSG00000073940	Hbb-bt	male-specific	2
0.540842	ns	0.7205	up	ENSMUSG00000074063	Osgin1	male-specific	2
0.0424974	ns	1.46319	up	ENSMUSG00000074111	Mrgpra9	male-specific	2
0.909992	ns	2.88825	up	ENSMUSG00000074199	Krtdap	male-specific	3
0.215376	ns	1.86656	up	ENSMUSG00000074207	Adh1	male-specific	2
-0.414904	ns	-0.609756	down	ENSMUSG00000074305	Peak1	male-specific	6
-0.246507	ns	1.23755	up	ENSMUSG00000074361	C5ar2	male-specific	2
-0.0855923	ns	-0.708719	down	ENSMUSG00000074505	Fat3	male-specific	6
-0.413202	ns	-0.964579	down	ENSMUSG00000074652	Myh7b	male-specific	6
0.450841	ns	0.630449	up	ENSMUSG00000074656	Eif2s2	male-specific	2
-0.355208	ns	-0.621242	down	ENSMUSG00000074657	Kif5a	male-specific	6
-0.535612	ns	-0.632332	down	ENSMUSG00000074671	Tspyl3	male-specific	6
-0.355618	ns	1.01953	up	ENSMUSG00000074676	Foxs1	male-specific	2
-0.369965	ns	-0.72337	down	ENSMUSG00000074738	Fndc10	male-specific	6
-0.0947791	ns	0.713552	up	ENSMUSG00000074802	Gas2l3	male-specific	2
-0.122219	ns	0.842292	up	ENSMUSG00000074872	Ctxn2	male-specific	2
0.67262	ns	1.02861	up	ENSMUSG00000074896	Ifit3	male-specific	3
-0.172322	ns	-0.65316	down	ENSMUSG00000074916	Chst14	male-specific	6
-1.08711	ns	-1.51377	down	ENSMUSG00000074991	Gabrr3	male-specific	7
-0.534554	ns	-0.862205	down	ENSMUSG00000075033	Nxpe3	male-specific	6
-0.509481	ns	-0.712874	down	ENSMUSG00000075256	Cerkl	male-specific	6
-0.504011	ns	-0.667185	down	ENSMUSG00000075270	Pde11a	male-specific	6
1.20468	ns	1.65809	up	ENSMUSG00000075330	A930003A15Rik	male-specific	3
0.587416	ns	0.740134	up	ENSMUSG00000075408	Smim41	male-specific	3
-0.534009	ns	-0.787017	down	ENSMUSG00000075478	Slitrk1	male-specific	6
0.664206	ns	1.19566	up	ENSMUSG00000075520	Malrd1	male-specific	3
0.327091	ns	0.655396	up	ENSMUSG00000078153	Psme2b	male-specific	2
-0.0823419	ns	-0.609839	down	ENSMUSG00000078235	Fam43b	male-specific	6
-0.0887687	ns	1.18252	up	ENSMUSG00000078302	Foxd1	male-specific	2
-0.546917	ns	-0.887547	down	ENSMUSG00000078307	AI593442	male-specific	6
-0.486859	ns	-0.698634	down	ENSMUSG00000078591	Hs3st4	male-specific	6
-0.367981	ns	-0.678757	down	ENSMUSG00000078716	Tmem8b	male-specific	6
0.417031	ns	1.57085	up	ENSMUSG00000078763	Slfn1	male-specific	2
0.804637	ns	1.59721	up	ENSMUSG00000078771	Evi2a	male-specific	3
0.322147	ns	0.626058	up	ENSMUSG00000078784	Rbis	male-specific	2
-0.292375	ns	-0.733522	down	ENSMUSG00000078794	Dact3	male-specific	6
0.23796	ns	0.859214	up	ENSMUSG00000078853	Igtp	male-specific	2
-0.887781	ns	-1.22821	down	ENSMUSG00000078907	Fam186b	male-specific	7
-0.278556	ns	1.40188	up	ENSMUSG00000078920	Ifi47	male-specific	2
-0.834454	ns	0.808597	up	ENSMUSG00000078921	Tgtp2	male-specific	1
0.405774	ns	0.760275	up	ENSMUSG00000078974	Sec61g	male-specific	2
0.453555	ns	0.945871	up	ENSMUSG00000078994	Zfp429	male-specific	2
0.840586	ns	1.36556	up	ENSMUSG00000079012	Serpina3m	male-specific	3
0.837287	ns	1.21369	up	ENSMUSG00000079017	Ifi27l2a	male-specific	3
-0.42605	ns	-0.736666	down	ENSMUSG00000079020	Slc45a4	male-specific	6
-0.175081	ns	-0.661031	down	ENSMUSG00000079038	D130040H23Rik	male-specific	6
0.483303	ns	1.3744	up	ENSMUSG00000079103	Tgm7	male-specific	2
-0.388638	ns	-0.741142	down	ENSMUSG00000079260	Tmppe	male-specific	6
-0.310399	ns	-0.594481	down	ENSMUSG00000079278	Tmem233	male-specific	6
1.0396	ns	2.65766	up	ENSMUSG00000079298	Klrb1b	male-specific	3
0.382423	ns	1.55469	up	ENSMUSG00000079419	Ms4a6c	male-specific	2
0.532716	ns	0.895742	up	ENSMUSG00000079435	Rpl36a	male-specific	2
0.0760584	ns	1.25657	up	ENSMUSG00000079436	Kcnj13	male-specific	2
-0.570305	ns	-0.998736	down	ENSMUSG00000079466	Prdm12	male-specific	6
0.553563	ns	0.795838	up	ENSMUSG00000079480	Pin4	male-specific	2
-0.156174	ns	0.935962	up	ENSMUSG00000079547	H2-DMb1	male-specific	2
-0.459086	ns	-0.75464	down	ENSMUSG00000079598	Clec2l	male-specific	6
-0.61027	ns	-1.39003	down	ENSMUSG00000079654	Prrt4	male-specific	7
-0.387984	ns	-0.748611	down	ENSMUSG00000085584	Rtl9	male-specific	6
-0.433841	ns	-0.886573	down	ENSMUSG00000086596	Susd5	male-specific	6
-0.561001	ns	-0.794149	down	ENSMUSG00000089715	Cbx6	male-specific	6
-0.335204	ns	-0.783176	down	ENSMUSG00000089809	Rasgef1b	male-specific	6
-0.468683	ns	-1.1963	down	ENSMUSG00000089945	Pakap	male-specific	6
-0.192782	ns	-0.739575	down	ENSMUSG00000089997	1810020O05Rik	male-specific	6
-0.388611	ns	-0.687552	down	ENSMUSG00000090053	Pakap	male-specific	6
-0.21119	ns	-0.695847	down	ENSMUSG00000090071	Cdk5r2	male-specific	6
0.0849265	ns	0.888917	up	ENSMUSG00000090084	Srpx	male-specific	2
0.0150237	ns	0.673335	up	ENSMUSG00000090272	Mndal	male-specific	2
0.435474	ns	0.71931	up	ENSMUSG00000090733	Rps27	male-specific	2
0.0391607	ns	0.693669	up	ENSMUSG00000090958	Lrrc32	male-specific	2
0	0	3.01676	up	ENSMUSG00000091255	Speer4e	male-specific	2
-0.566132	ns	-1.49	down	ENSMUSG00000091519	Skor2	male-specific	6
0.487071	ns	0.737572	up	ENSMUSG00000091625	Lsm5	male-specific	2
0.231362	ns	0.832801	up	ENSMUSG00000091649	Phf11b	male-specific	2
-1.18727	ns	-1.88235	down	ENSMUSG00000091733	Gm8094	male-specific	7
0.518022	ns	0.865171	up	ENSMUSG00000091754	Gm3636	male-specific	2
-0.707426	ns	-1.46353	down	ENSMUSG00000092094	Zfp804b	male-specific	7
1.04416	ns	1.48167	up	ENSMUSG00000092124	B930094E09Rik	male-specific	3
0.606579	ns	1.61342	up	ENSMUSG00000093979	Gm2237	male-specific	3
0.493261	ns	1.32151	up	ENSMUSG00000094686	Ccl21a	male-specific	2
2.12793	ns	2.13144	up	ENSMUSG00000095296	Gm8906	male-specific	3
-0.332854	ns	-0.812341	down	ENSMUSG00000095407	Tmem200c	male-specific	6
0.34148	ns	1.139	up	ENSMUSG00000095448	Olfr859	male-specific	2
-0.379037	ns	-0.884804	down	ENSMUSG00000095930	Nim1k	male-specific	6
-0.394356	ns	-0.732874	down	ENSMUSG00000096054	Syne1	male-specific	6
0.0916183	ns	-0.896725	down	ENSMUSG00000096169	Olfr1564	male-specific	6
0.0901834	ns	0.655451	up	ENSMUSG00000096696	Zfp960	male-specific	2
0.0553355	ns	0.75479	up	ENSMUSG00000096727	Psmb9	male-specific	2
-0.448876	ns	-0.923083	down	ENSMUSG00000096847	Tmem151b	male-specific	6
0.426092	ns	1.99841	up	ENSMUSG00000097425	Vmn1r181	male-specific	2
0.723359	ns	1.05349	up	ENSMUSG00000098112	Bin2	male-specific	3
0.174042	ns	0.595665	up	ENSMUSG00000098134	Rnf113a2	male-specific	2
0.829475	ns	2.67719	up	ENSMUSG00000099974	Bcl2a1d	male-specific	3
-0.404281	ns	1.52495	up	ENSMUSG00000101389	Ms4a4a	male-specific	2
-0.5497	ns	2.63477	up	ENSMUSG00000102091	Olfr1034	male-specific	2
-0.326822	ns	-0.741337	down	ENSMUSG00000102206	Pcdha11	male-specific	6
-0.189717	ns	-0.74305	down	ENSMUSG00000102312	Pcdha3	male-specific	6
-0.538189	ns	-0.831471	down	ENSMUSG00000102697	Pcdhac2	male-specific	6
-0.332278	ns	-0.615846	down	ENSMUSG00000103092	Pcdha5	male-specific	6
-0.522495	ns	-0.745528	down	ENSMUSG00000103310	Pcdha12	male-specific	6
-0.512714	ns	-0.698168	down	ENSMUSG00000104148	Pcdha2	male-specific	6
-0.37762	ns	-0.663574	down	ENSMUSG00000106379	Lhfpl3	male-specific	6
0.413248	ns	0.722032	up	ENSMUSG00000106918	Mrpl33	male-specific	2
-0.729565	ns	-0.893333	down	ENSMUSG00000109293	Dcst2	male-specific	7
-0.280603	ns	-1.6591	down	ENSMUSG00000109305	Smim38	male-specific	6
-0.66409	ns	-1.02333	down	ENSMUSG00000110221	Gm36210	male-specific	7
0.224269	ns	1.20539	up	ENSMUSG00000112023	Lilr4b	male-specific	2
-0.0289595	ns	1.22135	up	ENSMUSG00000112148	Lilrb4a	male-specific	2
0.34209	ns	0.597426	up	ENSMUSG00000113902	Ndufb1	male-specific	2
-0.502061	ns	-0.771055	down	ENSMUSG00000114515	Aldoa	male-specific	6
0.602255	ns	1.18188	up	ENSMUSG00000115726	Gm30083	male-specific	3
-0.58365	ns	-1.08225	down	ENSMUSG00000117286	Gm1043	male-specific	6
0.477326	ns	0.767254	up	ENSMUSG00000117621	Hspe1-rs1	male-specific	2
-0.445433	ns	-1.00732	down	ENSMUSG00000118401	Gpr52	male-specific	6
-0.297862	ns	-0.854515	down	ENSMUSG00000118667	Ahnak2	male-specific	6

## Sheet: D15-female
lfc_female	status_female	lfc_male	status_male	gene_id	gene_name	status	cls
-0.629354	down	-0.574263	ns	ENSMUSG00000000142	Axin2	female-specific	8
-0.588396	down	-0.439742	ns	ENSMUSG00000000296	Tpd52l1	female-specific	8
-0.696549	down	-0.511471	ns	ENSMUSG00000000690	Hoxb6	female-specific	8
-0.621667	down	0.647319	ns	ENSMUSG00000000739	Sult5a1	female-specific	1
-0.658732	down	0.522651	ns	ENSMUSG00000001119	Col6a1	female-specific	8
-0.747148	down	0.538826	ns	ENSMUSG00000001506	Col1a1	female-specific	8
-1.06032	down	-0.503005	ns	ENSMUSG00000002324	Rec8	female-specific	8
-1.04962	down	0.526034	ns	ENSMUSG00000002831	Plin4	female-specific	8
-0.673933	down	0.471334	ns	ENSMUSG00000003379	Cd79a	female-specific	8
-1.2546	down	-0.568202	ns	ENSMUSG00000003545	Fosb	female-specific	8
0.608191	up	0.409336	ns	ENSMUSG00000003644	Rps6ka1	female-specific	4
0.757343	up	0.500596	ns	ENSMUSG00000004043	Stat5a	female-specific	4
0.61461	up	0.384357	ns	ENSMUSG00000004347	Pde1c	female-specific	4
0.658559	up	0.34801	ns	ENSMUSG00000004849	Ap1s1	female-specific	4
0.6259	up	0.548845	ns	ENSMUSG00000005054	Cstb	female-specific	4
0.838295	up	0.507394	ns	ENSMUSG00000005057	Sh2b2	female-specific	4
0.692227	up	0.478451	ns	ENSMUSG00000005089	Slc1a2	female-specific	4
-0.862863	down	-0.351686	ns	ENSMUSG00000005640	Insrr	female-specific	8
0.668006	up	0.449902	ns	ENSMUSG00000005667	Mthfd2	female-specific	4
0.864131	up	0.235414	ns	ENSMUSG00000006218	Fam131c	female-specific	4
0.606254	up	0.471698	ns	ENSMUSG00000006304	Arpc2	female-specific	4
0.611293	up	0.347127	ns	ENSMUSG00000006589	Aprt	female-specific	4
0.660222	up	0.553219	ns	ENSMUSG00000008384	Sertad1	female-specific	4
0.796697	up	0.579183	ns	ENSMUSG00000008393	Carhsp1	female-specific	4
0.805845	up	0.362442	ns	ENSMUSG00000008398	Elk3	female-specific	4
-0.9168	down	0.648095	ns	ENSMUSG00000008845	Cd163	female-specific	1
-0.645926	down	0.017552	ns	ENSMUSG00000010051	Hyal1	female-specific	8
-0.638538	down	-0.0627906	ns	ENSMUSG00000010142	Tnfrsf13b	female-specific	8
0.835656	up	0.560942	ns	ENSMUSG00000010660	Plcd1	female-specific	4
0.601533	up	0.302299	ns	ENSMUSG00000014771	Pdcd2	female-specific	4
-1.55281	down	0.876439	ns	ENSMUSG00000016255	Tubb1	female-specific	1
0.680501	up	0.579488	ns	ENSMUSG00000017299	Dnttip1	female-specific	4
0.735321	up	0.481823	ns	ENSMUSG00000017386	Traf4	female-specific	4
0.591059	up	0.361713	ns	ENSMUSG00000017697	Ada	female-specific	4
-0.906649	down	0.246421	ns	ENSMUSG00000018168	Ikzf3	female-specific	8
0.883922	up	0.0269587	ns	ENSMUSG00000018566	Slc2a4	female-specific	4
-0.643842	down	0.196492	ns	ENSMUSG00000019577	Pdk4	female-specific	8
-0.637274	down	-0.371887	ns	ENSMUSG00000019737	Syne4	female-specific	8
-0.687637	down	0.0973598	ns	ENSMUSG00000019899	Lama2	female-specific	8
0.978329	up	0.567761	ns	ENSMUSG00000020027	Socs2	female-specific	4
5.89343	up	0	0	ENSMUSG00000020061	Mybpc1	female-specific	4
1.96658	up	0.443909	ns	ENSMUSG00000020125	Elane	female-specific	4
0.647943	up	0.359352	ns	ENSMUSG00000020142	Slc1a4	female-specific	4
-0.585618	down	-0.567024	ns	ENSMUSG00000020155	Kcnmb1	female-specific	8
-1.46296	down	-0.830261	ns	ENSMUSG00000020169	Best3	female-specific	7
-0.611809	down	-0.357593	ns	ENSMUSG00000020431	Adcy1	female-specific	8
1.18076	up	0.895945	ns	ENSMUSG00000020660	Pomc	female-specific	3
0.626345	up	0.334984	ns	ENSMUSG00000020669	Sh3yl1	female-specific	4
0.595317	up	0.39048	ns	ENSMUSG00000020848	Doc2b	female-specific	4
1.74022	up	0.863412	ns	ENSMUSG00000020953	Coch	female-specific	3
1.02344	up	0.434749	ns	ENSMUSG00000021260	Hhipl1	female-specific	4
-1.91367	down	0.930224	ns	ENSMUSG00000021356	Irf4	female-specific	1
0.67017	up	0.421519	ns	ENSMUSG00000021400	Wrnip1	female-specific	4
0.606896	up	0.454225	ns	ENSMUSG00000021501	Caml	female-specific	4
0.839183	up	0.421534	ns	ENSMUSG00000021565	Slc6a19	female-specific	4
0.610331	up	0.38216	ns	ENSMUSG00000021958	Pinx1	female-specific	4
0.671652	up	0.314233	ns	ENSMUSG00000022206	Npr3	female-specific	4
0.838599	up	0.460578	ns	ENSMUSG00000022272	Myo10	female-specific	4
-0.944777	down	-0.44607	ns	ENSMUSG00000022309	Angpt1	female-specific	8
-0.598018	down	0.283424	ns	ENSMUSG00000022440	C1qtnf6	female-specific	8
1.91238	up	1.15234	ns	ENSMUSG00000022582	Ly6g	female-specific	3
0.669857	up	0.58619	ns	ENSMUSG00000022602	Arc	female-specific	3
-0.613225	down	-0.421458	ns	ENSMUSG00000022665	Ccdc80	female-specific	8
0.710323	up	-0.189712	ns	ENSMUSG00000022899	Slc15a2	female-specific	4
0.645173	up	0.258313	ns	ENSMUSG00000023032	Slc4a8	female-specific	4
0.60074	up	0.523201	ns	ENSMUSG00000023232	Serinc2	female-specific	4
0.652508	up	0.45088	ns	ENSMUSG00000023277	Twf2	female-specific	4
0.718061	up	0.482638	ns	ENSMUSG00000024036	Slc37a1	female-specific	4
0.930311	up	0.200679	ns	ENSMUSG00000024131	Slc3a1	female-specific	4
0.673106	up	0.423147	ns	ENSMUSG00000024366	Gfra3	female-specific	4
-0.599944	down	-0.332595	ns	ENSMUSG00000024747	Aldh1a7	female-specific	8
0.659783	up	0.382038	ns	ENSMUSG00000024771	Lipk	female-specific	4
0.598097	up	0.423745	ns	ENSMUSG00000024772	Ehd1	female-specific	4
0.601434	up	0.518412	ns	ENSMUSG00000025076	Casp7	female-specific	4
-0.795568	down	-0.568056	ns	ENSMUSG00000025574	Tk1	female-specific	8
0.70848	up	0.34952	ns	ENSMUSG00000025608	Podxl	female-specific	4
-0.998984	down	-0.377509	ns	ENSMUSG00000025754	Agbl1	female-specific	8
-0.641031	down	-0.189522	ns	ENSMUSG00000025776	Crispld1	female-specific	8
-0.714999	down	-0.583463	ns	ENSMUSG00000025880	Smad7	female-specific	8
0.676165	up	0.568031	ns	ENSMUSG00000025967	Eef1b2	female-specific	4
1.29064	up	0.753254	ns	ENSMUSG00000026064	Ptp4a1	female-specific	3
0.658164	up	0.533432	ns	ENSMUSG00000026196	Bard1	female-specific	4
1.47587	up	0.664513	ns	ENSMUSG00000026639	Lamb3	female-specific	3
0.753788	up	0.448034	ns	ENSMUSG00000026655	Fam107b	female-specific	4
0.889311	up	0.753777	ns	ENSMUSG00000026786	Apbb1ip	female-specific	3
-0.641394	down	-0.572034	ns	ENSMUSG00000027009	Itga4	female-specific	8
0.597326	up	0.424632	ns	ENSMUSG00000027198	Ext2	female-specific	4
-0.651154	down	-0.576479	ns	ENSMUSG00000027227	Sord	female-specific	8
-0.934683	down	-0.150056	ns	ENSMUSG00000027358	Bmp2	female-specific	8
-0.618441	down	-0.465907	ns	ENSMUSG00000027420	Bfsp1	female-specific	8
1.37516	up	1.14505	ns	ENSMUSG00000027536	Chmp4c	female-specific	3
0.59914	up	0.456655	ns	ENSMUSG00000027597	Ahcy	female-specific	4
0.635491	up	0.277865	ns	ENSMUSG00000027692	Tnik	female-specific	4
-0.822019	down	-0.445878	ns	ENSMUSG00000027966	Col11a1	female-specific	8
1.36411	up	0.980969	ns	ENSMUSG00000028040	Efna4	female-specific	3
-0.672487	down	-0.422576	ns	ENSMUSG00000028289	Epha7	female-specific	8
-0.683931	down	0.174715	ns	ENSMUSG00000028364	Tnc	female-specific	8
0.893267	up	0.451652	ns	ENSMUSG00000028545	Bend5	female-specific	4
-0.661916	down	-0.164715	ns	ENSMUSG00000028626	Col9a2	female-specific	8
0.932544	up	0.276761	ns	ENSMUSG00000028678	Kif2c	female-specific	4
1.21329	up	0.498897	ns	ENSMUSG00000028718	Stil	female-specific	4
0.689426	up	0.438437	ns	ENSMUSG00000028849	Map7d1	female-specific	4
-0.868184	down	0.759442	ns	ENSMUSG00000028989	Angptl7	female-specific	1
0.713722	up	0.388703	ns	ENSMUSG00000029161	Cgref1	female-specific	4
-0.796684	down	-0.465591	ns	ENSMUSG00000029343	Crybb1	female-specific	8
1.55135	up	0.944583	ns	ENSMUSG00000029602	Rasal1	female-specific	3
0.753161	up	0.465444	ns	ENSMUSG00000029651	Mtus2	female-specific	4
2.97192	up	0.645683	ns	ENSMUSG00000029683	Lmod2	female-specific	3
0.957533	up	-0.262566	ns	ENSMUSG00000029917	Qrfprl	female-specific	4
-0.631476	down	0.376561	ns	ENSMUSG00000030111	A2m	female-specific	8
-0.692754	down	-0.559324	ns	ENSMUSG00000030137	Tuba8	female-specific	8
1.06079	up	0.465069	ns	ENSMUSG00000030223	Ptpro	female-specific	4
1.08626	up	0.678159	ns	ENSMUSG00000030413	Pglyrp1	female-specific	3
-1.406	down	1.11073	ns	ENSMUSG00000030577	Cd22	female-specific	1
4.44941	up	0.68311	ns	ENSMUSG00000030785	Cox6a2	female-specific	3
2.53346	up	1.10951	ns	ENSMUSG00000030873	Scnn1b	female-specific	3
-0.586416	down	-0.335957	ns	ENSMUSG00000030956	Fam53b	female-specific	8
4.22613	up	0.735495	ns	ENSMUSG00000031097	Tnni2	female-specific	3
0.839627	up	0.347617	ns	ENSMUSG00000031104	Rab33a	female-specific	4
-0.735845	down	-0.568611	ns	ENSMUSG00000031139	Mcf2	female-specific	8
0.837048	up	0.577739	ns	ENSMUSG00000031146	Plp2	female-specific	4
-0.872623	down	-0.32054	ns	ENSMUSG00000031274	Col4a5	female-specific	8
-0.629563	down	0.0103183	ns	ENSMUSG00000031503	Col4a2	female-specific	8
0.765026	up	0.57683	ns	ENSMUSG00000031681	Smad1	female-specific	4
1.15373	up	0.704869	ns	ENSMUSG00000031845	Bco1	female-specific	3
1.76461	up	0.273523	ns	ENSMUSG00000031936	Hephl1	female-specific	4
0.587411	up	0.461524	ns	ENSMUSG00000031937	Vstm5	female-specific	4
0.864288	up	0.0372608	ns	ENSMUSG00000031995	St14	female-specific	4
-1.64205	down	1.02879	ns	ENSMUSG00000032053	Pou2af1	female-specific	1
-0.752824	down	-0.551039	ns	ENSMUSG00000032243	Itga11	female-specific	8
-0.733958	down	-1.29492	ns	ENSMUSG00000032511	Scn5a	female-specific	7
1.50495	up	0.856642	ns	ENSMUSG00000032517	Mobp	female-specific	3
1.10758	up	0.324471	ns	ENSMUSG00000032572	Col6a4	female-specific	4
0.619437	up	0.408472	ns	ENSMUSG00000032666	1700025G04Rik	female-specific	4
-0.601112	down	-0.332912	ns	ENSMUSG00000032744	Heyl	female-specific	8
0.921166	up	0.506065	ns	ENSMUSG00000032807	Alox12b	female-specific	4
0.643658	up	0.404343	ns	ENSMUSG00000033350	Chst2	female-specific	4
-0.682034	down	-0.0571285	ns	ENSMUSG00000033730	Egr3	female-specific	8
-0.617331	down	-0.565501	ns	ENSMUSG00000033998	Kcnk1	female-specific	8
1.04672	up	0.504178	ns	ENSMUSG00000034009	Rxfp1	female-specific	4
0.750112	up	0.454008	ns	ENSMUSG00000034226	Rhov	female-specific	4
0.789945	up	0.500742	ns	ENSMUSG00000034275	Igsf9b	female-specific	4
0.647557	up	0.444844	ns	ENSMUSG00000034333	Zbed4	female-specific	4
2.12155	up	1.45154	ns	ENSMUSG00000034871	Fam151a	female-specific	3
-0.606153	down	-0.578754	ns	ENSMUSG00000035121	Neil2	female-specific	8
1.07887	up	0.577183	ns	ENSMUSG00000035184	Fam124a	female-specific	4
-0.825279	down	0.413111	ns	ENSMUSG00000035299	Mid1	female-specific	8
0.728061	up	0.293576	ns	ENSMUSG00000035671	Zswim4	female-specific	4
-0.84374	down	-0.453708	ns	ENSMUSG00000035686	Thrsp	female-specific	8
0.748852	up	0.568087	ns	ENSMUSG00000036002	Fam214b	female-specific	4
-0.858744	down	-0.4818	ns	ENSMUSG00000036251	Trpm8	female-specific	8
-0.675997	down	0.0775252	ns	ENSMUSG00000036545	Adamts2	female-specific	8
-0.851749	down	-0.528033	ns	ENSMUSG00000036760	Kcnk9	female-specific	8
0.778064	up	0.483563	ns	ENSMUSG00000036902	Neto2	female-specific	4
-0.723175	down	-0.593582	ns	ENSMUSG00000036964	Trim17	female-specific	7
1.13457	up	0.1906	ns	ENSMUSG00000037035	Inhbb	female-specific	4
-0.761074	down	-0.376559	ns	ENSMUSG00000037541	Shank2	female-specific	8
1.20009	up	0.900599	ns	ENSMUSG00000037577	Ephx3	female-specific	3
2.41813	up	0.486783	ns	ENSMUSG00000037578	Pkd2l1	female-specific	4
-0.592205	down	-0.199973	ns	ENSMUSG00000037995	Igsf9	female-specific	8
1.03306	up	0.738428	ns	ENSMUSG00000038094	Atp13a4	female-specific	3
1.75281	up	0.244286	ns	ENSMUSG00000038132	Rbm24	female-specific	4
-0.609641	down	-0.264407	ns	ENSMUSG00000038233	Gask1a	female-specific	8
0.603016	up	0.492435	ns	ENSMUSG00000038451	Spsb2	female-specific	4
-0.592848	down	-0.156036	ns	ENSMUSG00000038756	Ttll6	female-specific	8
0.778694	up	0.438559	ns	ENSMUSG00000038894	Irs2	female-specific	4
0.619973	up	0.206213	ns	ENSMUSG00000038910	Plcl2	female-specific	4
-0.841458	down	-0.102732	ns	ENSMUSG00000039194	Rlbp1	female-specific	8
0.670883	up	0.448722	ns	ENSMUSG00000040118	Cacna2d1	female-specific	4
-0.638468	down	-0.315218	ns	ENSMUSG00000040260	Daam2	female-specific	8
0.929732	up	0.367426	ns	ENSMUSG00000040663	Clcf1	female-specific	4
-0.587143	down	-0.542546	ns	ENSMUSG00000040717	Il17rd	female-specific	8
-0.63995	down	-0.465331	ns	ENSMUSG00000040978	Gm11992	female-specific	8
0.71699	up	0.343754	ns	ENSMUSG00000041774	Ydjc	female-specific	4
0.649137	up	0.504297	ns	ENSMUSG00000041957	Pkp2	female-specific	4
-0.738523	down	-0.583451	ns	ENSMUSG00000042129	Rassf4	female-specific	8
0.701786	up	0.350163	ns	ENSMUSG00000042804	Gpr153	female-specific	4
0.605293	up	0.350074	ns	ENSMUSG00000043091	Tuba1c	female-specific	4
1.20636	up	0.427532	ns	ENSMUSG00000044017	Adgrd1	female-specific	4
0.671236	up	0.326838	ns	ENSMUSG00000044229	Nxpe4	female-specific	4
1.68275	up	0.957192	ns	ENSMUSG00000044453	Ffar1	female-specific	3
1.56636	up	0.695585	ns	ENSMUSG00000044594	Serpinb3a	female-specific	3
1.85266	up	-0.610266	ns	ENSMUSG00000044951	Mylk4	female-specific	5
0.667052	up	0.50803	ns	ENSMUSG00000045136	Tubb2b	female-specific	4
0.585511	up	0.37685	ns	ENSMUSG00000045404	Kcnk13	female-specific	4
0.638983	up	0.138864	ns	ENSMUSG00000045763	Basp1	female-specific	4
0.641992	up	0.412018	ns	ENSMUSG00000045767	B230219D22Rik	female-specific	4
0.74383	up	0.415975	ns	ENSMUSG00000046186	Cd109	female-specific	4
3.15676	up	1.33751	ns	ENSMUSG00000046623	Gjb4	female-specific	3
0.636951	up	0.521709	ns	ENSMUSG00000047281	Sfn	female-specific	4
0.958909	up	0.311361	ns	ENSMUSG00000047369	Dnah14	female-specific	4
0.601046	up	0.539017	ns	ENSMUSG00000047945	Marcksl1	female-specific	4
2.28931	up	0.728746	ns	ENSMUSG00000048217	Nags	female-specific	3
0.731343	up	0.521942	ns	ENSMUSG00000048490	Nrip1	female-specific	4
0.776251	up	0.338785	ns	ENSMUSG00000048696	Mex3d	female-specific	4
0.715386	up	0.45979	ns	ENSMUSG00000048807	Slc35e4	female-specific	4
4.60371	up	0	0	ENSMUSG00000048982	Gphb5	female-specific	4
3.05568	up	1.01074	ns	ENSMUSG00000049796	Crh	female-specific	3
0.70401	up	-0.00469523	ns	ENSMUSG00000050069	Grem2	female-specific	4
1.29822	up	0.579469	ns	ENSMUSG00000050370	Ch25h	female-specific	4
0.656825	up	0.183241	ns	ENSMUSG00000050377	Il31ra	female-specific	4
1.0481	up	1.14997	ns	ENSMUSG00000050700	Emilin3	female-specific	3
1.6482	up	1.23291	ns	ENSMUSG00000051054	1700014D04Rik	female-specific	3
-0.929779	down	-0.684684	ns	ENSMUSG00000051228	Nyx	female-specific	7
0.61437	up	0.419615	ns	ENSMUSG00000051518	Rps19bp1	female-specific	4
1.84432	up	1.3986	ns	ENSMUSG00000052273	Dnah3	female-specific	3
4.54473	up	0.60775	ns	ENSMUSG00000052316	Lrrc15	female-specific	3
0.741134	up	0.452988	ns	ENSMUSG00000052921	Arhgef15	female-specific	4
1.56721	up	1.15879	ns	ENSMUSG00000053219	Raet1e	female-specific	3
-0.984072	down	-0.536226	ns	ENSMUSG00000053626	Tll1	female-specific	8
0.615007	up	0.474908	ns	ENSMUSG00000053716	Dusp7	female-specific	4
2.71841	up	0.854241	ns	ENSMUSG00000053797	Krt16	female-specific	3
0.777656	up	0.359449	ns	ENSMUSG00000054582	Pabpc1l	female-specific	4
0.733264	up	0.38927	ns	ENSMUSG00000054934	Kcnmb4	female-specific	4
-1.12596	down	0.26891	ns	ENSMUSG00000055116	Arntl	female-specific	8
0.722577	up	0.25464	ns	ENSMUSG00000056306	Sertm1	female-specific	4
1.84785	up	1.2624	ns	ENSMUSG00000056328	Myh1	female-specific	3
2.33641	up	0.517403	ns	ENSMUSG00000056487	Mettl7a2	female-specific	4
-1.96402	down	-0.656422	ns	ENSMUSG00000057173	Rfx8	female-specific	7
-0.667757	down	-0.584902	ns	ENSMUSG00000057329	Bcl2	female-specific	8
0.659346	up	0.539722	ns	ENSMUSG00000057594	Arl16	female-specific	4
0.775682	up	0.563385	ns	ENSMUSG00000057762	Gm6169	female-specific	4
0.790088	up	0.497256	ns	ENSMUSG00000058057	Mettl7a3	female-specific	4
-0.954481	down	-0.67863	ns	ENSMUSG00000058159	T2	female-specific	7
-0.654516	down	-0.529625	ns	ENSMUSG00000058571	Gpc6	female-specific	8
0.691271	up	0.505205	ns	ENSMUSG00000058589	Anks1b	female-specific	4
0.633141	up	0.188989	ns	ENSMUSG00000059824	Dbp	female-specific	4
0.80597	up	0.519249	ns	ENSMUSG00000060152	Pop5	female-specific	4
0.75748	up	-0.0748653	ns	ENSMUSG00000060621	Nkpd1	female-specific	4
1.10148	up	0.340108	ns	ENSMUSG00000063060	Sox7	female-specific	4
-0.664916	down	0.0605613	ns	ENSMUSG00000063415	Cyp26b1	female-specific	8
0.853006	up	0.302661	ns	ENSMUSG00000063446	Plppr1	female-specific	4
-0.739803	down	-0.442667	ns	ENSMUSG00000063594	Gng8	female-specific	8
3.2275	up	0.69742	ns	ENSMUSG00000063851	Rnf183	female-specific	3
0.819875	up	0.392811	ns	ENSMUSG00000063919	Srrm4	female-specific	4
-0.598641	down	-0.113007	ns	ENSMUSG00000066361	Serpina3c	female-specific	8
-0.676844	down	-0.256527	ns	ENSMUSG00000067158	Col4a4	female-specific	8
0.830724	up	0.662916	ns	ENSMUSG00000067297	Ifit1bl2	female-specific	3
-0.702097	down	-0.380651	ns	ENSMUSG00000068101	Cenpm	female-specific	8
-1.60272	down	-0.188831	ns	ENSMUSG00000068105	Tnfrsf13c	female-specific	8
1.13054	up	0.553175	ns	ENSMUSG00000068699	Flnc	female-specific	4
0.673433	up	0.21251	ns	ENSMUSG00000069227	Gprin1	female-specific	4
-0.775126	down	-0.503715	ns	ENSMUSG00000069805	Fbp1	female-specific	8
-1.48537	down	-0.637763	ns	ENSMUSG00000070601	Vmn2r84	female-specific	7
0.913516	up	0.566339	ns	ENSMUSG00000070637	Srarp	female-specific	4
0.659059	up	0.33613	ns	ENSMUSG00000070713	Gm10282	female-specific	4
-0.767894	down	-0.379556	ns	ENSMUSG00000070817	Vmn1r85	female-specific	8
0.61582	up	0.513497	ns	ENSMUSG00000071451	Psmg4	female-specific	4
1.86674	up	1.09424	ns	ENSMUSG00000072720	Myo18b	female-specific	3
-0.738902	down	-0.407167	ns	ENSMUSG00000072849	Serpina1e	female-specific	8
-0.642599	down	-0.531212	ns	ENSMUSG00000072966	Gprasp2	female-specific	8
1.10163	up	0.591591	ns	ENSMUSG00000073805	Insyn2a	female-specific	3
-1.7208	down	0.903573	ns	ENSMUSG00000074527	Gm14296	female-specific	1
0.829511	up	0.377167	ns	ENSMUSG00000074817	Papolb	female-specific	4
-1.5764	down	0.393972	ns	ENSMUSG00000074852	Hpse2	female-specific	8
2.59435	up	1.77054	ns	ENSMUSG00000075249	Fsip2	female-specific	3
2.30064	up	0	0	ENSMUSG00000076439	Mog	female-specific	4
0.922287	up	0.528006	ns	ENSMUSG00000078612	Fyb2	female-specific	4
1.41049	up	-0.662485	ns	ENSMUSG00000078903	Gm14391	female-specific	5
1.34931	up	0.618667	ns	ENSMUSG00000079685	Ulbp1	female-specific	3
0.860467	up	0.430006	ns	ENSMUSG00000087006	Gm13889	female-specific	4
-0.617683	down	-0.0644622	ns	ENSMUSG00000090659	Zfp493	female-specific	8
-0.592925	down	-0.517991	ns	ENSMUSG00000090667	Mdfic2	female-specific	8
4.26596	up	0	0	ENSMUSG00000091017	Fam71a	female-specific	4
-1.10239	down	-0.617047	ns	ENSMUSG00000092618	Btnl6	female-specific	7
1.35855	up	-0.039115	ns	ENSMUSG00000094626	Tmem121b	female-specific	4
1.47984	up	0.700408	ns	ENSMUSG00000094634	Gm3468	female-specific	3
1.63838	up	-1.16898	ns	ENSMUSG00000095545	Zfp969	female-specific	5
1.37692	up	1.2506	ns	ENSMUSG00000097327	E030030I06Rik	female-specific	3
-1.50061	down	-0.378437	ns	ENSMUSG00000116953	9030025P20Rik	female-specific	8
0.618345	up	0.111467	ns	ENSMUSG00000117975	Itprip	female-specific	4
